# Supplementary material for: The Exposed Proteomes of Brachyspira hyodysenteriae and B. pilosicoli
Source: Front Microbiol. 2016 Jul 21;7:1103. doi: 10.3389/fmicb.2016.01103 (PMC4955376; doi:10.3389/fmicb.2016.01103)
Supplement: Supplementary file 3 [file DataSheet1.xlsx]

## Sheet: README
	Parameters used
AUTHOR	JOA
Database	C:/Blast/DBs/uniprot_organism_brachyspira_totaldb_151122.fasta
PRODUCED	12/01/16 12:55:31
Script	innpep_00_peptide_to_protein.ipynb
Source file date 1	12/01/16 11:24:58
Source file name 1	C:\Users\joaquin/nbooks_data/INNPEPT_16\peptide_data.xlsx
Source file size 1	1921427
WHAT	All PS Peptides PSMs in replicates (PSM) FDR 1%, with tryptic data

## Sheet: table S1
id	accession	01_H_C_0	02_H_C_0	03_H_C_0	04_P_C_0	05_P_C_0	01_H_C_1	02_H_C_1	03_H_C_1	04_P_C_1	05_P_C_1	01_H_T_1	02_H_T_1	03_H_T_1	04_P_T_1	05_P_T_1	tryptic
NGLEVMGIKEGYQGL|0	A0A0G4K571; A0A0H0VNN6; C0QXP7; D5U5F7; G0EKC5; L0X2Y9; L8XR03	1	4	1	0	0	0	0	0	0	0	0	0	0	0	0	0
EIELEDPFENMGAQIVKE|0	A0A0G4K5P2; A0A0H0TIS1; A0A0H0V6M8; C0QWM4; D5U544; D8IB78; G0EJ80; J9USS2; K0JLL7; L0X051; L8XV88; R5LQ94	1	6	0	5	4	0	4	0	6	2	0	0	0	9	0	0
NGLEVMGIKEGYQGLM|0	A0A0G4K571; A0A0H0VNN6; C0QXP7; D5U5F7; G0EKC5; L0X2Y9; L8XR03	1	6	2	0	0	0	0	0	0	0	0	0	0	0	0	0
QAKELVDLMHFFKV|0	A0A0G4K8J7; A0A0H0UND2; A0A0H0VPS6; A0A0H0XFN2; C0R0J5; D5U3L0; G0ELU7; L0X2K7	2	0	4	0	0	0	0	0	0	0	0	0	0	0	0	0
ISNMKELLPILEK|0	A0A0G4K5P2; A0A0H0TIS1; A0A0H0V6M8; C0QWM4; D5U544; F8UU24; G0EJ80; G1EI49; L0X051; L8XV88; Q3YL98; Q3YLA0; Q3YLA1; T1WEF0; T1WEF7; T1WEG1; T1WEW3; T1WEW8; T1WF92; T1WFA1; T1WFJ0; T1WFJ6; T1WFK2; T1WGB0; T1WGB4; T1WGB9	15	28	11	0	0	12	5	0	0	0	11	14	0	0	0	1
AELGAVQNRMESM|0	A0A0G4K947; A0A0H0USH8; C0R1D6; D5U8W2; D8IDG1; G0EIL9; J9UXQ6; K0JLS4; L0X7D1; L8XR86; Q9F0F6; R5LA18	2	0	2	0	0	0	0	0	0	0	0	0	0	0	0	0
AKGTYEGNKTHVNVGTIGHVDHGK|Acetylation of protein N-term (1)	A0A0G4K3M8; A0A0H0TPC4; C0QVZ4; G0ENS4; P52854	3	0	5	0	0	0	0	0	0	0	0	0	0	0	0	0
VDGTFDKLPKKE|0	A0A0G4K658; A0A0H0U523; C0QYS1; D5U776; D8IAR9; G0EPV3; J9TXJ6; K0JFJ7; L0X0T0; L8XS94; R5LCC8	3	1	0	0	0	0	0	0	0	0	0	0	0	0	0	0
GVITVEEAKSLETSL|0	A0A0G4K5P2; A0A0H0TIS1; A0A0H0V6M8; C0QWM4; D5U544; D8IB78; F8UU24; G0EJ80; G1EI49; J9USS2; K0JLL7; L0X051; L8XV88; Q3YL98; Q3YL99; Q3YLA0; Q3YLA1; Q3YLA3; T1WEF0; T1WEF7; T1WEG1; T1WEV9; T1WEW3; T1WEW8; T1WF92; T1WF97; T1WFA1; T1WFJ0; T1WFJ6; T1WFK2; T1WGB0; T1WGB4; T1WGB9	5	6	2	14	16	0	0	0	0	0	0	0	0	0	0	0
IIIAEDIENEAL|0	A0A0G4K5P2; A0A0H0TIS1; A0A0H0V6M8; C0QWM4; D5U544; F8UU24; G0EJ80; G1EI49; L0X051; L8XV88; Q3YL98; Q3YLA0; Q3YLA1; T1WEF0; T1WEF7; T1WEG1; T1WEW3; T1WEW8; T1WF92; T1WFA1; T1WFJ0; T1WFJ6; T1WFK2; T1WGB0; T1WGB4; T1WGB9	9	30	7	0	0	0	0	0	0	0	0	0	0	0	0	0
SQKEENYTVGLWKEWGIMK|0	A0A0G4K4M6; A0A0H0U5L7; A0A0H0UPN6; A0A0H0UW55; C0QXQ4	3	0	0	0	0	0	0	0	0	0	0	0	0	0	0	0
ITTKNKQNVPEKLEL|0	A0A0G4K4P3; A0A0H0UUD3; A0A0H0WF09; C0QWW9; D5UBF6; G0EMS1; L0X1M5; L8XSI2	4	0	3	0	0	0	0	0	0	0	0	0	0	0	0	0
TINGIGERAGNASLEEIV|0	A0A0G4K800; A0A0H0UKM7; A0A0H0URB9; A0A0H0VM42; C0R089; D8IAL3; G0EL37; J9UU81; K0JFK9; L0X4K4; L8XUX7; R5L723	3	4	0	0	6	0	0	0	0	0	0	0	0	0	0	0
DNKEYLIVKNEEIVAIIK|0	D8IAA0; J9UU75; K0JKG9	2	0	2	4	9	0	0	0	0	0	0	0	0	0	0	0
SQYRGLQQATRNAQN|0	A0A0G4K947; A0A0H0USH8; C0R1D6; D5U8W2; D8IDG1; G0EIL9; J9UXQ6; K0JLS4; L0X7D1; L8XR86; Q9F0F6	1	0	0	0	0	0	0	0	0	0	0	0	0	0	0	0
KGGIVEKEASI|0	A0A0G4K492; A0A0H0WE97; C0QW07; D8ICY3; G0ENR1; J9UQF7; K0JMU4; L0X3P5; L8XWW7	4	0	0	0	0	0	0	0	0	0	0	0	0	0	0	0
QSANGIYTDADRML|0	A0A0G4K9G4; A0A0H0ULZ7; A0A0H0X544; C0R1I3; D5UB01; G0ENU8; L0X2I6; L8XTT2; P80160; R5LSP3	1	0	0	0	0	0	0	0	0	0	0	0	0	0	0	0
GAAMLANANMKNQ|0	A0A0G4K947; A0A0H0USH8; C0R1D6; D5U8W2; D8IDG1; G0EIL9; J9UXQ6; K0JLS4; L0X7D1; L8XR86; Q9F0F6	1	0	0	0	0	0	0	0	0	0	0	0	0	0	0	0
LTDTGASTVHFV|0	A0A0H0U4W8; A0A0H0UUH9; C0QXQ6; D8IG77; J9UKU4; K0JG81; L8XV14	6	0	4	1	11	0	0	0	0	0	0	0	0	0	0	0
AKEIELEDPFENMGAQIVKE|0	A0A0G4K5P2; A0A0H0TIS1; A0A0H0V6M8; C0QWM4; D5U544; D8IB78; G0EJ80; J9USS2; K0JLL7; L0X051; L8XV88; R5LQ94	7	12	3	12	7	0	0	0	0	0	0	0	0	0	0	0
NQIGSLTETLDSIELAK|0	A0A0H0W3D6; A0A0H0XEZ9; C0QV52; D8IET2; J9URW4; K0JI69; R5LML6	6	7	0	0	0	2	0	0	1	2	0	5	0	2	0	0
NTYITVYEDK|0	A0A0G4K485; A0A0H0XFL7; C0QWX2; D5UBF9; D8IEH0; G0EMR8; J9UXV3; K0JHR3; L0X1Y3; L8XPF6; R5L7Y3	3	1	0	0	0	0	0	0	0	0	0	0	0	0	3	0
SATRAAVEEGVIPGGGITYL|0	A0A0G4K5P2; A0A0H0TIS1; A0A0H0V6M8; C0QWM4; D5U544; D8IB78; G0EJ80; J9USS2; K0JLL7; L0X051; L8XV88; R5LQ94	7	13	6	0	5	0	0	0	0	0	0	0	0	0	0	0
LTEDAEKADQLFS|0	A0A0G4K5W9; A0A0H0V8D1; C0QZ09; D5U7L9; D8IFT6; G0EJB3; J9UW48; K0JFG3; L0X3B0; L8XXN9; Q9F6Z0	2	0	1	0	0	0	0	0	0	0	0	0	0	0	0	0
ATINQKQLEEIAQEKMAYM|0	A0A0G4K485; A0A0H0XFL7; C0QWX2; D8IEH0; G0EMR8; J9UXV3; K0JHR3; L0X1Y3; L8XPF6	2	0	0	0	0	0	0	0	0	0	0	0	0	0	0	0
SNNAEKAPASNNTAAAEPTKKEAVG|0	A0A0H0U4W8; A0A0H0UUH9; C0QXQ6	3	2	5	0	0	0	0	0	0	0	0	0	0	0	0	0
LRSGLDMSKFVPQLNPVEPLSDKENLEA|0	A0A0G4K876; A0A0H0UBA0; C0R0D0; G0ELE6	2	2	0	0	0	0	0	0	0	0	0	0	0	0	0	0
MLASNGVNLILTAR|0	D8ICF4; J9USA4; K0JKP2; R5L5D4	1	2	0	0	0	0	0	0	0	0	0	0	0	0	1	1
SGPIPLPTSIRKV|0	A0A0G4K3P7; A0A0H0XIJ9; C0QVZ5; D5UB44; D8ICZ5; G0ENS3; J9TRC4; K0JHU7; L0X617; L8XSF7; P52857; Q9FA05; R5LTC8	8	0	8	0	8	0	0	0	0	0	0	0	0	0	0	0
GYPWFSVTPPRPV|0	A0A0G4K408; A0A0H0XM61; C0QWY9; D5U8S6; D8ICA7; G0EMH2; J9U0T5; K0JKQ0; L0X1P6; L8XPJ3	4	1	0	0	0	0	0	0	0	0	0	0	0	0	0	0
GLDKNVTNSILIKV|0	A0A0H0XEZ9	2	0	0	0	0	0	0	0	0	0	0	0	0	0	0	0
ASVARNEGYEQIAAIFLETAENEREHAK|0	A0A0G4K3W6; A0A0H0W8A8; A0A0H0XBC4; C0QW82; D5U3I2; D8ICG1; G0ENB2; J9UBZ5; K0JKT4; L0X330; L8XTW7; R5L6I4	1	9	0	0	0	0	0	0	0	0	0	0	0	0	0	0
SDKMDKTIVVK|0	A0A0G4K3R7; A0A0H0TQQ8; A0A0H0W8H3; C0QW05; D5UB54; D8ICY5; G0ENR3; J9TRA3; K0JHT8; L0X627	2	2	3	0	0	0	0	0	0	0	0	0	0	0	0	0
GISAFIVEKGWEGFEFGEKYDKLGIR|0	A0A0G4K3Y2; C0QW98; D5U3M1; G0EN97	1	0	0	0	0	0	1	0	0	0	0	2	2	0	0	1
RIFGPVARE|0	A0A0G4K3I0; A0A0H0UIF3; C0QW06; D5UB55; D8ICY4; G0ENR2; J9URS4; K0JL40; L0X2N4; L8XSE6; R5LT32	2	0	5	0	2	0	0	0	0	0	0	0	0	0	0	0
AIAVSEARKL|0	A0A0G4K658; A0A0H0U523; C0QYS1; D5U776; G0EPV3; L0X0T0; L8XS94; R5LCC8	1	0	0	0	0	0	0	0	0	0	0	0	0	0	0	0
FVPQLNPVEPLSDKENLEA|0	A0A0G4K876; A0A0H0UBA0; C0R0D0; G0ELE6	2	4	0	0	0	0	2	0	0	0	0	0	0	0	0	0
SMYSLLIEPILTEK|0	A0A0G4K3H7; A0A0H0U4S3; D5UB47; D8ICZ2; J9UH50; K0JMR1; L0X2A1; L8XVJ1; R5LFK0	8	1	3	0	0	12	3	17	0	0	27	19	19	9	30	0
INDGVTIAKEIELEDPFENMGAQIVKEVA|0	A0A0G4K5P2; A0A0H0TIS1; A0A0H0V6M8; C0QWM4; D5U544; D8IB78; G0EJ80; J9USS2; K0JLL7; L8XV88; R5LQ94	1	1	0	7	1	0	0	0	0	0	0	0	0	0	0	0
GSEHPHEANKPTVVNI|0	A0A0G4K3M2; A0A0H0UG10; A0A0H0VI61; C0QW52; D5U8P4; G0ENE1; L0X1T4; L8XVM5	11	6	8	0	0	0	0	0	0	0	0	4	0	0	0	0
NFQNTQFQLANLEV|0	A0A0G4KAX1; A0A0H0WA29; C0QV73; D5UAB0; D8ID08; G0EQU0; J9URQ5; K0JLC2; L0X610; L8XQ86	1	0	0	0	0	0	0	0	0	0	0	0	0	0	0	0
NALTNEWVDMLKAGIIDPAKVSR|0	A0A0G4K5P2; A0A0H0TIS1; A0A0H0V6M8; C0QWM4; D5U544; D8IB78; G0EJ80; J9USS2; K0JLL7; L0X051; L8XV88	2	0	2	0	0	0	0	0	0	0	0	0	0	0	0	0
IRQHELGIK|0	A0A0G4K3N7; A0A0H0TPD5; C0QW04; D8ICY6; G0ENR4; J9UBC0; L0X3E7; L8XS42	2	0	0	0	0	0	0	0	0	0	0	0	0	0	0	0
KLGIEKGSGEPNKTKV|0	A0A0G4K485; A0A0H0XFL7; C0QWX2; D5UBF9; D8IEH0; G0EMR8; J9UXV3; K0JHR3; L0X1Y3; L8XPF6; R5L7Y3	5	0	5	0	4	0	0	0	0	0	0	0	0	0	0	0
YTREQILQQTGA|0	A0A0G4K947; A0A0H0USH8; C0R1D6; D5U8W2; D8IDG1; G0EIL9; J9UXQ6; K0JLS4; L0X7D1; L8XR86; Q9F0F6; R5LA18	3	6	5	7	4	0	0	0	0	0	0	0	0	0	0	0
ANSAIGIVDEALTK|0	A0A0H0ULZ7; A0A0H0X544; C0R1I3; P80160	2	0	0	0	0	10	23	15	0	0	0	3	1	0	0	1
NNQLTGGYINAAGNSTLK|0	A0A0G4K309; A0A0H0U839; A0A0H0USH9; C0QV97; D8ICR1; G0EQR2; J9TRU1; K0JKW3; L8XRF2	1	1	0	0	0	9	5	11	2	6	24	9	9	0	21	1
AEKENIEVEGTVVEPLPN|0	D8ICX3; J9UQC6; K0JMU1	1	0	1	0	12	0	0	0	0	0	0	0	0	0	0	0
KVAFVVGKDESLGDNYNKLLLSLR|0	A0A0G4K488; A0A0H0WE86; C0QVZ7; D5UB46; D8ICZ3; G0ENS1; J9UQ86; K0JMU8; L0X3N6; L8XVQ7; Q9FA03	1	0	0	0	0	1	0	0	0	0	3	0	1	1	5	1
TINVHNGKTF|0	A0A0G4K3P9; A0A0H0TQQ4; C0QW00; D5UB49; D8ICZ0; G0ENR8; J9TR95; K0JHU3; L0X622; L8XSF2; R5LTC5	7	0	2	0	0	0	0	0	0	0	0	0	0	0	0	0
GIGIETGLMTTIHSY|0	A0A0G4KA43; A0A0H0UCR6; C0R213; D5UAB9; D8IB86; G0EIA7; J9UE83; K0JJQ2; L0X5P7; L8XS79; Q8VM39; Q8VNZ1	1	0	0	0	0	0	0	0	0	0	0	0	0	0	0	0
IVKVRIPGGEATPAPPLGPALGQKQIQI|0	A0A0G4K485; A0A0H0XFL7; C0QWX2; D5UBF9; D8IEH0; G0EMR8; J9UXV3; K0JHR3; L0X1Y3; L8XPF6; R5L7Y3	1	0	3	0	0	0	0	0	0	0	0	0	0	0	0	0
LTITNDMDEAFENADVVYPK|0	A7LAW3; D8IC48; J9UR76; K0JMG0	1	0	0	0	0	0	0	0	5	0	0	0	0	1	1	1
EDPFENMGAQIVKEVA|0	A0A0G4K5P2; A0A0H0TIS1; A0A0H0V6M8; C0QWM4; D5U544; D8IB78; G0EJ80; J9USS2; K0JLL7; L8XV88; R5LQ94	4	5	0	0	0	0	0	0	0	0	0	0	0	0	0	0
LHNDVVVVIDEELADAIGYKK|0	D8IEE0; J9ULB0; K0JGD3	1	0	0	0	0	0	0	0	0	0	0	0	0	25	6	1
AYTREQILQQTGAA|0	A0A0G4K947; A0A0H0USH8; C0R1D6; D5U8W2; D8IDG1; G0EIL9; J9UXQ6; K0JLS4; L0X7D1; L8XR86; Q9F0F6; R5LA18	3	5	4	4	2	0	0	0	0	0	0	0	0	0	0	0
EIELEDPFENMGAQIVKEV|0	A0A0G4K5P2; A0A0H0TIS1; A0A0H0V6M8; C0QWM4; D5U544; D8IB78; G0EJ80; J9USS2; K0JLL7; L0X051; L8XV88; R5LQ94	4	10	5	0	0	0	0	0	0	0	0	0	0	0	0	0
AWEGENEEYENMYPRMA|0	A0A0G4K3W6; A0A0H0W8A8; A0A0H0XBC4; C0QW82; D5U3I2; G0ENB2; L0X330; L8XTW7	3	9	3	0	0	0	0	0	0	0	0	0	0	0	0	0
SALQNAASIASQVL|0	A0A0G4K5P2; A0A0H0TIS1; A0A0H0V6M8; C0QWM4; D5U544; D8IB78; G0EJ80; J9USS2; K0JLL7; L0X051; L8XV88; R5LQ94	5	3	4	0	3	0	6	0	0	0	0	3	0	0	0	0
AAIGADMPINEPHGNM|0	A0A0G4K916; A0A0H0TUE9; C0R127; D5U8Z0; D8ID19; G0EJF3; J9TR23; K0JL85; L0X325; L8XW88	2	0	0	0	3	0	0	0	0	0	0	0	0	0	0	0
TIMEKVFEEI|0	A0A0G4K4C7; A0A0H0WY24; C0QW38; D5U8R1; D8IDR0; G0ENN5; J9UP73; K0JGW5; L0X2W7; L8XTN4	5	0	2	0	0	0	0	0	0	0	0	0	0	0	0	0
VEGMQFDRGY|0	A0A0G4K5P2; A0A0H0TIS1; A0A0H0V6M8; C0QWM4; D5U544; D8IB78; F8UU24; G0EJ80; G1EI49; J9USS2; K0JLL7; L0X051; L8XV88; Q3YL98; Q3YL99; Q3YLA0; Q3YLA1; Q3YLA2; Q3YLA3; R5LQ94; T1WEF0; T1WEF7; T1WEG1; T1WEV9; T1WEW3; T1WEW8; T1WF92; T1WF97; T1WFA1; T1WFJ0; T1WFJ6; T1WFK2; T1WGB0; T1WGB4; T1WGB9	5	11	4	0	12	0	0	0	0	0	0	0	0	0	0	0
KRLQMGLDKNVTN|0	A0A0H0XEZ9	1	0	0	0	0	0	0	0	0	0	0	0	0	0	0	0
SKIEADFGSFDAFKEAFTTGGK|0	A0A0G4K3Z6; A0A0H0V406; A0A0H0WHH6; C0QW83; D5U3I3; D8ICG2; G0ENB1; J9UI07; K0JMA2; L0X5Q8; L8XU25	1	4	0	0	1	1	1	0	10	15	0	0	0	0	0	1
IDDSKGITLA|0	A0A0G4K497; A0A0H0WHN0; A0A0H0X8W2; C0QW11; G0ENQ6; L0X3P8; L8XWW2	1	0	4	0	0	0	0	0	0	0	0	0	0	0	0	0
SVARNEGYEQIA|0	A0A0G4K3W6; A0A0H0W8A8; A0A0H0XBC4; C0QW82; D5U3I2; D8ICG1; G0ENB2; J9UBZ5; K0JKT4; L0X330; L8XTW7; R5L6I4	2	4	5	0	1	0	0	0	0	0	0	0	0	0	0	0
GHKLGEFAPTR|0	A0A0G4K3P9; A0A0H0TQQ4; A0A0H0VI08; C0QW00; D5UB49; D8ICZ0; G0ENR8; J9TR95; K0JHU3; L0X622; L8XSF2; R5HHZ0; R5LTC5	1	0	0	0	0	0	0	0	0	0	0	0	0	0	0	0
KDQILSQANLAMLA|0	A0A0G4K9G4; A0A0H0ULZ7; A0A0H0X544; C0R1I3; D5UB01; G0ENU8; P80160	3	1	4	0	0	0	0	0	0	0	0	0	0	0	0	0
TGNSMTKTIAQLSSG|0	A0A0H0USH8; D5U8W2; G0EIL9; L0X7D1; L8XR86; Q9F0F6	2	0	1	0	0	0	0	0	0	0	0	0	0	0	0	0
EIDEEERFPVETVKK|0	A0A0G4KAX1; A0A0H0WA29; C0QV73; G0EQU0	1	0	0	0	0	0	0	0	0	0	0	0	0	0	0	0
LESPISSLANSLQSVISELA|0	A0A0H0WH59; C0QWX4	1	1	0	0	0	0	0	0	0	0	0	0	0	0	0	0
FTWEKTDIKDL|0	A0A0G4K4B2; A0A0H0WGM0; A0A0H0X9W8; A0A0H0XGX1; C0QXK7; D5U871; G0EM12; L0X0S1; L8XM79	3	11	5	0	0	0	0	0	0	0	0	0	0	0	0	0
TGGQVISEDLGMK|0	A0A0G4K5P2; A0A0H0TIS1; A0A0H0V6M8; C0QWM4; D5U544; D8IB78; G0EJ80; J9USS2; K0JLL7; L0X051; L8XV88; R5LQ94	1	8	3	6	8	0	8	0	8	11	0	5	0	7	3	0
NVDIAKEIGKVL|0	A0A0G4K497; A0A0H0WHN0; A0A0H0X8W2; C0QW11; D8ICX8; G0ENQ6; J9UQB5; K0JMU2	8	2	4	0	3	2	0	0	0	0	0	0	0	0	0	0
ISDAMEKVGKE|0	A0A0G4K5P2; A0A0H0TIS1; A0A0H0V6M8; C0QWM4; D5U544; D8IB78; F8UU24; G0EJ80; G1EI49; J9USS2; K0JLL7; L0X051; L8XV88; Q3YL98; Q3YLA0; Q3YLA1; Q3YLA2; Q3YLA3; R5LQ94; T1WEF0; T1WEF7; T1WEG1; T1WEW3; T1WEW8; T1WF92; T1WFA1; T1WFJ0; T1WFJ6; T1WFK2; T1WGB0; T1WGB4; T1WGB9	6	9	3	21	15	0	0	0	0	0	0	0	0	0	0	0
RAGFEGGQMPLHR|0	A0A0G4K3S7; A0A0H0W820; A0A0H0WY46; C0QW14; D5UB64; D8ICX5; G0ENQ3; J9TRC5; K0JHS8; L0X637; L8XS31	1	0	1	0	0	8	0	0	0	0	7	0	4	0	7	1
KDQILSQANL|0	A0A0G4K9G4; A0A0H0ULZ7; A0A0H0X544; C0R1I3; D5UB01; G0ENU8; P80160	3	0	3	0	0	0	0	0	0	0	0	0	0	0	0	0
AAIGADMPINEPHGNMIIEI|0	A0A0G4K916; A0A0H0TUE9; C0R127; D5U8Z0; D8ID19; G0EJF3; J9TR23; K0JL85; L0X325; L8XW88	1	0	3	0	0	0	0	0	0	0	0	0	0	0	0	0
LHDAKDTEYF|0	A0A0G4K331; A9Q1Y9; A9Q1Z6; C0QVC0; D5U9G6; D8ICC5; G0EQ79; J9UWB8; K0JHA0; L0X8F8; L8XNM8; M4HN28; R5LSW5; T1WEU8; T1WFI0; T1WGA4	2	4	0	0	0	0	0	0	0	0	0	0	0	0	0	0
PCSIMTPNNER|0	D5U7D0	1	0	0	0	2	0	0	0	0	0	0	0	0	0	0	0
MPVGAPTFKE|0	A0A0G4KAH6; A0A0H0W3D6; A0A0H0XEZ9; C0QV52; D5U9W9; D8IET2; G0EQW4; J9URW4; K0JI69; L0X4B5; L8XSM5	2	0	0	0	0	0	0	0	0	0	0	0	0	0	0	0
SFDKTDAVKGL|0	A0A0G4K3I6; A0A0H0U4T3; C0QW08; D5UB57; D8ICY2; G0ENR0; J9UGV9; K0JMQ2; L0X2B1; L8XVP8; R5LFJ0	9	8	9	0	5	0	0	0	0	0	0	0	0	0	0	0
LALPAGVDVQLK|0	A0A0G4K3P7; A0A0H0XIJ9; C0QVZ5; D5UB44; D8ICZ5; G0ENS3; J9TRC4; K0JHU7; L0X617; L8XSF7; P52857; Q9FA05; R5LTC8	4	1	0	0	9	8	2	3	0	2	19	11	13	6	11	1
MVAYTREQILQQ|0	A0A0G4K947; A0A0H0USH8; C0R1D6; D5U8W2; D8IDG1; G0EIL9; J9UXQ6; K0JLS4; L0X7D1; L8XR86; Q9F0F6; R5LA18	2	0	0	0	0	0	0	0	0	0	0	0	0	0	0	0
HGIVFLDEVDK|0	A0A0G4K987; A0A0H0UAK5; A0A0H0UTE1; A0A0H0WFI1; A0A0H0WR49; C0R0S2; D5U8E0; D8IF56; G0EJY2; J9URN5; K0JIJ7; L0X707; L8XNU4; Q6S4W7	1	0	1	0	0	0	0	0	0	0	0	0	0	0	0	0
SQDALTAQNALEKVRYEAEAEITKAKGIA|0	A0A0G4K9A1; A0A0H0TR27; A0A0H0WL84; C0R155	1	0	2	0	0	0	0	0	0	0	0	0	0	0	0	0
RNDLVPIGVGGREKVNL|0	A0A0H0UD62; B9US97; Q56B03	2	0	0	0	0	0	0	0	0	0	0	0	0	0	0	0
KIEKEEVDGTFDKLPKKEVILLL|0	A0A0G4K658; A0A0H0U523; C0QYS1; G0EPV3; L0X0T0; L8XS94	1	0	0	0	0	0	0	0	0	0	0	0	0	0	0	0
LVEGMQFDRGY|0	A0A0G4K5P2; A0A0H0TIS1; A0A0H0V6M8; C0QWM4; D5U544; D8IB78; F8UU24; G0EJ80; G1EI49; J9USS2; K0JLL7; L0X051; L8XV88; Q3YL98; Q3YL99; Q3YLA0; Q3YLA1; Q3YLA2; Q3YLA3; R5LQ94; T1WEF0; T1WEF7; T1WEG1; T1WEV9; T1WEW3; T1WEW8; T1WF92; T1WF97; T1WFA1; T1WFJ0; T1WFJ6; T1WFK2; T1WGB0; T1WGB4; T1WGB9	1	2	0	0	2	0	0	0	0	0	0	0	0	0	0	0
AQENTKILRAPK|0	A0A0H0W820; A0A0H0WY46; C0QW14; D5UB64; D8ICX5; G0ENQ3; J9TRC5; K0JHS8; L0X637; L8XS31	2	7	0	0	0	2	1	0	0	0	0	0	0	0	0	0
LYQIFQGESNAANRYS|0	A0A0G4K876; A0A0H0UBA0; C0R0D0; G0ELE6; L0WY00; L8XW39	1	0	4	0	0	0	0	0	0	0	0	0	0	0	0	0
NADNIKESMKDIEDNRDISRYIL|0	A0A0G4K4C7; A0A0H0WY24; C0QW38; G0ENN5	9	4	7	0	0	0	0	0	0	0	0	0	0	0	0	0
VAKAAAEELGMPLYRYI|0	A0A0G4KAH6; A0A0H0W3D6; A0A0H0XEZ9; C0QV52; D5U9W9; D8IET2; G0EQW4; J9URW4; K0JI69; L0X4B5; L8XSM5	4	0	1	0	0	0	0	0	0	0	0	0	0	0	0	0
HIKSEAKQIKGKEEIAQ|0	A0A0G4K5P2; A0A0H0TIS1; A0A0H0V6M8; C0QWM4; D8IB78; J9USS2; K0JLL7; Q3YL99; Q3YLA1; Q3YLA2; Q3YLA3; R5LQ94	1	3	4	0	0	0	0	0	0	0	0	0	0	0	0	0
FIDERVQKVVD|0	A0A0H0WFG9; A0A0H0XEE3	4	0	0	0	0	0	0	0	0	0	0	0	0	0	0	0
RVDLLTKIENGEEI|0	A0A0H0TRQ3; A0A0H0UJU9; A0A0H0V722; A0A0H0V9C3; A0A0H0W2S1; C0R082; D8IAK6; G0EL29; J9TX39	1	0	0	0	0	1	0	0	0	0	5	0	0	3	3	0
YMSANDIEAAKKI|0	A0A0G4K485; A0A0H0XFL7; C0QWX2; D5UBF9; D8IEH0; G0EMR8; J9UXV3; K0JHR3; L0X1Y3; L8XPF6	3	0	6	0	0	0	0	0	0	0	0	0	0	0	0	0
KEATEEGFEEIARSMKLI|0	A0A0H0XBC4; C0QW82	2	12	2	0	0	0	0	0	0	0	0	0	0	0	0	0
IEAKKQKGNMGFNALTNEWVDML|0	A0A0G4K5P2; A0A0H0TIS1; A0A0H0V6M8; C0QWM4; D8IB78; G0EJ80; J9USS2; K0JLL7; L0X051; L8XV88; R5LQ94	1	0	4	0	0	0	0	0	0	0	0	0	0	0	0	0
IFQERNDIYIIDLM|0	A0A0G4K658; A0A0H0U523; C0QYS1; D5U776; G0EPV3; L0X0T0; L8XS94; R5LCC8	2	0	0	0	0	0	0	0	0	0	0	0	0	0	0	0
PTINQLVR|0	A0A0G4K3G9; A0A0H0V0B7; A0A0H0VH37; A0A0H0VYB4; C0QVZ1; D5UB40; J9URR6; K0JL53; L0X2M1; L8XWY4; R5HL11	7	7	2	0	0	10	6	0	2	2	4	8	6	1	3	0
GVKVYGGQKVIS|0	A0A0G4K8E8; A0A0H0WAG7; C0R0P3; D5U8B7; G0EK92; L0X6H7; L8XNQ7; R5LDV0	2	0	0	0	0	0	0	0	0	0	0	0	0	0	0	0
LEKIAQTGKPFIIIAEDIENEAL|0	A0A0G4K5P2; A0A0H0TIS1; A0A0H0V6M8; C0QWM4; F8UU24; G0EJ80; G1EI49; L8XV88; Q3YLA1	1	6	1	0	0	0	0	0	0	0	0	0	0	0	0	0
DTAGRVDKFK|0	A0A0G4K8P3; A0A0H0X8D2; C0R0Z4; D5UBB6; D8IFI8; G0EJH9; J9UPW2; K0JFE2; L0X253; L8XR71	1	0	0	0	0	0	0	0	0	0	0	0	0	0	0	0
NLTGNSMTKTIAQLS|0	A0A0H0USH8; D5U8W2; G0EIL9; L0X7D1; L8XR86; Q9F0F6	1	0	0	0	0	0	0	0	0	0	0	0	0	0	0	0
MTEVVKKGGFGTSVTPV|0	A0A0G4K6M6; A0A0H0TY53; A0A0H0V274; A0A0H0V9F5; A0A0H0XA98; C0QY07; D5U4C9; D8I9T6; G0EPB7; J9UGL5; K0JKW5; L0X024; L8XSV2	1	0	1	0	0	0	0	0	0	0	0	0	0	0	0	0
SLLKETMGGCAGLV|0	A0A0G4K4Q0; A0A0H0WH59; C0QWX4	2	0	1	0	0	0	0	0	0	0	0	0	0	0	0	0
FDKTDAVKGLNITIVT|0	A0A0G4K3I6; A0A0H0U4T3; C0QW08; D5UB57; D8ICY2; G0ENR0; J9UGV9; K0JMQ2; L0X2B1; L8XVP8; R5LFJ0	3	0	4	0	0	0	0	0	0	0	0	0	0	0	0	0
HGGYGYTREYPVER|0	A0A0G4KAX1; A0A0H0WA29; C0QV73; D5UAB0; D8ID08; G0EQU0; J9URQ5; K0JLC2; L0X610; L8XQ86	2	6	4	0	0	0	0	0	0	0	0	0	0	0	0	0
ITVYEDKT|0	A0A0G4K485; A0A0H0XFL7; C0QWX2; D5UBF9; D8IEH0; G0EMR8; J9UXV3; K0JHR3; L0X1Y3; L8XPF6; R5L7Y3	7	0	2	0	2	0	0	0	0	0	0	0	0	0	0	0
DIFDVTPQTTESLKKL|0	A0A0G4K3P7; A0A0H0XIJ9; C0QVZ5; D5UB44; D8ICZ5; G0ENS3; J9TRC4; K0JHU7; L0X617; L8XSF7; P52857; Q9FA05	5	3	6	0	0	0	0	0	0	0	0	0	0	0	0	0
KHFEVTPFFV|0	D8IE54; J9USJ5; K0JF28	0	0	0	1	0	0	0	0	0	0	0	0	0	0	0	0
SYGVGVERI|0	A0A0G4KAB9; A0A0H0VLG1; C0R1Q2; D5UB80; D8IEX4; G0EHU8; J9UKJ1; K0JGP3; L0X362; L8XNX3; R5LF38	1	2	0	0	0	0	0	0	0	0	0	0	0	0	0	0
VDSAVEELSQIAGQRAVVTR|0	A0A0G4K3I6; A0A0H0U4T3; C0QW08; G0ENR0; L0X2B1; L8XVP8	2	3	5	0	0	0	0	0	0	0	0	0	0	0	0	0
SKGITGQLAETVLDKAHITINK|0	D8IED8; J9ULC0; K0JGD7; R5LG52	1	0	0	0	0	0	0	0	0	0	0	0	0	1	0	1
VVDTNCNPEVIDHPIPGNDDAIRA|0	A0A0G4K658; A0A0H0U523; C0QYS1; D5U776; G0EPV3	1	0	0	0	0	0	0	0	0	0	0	0	0	0	0	0
VVEGIGKGNGPIDAA|0	A0A0H0UKM7; A0A0H0URB9; A0A0H0VM42; C0R089; L0X4K4	3	0	1	0	0	0	0	0	0	0	0	0	0	0	0	0
TRAAVEEGVIPGGGITYL|0	A0A0G4K5P2; A0A0H0TIS1; A0A0H0V6M8; C0QWM4; D5U544; D8IB78; G0EJ80; J9USS2; K0JLL7; L0X051; L8XV88; R5LQ94	6	14	4	15	16	0	0	0	0	0	0	0	0	0	0	0
NTYITVYEDKTY|0	A0A0G4K485; A0A0H0XFL7; C0QWX2; D5UBF9; D8IEH0; G0EMR8; J9UXV3; K0JHR3; L0X1Y3; L8XPF6; R5L7Y3	7	0	4	0	0	0	0	0	0	0	0	0	0	0	0	0
VAYDSVAKASESQGR|0	A0A0G4K3M8; A0A0H0TPC4; C0QVZ4; D5UB43; D8ICZ6; G0ENS4; J9UB96; K0JL99; L0X3D8; L8XS56; P52854; R5LAV7	2	0	13	0	0	0	0	0	0	0	0	0	0	0	0	1
TNDVAGDGTTTATVLAQAMVK|0	A0A0G4K5P2; A0A0H0TIS1; A0A0H0V6M8; C0QWM4; D5U544; D8IB78; G0EJ80; J9USS2; K0JLL7; L0X051; L8XV88; R5LQ94	2	4	0	0	1	20	38	19	21	15	13	48	6	19	21	1
ANMDQRVSINIGSMTA|Oxidation of M (3)	A0A0H0USH8; C0R1D6; Q9F0F6	1	0	0	0	0	0	0	0	0	0	0	0	0	0	0	0
TGGYINAAGNSTLKDL|0	A0A0G4K309; A0A0H0U839; A0A0H0USH9; C0QV97; D8ICR1; G0EQR2; J9TRU1; K0JKW3; L8XRF2	1	0	0	0	7	0	0	0	0	0	0	0	0	0	0	0
AALSSGMRINRAGDDASGL|0	A0A0G4K9G4; A0A0H0ULZ7; A0A0H0X544; C0R1I3; G0ENU8; P80160	1	0	0	0	0	0	0	0	0	0	0	0	0	0	0	0
MVRVFANEGEPV|0	A0A0G4K5M4; A0A0H0UVV6; D5U545; L0X3L7; L8XU13	1	0	0	0	0	0	0	0	0	0	0	0	0	0	0	0
NTNVENIGARR|0	A0A0G4K4C7; A0A0H0WY24; C0QW38; D5U8R1; D8IDR0; G0ENN5; J9UP73; K0JGW5; L0X2W7; L8XTN4; R5LJZ5	3	0	0	0	0	0	0	0	0	0	0	0	0	0	0	0
VATISANNDKEIGSL|0	A0A0G4K5P2; A0A0H0TIS1; A0A0H0V6M8; C0QWM4; D5U544; G0EJ80; Q3YL98; Q3YLA0; Q3YLA1; T1WEF0; T1WEF7; T1WEG1; T1WEW3; T1WEW8; T1WF92; T1WFA1; T1WGB9	8	13	5	0	0	0	0	0	0	0	0	0	0	0	0	0
KAGGLVPTSHEIIDNVKALA|0	A0A0H0UY97; A0A0H0W5C6; C0QVA3	1	0	1	0	0	0	0	0	0	0	0	0	0	0	0	0
KSEAKQIKGKEEIAQV|0	A0A0G4K5P2; A0A0H0TIS1; A0A0H0V6M8; C0QWM4; D5U544; D8IB78; F8UU24; G0EJ80; G1EI49; J9USS2; K0JLL7; L0X051; L8XV88; Q3YL98; Q3YL99; Q3YLA0; Q3YLA1; Q3YLA2; Q3YLA3; R5LQ94; T1WEF0; T1WEF7; T1WEG1; T1WEW3; T1WEW8; T1WF92; T1WFA1; T1WFJ0; T1WFJ6; T1WFK2; T1WGB0; T1WGB4; T1WGB9	2	2	3	0	6	0	0	0	0	0	0	0	0	0	0	0
KNNQLTGGYINA|0	A0A0G4K309; A0A0H0U839; A0A0H0USH9; C0QV97; D8ICR1; G0EQR2; J9TRU1; K0JKW3; L8XRF2	6	1	4	2	0	0	0	0	0	0	0	0	0	0	0	0
AAVIVDDKKEPRGK|0	A0A0G4K3I0; A0A0H0UIF3; C0QW06; D5UB55; K0JL40; L0X2N4; R5LT32	1	0	2	0	0	0	0	0	0	0	0	0	0	0	0	0
LQNAASIASQVLT|0	A0A0G4K5P2; A0A0H0TIS1; A0A0H0V6M8; C0QWM4; D5U544; D8IB78; G0EJ80; J9USS2; K0JLL7; L0X051; L8XV88; R5LQ94	3	0	3	0	0	0	0	0	0	0	0	0	0	0	0	0
VAHIKSEAKQI|0	A0A0G4K5P2; A0A0H0TIS1; A0A0H0V6M8; C0QWM4; D8IB78; J9USS2; K0JLL7; Q3YL99; Q3YLA1; Q3YLA2; Q3YLA3; R5LQ94	2	0	3	0	0	0	0	0	0	0	0	0	0	0	0	0
GTEAQKQKYVPK|0	A0A0H0WA29; C0QV73	3	0	0	0	0	0	0	0	0	0	0	0	0	0	0	0
TADNDDMARTLLERVGLPFRAAPKSQENK|0	A0A0G4K3I6; A0A0H0U4T3; C0QW08; D5UB57; G0ENR0; L0X2B1; L8XVP8	1	0	0	0	0	0	0	0	0	0	0	0	0	0	0	0
TANQALGRIDEGIQM|0	A0A0G4K947; A0A0H0USH8; C0R1D6; D8IDG1; G0EIL9; J9UXQ6; K0JLS4; L0X7D1; L8XR86; Q9F0F6	1	3	0	0	0	0	0	0	0	0	0	0	0	0	0	0
ITDIPEPEKPMPPMPGGG|0	A0A0G4K5P2; A0A0H0TIS1; A0A0H0V6M8; C0QWM4; D8IB78; G0EJ80; J9USS2; K0JLL7; L0X051; L8XV88; R5LQ94	19	23	12	34	41	0	0	0	0	0	0	0	0	0	0	0
ELEDPFENMGAQIVKEV|Oxidation of M (9)	A0A0G4K5P2; A0A0H0TIS1; A0A0H0V6M8; C0QWM4; D5U544; D8IB78; G0EJ80; J9USS2; K0JLL7; L0X051; L8XV88; R5LQ94	1	4	2	0	0	0	0	0	0	0	0	0	0	0	0	0
KEIELEDPFENM|0	A0A0G4K5P2; A0A0H0TIS1; A0A0H0V6M8; C0QWM4; D5U544; D8IB78; G0EJ80; J9USS2; K0JLL7; L0X051; L8XV88; R5LQ94	9	9	5	23	16	0	0	0	0	0	0	0	0	0	0	0
SQENQKGGIVEKEA|0	A0A0G4K492; A0A0H0WE97; C0QW07; D8ICY3; G0ENR1; J9UQF7; K0JMU4; L0X3P5; L8XWW7	5	3	3	0	0	0	0	0	0	0	0	0	0	0	0	0
LNPVEPLSDKENL|0	A0A0G4K876; A0A0H0UBA0; C0R0D0; G0ELE6	1	3	0	0	0	0	0	0	0	0	0	0	0	0	0	0
NTNVENIGARRL|0	A0A0G4K4C7; A0A0H0WY24; C0QW38; D5U8R1; D8IDR0; G0ENN5; J9UP73; K0JGW5; L0X2W7; L8XTN4; R5LJZ5	2	1	0	0	0	0	0	0	0	0	0	0	0	0	0	0
LINTDKNEDIISLIAKEEMKL|0	D8IEL0; J9UWY0; K0JGI3	1	1	0	0	0	0	0	0	0	0	0	0	0	0	5	0
THNYTAVVSHRSGETEDA|0	A0A0G4KAH6; A0A0H0W3D6; A0A0H0XEZ9; C0QV52; G0EQW4	1	3	1	0	0	0	0	0	0	0	0	0	0	0	0	0
MDLNELSIIQIREK|0	D8IDB8; J9UYA5; K0JLP1	1	0	0	0	0	0	0	0	0	0	0	0	0	0	0	1
GIKDMENLPDMLF|0	A0A0G4K658; A0A0H0U523; C0QYS1; D5U776; D8IAR9; G0EPV3; J9TXJ6; K0JFJ7; L0X0T0; L8XS94; R5LCC8	2	0	0	0	0	0	0	0	0	0	0	0	0	0	0	0
MIKKQDLSKTK|0	A0A0G4K492; A0A0H0WE97; C0QW07; D5UB56; G0ENR1; L0X3P5; L8XWW7	1	0	0	0	0	0	0	0	0	0	0	0	0	0	0	1
EFGKNEKDTGSAEVQIALLTNRITYLK|0	D8IEN5; J9U1K6; K0JGJ8	1	0	0	0	0	0	0	0	0	0	0	0	0	0	0	1
SLPVMKDLLEAGV|0	A0A0G4K658; A0A0H0U523; D5U776; G0EPV3; L0X0T0; L8XS94	10	0	5	0	0	0	0	0	0	0	0	0	0	0	0	0
MAQDFAMRYLLVDGQGNFGSVDDDPPAAMR|Oxidation of M (1)	R5L751	1	0	0	0	0	0	0	0	0	0	0	0	0	0	0	1
IEETDSDYDREKLQER|0	A0A0G4K5P2; A0A0H0TIS1; A0A0H0V6M8; C0QWM4; D5U544; D8IB78; G0EJ80; J9USS2; K0JLL7; L0X051; L8XV88; R5LQ94	6	22	9	18	29	0	0	0	0	1	0	0	0	0	0	0
LIDIFDVTPQ|0	A0A0G4K3P7; A0A0H0XIJ9; C0QVZ5; D5UB44; D8ICZ5; G0ENS3; J9TRC4; K0JHU7; L0X617; L8XSF7; P52857; Q9FA05	3	3	2	0	0	0	0	0	0	0	0	0	0	0	0	0
GTYVIDEETGATSVEGVFAGGDAAR|0	D8IBC5; J9UK83; K0JGE0	1	3	0	0	0	0	0	0	0	0	0	0	0	0	0	1
DIEMLYIDASEIVK|0	D8IG51; J9TUV5	1	0	0	0	0	0	0	0	0	0	0	0	0	0	0	1
NTGVKKYAEVLEKSGGYII|0	A0A0H0TTS9; A0A0H0U3T4; A0A0H0VE78	2	0	0	0	0	0	0	0	0	0	0	0	0	0	0	0
ITTKNKQNVPEKLELK|0	A0A0G4K4P3; A0A0H0UUD3; A0A0H0WF09; C0QWW9; D5UBF6; G0EMS1; L0X1M5; L8XSI2	4	0	3	0	0	0	0	0	0	0	0	0	0	0	0	0
ASKIMEDISQNAIEQQNGVDQVK|0	A0A0H0TLX2; A0A0H0TPY8; A0A0H0UAG2; A0A0H0V4Y1; A0A0H0WFM7; A0A0H0WWG7; A0A0H0XF61; C0R0X5	1	0	0	0	0	0	0	0	0	0	0	0	0	0	0	1
KGDIVFDKDEGPR|0	A0A0G4K5E7; A0A0H0TQP4; C0QWH1; G0EK41; L8XN00; R5LHG3	2	8	0	0	0	24	27	12	0	0	12	19	8	0	0	1
AAPAGGAAAPAEEEKNE|0	A0A0G4K403; A0A0H0XA53; C0QWX5; D5UBG2; G0EMR5; L8XSH8	5	1	0	0	0	0	0	0	0	0	0	0	0	0	0	0
ATISANNDKEIGSL|0	A0A0G4K5P2; A0A0H0TIS1; A0A0H0V6M8; C0QWM4; D5U544; G0EJ80; Q3YL98; Q3YLA0; Q3YLA1; T1WEF0; T1WEF7; T1WEG1; T1WEW3; T1WEW8; T1WF92; T1WFA1; T1WGB9	5	7	4	0	0	0	0	0	0	0	0	0	0	0	0	0
TREQILQQTGAAMLA|0	A0A0G4K947; A0A0H0USH8; C0R1D6; D5U8W2; D8IDG1; G0EIL9; J9UXQ6; K0JLS4; L0X7D1; L8XR86; Q9F0F6; R5LA18	2	0	4	0	0	0	0	0	0	0	0	0	0	0	0	0
AVQNRMESMVKSL|0	A0A0G4K947; A0A0H0USH8; C0R1D6; D5U8W2; D8IDG1; G0EIL9; J9UXQ6; K0JLS4; L0X7D1; L8XR86; Q9F0F6; R5LA18	1	0	0	0	0	0	0	0	0	0	0	0	0	0	0	0
ALGEDINAKVVASYINSLGVEAK|0	D8ICR6; J9UB65; K0JL19	1	1	0	0	0	0	0	0	0	0	0	0	0	0	0	1
KMGYVKKEEYDAMRKELDELKQ|0	A0A0G4K8J6; A0A0H0WFG9; A0A0H0XEE3; C0R0Q8; G0EJZ6; L8XLY0	1	0	0	0	0	0	0	0	0	0	0	0	0	0	0	0
IEETDSDYDREKLQERLAKL|0	A0A0G4K5P2; A0A0H0TIS1; A0A0H0V6M8; C0QWM4; D5U544; D8IB78; G0EJ80; J9USS2; K0JLL7; L0X051; L8XV88; R5LQ94	1	8	0	9	10	0	0	0	0	0	0	0	0	0	0	0
TNAGLDGSVVAIEAK|0	A0A0G4K5P2; A0A0H0TIS1; A0A0H0V6M8; C0QWM4; G0EJ80; L0X051; L8XV88	4	7	3	0	0	0	4	0	0	0	0	0	0	0	0	0
TAGRVDKFKKRY|0	A0A0G4K8P3; A0A0H0X8D2; C0R0Z4; D5UBB6; D8IFI8; G0EJH9; J9UPW2; K0JFE2; L0X253; L8XR71	1	0	0	0	0	0	0	0	0	0	0	0	0	0	0	0
KITVDKENTTIVEGAGSKEDVK|0	A0A0G4K5P2; A0A0H0TIS1; A0A0H0V6M8; C0QWM4; D5U544; G0EJ80; L0X051; L8XV88	3	11	5	0	0	8	11	9	0	0	3	19	6	0	0	1
TGPEDTSGFKTT|0	A0A0H0UQT0; A0A0H0UXA4; C0R2B5	6	0	0	0	0	0	0	0	0	0	0	0	0	0	0	0
YENTAASESRIRDTDMAETSVKFAKDQILS|0	A0A0G4K9G4; A0A0H0ULZ7; A0A0H0X544; C0R1I3; D5UB01; G0ENU8; L0X2I6; L8XTT2; P80160	1	0	0	0	0	0	0	0	0	0	0	0	0	0	0	0
RIPGGEATPAPPLGPALG|0	A0A0G4K485; A0A0H0XFL7; C0QWX2; D5UBF9; D8IEH0; G0EMR8; J9UXV3; K0JHR3; L0X1Y3; L8XPF6; R5L7Y3	1	0	3	0	0	0	0	0	0	0	0	0	0	0	0	0
ATEIDEEERFPVETVKKM|0	A0A0G4KAX1; A0A0H0WA29; C0QV73; G0EQU0	3	0	0	0	0	0	0	0	0	0	0	0	0	0	0	0
AIQSANGIYSDSDR|0	A0A0G4K947; A0A0H0USH8; C0R1D6; D5U8W2; D8IDG1; G0EIL9; J9UXQ6; K0JLS4; L0X7D1; L8XR86; Q9F0F6; R5LA18	1	0	0	0	0	0	7	2	0	1	0	5	0	0	0	0
NVAVGIWKGEYTY|0	A0A0G4K571; A0A0H0VNN6; C0QXP7; D5U5F7; D8ICM2; G0EKC5; J9UBH8; K0JKT3; L0X2Y9; L8XR03; R5LD18	2	5	2	0	0	0	0	0	0	0	0	0	0	0	0	0
TIVTTADNDDMARTLLE|0	A0A0G4K3I6; A0A0H0U4T3; C0QW08; D5UB57; D8ICY2; G0ENR0; J9UGV9; K0JMQ2; L0X2B1; L8XVP8	1	0	0	0	0	0	0	0	0	0	0	0	0	0	0	0
AGKAFAEIEKYL|0	A0A0G4KAZ6; A0A0H0U2R1; A0A0H0WGR5; C0QV55	2	0	0	0	0	0	0	0	0	0	0	0	0	0	0	0
TGNSMTKTIAQLSSGMRIN|0	A0A0H0USH8; D5U8W2; G0EIL9; L0X7D1; L8XR86; Q9F0F6	2	0	0	0	0	0	0	0	0	0	0	0	0	0	0	0
VDIAKEIGKVL|0	A0A0G4K497; A0A0H0WHN0; A0A0H0X8W2; C0QW11; D8ICX8; G0ENQ6; J9UQB5; K0JMU2	3	0	0	0	0	0	0	0	0	0	0	0	0	0	0	0
GIEKGSGEPNKTKVA|0	A0A0G4K485; A0A0H0XFL7; C0QWX2; D5UBF9; D8IEH0; G0EMR8; J9UXV3; K0JHR3; L0X1Y3; L8XPF6; R5L7Y3	2	0	4	0	2	0	0	0	0	0	0	0	0	0	0	0
ATEIDEEERFPVETV|0	A0A0G4KAX1; A0A0H0WA29; C0QV73; G0EQU0	4	0	0	0	0	0	0	0	0	0	0	0	0	0	0	0
STILYPQLAQVAIEQK|0	A0A0G4K876; A0A0H0UBA0; C0R0D0; G0ELE6; L0WY00; L8XW39	2	6	2	0	0	0	3	0	0	0	0	0	0	0	0	0
AGIKDMENLPDMI|0	A0A0G4K658; A0A0H0U523; C0QYS1; D5U776; D8IAR9; G0EPV3; J9TXJ6; K0JFJ7; L0X0T0; L8XS94; R5LCC8	7	2	0	0	0	0	0	0	0	0	0	0	0	0	0	0
SKFVPQLNPVEPLSDKENLEA|0	A0A0G4K876; A0A0H0UBA0; C0R0D0; G0ELE6	2	5	0	0	0	0	0	0	0	0	0	0	0	0	0	0
QYVPEITNEPDYDAALNAAKALL|0	A0A0G4K8N0; A0A0H0VRR1; C0R042; D5U441; L0X2P0; L8XVH3	1	1	0	0	0	0	0	0	0	0	0	0	0	0	0	0
IGEKTAEEI|0	A0A0G4K916; A0A0H0TUE9; C0R127; D5U8Z0; D8ID19; G0EJF3; J9TR23; K0JL85; L0X325; L8XW88	1	0	0	0	0	0	0	0	0	0	0	0	0	0	0	0
GMEVTAYIPGIDHTLQE|0	A0A0G4K3G9; A0A0H0V0B7; A0A0H0VH37; A0A0H0VYB4; C0QVZ1; D5UB40; D8ICZ9; G0ENS7; J9URR6; K0JL53; L0X2M1; L8XWY4	1	0	2	0	0	0	0	0	0	0	0	0	0	0	0	0
DHPIPGNDDAIRA|0	A0A0G4K658; A0A0H0U523; C0QYS1; D5U776; G0EPV3	1	0	3	0	0	0	0	0	0	0	0	0	0	0	0	0
MEVILKRDFI|0	A0A0G4K5V2; A0A0H0WKE7; C0QZ40; L0WZW5; L8XPZ2	9	0	3	0	0	0	0	0	0	0	0	0	0	0	0	0
IVKVRIPGGEATPAPPLGPALGQKQ|0	A0A0G4K485; A0A0H0XFL7; C0QWX2; D5UBF9; D8IEH0; G0EMR8; J9UXV3; K0JHR3; L0X1Y3; L8XPF6; R5L7Y3	1	0	0	0	0	0	0	0	0	0	0	0	0	0	0	0
HTIFPEISFDKTDAVKGL|0	A0A0G4K3I6; A0A0H0U4T3; C0QW08; D5UB57; G0ENR0; L0X2B1; L8XVP8	4	0	1	0	0	0	0	0	0	0	0	0	0	0	0	0
MKEIVIASAVRTPVG|0	L0X4M0; L8XS82	1	0	0	0	0	0	0	0	0	0	0	0	0	0	0	0
VSDKMDKTIVV|0	A0A0G4K3R7; A0A0H0TQQ8; A0A0H0W8H3; C0QW05; D5UB54; D8ICY5; G0ENR3; J9TRA3; K0JHT8; L0X627	1	0	4	0	0	0	0	0	0	0	0	0	0	0	0	0
LMRGVDALANAVKVT|0	A0A0G4K5P2; A0A0H0TIS1; A0A0H0V6M8; C0QWM4; D5U544; D8IB78; G0EJ80; J9USS2; K0JLL7; L0X051; L8XV88; R5LQ94	2	0	3	0	0	0	0	0	0	0	0	0	0	0	0	0
FYDPITDVKPN|0	A0A0G4KAZ6; A0A0H0U2R1; A0A0H0WGR5; C0QV55; D5U9W5; G0EQW1; L0X621	7	0	2	0	0	0	0	0	0	0	0	0	0	0	0	0
LYQIFQGESNAANRY|0	A0A0G4K876; A0A0H0UBA0; C0R0D0; G0ELE6; L0WY00; L8XW39	3	0	4	0	0	0	0	0	0	0	0	0	0	0	0	0
TSGANPMLIK|0	A0A0G4K5P2; A0A0H0TIS1; A0A0H0V6M8; C0QWM4; D5U544; D8IB78; F8UU24; G0EJ80; G1EI49; J9USS2; K0JLL7; L0X051; L8XV88; Q3YL98; Q3YL99; Q3YLA0; Q3YLA1; Q3YLA2; Q3YLA3; R5LQ94; T1WEF0; T1WEF7; T1WEG1; T1WEV9; T1WEW3; T1WEW8; T1WF92; T1WF97; T1WFA1; T1WFJ0; T1WFJ6; T1WFK2; T1WGB0; T1WGB4; T1WGB9	6	4	5	0	0	0	0	0	0	0	0	0	0	0	0	0
LAEPSVVAIEK|0	A0A0G4K916; A0A0H0TUE9; C0R127; D5U8Z0; D8ID19; G0EJF3; J9UB31; K0JL85; L0X325; L8XW88	3	0	2	0	0	0	0	0	0	0	0	0	0	0	0	0
KGDVISSPGIPESF|0	A0A0G4K466; A0A0H0UH75; A0A0H0UJJ9; A0A0H0V0S3; A0A0H0VQJ6; A0A0H0WFB5; C0QWX6; D5UBG3; D8IEH4; G0EMR4; K0JGF5; L0X5F5; L8XP22; R5LQE5	2	1	4	0	0	0	0	0	0	0	0	0	0	0	0	0
SFISKVKEPNTR|0	A0A0G4K488; A0A0H0WE86; C0QVZ7; D5UB46; G0ENS1; L0X3N6; L8XVQ7	3	0	6	0	0	0	0	0	0	0	0	0	0	0	0	0
QSANGIYSDSDRALIQV|0	A0A0G4K947; A0A0H0USH8; C0R1D6; D5U8W2; D8IDG1; G0EIL9; J9UXQ6; K0JLS4; L0X7D1; L8XR86; Q9F0F6; R5LA18	2	0	0	0	0	0	0	0	0	0	0	0	0	0	0	0
SNVIEERVYIT|0	A0A0H0U775; A0A0H0UE31; A0A0H0UJR5; A0A0H0V3W5; A0A0H0VB73; A0A0H0VDW0; A0A0H0XEM2	2	0	0	0	0	0	0	0	0	0	0	0	0	0	0	0
LGLKEAKDAVEKGGETIKS|0	A0A0G4K403; A0A0H0XA53; C0QWX5; D5UBG2; D8IEH3; G0EMR5; J9USC0; K0JF55; L0X2T4; L8XSH8; R5LQM0	2	0	0	5	9	0	0	0	0	0	0	0	0	0	0	0
SEIVAHIKSEAK|0	A0A0G4K5P2; A0A0H0TIS1; A0A0H0V6M8; C0QWM4; D8IB78; J9USS2; K0JLL7; Q3YLA1; Q3YLA3	5	8	6	0	4	0	0	0	0	0	0	0	0	0	0	0
KGPFVDKNLFKK|0	A0A0G4K3P9; A0A0H0TQQ4; A0A0H0VI08; C0QW00; D5UB49; D8ICZ0; J9TR95; K0JHU3; L0X622; L8XSF2; R5LTC5	2	0	0	0	0	4	0	0	0	0	0	0	0	0	0	1
MKDLLEAGV|0	A0A0G4K658; A0A0H0U523; C0QYS1; D5U776; D8IAR9; G0EPV3; J9TXJ6; K0JFJ7; L0X0T0; L8XS94; R5LCC8	2	0	2	0	0	0	0	0	0	0	0	0	0	0	0	0
GHAYKGDISKTM|0	A0A0G4K916; A0A0H0TUE9; C0R127; D5U8Z0; D8ID19; G0EJF3; J9TR23; K0JL85; L0X325; L8XW88	2	0	2	0	0	0	0	0	0	0	0	0	0	0	0	0
YTREYPVER|0	A0A0G4KAX1; A0A0H0WA29; C0QV73; D5UAB0; D8ID08; G0EQU0; J9URQ5; K0JLC2; L0X610; L8XQ86	5	2	4	0	0	0	0	0	0	0	0	0	0	0	0	0
NKPSDLIPELQGRFPI|0	A0A0G4K4C7; A0A0H0WY24; C0QW38; D5U8R1; D8IDR0; G0ENN5; J9UP73; K0JGW5; L0X2W7; L8XTN4; R5LJZ5	2	0	0	0	0	0	0	0	0	0	0	0	0	0	0	0
SASSQEKDLKSGKNVDIA|0	A0A0G4K497; A0A0H0X8W2; C0QW11; D8ICX8; G0ENQ6; J9UQB5; K0JMU2; L0X3P8; L8XWW2	2	0	3	0	0	0	0	0	0	0	0	0	0	0	0	0
RSMKLIGDVEKEHRERYA|0	A0A0G4K3W6; A0A0H0W8A8; A0A0H0XBC4; C0QW82; D5U3I2; G0ENB2; L0X330; L8XTW7; R5L6I4	3	1	7	0	0	0	0	0	0	0	0	0	0	0	0	0
NQIGSLTETLDSIELAKTHNYTAVVS|0	A0A0H0W3D6; A0A0H0XEZ9; C0QV52; D8IET2; J9URW4; K0JI69	1	0	0	0	0	0	0	0	0	0	0	0	0	0	0	0
AGLDGSVVAIEAK|0	A0A0G4K5P2; A0A0H0TIS1; A0A0H0V6M8; C0QWM4; D8IB78; G0EJ80; J9USS2; K0JLL7; L0X051; L8XV88; R5LQ94	1	1	0	13	7	0	0	0	6	0	0	0	0	9	0	0
LYVIATDEEKAIAMDTYNIALK|0	A0A0G4K5Q2; D5U5A9; D8I9W8; G0EJ60; J9TWN1; K0JKY2; L0X0Z5; L8XLV5	1	1	0	0	0	0	0	0	0	0	0	0	0	0	0	1
GSVGGIINHGGTI|0	A0A0G4K571; A0A0H0VNN6; C0QXP7; D5U5F7; D8ICM2; G0EKC5; J9UBH8; K0JKT3; L0X2Y9; L8XR03; R5LD18	1	3	5	0	0	0	0	0	0	0	0	0	0	0	0	0
SGIMIQMPLPKHICK|Oxidation of M (4, 7)	A0A0G4KB13; G0ENY6	8	0	0	0	1	0	0	0	0	0	0	0	0	0	0	0
SWAPFAAMQERTDLYGKGDTDGIKALEK|0	A0A0G4K522; A7LAU7; A7LAW3; C0QVY9; D5U6Z5; D8IC48; G0EK87; J9UR76; K0JMG0; L0WZF8	1	0	0	0	0	0	0	0	0	0	0	0	0	3	0	1
GAATEVEMKEK|0	A0A0G4K5P2; A0A0H0TIS1; A0A0H0V6M8; C0QWM4; D5U544; D8IB78; G0EJ80; J9USS2; K0JLL7; L0X051; L8XV88; R5LQ94	3	5	0	0	2	0	0	0	0	2	0	0	0	0	1	0
AIQSANGIYSDSDRALIQVEVNQLVAEVDR|0	A0A0G4K947; A0A0H0USH8; C0R1D6; D5U8W2; D8IDG1; G0EIL9; J9UXQ6; K0JLS4; L0X7D1; L8XR86; Q9F0F6	1	0	0	0	0	0	0	0	0	0	0	0	0	0	0	0
FVPQLNPVEPLSDKENLEAGI|0	A0A0G4K876; A0A0H0UBA0; C0R0D0; G0ELE6	1	7	0	0	0	0	0	0	0	0	0	0	0	0	0	0
VLDDIGVKYTIFSDVKPDPTISTVRDIVK|0	D8IES9; J9UXG2; K0JIU5	2	1	0	0	0	0	0	0	0	0	0	0	0	9	3	1
SETAMEVTTK|0	A0A0H0WA29; C0QV73; D5UAB0; D8ID08; J9URQ5; K0JLC2; L0X610	3	0	0	0	2	0	0	0	0	0	0	0	0	0	0	0
KEKERLEKNF|0	A0A0G4K658; A0A0H0U523; C0QYS1; D5U776; G0EPV3; L0X0T0; L8XS94	1	0	0	0	0	0	0	0	0	0	0	0	0	0	0	0
TTQNNLKDEKRFF|0	A0A0G4KA43; A0A0H0UCR6; C0R213; D5UAB9; G0EIA7; Q8VM39; Q8VNZ1	1	0	2	0	0	0	0	0	0	0	0	0	0	0	0	0
NQIGSLTETLDSIELAKTHNYTAVV|0	A0A0H0W3D6; A0A0H0XEZ9; C0QV52; D8IET2; J9URW4; K0JI69	2	2	1	0	0	0	0	0	0	0	0	0	0	0	0	0
KGDIVIYDKYSGIQIKEDNKEYL|0	D8IAA0; J9UU75; K0JKG9	1	0	0	3	21	0	0	0	0	0	0	0	0	0	0	0
SLTVENPDEQVGVNIVK|0	A0A0G4K5P2; A0A0H0TIS1; A0A0H0V6M8; C0QWM4; G0EJ80	8	16	5	0	0	2	9	0	0	0	0	5	0	0	0	0
SGVSKEEAAAIKKQ|0	A0A0G4K403; A0A0H0XA53; C0QWX5; G0EMR5; L0X2T4; L8XSH8	2	3	2	0	0	0	0	0	0	0	0	0	0	0	0	0
MKKDIHPQYF|0	A0A0G4K8P3; A0A0H0X8D2; C0R0Z4; D5UBB6; G0EJH9	2	0	5	0	0	0	0	0	0	0	0	0	0	0	0	0
TGTVTLDIAQAVK|0	A0A0G4K3Z4; A0A0H0UNQ0; A0A0H0V612; C0QWX3; D5UBG0; D8IEH1; G0EMR7; J9U258; K0JIF8; L0X306; L8XTW0	2	3	0	0	0	4	2	7	0	0	8	2	4	6	23	1
ASESVIRDADMASAM|0	A0A0G4K947; A0A0H0USH8; C0R1D6; D5U8W2; G0EIL9; L8XR86; Q9F0F6	5	2	4	0	0	0	0	0	0	0	0	0	0	0	0	0
ANGIYSDSDRAL|0	A0A0G4K947; A0A0H0USH8; C0R1D6; D5U8W2; D8IDG1; G0EIL9; J9UXQ6; K0JLS4; L0X7D1; L8XR86; Q9F0F6; R5LA18	3	5	4	0	0	0	0	0	0	0	0	0	0	0	0	0
SNEIVDAIDGKGQAVA|0	A0A0G4K487; A0A0H0U804; C0QVZ2; D5UB41; G0ENS6	6	1	4	0	0	0	0	0	0	0	0	0	0	0	0	0
NVDIAKEIGKVLA|0	A0A0G4K497; A0A0H0WHN0; A0A0H0X8W2; C0QW11; D8ICX8; G0ENQ6; J9UQB5; K0JMU2	4	0	5	0	2	0	0	0	0	0	0	0	0	0	0	0
MSANDIEAAK|0	A0A0G4K485; A0A0H0XFL7; C0QWX2; D5UBF9; D8IEH0; G0EMR8; J9UXV3; K0JHR3; L0X1Y3; L8XPF6	2	0	2	0	2	0	0	0	0	0	0	0	0	0	0	0
KQIEGKTGFDTRVT|0	A0A0G4K571; A0A0H0VNN6; C0QXP7; D5U5F7; D8ICM2; G0EKC5; J9UBH8; K0JKT3; L0X2Y9; L8XR03	1	5	4	0	1	0	0	0	0	0	0	0	0	0	0	0
AKDQILSQANLAML|0	A0A0G4K9G4; A0A0H0ULZ7; A0A0H0X544; C0R1I3; D5UB01; G0ENU8; P80160	1	0	0	0	0	0	0	0	0	0	0	0	0	0	0	0
VSQDIFSELQGKIENTA|0	A0A0H0U614; A0A0H0UBE3; A0A0H0UKR8; A0A0H0UPI7; A0A0H0UVX7; A0A0H0WFR4; A0A0H0WTT9; A0A0H0X5K4; A0A0H0XP31; C0R1Y9	1	0	0	0	0	0	0	0	0	0	0	0	0	0	0	0
LKAKSAKTEEAPKAAEV|0	A0A0G4K3H8; A0A0H0V2A8; A0A0H0X3E3; C0QW01; G0ENR7; L0X2M9; L8XWX2	1	0	0	0	0	0	0	0	0	0	0	0	0	0	0	0
KEATEEGFEEIA|0	A0A0H0XBC4; C0QW82	4	14	5	0	0	0	0	0	0	0	0	0	0	0	0	0
MIAQNAGLDGSVVAIEAKK|0	D8IB78; J9USS2; K0JLL7	1	0	0	0	0	0	0	0	0	0	0	0	0	8	8	1
TGNSMTKTIAQLSSGMRINTAGDDASGL|0	A0A0H0USH8; D5U8W2; G0EIL9; L0X7D1; L8XR86; Q9F0F6	2	0	0	0	0	0	0	0	0	0	0	0	0	0	0	0
IQAGDNKHQI|0	A0A0G4K3P9; A0A0H0TQQ4; A0A0H0VI08; C0QW00; D5UB49; D8ICZ0; J9TR95; K0JHU3; L0X622; L8XSF2; R5LTC5	1	0	1	0	0	0	0	0	0	0	0	0	0	0	0	0
ALTNEWVDMLKA|0	A0A0G4K5P2; A0A0H0TIS1; A0A0H0V6M8; C0QWM4; D5U544; D8IB78; G0EJ80; J9USS2; K0JLL7; L0X051; L8XV88	1	1	0	4	4	0	0	0	0	0	0	0	0	0	0	0
KFEPVAIGKLEMFVADYER|0	A0A0G4K8H1; A0A0H0TUV1; A0A0H0UYM4; C0R0R5; D5U896; D8IBC5; G0EJY9; J9UK83; K0JGE0; L8XU88; R5LUT2	1	0	0	0	0	0	0	0	0	1	0	0	0	0	1	1
HEAGIHQHGVLKER|0	A0A0G4K800; A0A0H0UKM7; A0A0H0URB9; A0A0H0VM42; C0R089; D5U4B2; D8IAL3; G0EL37; J9UU81; K0JFK9; L0X4K4; L8XUX7; R5L723	3	0	0	0	4	0	0	0	0	0	0	0	0	0	0	0
NDIEAAKKIVA|0	A0A0G4K485; A0A0H0XFL7; C0QWX2; D5UBF9; D8IEH0; G0EMR8; J9UXV3; K0JHR3; L0X1Y3; L8XPF6	3	0	4	0	0	0	0	0	0	0	0	0	0	0	0	0
AGIIDPAKVSR|0	A0A0G4K5P2; A0A0H0TIS1; A0A0H0V6M8; C0QWM4; D5U544; D8IB78; G0EJ80; J9USS2; K0JLL7; L0X051; L8XV88	7	7	11	5	7	5	0	0	2	3	0	0	0	0	2	1
IEETDSDYDREKLQERL|0	A0A0G4K5P2; A0A0H0TIS1; A0A0H0V6M8; C0QWM4; D5U544; D8IB78; G0EJ80; J9USS2; K0JLL7; L0X051; L8XV88; R5LQ94	1	6	3	19	20	0	0	0	0	0	0	0	0	0	0	0
TNEWVDMLK|0	A0A0G4K5P2; A0A0H0TIS1; A0A0H0V6M8; C0QWM4; D5U544; D8IB78; G0EJ80; J9USS2; K0JLL7; L0X051; L8XV88; R5LQ94	7	8	2	8	0	0	5	0	14	0	0	4	0	11	0	0
SADEHKGEFIKI|0	A0A0G4K4C7; A0A0H0WY24; C0QW38; D5U8R1; G0ENN5; L0X2W7; L8XTN4	5	3	0	0	0	0	0	0	0	0	0	0	0	0	0	0
AMDAIDKLRDT|0	A0A0G4K571; A0A0H0VNN6; C0QXP7; D5U5F7; G0EKC5; L0X2Y9; L8XR03	2	5	3	0	0	0	0	0	0	0	0	0	0	0	0	0
KGEVYESTILYPQLA|0	A0A0G4K876; A0A0H0UBA0; C0R0D0; D5U6V3; D8IFZ8; G0ELE6; J9TYP6; K0JFH3; L0WY00; L8XW39	4	0	2	0	0	0	0	0	0	0	0	0	0	0	0	0
NILNGGAHSSAPIDFQEY|0	A0A0G4KAH6; A0A0H0W3D6; A0A0H0XEZ9; C0QV52; D5U9W9; D8IET2; G0EQW4; J9URW4; K0JI69; L0X4B5; L8XSM5; R5LML6	4	3	1	0	0	0	0	0	0	0	0	0	0	0	0	0
IINNNISALNANRQLNL|0	A0A0G4K947; A0A0H0USH8; D5U8W2; G0EIL9; L0X7D1; L8XR86; P80161; Q9F0F6	1	0	0	0	0	0	0	0	0	0	0	0	0	0	0	0
SGQGNPHPVSPTGVPTKG|0	A0A0G4K3N2; A0A0H0W8S2; C0QVZ9; D5UB48; D8ICZ1; G0ENR9; J9UBA7; K0JL93; L0X3E1; L8XS49; R5LAV1	3	0	0	0	0	0	0	0	0	0	1	0	0	0	0	0
FTGKQKILDT|0	A0A0G4K8P3; A0A0H0X8D2; C0R0Z4; D5UBB6; D8IFI8; G0EJH9; J9UPW2; K0JFE2; L0X253; L8XR71; R5LU71	1	0	3	0	1	0	0	0	0	0	0	0	0	0	0	0
MMTLDGGRIGIAS|0	A0A0G4KAX1; A0A0H0WA29; C0QV73; D5UAB0; D8ID08; G0EQU0; J9URQ5; K0JLC2; L0X610; L8XQ86	1	7	0	0	2	0	0	0	0	0	0	0	0	0	0	0
VSQRAELGAVQNR|0	A0A0H0USH8; C0R1D6; Q9F0F6	1	0	0	0	0	0	0	0	0	0	0	0	0	0	0	0
NDGVTIAKEIEL|0	A0A0G4K5P2; A0A0H0TIS1; A0A0H0V6M8; C0QWM4; D5U544; D8IB78; G0EJ80; J9USS2; K0JLL7; L0X051; L8XV88; R5HJ51; R5LQ94	10	15	4	0	0	0	0	0	0	0	0	0	0	0	0	0
EINGLELIASENIVSR|0	D8IED8; J9ULC0; K0JGD7	1	2	0	0	0	0	0	0	0	0	0	0	0	3	3	1
KAAAEELGMPLYRYI|0	A0A0G4KAH6; A0A0H0W3D6; A0A0H0XEZ9; C0QV52; D5U9W9; D8IET2; G0EQW4; J9URW4; K0JI69; L0X4B5; L8XSM5	2	0	0	0	0	0	0	0	0	0	0	0	0	0	0	0
TADNDDMARTLLERVGLPF|0	A0A0G4K3I6; A0A0H0U4T3; C0QW08; D5UB57; G0ENR0; L0X2B1; L8XVP8	4	0	3	0	0	0	0	0	0	0	0	0	0	0	0	0
VKSLMIATENTI|0	A0A0G4K947; A0A0H0USH8; C0R1D6; D5U8W2; D8IDG1; G0EIL9; J9UXQ6; K0JLS4; L0X7D1; L8XR86; Q9F0F6; R5LA18	2	0	2	0	0	0	0	0	0	0	0	0	0	0	0	0
IQSANGIYSDSDRALIQV|0	A0A0G4K947; A0A0H0USH8; C0R1D6; D5U8W2; D8IDG1; G0EIL9; J9UXQ6; K0JLS4; L0X7D1; L8XR86; Q9F0F6; R5LA18	1	0	0	0	0	0	0	0	0	0	0	0	0	0	0	0
MSEEKAKELGIKPMA|0	A0A0G4K5E7; A0A0H0TQP4; C0QWH1; D5U564; G0EK41; L0WZ48; L8XN00	2	3	0	0	0	0	0	0	0	0	0	0	0	0	0	0
KNIIAINDFNEKESLSLADILKK|0	D8IC64; K0JKI3	3	3	0	0	0	0	0	0	0	0	0	0	0	2	3	1
SLSDDIKSGFYSS|0	A0A0G4K8J6; A0A0H0WFG9; A0A0H0XEE3; C0R0Q8; G0EJZ6; L0X4G0; L8XLY0	3	0	0	0	0	0	0	0	0	0	0	0	0	0	0	0
AKEIELEDPFENM|0	A0A0G4K5P2; A0A0H0TIS1; A0A0H0V6M8; C0QWM4; D5U544; D8IB78; G0EJ80; J9USS2; K0JLL7; L0X051; L8XV88; R5LQ94	10	17	9	18	14	0	0	0	0	0	0	0	0	0	0	0
VVVVGDRQDTYSGMGGNMSTEIR|0	D8ICR0; J9URY6; K0JMR2; L0X4X7; R5LU45	3	3	0	0	0	0	0	0	3	0	0	0	0	18	14	1
KEIELEDPFENMGAQIVKEVA|0	A0A0G4K5P2; A0A0H0TIS1; A0A0H0V6M8; C0QWM4; D5U544; D8IB78; G0EJ80; J9USS2; K0JLL7; L8XV88; R5LQ94	14	17	5	29	14	0	0	0	0	0	0	0	0	0	0	0
LNKDGDVTF|0	A0A0G4K876; A0A0H0UBA0; C0R0D0; G0ELE6; L0WY00	3	2	0	0	0	0	0	0	0	0	0	0	0	0	0	0
YGHFGRELPEFTWEKTDIKDLFA|0	A0A0G4K4B2; A0A0H0WGM0; A0A0H0X9W8; A0A0H0XGX1; C0QXK7; D5U871; G0EM12; L0X0S1; L8XM79	1	3	4	0	0	0	0	0	0	0	0	0	0	0	0	0
IFQGESNAANR|0	A0A0G4K876; A0A0H0UBA0; C0R0D0; D5U6V3; G0ELE6; L0WY00; L8XW39	4	0	3	0	0	0	0	0	0	0	0	0	0	0	0	0
FQDIIDNFLNKDGDVT|0	A0A0G4K876; A0A0H0UBA0; C0R0D0; G0ELE6; L0WY00	3	4	0	0	0	0	0	0	0	0	0	0	0	0	0	0
TGNSMTKTIAQLS|0	A0A0H0USH8; D5U8W2; G0EIL9; L0X7D1; L8XR86; Q9F0F6	4	0	4	0	0	0	0	0	0	0	0	0	0	0	0	0
KLGIEKGSGEPNK|0	A0A0G4K485; A0A0H0XFL7; C0QWX2; D5UBF9; D8IEH0; G0EMR8; J9UXV3; K0JHR3; L0X1Y3; L8XPF6; R5L7Y3	4	0	7	0	4	1	0	0	0	0	0	0	0	0	0	1
TRAAVEEGVIPGGGITY|0	A0A0G4K5P2; A0A0H0TIS1; A0A0H0V6M8; C0QWM4; D5U544; D8IB78; G0EJ80; J9USS2; K0JLL7; L0X051; L8XV88; R5LQ94	3	9	3	5	9	0	0	0	0	0	0	0	0	0	0	0
INIGAATEVEMK|0	A0A0G4K5P2; A0A0H0TIS1; A0A0H0V6M8; C0QWM4; D5U544; D8IB78; G0EJ80; J9USS2; K0JLL7; L0X051; L8XV88; R5LQ94	1	0	1	1	5	0	2	0	0	0	0	0	0	0	0	0
TVKDNEFGNTFDTSKDTSDGFESF|0	A0A0G4K6H0; A0A0H0UF16; A0A0H0UJ58; A0A0H0V8P8; A0A0H0VZ20; A0A0H0WKB9; A0A0H0WVP3; C0QY68; D5U4M4; G0EPY3; L0WZS1; L8XT85	4	7	0	0	0	1	4	0	0	0	6	9	0	0	0	0
FKQMNYSVYQSDDHKKYT|0	A0A0G4KB23; A0A0H0VH63; A0A0H0XFU3; A0A0H0XKJ4; C0QV76; D5UAB4; G0EQT4; L0X5C2; L8XR08	4	0	0	0	0	0	0	0	0	0	0	0	0	0	0	0
EGYLNETTNIMQRMRELA|0	A0A0G4K947; A0A0H0USH8; C0R1D6; D5U8W2; D8IDG1; G0EIL9; J9UXQ6; K0JLS4; L0X7D1; L8XR86; Q9F0F6; R5LA18	1	0	0	0	0	0	0	0	0	0	0	0	0	0	0	0
MKITFQGGEVHLEGVSLVEGAK|0	D8IFX8; J9UV33; K0JFG9	6	5	0	0	0	0	0	0	0	0	0	0	0	10	9	1
IAVGNEAKQM|0	A0A0G4K916; A0A0H0TUE9; C0R127; G0EJF3; L0X325; L8XW88	4	0	5	0	0	0	0	0	0	0	0	0	0	0	0	0
VVDVSTDAKYFA|0	A0A0H0UCR6; C0R213; D8IB86; G0EIA7; J9UE83; K0JJQ2; Q8VNZ1	1	0	0	10	7	0	0	0	0	0	0	0	0	0	0	0
MIINNNISAINAQRTL|0	A0A0G4K9G4; A0A0H0ULZ7; A0A0H0X544; D5UB01; L0X2I6; L8XTT2; P80160; Q7M132	3	0	3	0	0	0	0	0	0	0	0	0	0	0	0	0
MIQVPSTLNV|0	A0A0G4K3I0; A0A0H0UIF3; C0QW06; D5UB55; G0ENR2; L0X2N4; L8XSE6	6	0	6	0	0	0	0	0	0	0	0	0	0	0	0	0
NTAQDYKIEYA|0	A0A0G4K4W0; A0A0H0VN76; C0QYL0; D5U709; G0ELB4; L0X2H5; L8XVL5; Q6LC17; R5LPZ5	1	7	3	0	0	0	0	0	0	0	0	0	0	0	0	0
HSDDSDESKNIKKM|0	A0A0G4K3E6; A0A0H0U693; A0A0H0UG22; A0A0H0VV43; A0A0H0WZU3; A0A0H0XA54; C0QVH8; D5U9R8; D8IDY3; G0EPK0; J9UXK6; K0JG10; L0X203; L8XSR1	1	0	0	0	0	0	0	0	0	0	0	0	0	0	0	0
DTTKMIEDVYDASAKIKNI|0	A0A0H0TK55; A0A0H0UHS9; A0A0H0UTT8; A0A0H0VH03; A0A0H0VN81; A0A0H0VNP5; A0A0H0WNR2; A0A0H0WQR9; A0A0H0X957; A0A0H0XJ13; B9USB5; B9USB6; C0QV19; Q56AY5	1	0	0	0	0	0	0	0	0	0	0	0	0	0	0	0
GSREATGVEKRM|0	A0A0G4K3G9; A0A0H0V0B7; A0A0H0VH37; A0A0H0VYB4; C0QVZ1; D5UB40; G0ENS7; J9URR6; L0X2M1; L8XWY4; R5LT46	2	0	3	0	0	0	0	0	0	0	0	0	0	0	0	0
SMYSLLIEPILTEKSNMLRTEPR|0	A0A0G4K3H7; A0A0H0U4S3; D5UB47; L0X2A1; L8XVJ1	8	0	0	0	0	1	0	0	0	0	0	0	0	0	0	0
NMGVTQAVTDKK|0	A0A0G4K3I6; A0A0H0U4T3; C0QW08; D5UB57; G0ENR0; L0X2B1; L8XVP8	1	0	0	0	0	0	0	0	0	0	0	0	0	0	0	0
AHDINNNEEKSMYEERLIT|0	A0A0G4K3J0; D5UB62; L0X2B6; L8XVP2	1	0	3	0	0	0	0	0	0	0	0	0	0	0	0	0
GAATEVEMKEKKARVEDALSATRA|0	A0A0G4K5P2; A0A0H0TIS1; A0A0H0V6M8; C0QWM4; D5U544; D8IB78; G0EJ80; J9USS2; K0JLL7; L0X051; L8XV88; R5LQ94	2	0	3	0	0	0	0	0	0	0	0	0	0	0	0	0
TGGQVISEDLGMKLENTGLEHL|0	D8IB78; J9USS2; K0JLL7	1	0	0	7	8	0	0	0	0	0	0	0	0	0	0	0
LKAFDIELIDQ|0	A0A0G4K3P7; A0A0H0XIJ9; C0QVZ5; D5UB44; D8ICZ5; G0ENS3; J9TRC4; K0JHU7; L0X617; L8XSF7; P52857; Q9FA05; R5LTC8	3	2	4	0	10	0	0	0	0	0	0	0	0	0	0	0
AAKQLLFDEEARRALMRGVDA|0	A0A0G4K5P2; A0A0H0TIS1; A0A0H0V6M8; C0QWM4; D5U544; G0EJ80; L0X051; L8XV88	1	1	3	0	0	0	0	0	0	0	0	0	0	0	0	0
GQKVSPIGLR|0	A0A0G4K490; A0A0H0V124; D5UB51; D8ICY8; G0ENR6; J9UQE5; K0JMU6; L0X3P1; L8XVQ3; R5LAP1	2	2	0	0	0	2	3	0	0	0	0	0	0	0	0	0
GIVVSDKMDKTIVV|0	A0A0G4K3R7; A0A0H0TQQ8; A0A0H0W8H3; C0QW05; D5UB54; D8ICY5; G0ENR3; J9TRA3; K0JHT8; L0X627	2	0	1	0	0	0	0	0	0	0	0	0	0	0	0	0
ADIKRIGVLT|0	A0A0G4K571; A0A0H0VNN6; C0QXP7	1	1	4	0	0	0	0	0	0	0	0	0	0	0	0	0
YREGLESATNEVMIENVWNTYSDEKNAK|0	D8IDP7; J9U9R4; K0JFU5	1	0	0	0	0	0	0	0	1	3	0	0	0	3	4	1
GVMDGEADITEDDLLKEED|0	A0A0G4K969; A0A0H0VMV2; C0R180; D5UBE3; G0EJ15; L0X4S9; L8XS28	2	0	0	0	0	0	0	0	0	0	0	0	0	0	0	0
NTVTFLEIGDNNEIREFANLHR|0	D8IC97; J9URJ7; K0JKP5	1	0	0	0	0	0	0	0	0	0	0	0	0	0	0	1
ALPAGVDVQLK|0	A0A0G4K3P7; A0A0H0XIJ9; C0QVZ5; D5UB44; D8ICZ5; G0ENS3; J9TRC4; K0JHU7; L0X617; L8XSF7; P52857; Q9FA05; R5LTC8	12	6	9	0	16	0	0	0	0	0	0	0	0	0	0	0
LNANRQLNLTGNSMTKTI|0	A0A0H0USH8; D5U8W2; G0EIL9; L0X7D1; L8XR86; Q9F0F6	1	0	0	0	0	0	0	0	0	0	0	0	0	0	0	0
ATRNAQNGISFIQTTEGYLNE|0	A0A0G4K947; A0A0H0USH8; C0R1D6; D5U8W2; D8IDG1; G0EIL9; J9UXQ6; K0JLS4; L0X7D1; L8XR86; Q9F0F6	3	1	1	0	0	0	0	0	0	0	0	0	0	0	0	0
SEVVFDRNGYIYHGK|0	A0A0G4K497; A0A0H0WHN0; A0A0H0X8W2; C0QW11; D5UB61; D8ICX8; G0ENQ6; J9UQB5; K0JMU2	2	0	4	0	0	0	0	0	0	0	0	0	0	0	0	0
HISNVMVVNK|0	A0A0G4K492; A0A0H0WE97; C0QW07; G0ENR1; L0X3P5; L8XWW7	1	0	0	0	0	0	0	0	0	0	0	0	0	0	0	0
KVFPDKPYTK|0	A0A0G4K3I1; A0A0H0XBY4; C0QW03; D5UB52; D8ICY7; G0ENR5; J9UH58; K0JMQ7; L0X2A6; L8XVI6; R5LFJ5	1	0	3	0	0	0	0	0	0	0	0	0	0	0	0	0
SGIVYEVDYSIYDAAMR|0	D8IB31; J9UVP3; K0JLD5	2	3	0	0	0	0	0	0	0	0	0	0	0	0	0	1
NIGHAYKGDISKTM|0	A0A0G4K916; A0A0H0TUE9; C0R127; D5U8Z0; D8ID19; G0EJF3; J9TR23; K0JL85; L0X325; L8XW88	1	0	0	0	0	0	0	0	0	0	0	0	0	0	0	0
AAPAAGGAAAAADEEKSDF|0	D8IEH3	1	0	0	0	21	0	0	0	0	0	0	0	0	0	0	0
ESLTVENPDEQVGVNIVK|0	A0A0G4K5P2; A0A0H0TIS1; A0A0H0V6M8; C0QWM4; G0EJ80	6	11	4	0	0	0	6	0	0	0	0	2	0	0	0	0
MLMGDEVKPR|0	A0A0G4K5W9; A0A0H0V8D1; C0QZ09; D5U7L9; D8IFT6; G0EJB3; J9UW48; K0JFG3; L0X3B0; L8XXN9; Q9F6Z0; R5LGV3	1	5	1	0	0	0	0	0	0	0	0	0	0	0	0	0
QAANGIYTDEDRL|0	A0A0G4K7S6; C0R027; D5U7D6; D8IAP2; G0EKN9; J9UV65; K0JFK3; L0X542; L8XRQ5; Q26501; R5LFD4	1	0	0	0	0	0	0	0	0	0	0	0	0	0	0	0
AIEEPIRM|0	A0A0G4K5P2; A0A0H0TIS1; A0A0H0V6M8; C0QWM4; D5U544; D8IB78; G0EJ80; J9USS2; K0JLL7; L0X051; L8XV88; R5LQ94	7	13	4	23	26	0	0	0	5	0	0	0	0	4	0	0
VAHIKSEAKQIKGKEEIAQV|0	A0A0G4K5P2; A0A0H0TIS1; A0A0H0V6M8; C0QWM4; D8IB78; J9USS2; K0JLL7; Q3YL99; Q3YLA1; Q3YLA2; Q3YLA3; R5LQ94	1	1	0	0	0	0	0	0	0	0	0	0	0	0	0	0
SGHSKWASIKHKK|0	A0A0G4K9S9; A0A0H0UX26; A0A0H0WCZ3; C0R1L5; D5UAL3; D8IDF9; G0EHY6; J9U3B0; K0JN05; L0X392; L8XRH2; R5M017	1	0	0	0	0	0	0	0	0	0	0	0	0	0	0	0
ALNANRQLNLTGNSM|0	A0A0H0USH8; D5U8W2; G0EIL9; L0X7D1; L8XR86; P80161; Q9F0F6	1	0	0	0	0	0	0	0	0	0	0	0	0	0	0	0
DHPIPGNDDAIRAI|0	A0A0G4K658; A0A0H0U523; C0QYS1; D5U776; G0EPV3	2	0	3	0	0	0	0	0	0	0	0	0	0	0	0	0
NVDIAKEIGKVLAT|0	A0A0G4K497; A0A0H0WHN0; A0A0H0X8W2; C0QW11; D8ICX8; G0ENQ6; J9UQB5; K0JMU2	1	0	0	0	0	0	0	0	0	0	0	0	0	0	0	0
FQDIIDNFLNKDGDVTF|0	A0A0G4K876; A0A0H0UBA0; C0R0D0; G0ELE6; L0WY00	7	7	6	0	0	0	0	0	0	0	0	0	0	0	0	0
MNFLNNNLRL|0	A0A0G4KA05; A0A0H0WYE3; G0EHR7; L0X3U9; L8XS93	2	0	0	0	0	0	0	0	0	0	0	0	0	0	0	0
MTHVSTGGGASLEFLEGIELPGIAVLQDK|0	A0A0G4KAC1; A0A0H0UGB9; A0A0H0VMX9; A0A0H0WUR0; A0A0H0X0G3; A0A0H0XJJ8; C0R212; D5UAC0; D8IB87; G0EIA8; J9UKA0; K0JL87; L0X4M5	1	2	0	0	1	1	10	0	110	74	0	4	0	2	5	1
KDQILSQANLA|0	A0A0G4K9G4; A0A0H0ULZ7; A0A0H0X544; C0R1I3; D5UB01; G0ENU8; P80160	3	0	0	0	0	0	0	0	0	0	0	0	0	0	0	0
HIGANMDERKRVY|0	A0A0G4K7S6; C0R027; D5U7D6; D8IAP2; G0EKN9; J9UV65; K0JFK3; L0X542; L8XRQ5; Q26501; R5LFD4	3	0	0	0	0	0	0	0	0	0	0	0	0	0	0	0
LETGIEVNVPLFINIGDKIK|0	A0A0G4K3X7; A0A0H0V754; A0A0H0WMD0; C0QW93; D8ID25; G0ENA2; J9UQ03; K0JHZ5; L0X2I4; L8XT79	1	2	0	0	0	1	0	0	0	0	0	0	0	2	3	1
WEGYAKIAS|0	A0A0H0VD71; C0QWK0	2	2	0	0	0	0	0	0	0	0	0	0	0	0	0	0
NIDVLDYKDIKLL|0	A0A0G4K8Q7; A0A0H0TZX6; C0R078; D5U5H4; D8ICS6; G0EL23; J9UQQ5; K0JMK4; L0X199; L8XU53	2	7	0	0	0	0	0	0	0	0	0	0	0	0	0	0
AEKIHAEKMR|0	A0A0G4K876; A0A0H0UBA0; C0R0D0; D5U6V3; G0ELE6; L0WY00; L8XW39	1	0	0	0	0	0	0	0	0	0	0	0	0	0	0	0
SIIEHDFSDEFDQAIERKLIA|0	A0A0G4K9A1; A0A0H0TR27; A0A0H0WL84; C0R155; D5UB22; D8ICI1; G0EJC1; J9UR51; K0JMB7; L0X3A5; L8XPU1	1	0	1	0	0	0	0	0	0	0	0	0	0	0	0	0
IELEDPFENMGAQ|0	A0A0G4K5P2; A0A0H0TIS1; A0A0H0V6M8; C0QWM4; D5U544; D8IB78; G0EJ80; J9USS2; K0JLL7; L0X051; L8XV88; R5LQ94	2	4	0	12	16	0	0	0	0	0	0	0	0	0	0	0
QHKLESLTVENPDEQVGVNIV|Pyrolidone from Q (1)	A0A0G4K5P2; A0A0H0TIS1; A0A0H0V6M8; C0QWM4; G0EJ80	5	7	6	0	0	0	0	0	0	0	0	0	0	0	0	0
NAAIEQLGRAKKI|0	A0A0G4K5P2; A0A0H0TIS1; A0A0H0V6M8; C0QWM4; G0EJ80; L8XV88	7	12	8	0	0	0	0	0	0	0	0	0	0	0	0	0
KEIELEDPFENMGAQIVKEV|0	A0A0G4K5P2; A0A0H0TIS1; A0A0H0V6M8; C0QWM4; D5U544; D8IB78; G0EJ80; J9USS2; K0JLL7; L0X051; L8XV88; R5LQ94	17	9	8	16	4	0	0	0	0	0	0	0	0	0	0	0
KTNDVAGDGTTTATVLAQAMVKEGLK|0	A0A0G4K5P2; A0A0H0TIS1; A0A0H0V6M8; C0QWM4; D5U544; D8IB78; G0EJ80; J9USS2; K0JLL7; L0X051; L8XV88; R5LQ94	1	4	0	0	0	0	0	0	0	0	0	0	0	0	0	0
SSPIFEDVLKGN|0	A0A0G4K5F4; A0A0H0VIE4; A0A0H0WH13; C0QYB7; G0EKU3	3	0	1	0	0	0	0	0	0	0	0	0	0	0	0	0
NISEVVFDRN|0	A0A0G4K497; A0A0H0WHN0; A0A0H0X8W2; C0QW11; D5UB61; D8ICX8; G0ENQ6; J9UQB5; K0JMU2	2	0	0	0	3	0	0	0	0	0	0	0	0	0	0	0
NETTNIMQRMREL|0	A0A0G4K947; A0A0H0USH8; C0R1D6; D5U8W2; D8IDG1; G0EIL9; J9UXQ6; K0JLS4; L0X7D1; L8XR86; Q9F0F6; R5LA18	3	0	2	0	0	0	0	0	0	0	0	0	0	0	0	0
GELLKLEKEYQEHRFEKV|0	A0A0G4K3N7; A0A0H0TPD5; C0QW04; D8ICY6; G0ENR4; J9UBC0; K0JL88; L0X3E7; L8XS42	2	1	0	0	0	0	0	0	0	0	0	0	0	0	0	0
SHEIIDNVKALAGGLV|0	A0A0H0UY97; A0A0H0W5C6; C0QVA3	1	0	0	0	0	0	0	0	0	0	0	0	0	0	0	0
KFGPPTIINDGVTI|0	A0A0G4K5P2; A0A0H0TIS1; A0A0H0V6M8; C0QWM4; D5U544; D8IB78; G0EJ80; J9USS2; K0JLL7; L0X051; L8XV88; R5LQ94	7	8	7	0	0	0	0	0	0	0	0	0	0	0	0	0
AYTREQILQQTGA|0	A0A0G4K947; A0A0H0USH8; C0R1D6; D5U8W2; D8IDG1; G0EIL9; J9UXQ6; K0JLS4; L0X7D1; L8XR86; Q9F0F6; R5LA18	3	3	0	1	0	0	0	0	0	0	0	0	0	0	0	0
DVSQFIDERVQKV|0	A0A0H0WFG9	4	2	0	0	0	0	0	0	0	0	0	0	0	0	0	0
KAGIIDPAKV|0	A0A0G4K5P2; A0A0H0TIS1; A0A0H0V6M8; C0QWM4; D5U544; D8IB78; G0EJ80; J9USS2; K0JLL7; L0X051; L8XV88	6	15	4	13	24	0	0	0	0	0	0	0	0	0	0	0
MKADITTEGEDVL|0	A0A0G4KA43; A0A0H0UCR6; C0R213; D8IB86; G0EIA7; J9UE83; K0JJQ2; Q8VNZ1	1	0	0	0	7	0	0	0	0	0	0	0	0	0	0	0
IELEDPFENMGAQI|0	A0A0G4K5P2; A0A0H0TIS1; A0A0H0V6M8; C0QWM4; D5U544; D8IB78; G0EJ80; J9USS2; K0JLL7; L0X051; L8XV88; R5LQ94	5	2	6	1	2	0	0	0	0	0	0	0	0	0	0	0
KKQLEAAGGKVEVK|0	A0A0G4K403; A0A0H0XA53; C0QWX5; D5UBG2; G0EMR5; L0X2T4; L8XSH8; R5LQM0	2	0	0	0	0	0	0	0	0	0	0	0	0	0	0	0
SASSQEKDLKSGKNVDIAKEIGK|0	A0A0G4K497; A0A0H0X8W2; C0QW11; D8ICX8; G0ENQ6; J9UQB5; K0JMU2; L0X3P8; L8XWW2	1	0	0	0	0	0	0	0	0	0	0	0	0	0	0	0
FAEQRDGVIQ|0	A0A0G4KAJ6; A0A0H0UWP8; A0A0H0VH59; C0QV71; D5UAA8; G0EQT8; L0X5C7	3	5	0	0	0	0	0	0	0	0	0	0	0	0	0	0
IMEKVFEEI|0	A0A0G4K4C7; A0A0H0WY24; C0QW38; D5U8R1; D8IDR0; G0ENN5; J9UP73; K0JGW5; L0X2W7; L8XTN4	1	0	0	0	0	0	0	0	0	0	0	0	0	0	0	0
RIPGGEATPAPPL|0	A0A0G4K485; A0A0H0XFL7; C0QWX2; D5UBF9; D8IEH0; G0EMR8; J9UXV3; K0JHR3; L0X1Y3; L8XPF6; R5L7Y3	3	7	9	0	3	0	0	0	0	0	0	0	0	0	0	0
KDQILNQANLSMLA|0	A0A0G4K7S6; C0R027; D5U7D6; D8IAP2; G0EKN9; J9UV65; K0JFK3; L0X542; L8XRQ5; Q26501; R5LFD4	2	1	6	0	1	0	0	0	0	0	0	0	0	0	0	0
YIVVPAVPAALENSEHQAKKS|0	A0A0G4K877; A0A0H0WW18; C0QZH9; D8IFF4; G0EJR8; J9UQN1; K0JFD5; L0X1M6; L8XT42	5	11	11	0	0	0	0	0	0	0	0	0	0	0	0	0
NEDGSNPQKLFEGQLDSPKGFS|0	A0A0G4K4G0; A0A0H0U4W8; A0A0H0UUH9; C0QXQ6; D5U5Q6; G0EKD4; L0X6G3; L8XV14	2	0	3	0	0	0	0	0	0	0	0	0	0	0	0	0
YTREQILQQT|0	A0A0G4K947; A0A0H0USH8; C0R1D6; D5U8W2; D8IDG1; G0EIL9; J9UXQ6; K0JLS4; L0X7D1; L8XR86; Q9F0F6; R5LA18	2	0	3	5	0	0	0	0	0	0	0	0	0	0	0	0
NANMKNQSIMRIIG|0	A0A0G4K947; A0A0H0USH8; C0R1D6; D5U8W2; D8IDG1; G0EIL9; J9UXQ6; K0JLS4; L0X7D1; L8XR86	4	5	10	0	8	0	0	0	0	0	0	0	0	0	0	0
RDGVIADFETVEK|0	A0A0G4K916; A0A0H0TUE9; C0R127; D5U8Z0; D8ID19; G0EJF3; J9UB31; K0JL85; L0X325; L8XW88; R5L684	9	0	5	0	0	0	0	0	0	0	0	0	0	0	0	0
LNGKMIDIPIIEKAEKIVA|0	A0A0G4K470; A0A0H0TKB2; A0A0H0V0A4; A0A0H0XDI9; C0QVP8; L8XRV0	1	0	5	0	0	0	0	0	0	0	0	0	0	0	0	0
ASDTVNSLGKVETEHAK|0	A0A0G4K876; A0A0H0UBA0; C0R0D0; G0ELE6; L0WY00; L8XW39	2	7	0	0	0	0	0	0	0	0	0	0	0	0	0	0
ITEIYEGTSEVQR|0	A0A0G4KAX1; A0A0H0WA29; C0QV73; D5UAB0; D8ID08; G0EQU0; J9URQ5; K0JLC2; L0X610; L8XQ86	3	8	0	0	5	14	28	13	6	9	18	37	9	13	6	1
KAFDIELIDQ|0	A0A0G4K3P7; A0A0H0XIJ9; C0QVZ5; D5UB44; D8ICZ5; G0ENS3; J9TRC4; K0JHU7; L0X617; L8XSF7; P52857; Q9FA05; R5LTC8	1	2	1	0	14	0	0	0	0	0	0	0	0	0	0	0
RIPGGEATPAPPLGPALGQKQIQI|0	A0A0G4K485; A0A0H0XFL7; C0QWX2; D5UBF9; D8IEH0; G0EMR8; J9UXV3; K0JHR3; L0X1Y3; L8XPF6; R5L7Y3	14	0	9	0	1	0	0	0	0	0	0	0	0	0	0	0
YGSSMPLKQ|0	A0A0G4K5Q5; A0A0H0W5Y2; C0QWQ6; D8IBK4; G0EIW2; J9UDG4; K0JK16; L0WZZ6; L8XMW9	3	0	0	0	0	0	0	0	0	0	0	0	0	0	0	0
GLELIGEAKKL|0	A0A0G4KAJ6; A0A0H0UWP8; A0A0H0VH59; C0QV71; D5UAA8; D8ID10; G0EQT8; J9UB52; K0JMV6; L0X5C7	2	0	0	0	0	0	0	0	0	0	0	0	0	0	0	0
IPGGEATPAPPLGPALGQKQIQIA|0	A0A0G4K485; A0A0H0XFL7; C0QWX2; D5UBF9; D8IEH0; G0EMR8; J9UXV3; K0JHR3; L0X1Y3; L8XPF6; R5L7Y3	1	0	0	0	0	0	0	0	0	0	0	0	0	0	0	0
RAIEEPIRMI|0	A0A0G4K5P2; A0A0H0TIS1; A0A0H0V6M8; C0QWM4; D5U544; D8IB78; G0EJ80; J9USS2; K0JLL7; L0X051; L8XV88; R5LQ94	8	20	6	0	0	0	0	0	0	0	0	0	0	0	0	0
MVINNNISAINAQR|0	A0A0G4K7S6; D5U7D6; D8IAP2; G0EKN9; J9UV65; K0JFK3; L0X542; L8XRQ5; P80158; Q26501; R5LFD4	1	7	0	0	0	25	52	44	37	45	10	12	16	20	11	1
STYEIMNVEDIGIPQNK|0	A0A0G4K800; A0A0H0UKM7; A0A0H0URB9; A0A0H0VM42; C0R089; D5U4B2; D8IAL3; G0EL37; J9UU81; K0JFK9; L0X4K4; L8XUX7; R5L723	1	6	0	0	7	1	7	0	0	6	0	5	0	0	0	1
ATISANNDKEI|0	A0A0G4K5P2; A0A0H0TIS1; A0A0H0V6M8; C0QWM4; D5U544; D8IB78; F8UU24; G0EJ80; G1EI49; J9USS2; K0JLL7; L0X051; L8XV88; Q3YL98; Q3YL99; Q3YLA0; Q3YLA1; Q3YLA3; T1WEF0; T1WEF7; T1WEG1; T1WEV9; T1WEW3; T1WEW8; T1WF92; T1WF97; T1WFA1; T1WFJ0; T1WFJ6; T1WFK2; T1WGB0; T1WGB4; T1WGB9	2	3	2	0	0	0	0	0	0	0	0	0	0	0	0	0
EKEYQEHRFEK|0	A0A0G4K3N7; A0A0H0TPD5; C0QW04; D5UB53; D8ICY6; G0ENR4; J9UBC0; K0JL88; L0X3E7; L8XS42; R5LAU7	5	0	0	0	9	0	0	0	0	0	0	0	0	0	0	0
KEGIGIETGLMTTIHSY|0	A0A0G4KA43; A0A0H0UCR6; C0R213; D5UAB9; D8IB86; G0EIA7; J9UE83; K0JJQ2; L0X5P7; L8XS79; Q8VM39; Q8VNZ1	2	0	0	1	2	0	0	0	0	0	0	0	0	0	0	0
ATKTNDVAGDGTTTATV|0	A0A0G4K5P2; A0A0H0TIS1; A0A0H0V6M8; C0QWM4; D5U544; D8IB78; G0EJ80; J9USS2; K0JLL7; L8XV88; R5LQ94	5	5	5	0	5	0	0	0	0	0	0	0	0	0	0	0
TADNDDMARTLLE|0	A0A0G4K3I6; A0A0H0U4T3; C0QW08; D5UB57; D8ICY2; G0ENR0; J9UGV9; K0JMQ2; L0X2B1; L8XVP8	3	4	0	0	0	0	0	0	0	0	0	0	0	0	0	0
EASKKNDKIKIKGGYMGEDLLNPADVQVVA|0	A0A0G4K4Q0; A0A0H0WH59; C0QWX4; G0EMR6	1	0	2	0	0	0	0	0	0	0	0	0	0	0	0	0
AVQSANGIYTDADRML|0	A0A0H0ULZ7; A0A0H0X544; C0R1I3; G0ENU8; L0X2I6; L8XTT2; P80160; R5LSP3	1	0	0	0	0	0	0	0	0	0	0	0	0	0	0	0
GSEHPHEANKPTV|0	A0A0G4K3M2; A0A0H0UG10; A0A0H0VI61; C0QW52; D5U8P4; G0ENE1; L0X1T4; L8XVM5	1	0	1	0	0	0	0	0	0	0	0	0	0	0	0	0
KNIIAINDFNEKESLSLADILK|0	D8IC64; K0JKI3	1	1	0	0	0	0	0	0	0	0	0	0	0	0	0	1
VVGDARQTHQLK|0	A0A0G4K3N7; A0A0H0TPD5; C0QW04; D5UB53; D8ICY6; G0ENR4; J9UBC0; K0JL88; L0X3E7; L8XS42; R5LAU7	2	0	0	0	0	0	0	0	0	0	0	0	0	0	0	1
EVNQLVAEVDR|0	A0A0G4K947; A0A0H0USH8; C0R1D6; D5U8W2; D8IDG1; G0EIL9; J9UXQ6; K0JLS4; L0X7D1; L8XR86; Q9F0F6	4	1	4	0	0	0	2	0	0	0	0	0	0	0	0	0
VATKTNDVAGDGTTTATVL|0	A0A0G4K5P2; A0A0H0TIS1; A0A0H0V6M8; C0QWM4; D5U544; D8IB78; G0EJ80; J9USS2; K0JLL7; L8XV88; R5LQ94	1	4	0	8	15	0	0	0	0	0	0	0	0	0	0	0
SLIDNIVARE|0	A0A0G4KAH6; A0A0H0W3D6; A0A0H0XEZ9; C0QV52; D5U9W9; G0EQW4; R5LML6	3	3	0	0	0	0	0	0	0	0	0	0	0	0	0	0
YNELNINREIDPFMTLS|0	A0A0H0UDQ2; A0A0H0US27; C0R230	1	0	0	0	0	0	0	0	0	0	0	0	0	0	0	0
IYGYSWIPLRIK|0	D8IC64; G0EM72; J9URB7; K0JKI3; L0X1H9; L8XQA7; R5LMQ3	2	4	0	0	2	0	0	0	0	0	0	0	0	0	0	0
IKEKFNVTA|0	A0A0G4K403; A0A0H0XA53; C0QWX5; D5UBG2; D8IEH3; G0EMR5; J9USC0; K0JF55; L0X2T4; L8XSH8; R5LQM0	2	0	0	5	7	0	0	0	0	0	0	0	0	0	0	0
AGVPEELAQSAFRLA|0	A0A0G4K3I1; A0A0H0XBY4; C0QW03; D8ICY7; G0ENR5; J9UH58; K0JMQ7; L8XVI6; R5LFJ5	10	0	8	0	0	0	0	0	0	0	0	0	0	0	0	0
VRITNGMEVTAYIPGIDHTLQEHNR|0	D8ICZ9; J9URR6; K0JL53; L0X2M1; L8XWY4	1	3	0	0	0	0	0	0	0	0	0	0	0	0	4	1
SKFVPQLNPVEPLSDKENLEAGIKGEVYE|0	A0A0G4K876; A0A0H0UBA0; C0R0D0; G0ELE6	3	0	0	0	0	0	0	0	0	0	0	0	0	0	0	0
GIGPVAATKKL|0	A0A0G4K5E7; A0A0H0TQP4; C0QWH1; D5U564; G0EK41; L0WZ48; L8XN00	1	0	0	0	0	0	0	0	0	0	0	0	0	0	0	0
SAVIEGQNEAGKET|0	A0A0G4K658; A0A0H0U523; C0QYS1; D5U776; G0EPV3; L0X0T0; L8XS94; R5LCC8	2	0	1	0	0	0	0	0	0	0	0	0	0	0	0	0
MIINNNISAI|0	A0A0G4K947; A0A0G4K9G4; A0A0H0ULZ7; A0A0H0USH8; A0A0H0X544; D5U8W2; D5UB01; G0EIL9; L0X2I6; L0X7D1; L8XR86; L8XTT2; P80160; P80161; Q7M132; Q9F0F6; R5LSP3	4	1	2	0	0	7	0	9	0	0	0	0	3	0	0	0
TVENPDEQVGVNIVKRAIEEPIRM|0	A0A0G4K5P2; A0A0H0TIS1; A0A0H0V6M8; C0QWM4; G0EJ80	6	17	5	0	0	0	0	0	0	0	0	0	0	0	0	0
LIGDVEKEHRERY|0	A0A0G4K3W6; A0A0H0W8A8; A0A0H0XBC4; C0QW82; D5U3I2; G0ENB2; L0X330; L8XTW7; R5L6I4	1	5	0	0	0	0	0	0	0	0	0	0	0	0	0	0
MDNDIKLF|0	A0A0G4K575; A0A0H0WM02; A0A0H0XLT5; C0QXQ2; G0EKD0; L0X2Y5; L8XQ67	1	0	0	0	0	0	0	0	0	0	0	0	0	0	0	0
EVSLEDTIMTVVK|0	A0A0H0USZ4; A0A0H0V647; C0QXB3	1	0	0	0	0	5	12	1	0	0	1	12	0	0	0	1
DTKEAVNIIIEKLKEKF|0	A0A0G4KBH7; A0A0H0U588; C0QV72; D5UAA9; D8ID09; G0EQT9; J9TR46; K0JMS4; L0X8K6; L8XUQ5	4	12	2	0	0	0	0	0	0	0	0	0	0	0	0	0
SGMRINTAGDDASGL|0	A0A0G4K947; A0A0H0USH8; C0R1D6; D5U8W2; G0EIL9; J9UXQ6; K0JLS4; L0X7D1; L8XR86; Q9F0F6	1	0	0	0	0	0	0	0	0	0	0	0	0	0	0	0
HVNVGTIGHVDHGK|0	A0A0G4K3M8; A0A0H0TPC4; C0QVZ4; D5UB43; D8ICZ6; G0ENS4; J9UB96; K0JL99; L0X3D8; L8XS56; P52854; R5HGG4; R5LAV7	1	3	4	0	0	0	1	1	0	0	0	0	0	0	0	0
PRVINNDCVACGSCLPE|0	A0A0H0UCN0; C0QXY5; D8IA49; J9UT42; K0JII7; L0X0Q9	1	0	0	2	2	0	0	0	0	0	0	0	0	0	0	0
SGMRINTAGDDASGLA|0	A0A0G4K947; A0A0H0USH8; C0R1D6; D5U8W2; G0EIL9; J9UXQ6; K0JLS4; L0X7D1; L8XR86; Q9F0F6	3	0	3	0	0	0	0	0	0	0	0	0	0	0	0	0
NPSEVLDTDF|0	D8I9W0	1	0	0	3	3	0	0	0	0	0	0	0	0	0	0	0
ATRAAVEEGVIPGGGITYL|0	A0A0G4K5P2; A0A0H0TIS1; A0A0H0V6M8; C0QWM4; D5U544; D8IB78; G0EJ80; J9USS2; K0JLL7; L0X051; L8XV88; R5LQ94	9	12	8	6	9	0	0	0	0	0	0	0	0	0	0	0
ADDTNMLEMPRLMPYG|0	A0A0G4K7E7; A0A0H0V8L3; A0A0H0WEB3; C0QZD1; D5U7U6; D8IBJ1; G0EJK2; J9UT97; K0JLX3; L0WZU4; L8XR25	4	2	10	0	0	0	0	0	0	0	0	0	0	0	0	0
EKLEEKLKELK|0	K0JF40	3	2	1	0	0	0	0	0	0	0	0	0	0	0	0	1
EGIGIETGLMTTIHSYTATQK|0	A0A0G4KA43; A0A0H0UCR6; C0R213; D5UAB9; D8IB86; G0EIA7; J9UE83; K0JJQ2; L0X5P7; L8XS79; Q8VM39; Q8VNZ1	1	3	0	0	0	10	6	11	35	26	5	14	7	6	43	1
MFNWLYNMFS|0	A0A0G4K916; A0A0H0TUE9; D5U8Z0; L0X325; L8XW88	2	0	0	0	0	0	0	0	0	0	0	0	0	0	0	0
LDFIDSAKFEEQ|0	A0A0G4K309; A0A0H0U839; A0A0H0USH9; C0QV97; D5UAX8; D8ICR1; G0EQR2; J9TRU1; K0JKW3; L0X5X8; L8XRF2	2	0	1	5	6	0	0	0	0	0	0	0	0	0	0	0
AHIKSEAKQIKGKEE|0	A0A0G4K5P2; A0A0H0TIS1; A0A0H0V6M8; C0QWM4; D8IB78; J9USS2; K0JLL7; Q3YL99; Q3YLA1; Q3YLA2; Q3YLA3; R5LQ94	1	0	0	0	0	0	0	0	0	0	0	0	0	0	0	0
NLTGNSMTKTIAQL|0	A0A0H0USH8; D5U8W2; G0EIL9; L0X7D1; L8XR86; Q9F0F6	3	0	1	0	0	0	0	0	0	0	0	0	0	0	0	0
GIVVSDKMDKT|0	A0A0G4K3R7; A0A0H0TQQ8; A0A0H0W8H3; C0QW05; D5UB54; D8ICY5; G0ENR3; J9TRA3; K0JHT8; L0X627; R5LTC0	2	0	2	0	0	0	0	0	0	0	0	0	0	0	0	0
IELEDPFENMGAQIVKE|0	A0A0G4K5P2; A0A0H0TIS1; A0A0H0V6M8; C0QWM4; D5U544; D8IB78; G0EJ80; J9USS2; K0JLL7; L0X051; L8XV88; R5LQ94	3	6	1	28	28	0	0	0	0	0	0	0	0	0	0	0
VKKAHEAVKEM|0	A0A0G4K658; A0A0H0U523; C0QYS1; G0EPV3; L0X0T0; L8XS94	1	0	0	0	0	0	0	0	0	0	0	0	0	0	0	0
AKDQILSQANLAMLAQ|0	A0A0G4K9G4; A0A0H0ULZ7; A0A0H0X544; C0R1I3; D5UB01; G0ENU8; P80160	1	0	0	0	0	0	0	0	0	0	0	0	0	0	0	0
APAAGGAAAAADEEKSDF|0	D8IEH3	1	0	0	0	23	0	0	0	0	0	0	0	0	0	0	0
ATNAGLDGSVVAIEAK|0	A0A0G4K5P2; A0A0H0TIS1; A0A0H0V6M8; C0QWM4; G0EJ80; L0X051; L8XV88	7	13	8	0	0	0	6	0	0	0	0	6	0	0	0	0
IAGEQSGERGEVL|0	A0A0G4K492; A0A0H0WE97; C0QW07; D5UB56; D8ICY3; G0ENR1; J9UQF7; K0JMU4; L0X3P5; L8XWW7	19	11	7	0	14	0	0	0	0	0	0	0	0	0	0	0
HLFKLPVNNA|0	A0A0H0TLX2; A0A0H0TPY8; A0A0H0UAG2; A0A0H0V4Y1; A0A0H0WFM7; A0A0H0WWG7; A0A0H0XF61; C0R0X5	2	0	0	0	0	0	0	0	0	0	0	0	0	0	0	0
NQLLRIEEELGNRAVYLGKKA|0	A0A0G4KAH6; A0A0H0W3D6; A0A0H0XEZ9; C0QV52; G0EQW4; R5LML6	3	7	3	0	0	0	0	0	0	0	0	0	0	0	0	0
NVNRKVTKEELIQ|0	A0A0G4K884; A0A0H0TSS2; A0A0H0V4Y2; G0ELU9; L0X2W6; L8XM81	1	0	0	0	0	0	0	0	0	0	0	0	0	0	0	0
MAEGNKAFAHFRW|0	A0A0G4K487; A0A0H0U804; C0QVZ2; D5UB41; D8ICZ8; G0ENS6; J9UQ77; K0JMV0; L0X3N1; L8XVR2; R5LAQ0	1	3	0	0	0	1	1	0	0	0	0	0	0	0	5	0
EIEKVPNEKVKS|0	A0A0H0UEK7; A0A0H0WD41; A0A0H0WEW4; A0A0H0XBE7; A0A0H0XEE4; C0QVX9	1	0	0	0	0	0	0	0	0	0	0	0	0	0	0	0
ISHLLKVEYK|0	A0A0G4K3P3; A0A0H0V840; C0QW13; D5UB63; D8ICX6; G0ENQ4; J9UAT9; K0JL79; L0X3F7; L8XVH7; R5LAS4	11	0	9	1	9	2	0	0	0	2	0	0	0	0	0	1
MIINNNISA|0	A0A0G4K947; A0A0G4K9G4; A0A0H0ULZ7; A0A0H0USH8; A0A0H0X544; D5U8W2; D5UB01; G0EIL9; J9UYC2; K0JHQ4; L0X2I6; L0X7D1; L8XR86; L8XTT2; P80160; P80161; Q7M132; Q9F0F6; R5LSP3	3	0	3	0	0	0	0	0	0	0	0	0	0	0	0	0
STTIEELNKIANDIIGA|0	A0A0H0VAB9; C0R2I8	2	0	0	0	0	0	0	0	0	0	0	0	0	0	0	0
KSLGLEELK|0	A0A0G4K3N7; A0A0H0TPD5; C0QW04; D8ICY6; G0ENR4; J9UBC0; K0JL88; L0X3E7; L8XS42; R5LAU7	19	2	3	0	0	0	0	0	0	0	0	0	0	0	0	0
IVLDGKESIDIVK|0	A0A0G4K3H7; A0A0H0U4S3; C0QVZ8; D5UB47; D8ICZ2; G0ENS0; J9UH50; K0JMR1; L0X2A1; L8XVJ1	2	0	0	0	0	0	0	0	0	0	0	0	0	0	0	0
LGRIDEGIQMV|0	A0A0G4K947; A0A0H0USH8; C0R1D6; D8IDG1; G0EIL9; J9UXQ6; K0JLS4; L0X7D1; L8XR86; Q9F0F6; R5LA18	2	3	0	0	0	0	0	0	0	0	0	0	0	0	0	0
GNEAKQMLGKVPNSI|0	A0A0G4K916; A0A0H0TUE9; C0R127; G0EJF3; L0X325; L8XW88	2	0	1	0	0	0	0	0	0	0	0	0	0	0	0	0
NAGSVGGIINHGGT|0	A0A0G4K571; A0A0H0VNN6; C0QXP7; G0EKC5	3	12	4	0	0	0	0	0	0	0	0	0	0	0	0	0
IADFETVEKM|0	A0A0G4K916; A0A0H0TUE9; C0R127; D5U8Z0; D8ID19; G0EJF3; J9UB31; K0JL85; L0X325; L8XW88; R5L684	3	0	4	0	5	0	0	0	0	0	0	0	0	0	0	0
ALKELGREVKDEMFVNPTAV|0	A0A0G4K4Q0; A0A0H0WH59; C0QWX4; D5UBG1	4	2	3	0	0	0	0	0	0	0	0	0	0	0	0	0
NVMVVNKAGKAT|0	A0A0G4K492; A0A0H0WE97; C0QW07; G0ENR1; L0X3P5; L8XWW7	1	0	0	0	0	0	0	0	0	0	0	0	0	0	0	0
NAAIEQLGRAK|0	A0A0G4K5P2; A0A0H0TIS1; A0A0H0V6M8; C0QWM4; G0EJ80; L8XV88	8	13	6	0	0	0	1	0	0	0	0	0	0	0	0	0
TKTNDVAGDGTTTATVLAQ|0	A0A0G4K5P2; A0A0H0TIS1; A0A0H0V6M8; C0QWM4; D5U544; D8IB78; G0EJ80; J9USS2; K0JLL7; L0X051; L8XV88; R5LQ94	1	2	0	4	1	0	0	0	0	0	0	0	0	0	0	0
SKFVPQLNPVEPL|0	A0A0G4K876; A0A0H0UBA0; C0R0D0; G0ELE6	4	7	0	0	0	0	0	0	0	0	0	0	0	0	0	0
MMTLDGGRIGIASQALG|0	A0A0G4KAX1; A0A0H0WA29; C0QV73; D5UAB0; D8ID08; G0EQU0; J9URQ5; K0JLC2; L0X610; L8XQ86	2	0	3	0	0	0	0	0	0	0	0	0	0	0	0	0
ADGQTPMTFHIGANMDQRVS|0	A0A0G4K947; A0A0H0USH8; C0R1D6; G0EIL9; Q9F0F6	1	0	0	0	0	0	0	0	0	0	0	0	0	0	0	0
GVPEELAQSAFRLA|0	A0A0G4K3I1; A0A0H0XBY4; C0QW03; D5UB52; D8ICY7; G0ENR5; J9UH58; K0JMQ7; L0X2A6; L8XVI6; R5LFJ5	5	0	7	0	0	0	0	0	0	0	0	0	0	0	0	0
ANLIINDSQNNQAQQNDQVDVMINKDVK|0	D8IEY4; J9UL96; K0JGQ0	2	4	0	1	1	1	2	0	1	0	0	0	0	10	4	1
MMGSDYYEDSDDIERLNV|0	A0A0G4K539; A0A0H0W692; C0QWE4; G0EK67; L0WY63; L8XQK5	1	1	1	0	0	0	0	0	0	0	0	0	0	0	0	0
TRNAQNGISFIQTTEGYLNE|0	A0A0G4K947; A0A0H0USH8; C0R1D6; D5U8W2; D8IDG1; G0EIL9; J9UXQ6; K0JLS4; L0X7D1; L8XR86; Q9F0F6	1	0	0	0	0	0	0	0	0	0	0	0	0	0	0	0
TRNAQNGISFIQTTEGYL|0	A0A0G4K947; A0A0H0USH8; C0R1D6; D5U8W2; D8IDG1; G0EIL9; J9UXQ6; K0JLS4; L0X7D1; L8XR86; Q9F0F6	1	0	0	0	0	0	0	0	0	0	0	0	0	0	0	0
MMDTEVVLK|0	A0A0G4K4Y0; C0QYG9; G0EL73	1	0	0	0	0	2	0	0	0	0	0	0	0	0	0	1
NVPEKLELKK|0	A0A0G4K4P3; A0A0H0UUD3; A0A0H0WF09; C0QWW9; D5UBF6; G0EMS1; L0X1M5; L8XSI2	1	0	0	0	0	0	0	0	0	0	0	0	0	0	0	0
ITPIAMEEKQR|0	A0A0G4K3M8; A0A0H0TPC4; C0QVZ4; D5UB43; G0ENS4; J9UB96; L0X3D8; L8XS56; P52854	2	0	0	0	0	0	0	0	0	0	0	0	0	0	0	0
RATPGFSGADIANMVNE|0	A0A0G4K8T9; A0A0H0UQ89; A0A0H0VZR8; C0R135; D5U8Z8; D8IE05; G0EJE5; J9UXD8; K0JG26; L0X6S6; L8XVY6; R5LD99	3	0	4	0	0	0	0	0	0	0	0	0	0	0	0	0
VTTQDDDANKGAAEA|0	A0A0H0X349; C0QXT3; G0EKG1	2	0	1	0	0	0	0	0	0	0	0	0	0	0	0	0
ATKTNDVAGDGTTTA|0	A0A0G4K5P2; A0A0H0TIS1; A0A0H0V6M8; C0QWM4; D5U544; D8IB78; G0EJ80; J9USS2; K0JLL7; L8XV88; R5LQ94	5	2	0	0	0	0	0	0	0	0	0	0	0	0	0	0
KIHFKYLNGIGDTLQNLQA|0	A0A0H0W8A8; A0A0H0XBC4; C0QW82	1	0	0	0	0	0	0	0	0	0	0	0	0	0	0	0
VSAQIIDDSKGITL|0	A0A0G4K497; A0A0H0WHN0; A0A0H0X8W2; C0QW11; D5UB61; D8ICX8; G0ENQ6; J9UQB5; K0JMU2; L0X3P8; L8XWW2	3	2	0	0	0	0	0	0	0	0	0	0	0	0	0	0
GIKGEVYESTILYPQLA|0	A0A0G4K876; A0A0H0UBA0; C0R0D0; D5U6V3; G0ELE6; L0WY00; L8XW39	1	0	0	0	0	0	0	0	0	0	0	0	0	0	0	0
IEKEEVDGTFDKLPKKE|0	A0A0G4K658; A0A0H0U523; C0QYS1; D5U776; D8IAR9; G0EPV3; J9TXJ6; K0JFJ7; L0X0T0; L8XS94; R5LCC8	1	0	1	0	0	0	0	0	0	0	0	0	0	0	0	0
KSGKNVDIAKEIG|0	A0A0G4K497; A0A0H0X8W2; C0QW11; D8ICX8; G0ENQ6; J9UQB5; K0JMU2; L0X3P8; L8XWW2	1	0	0	0	0	0	0	0	0	0	0	0	0	0	0	0
EADYRFDDYSEVGTYFKRLI|0	A0A0G4KB23; A0A0H0VH63; A0A0H0XFU3; A0A0H0XKJ4; C0QV76; D5UAB4; D8ID04; G0EQT4; J9TR55; K0JMS2; L0X5C2; L8XR08	5	0	0	1	0	0	0	0	0	0	0	0	0	0	0	0
AKEIELEDPFENMGAQIV|0	A0A0G4K5P2; A0A0H0TIS1; A0A0H0V6M8; C0QWM4; D5U544; D8IB78; G0EJ80; J9USS2; K0JLL7; L0X051; L8XV88; R5LQ94	3	7	6	0	0	0	0	0	0	0	0	0	0	0	0	0
AIQSANGIYSDSDRALIQV|0	A0A0G4K947; A0A0H0USH8; C0R1D6; D5U8W2; D8IDG1; G0EIL9; J9UXQ6; K0JLS4; L0X7D1; L8XR86; Q9F0F6; R5LA18	3	0	3	0	0	0	0	0	0	0	0	0	0	0	0	0
SIRVGGDELDDAIIKY|0	A0A0G4K916; A0A0H0TUE9; C0R127; D5U8Z0; D8ID19; G0EJF3; J9TR23; K0JL85; L0X325; L8XW88	7	2	3	0	0	0	0	0	0	0	0	0	0	0	0	0
SLSDDIKSGFYSSIGM|0	A0A0G4K8J6; A0A0H0WFG9; A0A0H0XEE3; C0R0Q8; G0EJZ6; L0X4G0; L8XLY0	3	0	0	0	0	0	0	0	0	0	0	0	0	0	0	0
VVALGFKK|0	A0A0G4K3P3; A0A0H0V840; C0QW13; D5UB63; D8ICX6; G0ENQ4; J9UAT9; K0JL79; L0X3F7; L8XVH7; R5LAS4	1	0	0	0	0	0	0	0	0	0	0	0	0	0	0	0
VATISANNDKEIGS|0	A0A0G4K5P2; A0A0H0TIS1; A0A0H0V6M8; C0QWM4; D5U544; G0EJ80; Q3YL98; Q3YLA0; Q3YLA1; T1WEF0; T1WEF7; T1WEG1; T1WEW3; T1WEW8; T1WF92; T1WFA1; T1WGB9	2	6	4	0	0	0	0	0	0	0	0	0	0	0	0	0
IEKAGYKPGDDIMIA|0	A0A0G4KAH6; A0A0H0W3D6; A0A0H0XEZ9; C0QV52; D8IET2; G0EQW4; J9URW4; K0JI69; L0X4B5; L8XSM5	2	0	0	0	0	0	0	0	0	0	0	0	0	0	0	0
HIGANMDQRVSI|0	A0A0H0USH8; C0R1D6; Q9F0F6	1	0	0	0	0	0	0	0	0	0	0	0	0	0	0	0
AGNSTLKDLQVTRT|0	A0A0G4K309; A0A0H0U839; A0A0H0USH9; C0QV97; D5UAX8; D8ICR1; G0EQR2; J9TRU1; K0JKW3; L0X5X8; L8XRF2; R5LBR0	1	6	2	12	3	0	0	0	0	0	0	0	0	0	0	0
ISNMKELLPILEKIAQTGKPF|0	A0A0G4K5P2; A0A0H0TIS1; A0A0H0V6M8; C0QWM4; F8UU24; G0EJ80; G1EI49; L8XV88; Q3YLA1	2	2	3	0	0	0	0	0	0	0	0	0	0	0	0	0
TAGDDASGLAVSEKMRSQYRGLQQ|0	A0A0G4K947; A0A0H0USH8; C0R1D6; D5U8W2; D8IDG1; G0EIL9; J9UXQ6; K0JLS4; L0X7D1; L8XR86; Q9F0F6	3	0	0	0	0	0	0	0	0	0	0	0	0	0	0	0
STTVGDEGGFAPTLKDNEEPL|0	A0A0G4KAH6; A0A0H0W3D6; A0A0H0XEZ9; C0QV52; D5U9W9; D8IET2; G0EQW4; J9URW4; K0JI69; L0X4B5; L8XSM5	2	4	1	0	0	0	0	0	0	0	0	0	0	0	0	0
HISNVMVVNKAGKAT|0	A0A0G4K492; A0A0H0WE97; C0QW07; G0ENR1; L0X3P5; L8XWW7	2	0	0	0	0	0	0	0	0	0	0	0	0	0	0	0
GIKDMENLPDML|0	A0A0G4K658; A0A0H0U523; C0QYS1; D5U776; D8IAR9; G0EPV3; J9TXJ6; K0JFJ7; L0X0T0; L8XS94; R5LCC8	3	0	4	0	0	0	0	0	0	0	0	0	0	0	0	0
NSKLDPYMQPLFDNL|0	A0A0G4K3E6; A0A0H0U693; A0A0H0UG22; A0A0H0VV43; A0A0H0WZU3; A0A0H0XA54; C0QVH8; D5U9R8; D8IDY3; G0EPK0; J9UXK6; K0JG10; L0X203; L8XSR1	2	0	0	0	0	0	0	0	0	0	0	0	0	0	0	0
KEIELEDPFENMGAQIVKEVATKTND|0	A0A0G4K5P2; A0A0H0TIS1; A0A0H0V6M8; C0QWM4; D5U544; D8IB78; G0EJ80; J9USS2; K0JLL7; L8XV88; R5LQ94	3	2	0	18	5	0	0	0	0	0	0	0	0	0	0	0
SILDGVKVEA|0	A0A0G4K5Q5; A0A0H0W5Y2; C0QWQ6; D5U6G3; D8IBK4; G0EIW2; J9UDG4; K0JK16; L0WZZ6; L8XMW9	2	0	0	0	0	0	0	0	0	0	0	0	0	0	0	0
HTNKFGKKTISVVTE|0	A0A0G4K8E8; A0A0H0WAG7; C0R0P3; G0EK92	2	0	3	0	0	0	0	0	0	0	0	0	0	0	0	0
ALGLQTAEGTGI|0	A0A0G4K9G4; A0A0H0ULZ7; A0A0H0X544; C0R1I3; G0ENU8; L0X2I6; L8XTT2; P80160	1	0	0	0	0	0	0	0	0	0	0	0	0	0	0	0
LERVGLPF|0	A0A0G4K3I6; A0A0H0U4T3; C0QW08; D5UB57; G0ENR0; L0X2B1; L8XVP8; R5LFJ0	3	0	0	0	0	0	0	0	0	0	0	0	0	0	0	0
NKKENNKENVNNEEASKEA|0	A0A0G4K7Y8; A0A0H0UET3; C0R076; G0EL21	1	0	0	0	0	0	0	0	0	0	0	0	0	0	0	0
KGEGIVLAEPSVVA|0	A0A0G4K916; A0A0H0TUE9; C0R127; D5U8Z0; D8ID19; G0EJF3; J9UB31; K0JL85; L0X325; L8XW88; R5L684	1	0	0	0	4	0	0	0	0	0	0	0	0	0	0	0
YYKFNGEFQTELPLKNTPYSR|0	A0A0H0TRL2; A0A0H0W9N7; A0A0H0XCD1; A7LAU4; A7LAV8; C0QWD1; D8IC54; G0EK81; J9U0I3; K0JKH7; Q6URA9	1	0	4	0	0	0	0	0	0	0	0	0	0	0	0	0
NRQLNLTGNSMT|0	A0A0H0USH8; D5U8W2; G0EIL9; L0X7D1; L8XR86; P80161; Q9F0F6	1	0	0	0	0	0	0	0	0	0	0	0	0	0	0	0
GIPIPKEYGGAGGDNIM|0	A0A0G4KAX1; A0A0H0WA29; C0QV73; D5UAB0; D8ID08; G0EQU0; J9URQ5; K0JLC2; L0X610; L8XQ86	1	0	0	0	0	0	0	0	0	0	0	0	0	0	0	0
ALNANRQLNLTGNSMT|0	A0A0H0USH8; D5U8W2; G0EIL9; L0X7D1; L8XR86; P80161; Q9F0F6	1	0	0	0	0	0	0	0	0	0	0	0	0	0	0	0
AAKQLLFDEEARRALM|0	A0A0G4K5P2; A0A0H0TIS1; A0A0H0V6M8; C0QWM4; D5U544; G0EJ80; L0X051; L8XV88	3	1	4	0	0	0	0	0	0	0	0	0	0	0	0	0
SSNDPEMVKLWKEWGIMK|0	A0A0H0URJ2; A0A0H0XF67; C0QXQ5	1	0	0	0	0	0	0	0	0	0	0	0	0	0	0	0
LSREEEKFKKY|0	A0A0G4K3J2; A0A0H0U0R8; A0A0H0W6S3; C0QVK5; D5U913; G0EPI2; L0X5E2; L8XT75	1	0	2	0	0	0	0	0	0	0	0	0	0	0	0	0
SVLKDRYENEIKQSLLKDMNLS|0	A0A0G4K3I6; A0A0H0U4T3; C0QW08; D5UB57	1	0	2	0	0	0	0	0	0	0	0	0	0	0	0	0
IAQTGKPF|0	A0A0G4K5P2; A0A0H0TIS1; A0A0H0V6M8; C0QWM4; D8IB78; F8UU24; G0EJ80; G1EI49; J9USS2; K0JLL7; L8XV88; Q3YLA1; Q3YLA2; Q3YLA3; R5LQ94	3	3	4	4	8	0	0	0	0	0	0	0	0	0	0	0
NVEDIGIPQNK|0	A0A0G4K800; A0A0H0UKM7; A0A0H0URB9; A0A0H0VM42; C0R089; D5U4B2; D8IAL3; G0EL37; J9UU81; K0JFK9; L0X4K4; L8XUX7; R5L723	1	7	0	2	10	0	0	0	0	0	0	0	0	0	0	0
SNVIEERV|0	A0A0H0U775; A0A0H0UE31; A0A0H0UJR5; A0A0H0V3W5; A0A0H0VB73; A0A0H0VDW0; A0A0H0XEM2	1	0	0	0	0	0	0	0	0	0	0	0	0	0	0	0
IPGGEATPAPPLGPALGQKQIQI|0	A0A0G4K485; A0A0H0XFL7; C0QWX2; D5UBF9; D8IEH0; G0EMR8; J9UXV3; K0JHR3; L0X1Y3; L8XPF6; R5L7Y3	12	1	7	0	8	2	0	0	0	2	0	0	0	0	0	0
NSSLIDKKASRDDIKVA|0	A0A0G4K376; A0A0H0U9S1; A0A0H0WBR4; C0QVA5; D5UAH1; G0EQQ4; L0X8G9	1	3	5	0	0	0	0	0	0	0	0	0	0	0	0	0
TVENPDEQVGVNIVKR|0	A0A0G4K5P2; A0A0H0TIS1; A0A0H0V6M8; C0QWM4; G0EJ80	1	14	0	0	0	0	0	0	0	0	0	1	0	0	0	0
EIELEDPFENMGAQ|0	A0A0G4K5P2; A0A0H0TIS1; A0A0H0V6M8; C0QWM4; D5U544; D8IB78; G0EJ80; J9USS2; K0JLL7; L0X051; L8XV88; R5LQ94	2	7	0	0	0	0	5	0	0	0	0	0	0	0	0	0
LTVENPDEKVGVNIVKR|0	L8XV88	2	3	0	0	0	0	0	0	0	0	0	0	0	0	0	0
SLLKYEKIETT|0	A0A0H0V2Z8; A0A0H0XDS3; C0QW21; D5UB72; K0JMP3; L0X2C6; R5LFG5	8	0	6	0	0	0	0	0	0	0	0	0	0	0	0	0
MIILEYDNEGYMNTGNQLSFSTPLGHR|0	A0A0G4K3T0; A0A0H0UY93; A0A0H0VE59; C0QV98; D5UAX7; D8ICR0; G0EQR1; J9URY6; K0JMR2; L0X4X7; L8XRL5; R5LU45	4	0	3	1	5	2	3	0	0	0	2	4	1	4	2	1
VAVYIQENMI|0	A0A0G4K3P9; A0A0H0TQQ4; A0A0H0VI08; C0QW00; D5UB49; G0ENR8; L0X622; L8XSF2; R5LTC5	6	2	0	0	0	0	0	0	0	0	0	0	0	0	0	0
PGFPIVLH|0	A0A0G4K835; A0A0H0UMF4; A0A0H0V6S3; C0QZD7; D5U7U3; D8IEL9; G0EJK5; J9UWX0; K0JIN6; L0WYS2; L8XMV9; R5LPZ3	2	0	0	0	0	0	0	0	0	0	0	0	0	0	0	0
VVDTNCNPEVIDHPIPGNDDAIRAIS|0	A0A0G4K658; A0A0H0U523; C0QYS1; D5U776; G0EPV3	1	0	0	0	0	0	0	0	0	0	0	0	0	0	0	0
MDITMPKMDGITALT|0	A0A0G4K971; A0A0H0V659; C0R123; D8ID23; G0EJF7; J9TR59; L0X4G3; L8XSU9	2	0	0	0	0	0	0	0	0	0	0	0	0	0	0	0
GGQVISEDLGMKLE|0	A0A0G4K5P2; A0A0H0TIS1; A0A0H0V6M8; C0QWM4; D5U544; D8IB78; G0EJ80; J9USS2; K0JLL7; L0X051; L8XV88; R5LQ94	6	11	5	14	8	0	0	0	0	0	0	0	0	0	0	0
IVEGAGSKEDVK|0	A0A0G4K5P2; A0A0H0TIS1; A0A0H0V6M8; C0QWM4; D5U544; G0EJ80; L0X051; L8XV88	7	6	0	0	0	0	2	0	0	0	0	2	0	0	0	0
DVSQFIDERVQKVVDK|0	A0A0H0WFG9	2	3	0	0	0	0	0	0	0	0	0	0	0	0	0	0
QSANGIYSDSDRAL|0	A0A0G4K947; A0A0H0USH8; C0R1D6; D5U8W2; D8IDG1; G0EIL9; J9UXQ6; K0JLS4; L0X7D1; L8XR86; Q9F0F6; R5LA18	1	0	0	0	0	0	0	0	0	0	0	0	0	0	0	0
VAEVFHNL|0	A0A0G4KAH6; A0A0H0W3D6; A0A0H0XEZ9; C0QV52; D5U9W9; D8IET2; G0EQW4; J9URW4; K0JI69; L0X4B5; L8XSM5; R5LML6	1	2	0	0	0	0	0	0	0	0	0	0	0	0	0	0
NQKQLEEIAQEK|0	A0A0G4K485; A0A0H0XFL7; C0QWX2; D5UBF9; D8IEH0; G0EMR8; J9UXV3; K0JHR3; L0X1Y3; L8XPF6; R5L7Y3	4	11	2	0	4	0	0	0	0	0	0	0	0	0	0	0
TRAAVEEGVIPGGGITYLHA|0	A0A0G4K5P2; A0A0H0TIS1; A0A0H0V6M8; C0QWM4; D5U544; D8IB78; G0EJ80; J9USS2; K0JLL7; L0X051; L8XV88; R5LQ94	1	4	4	4	0	0	0	0	0	0	0	0	0	0	0	0
NANMKNQSIMRI|0	A0A0G4K947; A0A0H0USH8; C0R1D6; D5U8W2; D8IDG1; G0EIL9; J9UXQ6; K0JLS4; L0X7D1; L8XR86	2	1	5	0	0	0	0	0	0	0	0	0	0	0	0	0
KDQILNQANL|0	A0A0G4K7S6; C0R027; D5U7D6; D8IAP2; G0EKN9; J9UV65; K0JFK3; L0X542; L8XRQ5; Q26501; R5LFD4	3	0	3	0	4	0	0	0	0	0	0	0	0	0	0	0
SLSDDIKSGFYSSI|0	A0A0G4K8J6; A0A0H0WFG9; A0A0H0XEE3; C0R0Q8; G0EJZ6; L0X4G0; L8XLY0	4	0	0	0	0	0	0	0	0	0	0	0	0	0	0	0
MKRTYQPSKLRR|0	A0A0G4K9T8; A0A0H0TZD8; D5U933; J9UUK6; K0JKS9; L0X5V6; L8XV25; R5LR83	2	0	0	0	0	1	0	0	0	0	0	0	0	0	0	1
LTNEWVDMLKA|0	A0A0G4K5P2; A0A0H0TIS1; A0A0H0V6M8; C0QWM4; D5U544; D8IB78; G0EJ80; J9USS2; K0JLL7; L0X051; L8XV88	6	9	6	7	4	0	0	0	0	0	0	0	0	0	0	0
VTKGTSTSTLIKK|0	A0A0G4K485; A0A0H0XFL7; C0QWX2; D5UBF9; D8IEH0; G0EMR8; J9UXV3; K0JHR3; L0X1Y3; L8XPF6; R5L7Y3	2	0	0	0	0	0	0	0	0	0	0	0	0	0	0	0
GELLKLEKEYQEHR|0	A0A0G4K3N7; A0A0H0TPD5; C0QW04; D8ICY6; G0ENR4; J9UBC0; K0JL88; L0X3E7; L8XS42	7	6	0	0	0	3	0	0	0	0	0	0	0	0	0	1
IFQGESNAANRY|0	A0A0G4K876; A0A0H0UBA0; C0R0D0; D5U6V3; G0ELE6; L0WY00; L8XW39	4	0	4	0	0	0	0	0	0	0	0	0	0	0	0	0
IQAGDNKHQIKT|0	A0A0G4K3P9; A0A0H0TQQ4; A0A0H0VI08; C0QW00; D5UB49; D8ICZ0; J9TR95; K0JHU3; L0X622; L8XSF2; R5LTC5	2	0	0	0	4	0	0	0	0	0	0	0	0	0	0	0
DIFDVTPQTTESLK|0	A0A0G4K3P7; A0A0H0XIJ9; C0QVZ5; D5UB44; D8ICZ5; G0ENS3; J9TRC4; K0JHU7; L0X617; L8XSF7; P52857; Q9FA05	1	1	2	0	0	0	0	1	0	0	0	0	0	0	0	0
TLGPRGRNVVIDKKFGPPTIINDGVTI|0	A0A0G4K5P2; A0A0H0TIS1; A0A0H0V6M8; C0QWM4; D5U544; D8IB78; G0EJ80; J9USS2; K0JLL7; L0X051; L8XV88; R5LQ94	1	0	0	0	0	0	0	0	0	0	0	0	0	0	0	0
RIEEELGNRAVYLGKK|0	A0A0G4KAH6; A0A0H0W3D6; A0A0H0XEZ9; C0QV52; G0EQW4; R5LML6	1	1	0	0	0	0	0	0	0	0	0	0	0	0	0	0
ASETAMEVTTK|0	A0A0H0WA29; C0QV73; D5UAB0; D8ID08; J9URQ5; K0JLC2; L0X610	1	1	1	0	1	0	2	0	0	0	0	3	0	3	2	0
SSRKIIENLSSKVIING|0	A0A0G4K499; A0A0H0WAB1; C0QX05	5	0	11	0	0	0	0	0	0	0	0	0	0	0	0	0
ITEGEDALGEVIVK|0	A0A0H0UKM7; A0A0H0URB9; A0A0H0VM42; C0R089; R5L723	3	4	0	0	0	0	0	0	0	0	0	0	0	0	0	0
IDQSAQSIVASVK|0	A0A0G4K3P7; A0A0H0XIJ9; C0QVZ5; D5UB44; D8ICZ5; G0ENS3; J9TRC4; K0JHU7; L0X617; L8XSF7; P52857; Q9FA05	1	0	1	0	0	0	0	0	0	0	0	0	0	0	0	0
SKDDFKDILVNPK|0	A0A0G4K4C7; A0A0H0WY24; C0QW38; D5U8R1; L0X2W7; L8XTN4	2	2	3	0	0	0	0	0	0	0	0	0	0	0	0	0
MLKQVITATADGAIAGISANKYIEEHYS|0	D8IFA9; J9USN9; K0JH56	1	0	0	0	0	0	0	0	0	4	0	0	0	0	14	0
GELLKLEKE|0	A0A0G4K3N7; A0A0H0TPD5; C0QW04; D8ICY6; G0ENR4; J9UBC0; K0JL88; L0X3E7; L8XS42	5	0	0	0	0	0	0	0	0	0	0	0	0	0	0	0
LGDDAKEAPEIKTLLL|0	A0A0G4K954; A0A0H0UP32; C0R0P5; G0EK90; L0X2S6; L8XKR5	1	3	0	0	0	0	0	0	0	0	0	0	0	0	0	0
HLLKVEYK|0	A0A0G4K3P3; A0A0H0V840; C0QW13; D5UB63; D8ICX6; G0ENQ4; J9UAT9; K0JL79; L0X3F7; L8XVH7; R5LAS4	4	0	5	5	0	0	0	0	0	0	0	0	0	0	0	0
MMKEVEKEATEIALDKLA|0	A0A0G4K4C7; A0A0H0WY24; C0QW38; G0ENN5; L0X2W7; L8XTN4	1	0	3	0	0	0	0	0	0	0	0	0	0	0	0	0
VRIPGGEATPAPPLGPALGQKQIQI|0	A0A0G4K485; A0A0H0XFL7; C0QWX2; D5UBF9; D8IEH0; G0EMR8; J9UXV3; K0JHR3; L0X1Y3; L8XPF6; R5L7Y3	2	0	0	0	3	0	0	0	0	0	0	0	0	0	0	0
VIIAGGGVETFAEAVR|0	A0A0G4KAW2; A9Q1Y5; A9Q1Z2; C0QV24; D8IDT6; G0EPS2; J9UNW5; K0JFY5	1	2	0	0	1	4	0	4	98	127	1	0	0	0	0	1
NISAINAQRTL|0	A0A0G4K7S6; A0A0G4K9G4; A0A0H0ULZ7; A0A0H0X544; D5U7D6; D5UB01; D8IAP2; G0EKN9; J9UV65; K0JFK3; L0X2I6; L0X542; L8XRQ5; L8XTT2; P80158; P80160; Q26501; Q7M132; R5LFD4	3	0	0	0	0	0	0	0	0	0	0	0	0	0	0	0
ATWIAGGLGGVEPRIM|0	A0A0H0TQP4; C0QWH1; D5U564; L0WZ48; L8XN00	1	1	0	0	0	0	0	0	0	0	0	0	0	0	0	0
MKDLKGTKTEKNLNEAFA|0	A0A0G4K3W6; A0A0H0W8A8; A0A0H0XBC4; C0QW82; G0ENB2; L0X330; L8XTW7	2	2	4	0	0	0	0	0	0	0	0	0	0	0	0	0
LNANRQLNLTGNSMTKTIA|0	A0A0H0USH8; D5U8W2; G0EIL9; L0X7D1; L8XR86; Q9F0F6	3	0	0	0	0	0	0	0	0	0	0	0	0	0	0	0
MKLIGDVEKEHR|0	A0A0G4K3W6; A0A0H0W8A8; A0A0H0XBC4; C0QW82; D5U3I2; G0ENB2; L0X330; L8XTW7; R5L6I4	1	10	0	0	0	0	0	0	0	0	0	0	0	0	0	0
NKQNVPEKLELK|0	A0A0G4K4P3; A0A0H0UUD3; A0A0H0WF09; C0QWW9; D5UBF6; G0EMS1; L0X1M5; L8XSI2	14	0	11	0	0	7	0	0	0	0	1	0	0	0	0	1
AKEIELEDPFENMGAQ|0	A0A0G4K5P2; A0A0H0TIS1; A0A0H0V6M8; C0QWM4; D5U544; D8IB78; G0EJ80; J9USS2; K0JLL7; L0X051; L8XV88; R5LQ94	9	11	5	0	0	0	0	0	0	0	0	0	0	0	0	0
GVTQAVTDKKY|0	A0A0G4K3I6; A0A0H0U4T3; C0QW08; D5UB57; G0ENR0; L0X2B1; L8XVP8	3	0	1	0	0	0	0	0	0	0	0	0	0	0	0	0
GQKVSPIGL|0	A0A0G4K490; A0A0H0V124; D5UB51; D8ICY8; G0ENR6; J9UQE5; K0JMU6; L0X3P1; L8XVQ3; R5LAP1	5	0	7	6	4	0	0	0	0	0	0	0	0	0	0	0
GAPTFKEGIRY|0	A0A0G4KAH6; A0A0H0W3D6; A0A0H0XEZ9; C0QV52; D5U9W9; D8IET2; G0EQW4; J9URW4; K0JI69; L0X4B5; L8XSM5	3	0	1	0	0	0	0	0	0	0	0	0	0	0	0	0
ATINQKQLEE|0	A0A0G4K485; A0A0H0XFL7; C0QWX2; D8IEH0; G0EMR8; J9UXV3; K0JHR3; L0X1Y3; L8XPF6	1	3	0	0	3	0	0	0	0	0	0	0	0	0	0	0
VIDKKFGPPTIINDGVTI|0	A0A0G4K5P2; A0A0H0TIS1; A0A0H0V6M8; C0QWM4; D5U544; D8IB78; G0EJ80; J9USS2; K0JLL7; L0X051; L8XV88; R5LQ94	4	1	5	0	0	0	0	0	0	0	0	0	0	0	0	0
ATRNAQNGISFIQTTEGYL|0	A0A0G4K947; A0A0H0USH8; C0R1D6; D5U8W2; D8IDG1; G0EIL9; J9UXQ6; K0JLS4; L0X7D1; L8XR86; Q9F0F6	2	0	1	0	0	0	0	0	0	0	0	0	0	0	0	0
RIEEELGNRAVYLGKKA|0	A0A0G4KAH6; A0A0H0W3D6; A0A0H0XEZ9; C0QV52; G0EQW4; R5LML6	1	2	0	0	0	0	0	0	0	0	0	0	0	0	0	0
SVARNEGYEQI|0	A0A0G4K3W6; A0A0H0W8A8; A0A0H0XBC4; C0QW82; D5U3I2; D8ICG1; G0ENB2; J9UBZ5; K0JKT4; L0X330; L8XTW7; R5L6I4	7	14	8	1	5	0	0	0	0	0	0	0	0	0	0	0
VAKRDTVHRMAEGNKAFA|0	A0A0G4K487; A0A0H0U804; C0QVZ2; D5UB41; D8ICZ8; G0ENS6; J9UQ77; K0JMV0; L0X3N1; L8XVR2	1	0	1	0	0	0	0	0	0	0	0	0	0	0	0	0
AKEIELEDPFENMGAQIVKEV|Oxidation of M (13)	A0A0G4K5P2; A0A0H0TIS1; A0A0H0V6M8; C0QWM4; D5U544; D8IB78; G0EJ80; J9USS2; K0JLL7; L0X051; L8XV88; R5LQ94	5	10	4	0	0	0	0	0	0	0	0	0	0	0	0	0
LNAAVEAARAGEQGRGFA|0	A0A0G4K447; A0A0G4K5I2; A0A0G4K6H0; A0A0G4K6P2; A0A0H0TVQ3; A0A0H0TW39; A0A0H0UBU3; A0A0H0UF16; A0A0H0UH24; A0A0H0UJ58; A0A0H0UJL4; A0A0H0UM17; A0A0H0UQD5; A0A0H0UU01; A0A0H0V587; A0A0H0V8P8; A0A0H0VRT1; A0A0H0VTF9; A0A0H0VZ20; A0A0H0W0V1; A0A0H0W1U8; A0A0H0WA90; A0A0H0WG94; A0A0H0WKA1; A0A0H0WKB9; A0A0H0WVP3; A0A0H0X3C0; A0A0H0X4F1; A0A0H0X4S0; A0A0H0XES0; A0A0H0XEZ4; A0A0H0XIC4; C0QWM5; C0QWV5;…	1	0	4	0	0	0	0	0	0	0	0	0	0	0	0	0
VMQDYRALIGPDLI|0	J9UGY1	1	4	0	0	0	0	0	0	0	0	0	0	0	0	0	0
SLVEGMQFDRGYISPY|0	A0A0G4K5P2; A0A0H0TIS1; A0A0H0V6M8; C0QWM4; D5U544; D8IB78; F8UU24; G0EJ80; G1EI49; J9USS2; K0JLL7; L0X051; L8XV88; Q3YL98; Q3YL99; Q3YLA0; Q3YLA1; Q3YLA2; Q3YLA3; R5LQ94; T1WEF0; T1WEF7; T1WEG1; T1WEV9; T1WEW3; T1WEW8; T1WF92; T1WF97; T1WFA1; T1WFJ0; T1WFJ6; T1WFK2; T1WGB0; T1WGB4; T1WGB9	4	7	4	0	17	0	0	0	0	0	0	0	0	0	0	0
NGIGDTLQNLQ|0	A0A0G4K3W6; A0A0H0W8A8; A0A0H0XBC4; C0QW82; D5U3I2; D8ICG1; G0ENB2; J9UBZ5; K0JKT4; L0X330; L8XTW7	1	1	0	0	0	0	0	0	0	0	0	0	0	0	0	0
TVIPLETPFIIF|0	A0A0H0US26; A0A0H0V3N4; A0A0H0WPD8; C0R2I2	0	0	0	0	0	0	0	0	0	0	0	0	0	0	0	0
MIINNNISALNANRQLNLT|0	A0A0G4K947; A0A0H0USH8; D5U8W2; G0EIL9; L0X7D1; L8XR86; P80161; Q9F0F6	2	0	2	0	0	0	0	0	0	0	0	0	0	0	0	0
TALSLTAEEKNDAMERLISR|0	D8IEE3; J9UXX2; K0JGD9	1	1	0	0	0	0	0	0	0	0	0	0	0	1	0	1
RVPYVPITKDNINVAEEAYK|0	A0A0G4K5F8; A0A0H0TXR2; A0A0H0UHD0; A0A0H0UQZ8; A0A0H0UYR6; A0A0H0XA19; C0QYC2; G0EKU8; L0X281; L8XQS2	4	15	0	0	0	0	0	0	0	0	0	0	0	0	0	0
NVSVETALIDQSNVDQYGTEGWQ|0	J9UYL3; K0JLT3	2	1	0	0	0	0	0	0	0	0	0	0	0	0	1	0
MGVDKLKPEFVTITDSTGYVLT|0	A0A0G4K6T9; A0A0H0X2N3; C0QZ75; D5U5X6; D8IFY7; G0EMN5; J9UW01; K0JHW7; L8XQA9	2	0	0	0	0	0	0	0	0	0	0	0	0	0	0	0
GADMPINEPHGNMIIEI|0	A0A0G4K916; A0A0H0TUE9; C0R127; D5U8Z0; D8ID19; G0EJF3; J9TR23; K0JL85; L0X325; L8XW88	5	1	5	0	0	0	0	0	0	0	0	0	0	0	0	0
FAKEDVPSAAKVIS|0	A0A0H0WH59; C0QWX4; L8XSN3	2	2	8	0	0	0	0	0	0	0	0	0	0	0	0	0
TVYEDKTYTF|0	A0A0G4K485; A0A0H0XFL7; C0QWX2; D5UBF9; D8IEH0; G0EMR8; J9UXV3; K0JHR3; L0X1Y3; L8XPF6; R5L7Y3	6	0	4	0	0	0	0	0	0	0	0	0	0	0	0	0
GRNVDIGRDHT|0	A0A0G4K8E8; A0A0H0WAG7; C0R0P3; G0EK92; L0X6H7; L8XNQ7	7	0	1	0	0	0	0	0	0	0	0	0	0	0	0	0
NADNIKESMKDIEDNRDISRY|0	A0A0G4K4C7; A0A0H0WY24; C0QW38; G0ENN5	4	3	3	0	0	0	0	0	0	0	0	0	0	0	0	0
HGMPDNIDDYADELLKRM|0	A0A0H0V3N4	1	0	3	0	0	0	0	0	0	0	0	0	0	0	0	0
KFVPQLNPVEPLSD|0	A0A0G4K876; A0A0H0UBA0; C0R0D0; G0ELE6	3	3	0	0	0	0	0	0	0	0	0	0	0	0	0	0
MKDLKGTKTEKNLNEAFAGESMARNK|0	A0A0G4K3W6; A0A0H0W8A8; A0A0H0XBC4; C0QW82; G0ENB2; L0X330; L8XTW7	1	0	0	0	0	0	0	0	0	0	0	0	0	0	0	1
MVKSLMIATENTIA|0	A0A0G4K947; A0A0H0USH8; C0R1D6; D5U8W2; D8IDG1; G0EIL9; J9UXQ6; K0JLS4; L0X7D1; L8XR86; Q9F0F6; R5LA18	1	0	0	0	0	0	0	0	0	0	0	0	0	0	0	0
SLSDDIKSGFYSSIGMMLKGKEKLEE|0	A0A0G4K8J6; A0A0H0WFG9; A0A0H0XEE3; C0R0Q8; G0EJZ6; L0X4G0; L8XLY0	3	0	0	0	0	0	0	0	0	0	0	0	0	0	0	0
ILLLKEKERL|0	A0A0G4K658; A0A0H0U523; C0QYS1; D5U776; G0EPV3; L0X0T0; L8XS94	1	0	1	0	0	0	0	0	0	0	0	0	0	0	0	0
GGSTYQVPVDVRPDRQNSLA|0	A0A0G4K487; A0A0H0U804; C0QVZ2; D5UB41; G0ENS6; L0X3N1; L8XVR2; R5LAQ0	1	0	5	0	0	0	0	0	0	0	0	0	0	0	0	0
VVSQRAELGAVQNRM|0	A0A0H0USH8; C0R1D6; Q9F0F6	1	0	0	0	0	0	0	0	0	0	0	0	0	0	0	0
IQTTEGYLEETTNILQRIREL|0	A0A0G4K7S6; C0R027; D5U7D6; D8IAP2; G0EKN9; J9UV65; K0JFK3; L0X542; L8XRQ5; Q26501; R5LFD4	2	0	0	0	0	0	0	0	0	0	0	0	0	0	0	0
NSSLIDKKASRDDIKV|0	A0A0G4K376; A0A0H0U9S1; A0A0H0WBR4; C0QVA5; D5UAH1; G0EQQ4; L0X8G9	2	1	3	0	0	0	0	0	0	0	0	0	0	0	0	0
QHKLESLTVENPDEQVGVNI|Pyrolidone from Q (1)	A0A0G4K5P2; A0A0H0TIS1; A0A0H0V6M8; C0QWM4; G0EJ80	1	4	0	0	0	0	0	0	0	0	0	0	0	0	0	0
MDYSSTINLPK|0	A0A0G4K8X4; A0A0H0TP76; A0A0H0UJX2; A0A0H0UQ66; A0A0H0USK2; A0A0H0V5F9; A0A0H0VDD4; A0A0H0W0L3; A0A0H0WFQ6; A0A0H0WNJ7; A0A0H0X473; A0A0H0XJT6; C0R112; D5UB97; D8IBN7; G0EJG9; J9UJ98; K0JLL0; L0X363; L8XUB2; R5L7Y0	6	1	0	0	0	7	6	8	5	8	4	6	1	9	12	1
DILLEILEAVK|0	A0A0G4K916; A0A0H0TUE9; C0R127; D5U8Z0; D8ID19; G0EJF3; J9TR23; K0JL85; L8XW88	11	0	4	0	0	0	0	0	0	0	0	0	0	0	0	0
IFKEGSAQDKVDALVA|0	A0A0G4K3Y2; C0QW98; D5U3M1; G0EN97; L8XVR3	1	0	0	0	0	0	0	0	0	0	0	0	0	0	0	0
ESKPVSNEFYYEGGIEMFITHLNENKK|0	D8IFT6; J9UW48; K0JFG3	1	0	0	0	0	0	0	0	0	0	0	0	0	2	4	1
MRAVSGVVR|0	A0A0G4K7A3; A0A0H0V7T1; C0QZD0; D5U7U7; G0EJK1; L0WYR7; L8XS80	1	1	0	0	0	0	0	0	0	0	0	0	0	0	0	1
VAKAAAEELGMPL|0	A0A0G4KAH6; A0A0H0W3D6; A0A0H0XEZ9; C0QV52; D5U9W9; D8IET2; G0EQW4; J9URW4; K0JI69; L0X4B5; L8XSM5	4	2	0	0	0	0	0	0	0	0	0	0	0	0	0	0
YTIMEKVFEEI|0	A0A0G4K4C7; A0A0H0WY24; C0QW38; D5U8R1; D8IDR0; G0ENN5; J9UP73; K0JGW5; L0X2W7; L8XTN4	2	0	0	0	0	0	0	0	0	0	0	0	0	0	0	0
MVAYTREQILQ|0	A0A0G4K947; A0A0H0USH8; C0R1D6; D5U8W2; D8IDG1; G0EIL9; J9UXQ6; K0JLS4; L0X7D1; L8XR86; Q9F0F6; R5LA18	2	0	2	0	0	0	0	0	0	0	0	0	0	0	0	0
FKGNYKEYNYDHEWVTHA|0	A0A0H0VCW2; A0A0H0WRG6; A0A0H0WRU9; C0QYJ9; D5U6N5; L8XV93	3	2	4	0	0	0	0	0	0	0	0	0	0	0	0	0
ENPDEQVGVNIVKRAIEEPIRMI|0	A0A0G4K5P2; A0A0H0TIS1; A0A0H0V6M8; C0QWM4; D8IB78; G0EJ80; J9USS2; K0JLL7; L0X051	1	2	4	0	0	0	0	0	0	0	0	0	0	0	0	0
FNALTNEWVDML|0	A0A0G4K5P2; A0A0H0TIS1; A0A0H0V6M8; C0QWM4; D5U544; D8IB78; G0EJ80; J9USS2; K0JLL7; L0X051; L8XV88; R5LQ94	3	9	6	0	0	0	0	0	0	0	0	0	0	0	0	0
KEIELEDPFENMGAQIVKE|0	A0A0G4K5P2; A0A0H0TIS1; A0A0H0V6M8; C0QWM4; D5U544; D8IB78; G0EJ80; J9USS2; K0JLL7; L0X051; L8XV88; R5LQ94	2	9	0	26	23	0	0	0	0	0	0	0	0	0	0	0
MIKKQDLSKTKY|0	A0A0G4K492; A0A0H0WE97; C0QW07; D5UB56; G0ENR1; L0X3P5; L8XWW7	2	0	0	0	0	0	0	0	0	0	0	0	0	0	0	0
LLFDEEAR|0	A0A0G4K5P2; A0A0H0TIS1; A0A0H0V6M8; C0QWM4; D5U544; D8IB78; G0EJ80; J9USS2; K0JLL7; L0X051; L8XV88; R5LQ94	7	7	3	7	6	0	0	0	0	0	0	0	0	0	0	0
AKEIELEDPFENMGAQIVKEVATK|0	A0A0G4K5P2; A0A0H0TIS1; A0A0H0V6M8; C0QWM4; D5U544; D8IB78; G0EJ80; J9USS2; K0JLL7; L8XV88; R5LQ94	2	12	4	0	0	0	0	0	0	0	0	0	0	0	0	0
AFDIELIDQSAQSIVA|0	A0A0G4K3P7; A0A0H0XIJ9; C0QVZ5; D5UB44; D8ICZ5; G0ENS3; J9TRC4; K0JHU7; L0X617; L8XSF7; P52857; Q9FA05	2	0	0	0	0	0	0	0	0	0	0	0	0	0	0	0
NEAFAGESMARNKYTYF|0	A0A0G4K3W6; A0A0H0W8A8; A0A0H0XBC4; C0QW82; D5U3I2; G0ENB2; L0X330; L8XTW7	1	0	3	0	0	0	0	0	0	0	0	0	0	0	0	0
HIKSEAKQIKGKEE|0	A0A0G4K5P2; A0A0H0TIS1; A0A0H0V6M8; C0QWM4; D8IB78; J9USS2; K0JLL7; Q3YL99; Q3YLA1; Q3YLA2; Q3YLA3; R5LQ94	2	0	4	0	0	0	0	0	0	0	0	0	0	0	0	0
ATPQINGMINK|0	A0A0G4K3P3; A0A0H0V840; C0QW13; D5UB63; D8ICX6; G0ENQ4; J9UAT9; K0JL79; L0X3F7; L8XVH7	6	0	4	0	5	0	0	0	0	0	0	0	0	0	0	0
AAPAGGAAAPAEEEKNEFDIILTG|0	A0A0G4K403; A0A0H0XA53; C0QWX5; D5UBG2; G0EMR5; L8XSH8	2	0	0	0	0	0	0	0	0	0	0	0	0	0	0	0
IPGGEATPAPPLGPALGQKQI|0	A0A0G4K485; A0A0H0XFL7; C0QWX2; D5UBF9; D8IEH0; G0EMR8; J9UXV3; K0JHR3; L0X1Y3; L8XPF6; R5L7Y3	1	5	0	0	2	0	0	0	0	0	0	0	0	0	0	0
AGADAPYGMAAVLGLDYDTVSK|0	D8IDW3; J9UYC8; K0JG09	1	0	0	0	0	0	0	0	3	7	0	0	0	8	8	1
PEAVKKAMEAVANQGKKK|0	A0A0G4KAR3; A0A0H0UU00; C0QV47; D5U9X0; D8ICV2; G0EQX0; J9TRI1; K0JHQ3; L0X4C1; L8XSG4; R5LHD1	1	6	0	11	8	0	0	0	0	0	0	0	0	0	0	0
NVTSGANPMLIK|0	A0A0G4K5P2; A0A0H0TIS1; A0A0H0V6M8; C0QWM4; D5U544; D8IB78; F8UU24; G0EJ80; G1EI49; J9USS2; K0JLL7; L0X051; L8XV88; Q3YL98; Q3YL99; Q3YLA0; Q3YLA1; Q3YLA2; Q3YLA3; R5LQ94; T1WEF0; T1WEF7; T1WEG1; T1WEV9; T1WEW3; T1WEW8; T1WF92; T1WF97; T1WFA1; T1WFJ0; T1WFJ6; T1WFK2; T1WGB0; T1WGB4; T1WGB9	6	10	7	0	0	14	5	11	4	0	4	7	4	0	0	1
TRNAQNGISFI|0	A0A0G4K947; A0A0H0USH8; C0R1D6; D5U8W2; D8IDG1; G0EIL9; J9UXQ6; K0JLS4; L0X7D1; L8XR86; Q9F0F6	1	0	0	0	0	0	0	0	0	0	0	0	0	0	0	0
LLGIADQIIK|0	A0A0G4K906; A0A0H0TMQ0; A0A0H0UL41; A0A0H0WNG6; C0R142; D5UB35; D8ICI9; G0EJD4; J9TS86; K0JF35; L0X6S0; L8XV00	5	7	1	4	0	0	0	0	0	0	0	0	0	5	0	0
SLIDNIVAREI|0	A0A0G4KAH6; A0A0H0W3D6; A0A0H0XEZ9; C0QV52; D5U9W9; G0EQW4; R5LML6	10	3	1	0	0	0	0	0	0	0	0	0	0	0	0	0
FDKAMNTLNTEKHSGGLDINVQ|0	A0A0H0X2L0; C0QZA3; G0EMK4; L8XUX2; Q7X3H8	2	5	4	0	0	0	0	0	0	0	0	0	0	0	0	0
AVAAAPAGGAAAPAEEEKNEFDIILTG|0	A0A0G4K403; A0A0H0XA53; C0QWX5; D5UBG2; G0EMR5; L8XSH8	4	0	0	0	0	0	0	0	0	0	0	0	0	0	0	0
KEIELEDPFENMGAQI|Oxidation of M (12)	A0A0G4K5P2; A0A0H0TIS1; A0A0H0V6M8; C0QWM4; D5U544; D8IB78; G0EJ80; J9USS2; K0JLL7; L0X051; L8XV88; R5LQ94	1	2	0	0	0	0	0	0	0	0	0	0	0	0	0	0
GVSIDQIYGRAE|0	A0A0H0UK43; A0A0H0XIS7; C0QW12; G0ENQ5; L0X2B6	3	2	4	0	0	3	1	0	0	0	6	2	3	0	0	0
TFHIGANMDQR|0	A0A0G4K947; A0A0H0USH8; C0R1D6; D5U8W2; D8IDG1; G0EIL9; J9UXQ6; K0JLS4; L0X7D1; L8XR86; Q9F0F6; R5LA18	3	0	0	0	0	7	10	5	5	1	6	5	0	5	6	0
TNVKRLQMGLDKNVTN|0	A0A0H0XEZ9	1	0	0	0	0	0	0	0	0	0	0	0	0	0	0	0
RSMKLIGDVEKEHR|0	A0A0G4K3W6; A0A0H0W8A8; A0A0H0XBC4; C0QW82; D5U3I2; G0ENB2; L0X330; L8XTW7; R5L6I4	2	3	1	0	0	0	0	0	0	0	0	0	0	0	0	0
FEMANKMHEDNQKMIEEMTGV|Oxidation of M (18, 14)	D8ICB8	1	0	0	0	0	0	0	0	0	0	0	0	0	0	0	0
VKDEMFVNPT|0	A0A0G4K4Q0; A0A0H0WH59; C0QWX4; D5UBG1	2	0	0	0	0	0	0	0	0	0	0	0	0	0	0	0
ISGNIIVRQR|0	A0A0G4K8E8; A0A0H0WAG7; C0R0P3; D5U8B7; G0EK92; L0X6H7; L8XNQ7; R5LDV0	1	0	0	0	0	0	0	0	0	0	0	0	0	0	0	0
EGSKGQVMGVIEYKDILALKDDEDLVK|0	D8IB64; J9UTM8; K0JJQ3	1	3	0	0	0	0	0	0	0	0	0	0	0	0	0	1
QRAELGAVQNRMESMVKS|0	A0A0G4K947; A0A0H0USH8; C0R1D6; D5U8W2; D8IDG1; G0EIL9; J9UXQ6; K0JLS4; L0X7D1; L8XR86; Q9F0F6; R5LA18	1	0	0	0	0	0	0	0	0	0	0	0	0	0	0	0
TSDMQAQAVDKI|0	A0A0G4K4S6; A0A0H0UN38; C0QYH1; D5U5K1; G0EL74; L0X4S7; L8XW37	2	2	3	0	0	0	0	0	0	0	0	0	0	0	0	0
FDLNTKEQLEKIEGSLSGVADIDLVNNV|0	A0A0H0U4W8; A0A0H0UUH9; C0QXQ6; G0EKD4; L0X6G3; L8XV14	3	0	0	0	0	0	0	0	0	0	0	0	0	0	0	0
VGIWKGEYTY|0	A0A0G4K571; A0A0H0VNN6; C0QXP7; D5U5F7; D8ICM2; G0EKC5; J9UBH8; K0JKT3; L0X2Y9; L8XR03; R5LD18	2	3	5	1	7	0	0	0	0	0	0	0	0	0	0	0
AHDINNNEEKSMYEERLI|0	A0A0G4K3J0; D5UB62; L0X2B6; L8XVP2	2	3	7	0	0	0	0	0	0	0	0	0	0	0	0	0
LEKIAQTGKPF|0	A0A0G4K5P2; A0A0H0TIS1; A0A0H0V6M8; C0QWM4; D8IB78; F8UU24; G0EJ80; G1EI49; J9USS2; K0JLL7; L8XV88; Q3YLA1; Q3YLA2; Q3YLA3; R5LQ94	7	14	7	0	7	0	0	0	0	0	0	0	0	0	0	0
DSMDSDVESVLKREKHAPEAAV|0	A0A0H0TQQ8; A0A0H0W8H3; C0QW05; D8ICY5; J9TRA3; K0JHT8	3	6	0	0	0	0	0	0	0	0	0	0	0	0	0	0
MIRKTSDMQAQAVDKIMT|0	A0A0G4K4S6; A0A0H0UN38; C0QYH1; G0EL74; L0X4S7; L8XW37	1	0	1	0	0	0	0	0	0	0	0	0	0	0	0	0
TIANFQNTQFQLANLEVKVEAAR|0	A0A0G4KAX1; A0A0H0WA29; C0QV73; D8ID08; G0EQU0; J9URQ5; K0JLC2	1	0	0	0	0	0	3	0	0	0	6	5	3	0	0	1
MLDNIDPYAEEILYK|0	A0A0H0U684	1	0	0	0	0	0	0	0	0	0	0	0	0	0	0	0
SEVVFDRNGYIYHGKIKSL|0	A0A0G4K497; A0A0H0WHN0; A0A0H0X8W2; C0QW11; D5UB61; D8ICX8; G0ENQ6; J9UQB5; K0JMU2	8	0	9	0	0	0	0	0	0	0	0	0	0	0	0	0
LNANRQLNLTGNS|0	A0A0H0USH8; D5U8W2; G0EIL9; L0X7D1; L8XR86; P80161; Q9F0F6	1	0	0	0	0	0	0	0	0	0	0	0	0	0	0	0
YEGTSEVQRM|0	A0A0G4KAX1; A0A0H0WA29; C0QV73; D5UAB0; D8ID08; G0EQU0; J9URQ5; K0JLC2; L0X610; L8XQ86	2	5	2	0	5	0	0	0	0	0	0	0	0	0	0	0
SLVEGMQFDRGY|0	A0A0G4K5P2; A0A0H0TIS1; A0A0H0V6M8; C0QWM4; D5U544; D8IB78; F8UU24; G0EJ80; G1EI49; J9USS2; K0JLL7; L0X051; L8XV88; Q3YL98; Q3YL99; Q3YLA0; Q3YLA1; Q3YLA2; Q3YLA3; R5LQ94; T1WEF0; T1WEF7; T1WEG1; T1WEV9; T1WEW3; T1WEW8; T1WF92; T1WF97; T1WFA1; T1WFJ0; T1WFJ6; T1WFK2; T1WGB0; T1WGB4; T1WGB9	10	13	5	3	18	0	0	0	0	0	0	0	0	0	0	0
TNDVAGDGTTTATVLAQAMVKEGLK|0	A0A0G4K5P2; A0A0H0TIS1; A0A0H0V6M8; C0QWM4; D5U544; D8IB78; G0EJ80; J9USS2; K0JLL7; L0X051; L8XV88; R5LQ94	2	8	1	2	5	0	0	0	0	0	3	0	0	3	2	1
EVIITDIPEPEKPMPPMPGGGMGGMY|Oxidation of M (14)	A0A0G4K5P2; A0A0H0TIS1; A0A0H0V6M8; C0QWM4; D8IB78; G0EJ80; J9USS2; K0JLL7; L0X051; L8XV88; R5LQ94	2	0	0	30	16	0	0	0	0	2	0	0	0	0	0	0
LTINPLAHLDILGSVVLPLIAAVTGIP|0	A0A0G4KAB1; A0A0H0VMH7; A0A0H0XK32; C0R1P6; D5U8X0; G0EHV4; L0X5T7	1	0	0	0	0	0	0	0	0	0	0	0	0	0	0	0
EEELGNRAVYLGKKAFY|0	A0A0G4KAH6; A0A0H0W3D6; A0A0H0XEZ9; C0QV52; G0EQW4	1	0	0	0	0	0	0	0	0	0	0	0	0	0	0	0
SARSPEFQTEEGMKK|0	A0A0G4K571; A0A0H0VNN6; C0QXP7; D8ICM2; G0EKC5; J9UBH8; K0JKT3; L0X2Y9; R5LD18	2	16	6	1	4	0	0	0	0	0	0	0	0	0	0	0
FYDPITDVKPNKA|0	A0A0G4KAZ6; A0A0H0U2R1; A0A0H0WGR5; C0QV55; D5U9W5; G0EQW1; L0X621	1	0	1	0	0	0	0	0	0	0	0	0	0	0	0	0
NQLLRIEEELGNRAVYLGK|0	A0A0G4KAH6; A0A0H0W3D6; A0A0H0XEZ9; C0QV52; G0EQW4; R5LML6	4	1	0	0	0	0	0	0	0	0	0	0	0	0	0	0
NLEVKVEAARLLV|0	A0A0G4KAX1; A0A0H0WA29; C0QV73; D8ID08; G0EQU0; J9URQ5; K0JLC2	6	7	11	0	2	0	0	0	0	0	0	0	0	0	0	0
YENTAASESRIRDTDMAET|0	A0A0G4K9G4; A0A0H0ULZ7; A0A0H0X544; C0R1I3; D5UB01; G0ENU8; L0X2I6; L8XTT2; P80160	2	4	2	0	0	0	0	0	0	0	0	0	0	0	0	0
FANEGEPVESVIKRFRRA|0	A0A0G4K5M4; A0A0H0UVV6; C0QWM3; D5U545; D8IBK5; G0EJ81; J9UJR0; K0JGJ1; L0X3L7; L8XU13	3	0	0	0	0	0	0	0	0	0	0	0	0	0	0	0
ITDIPEPEKPMPPMPGGG|Oxidation of M (11)	A0A0G4K5P2; A0A0H0TIS1; A0A0H0V6M8; C0QWM4; D8IB78; G0EJ80; J9USS2; K0JLL7; L0X051; L8XV88; R5LQ94	4	0	4	5	10	0	0	0	0	0	0	0	0	0	0	0
STGLFTDKEKAEGHIAAGAK|0	D8IB86; J9UE83; K0JJQ2	1	0	0	2	21	0	0	0	0	0	0	0	0	0	0	0
KADITTEGEDVL|0	A0A0G4KA43; A0A0H0UCR6; C0R213; D8IB86; G0EIA7; J9UE83; K0JJQ2; Q8VNZ1	2	6	0	6	7	0	0	0	0	0	0	0	0	0	0	0
SQYRGLQQATRNAQNGISFIQTTEGYLNE|0	A0A0G4K947; A0A0H0USH8; C0R1D6; D5U8W2; D8IDG1; G0EIL9; J9UXQ6; K0JLS4; L0X7D1; L8XR86; Q9F0F6	2	0	0	0	0	0	0	0	0	0	0	0	0	0	0	0
NVSAEEGEKFVKE|0	A0A0G4K8J6; A0A0H0WFG9; A0A0H0XEE3; C0R0Q8; G0EJZ6; L0X4G0; L8XLY0	3	5	0	0	0	0	0	0	0	0	0	0	0	0	0	0
VIEGQNEAGKET|0	A0A0G4K658; A0A0H0U523; C0QYS1; D5U776; G0EPV3; L0X0T0; L8XS94; R5LCC8	3	0	0	0	0	0	0	0	0	0	0	0	0	0	0	0
KGNMGFNALTNEWVDML|0	A0A0G4K5P2; A0A0H0TIS1; A0A0H0V6M8; C0QWM4; D5U544; D8IB78; G0EJ80; J9USS2; K0JLL7; L0X051; L8XV88; R5LQ94	1	6	5	0	5	0	0	0	0	0	0	0	0	0	0	0
EATPQINGMINK|0	A0A0G4K3P3; A0A0H0V840; C0QW13; D5UB63; D8ICX6; G0ENQ4; J9UAT9; K0JL79; L0X3F7; L8XVH7	16	3	7	0	3	11	2	9	0	1	2	11	8	0	0	1
FVPQLNPVEPLSDKENLEAGIKGEVYE|0	A0A0G4K876; A0A0H0UBA0; C0R0D0; G0ELE6	3	4	1	0	0	0	0	0	0	0	0	0	0	0	0	0
LAEKIHAEKMRK|0	A0A0G4K876; A0A0H0UBA0; C0R0D0; D5U6V3; G0ELE6; L0WY00; L8XW39	1	0	0	0	0	0	0	0	0	0	0	0	0	0	0	0
FAEIEKYL|0	A0A0G4KAZ6; A0A0H0U2R1; A0A0H0WGR5; C0QV55	7	0	0	0	0	0	0	0	0	0	0	0	0	0	0	0
PFENMGAQIVKEV|0	A0A0G4K5P2; A0A0H0TIS1; A0A0H0V6M8; C0QWM4; D5U544; D8IB78; G0EJ80; J9USS2; K0JLL7; L0X051; L8XV88; R5LQ94	3	3	3	3	1	0	0	0	0	0	0	0	0	0	0	0
KVATINQKQLEEIAQEKM|0	A0A0G4K485; A0A0H0XFL7; C0QWX2; D8IEH0; G0EMR8; J9UXV3; K0JHR3; L0X1Y3; L8XPF6	1	0	0	0	6	0	0	0	0	0	0	0	0	0	0	0
SESVIRDADMA|0	A0A0G4K947; A0A0H0USH8; C0R1D6; D5U8W2; D8IDG1; G0EIL9; J9UXQ6; K0JLS4; L0X7D1; L8XR86; Q9F0F6; R5LA18	4	3	3	0	0	0	0	0	0	0	0	0	0	0	0	0
IGGKDVENM|0	A0A0G4KA11; A0A0H0U152; A0A0H0V034; A0A0H0W4B0; A0A0H0WZA6; C0R1U0; D5UAY3; L0X3W3	1	0	0	0	0	0	0	0	0	0	0	0	0	0	0	0
AGIKDMENLPDMLF|0	A0A0G4K658; A0A0H0U523; C0QYS1; D5U776; D8IAR9; G0EPV3; J9TXJ6; K0JFJ7; L0X0T0; L8XS94; R5LCC8	2	0	0	0	0	0	0	0	0	0	0	0	0	0	0	0
ALSKEEILQAIEEMKVIELHELVEAIKEKF|0	A0A0G4K403; A0A0H0XA53; C0QWX5; D5UBG2; D8IEH3; G0EMR5; J9USC0; K0JF55; L0X2T4; L8XSH8; R5LQM0	1	0	0	0	0	0	0	0	0	0	0	0	0	0	0	0
FYQPSLKEV|0	A0A0G4K4M8; A0A0H0VHU5; A0A0H0XB04; C0QYC1; G0EKU7; L0X184; L8XPL8	1	0	2	0	0	0	0	0	0	0	0	0	0	0	0	0
FAGIKDMENLPDMLF|0	A0A0G4K658; A0A0H0U523; C0QYS1; D5U776; D8IAR9; G0EPV3; J9TXJ6; K0JFJ7; L0X0T0; L8XS94; R5LCC8	3	1	1	0	0	0	0	0	0	0	0	0	0	0	0	0
TVENPDEQVGVNIV|0	A0A0G4K5P2; A0A0H0TIS1; A0A0H0V6M8; C0QWM4; G0EJ80	3	6	2	0	0	0	0	0	0	0	0	0	0	0	0	0
ANTMNQGALRLIQ|0	A0A0H0ULZ7; A0A0H0X544; C0R1I3; D5UB01; P80160	1	0	0	0	0	0	0	0	0	0	0	0	0	0	0	0
AKGTYEGNKTHVNVGTIG|Acetylation of protein N-term (1)	A0A0G4K3M8; A0A0H0TPC4; C0QVZ4; G0ENS4; P52854	2	0	0	0	0	0	0	0	0	0	0	0	0	0	0	0
SSETIKIDPSLI|0	A0A0G4KBH7; A0A0H0U588; C0QV72; D8ID09; G0EQT9; J9TR46; K0JMS4; L0X8K6; L8XUQ5	2	0	0	0	0	0	0	0	0	0	0	0	0	0	0	0
VKSPIGYEKSQR|0	A0A0G4K3P3; A0A0H0V840; C0QW13; D5UB63; D8ICX6; G0ENQ4; J9UAT9; K0JL79; L0X3F7; L8XVH7; R5LAS4	2	0	0	0	3	0	0	0	0	0	0	0	0	0	0	0
QALLGIADQIIK|0	A0A0G4K906; A0A0H0TMQ0; A0A0H0UL41; A0A0H0WNG6; C0R142; D5UB35; D8ICI9; G0EJD4; J9TS86; K0JF35; L0X6S0; L8XV00	2	0	0	0	0	0	0	0	0	0	0	0	0	0	2	0
EIGLMGIPIPKEY|0	A0A0G4KAX1; A0A0H0WA29; C0QV73; D5UAB0; D8ID08; G0EQU0; J9URQ5; K0JLC2; L0X610; L8XQ86	7	8	0	0	5	0	0	0	0	0	0	0	0	0	0	0
AWEGENEEYENMYPR|0	A0A0G4K3W6; A0A0H0W8A8; A0A0H0XBC4; C0QW82; D5U3I2; G0ENB2; L0X330; L8XTW7	2	13	0	0	0	0	3	0	0	0	0	0	0	0	0	0
SFSADEHKGEF|0	A0A0G4K4C7; A0A0H0WY24; C0QW38; D5U8R1; G0ENN5; L0X2W7; L8XTN4	3	0	3	0	0	0	0	0	0	0	0	0	0	0	0	0
GLDGSVVAIEAKKQKGNMGFNALTN|0	A0A0G4K5P2; A0A0H0TIS1; A0A0H0V6M8; C0QWM4; D8IB78; G0EJ80; J9USS2; K0JLL7; L0X051; L8XV88; R5LQ94	1	0	0	0	0	0	0	0	0	0	0	0	0	0	0	0
LADGAREAGL|0	A0A0G4K497; A0A0H0WHN0; A0A0H0X8W2; C0QW11; D5UB61; D8ICX8; G0ENQ6; J9UQB5; K0JMU2; L0X3P8; L8XWW2; R5LT20	2	0	4	0	1	0	0	0	0	0	0	0	0	0	0	0
MDTKYIFVTGGVVSGLGK|0	D8IFP1; J9UJ45; K0JHJ8	1	0	0	0	0	0	0	0	0	0	0	0	0	0	0	1
NAGLDGSVVAIEAK|0	A0A0G4K5P2; A0A0H0TIS1; A0A0H0V6M8; C0QWM4; D8IB78; G0EJ80; J9USS2; K0JLL7; L0X051; L8XV88; R5LQ94	6	9	4	13	16	0	14	0	8	14	0	11	0	6	8	0
KEIELEDPFENMGAQIV|0	A0A0G4K5P2; A0A0H0TIS1; A0A0H0V6M8; C0QWM4; D5U544; D8IB78; G0EJ80; J9USS2; K0JLL7; L0X051; L8XV88; R5LQ94	3	5	2	17	0	0	0	0	0	0	0	0	0	0	0	0
LNQTPPEISADIVERGIV|0	A0A0G4K916; A0A0H0TUE9; C0R127; D5U8Z0; G0EJF3; L0X325; L8XW88	8	0	6	0	0	0	0	0	0	0	0	0	0	0	0	0
AKVVITLV|0	A0A0G4K3P3; A0A0H0V840; C0QW13; D5UB63; D8ICX6; G0ENQ4; J9UAT9; K0JL79; L0X3F7	14	1	6	0	17	0	0	0	0	0	0	0	0	0	0	0
SDKENLEAGIKGEVYE|0	A0A0G4K876; A0A0H0UBA0; C0R0D0; G0ELE6	3	0	0	0	0	0	0	0	0	0	0	0	0	0	0	0
INIGAATEVEM|0	A0A0G4K5P2; A0A0H0TIS1; A0A0H0V6M8; C0QWM4; D5U544; D8IB78; G0EJ80; J9USS2; K0JLL7; L0X051; L8XV88; R5LQ94	1	1	0	0	0	0	0	0	0	0	0	0	0	0	0	0
LEDALLLIYDKK|0	A0A0G4K5P2; A0A0H0TIS1; A0A0H0V6M8; C0QWM4; D5U544; F8UU24; G0EJ80; G1EI49; L0X051; L8XV88; Q3YL98; Q3YL99; Q3YLA0; Q3YLA1; T1WEF0; T1WEF7; T1WEG1; T1WEV9; T1WEW3; T1WEW8; T1WF92; T1WF97; T1WFA1; T1WFJ0; T1WFJ6; T1WFK2; T1WGB0; T1WGB4; T1WGB9	4	3	0	0	0	0	0	0	0	0	0	0	0	0	0	0
SASSQEKDLKSGKNVDIAKEIGKVLA|0	A0A0G4K497; A0A0H0X8W2; C0QW11; D8ICX8; G0ENQ6; J9UQB5; K0JMU2	15	0	17	0	1	0	0	0	0	0	0	0	0	0	0	0
QIIDDSKGITLA|0	A0A0G4K497; A0A0H0WHN0; A0A0H0X8W2; C0QW11; G0ENQ6; L0X3P8; L8XWW2	12	2	8	0	0	0	0	0	0	0	0	0	0	0	0	0
KSLEGMGMSIDDLNKLM|0	A0A0G4K3J2; A0A0H0U0R8; A0A0H0U7N3; A0A0H0W6S3; C0QVK5; D5U913; G0EPI2; L0X5E2; L8XT75	3	1	3	0	0	0	0	0	0	0	0	0	0	0	0	0
SVLKDRYENE|0	A0A0G4K3I6; A0A0H0U4T3; C0QW08; D5UB57	4	1	2	0	0	0	0	0	0	0	0	0	0	0	0	0
AVKEDGVEILTALEDDEIVNKYLGK|0	A0A0G4K4I1; A0A0H0UAT9; A0A0H0UFQ7; C0QWR9	1	6	3	0	0	0	0	0	0	0	0	0	0	0	0	0
VFDRNGYIYHGKIKSL|0	A0A0G4K497; A0A0H0WHN0; A0A0H0X8W2; C0QW11; D5UB61; D8ICX8; G0ENQ6; J9UQB5; K0JMU2; L0X3P8; L8XWW2	7	0	6	0	0	0	0	0	0	0	0	0	0	0	0	0
KVNQIGSLTETLDSIELAKTHNYTAVV|0	A0A0H0W3D6; A0A0H0XEZ9; C0QV52; D8IET2; J9URW4; K0JI69	2	1	0	0	0	0	0	0	0	0	0	0	0	0	0	0
FHIGANMDQR|0	A0A0G4K947; A0A0H0USH8; C0R1D6; D5U8W2; D8IDG1; G0EIL9; J9UXQ6; K0JLS4; L0X7D1; L8XR86; Q9F0F6; R5LA18	2	0	0	0	0	0	2	0	3	0	0	0	0	0	0	0
YENTAASESRIRDTDMAETSVKFA|0	A0A0G4K9G4; A0A0H0ULZ7; A0A0H0X544; C0R1I3; D5UB01; G0ENU8; L0X2I6; L8XTT2; P80160	5	2	3	0	0	0	0	0	0	0	0	0	0	0	0	0
SAMFPATVQKVA|0	A0A0G4K3M8; A0A0H0TPC4; C0QVZ4; D8ICZ6; G0ENS4; J9UB96; K0JL99; L0X3D8; L8XS56; P52854	1	0	6	0	0	0	0	0	0	0	0	0	0	0	0	0
TEIYEGTSEVQRMVI|0	A0A0G4KAX1; A0A0H0WA29; C0QV73; D5UAB0; D8ID08; G0EQU0; J9URQ5; K0JLC2; L0X610; L8XQ86	1	5	1	0	0	0	0	0	0	0	0	0	0	0	0	0
NKQNVPEKLE|0	A0A0G4K4P3; A0A0H0UUD3; A0A0H0WF09; C0QWW9; D5UBF6; G0EMS1; L0X1M5; L8XSI2	2	0	0	0	0	0	0	0	0	0	0	0	0	0	0	0
MMTLDGGRIGIASQALGIA|0	A0A0G4KAX1; A0A0H0WA29; C0QV73; D5UAB0; D8ID08; G0EQU0; J9URQ5; K0JLC2; L0X610; L8XQ86	1	0	2	0	0	0	0	0	0	0	0	0	0	0	0	0
YITVYEDKTYT|0	A0A0G4K485; A0A0H0XFL7; C0QWX2; D5UBF9; D8IEH0; G0EMR8; J9UXV3; K0JHR3; L0X1Y3; L8XPF6; R5L7Y3	2	0	5	0	0	0	0	0	0	0	0	0	0	0	0	0
LTNEWVDMLKAGIIDPAKVSRS|0	A0A0G4K5P2; A0A0H0TIS1; A0A0H0V6M8; C0QWM4; D5U544; D8IB78; G0EJ80; J9USS2; K0JLL7; L0X051; L8XV88	1	0	1	0	0	0	0	0	0	0	0	0	0	0	0	0
IIINPFEKVPLDS|0	A0A0G4K8A9; A0A0H0U2W3; A0A0H0UD05; A0A0H0UHA7; A0A0H0UP77; A0A0H0V3N1; A0A0H0VPK2; A0A0H0WSP9; A0A0H0XAU8; C0R0B3; D5U6T7; D8IAA8; G0EL53; J9UU87; K0JIV0; L0X137; L8XTD6; R5LAI2	1	0	0	0	0	0	0	0	0	0	0	0	0	0	0	0
VSQRAELGAVQNRMESMVKSL|0	A0A0H0USH8; C0R1D6; Q9F0F6	1	0	0	0	0	0	0	0	0	0	0	0	0	0	0	0
EATPQINGMINKI|0	A0A0G4K3P3; A0A0H0V840; C0QW13; D5UB63; D8ICX6; G0ENQ4; J9UAT9; K0JL79; L0X3F7; L8XVH7	5	1	4	0	0	0	0	0	0	0	0	0	0	0	0	0
MPVGAPTFKEGIRYV|0	A0A0G4KAH6; A0A0H0W3D6; A0A0H0XEZ9; C0QV52; D5U9W9; D8IET2; G0EQW4; J9URW4; K0JI69; L0X4B5; L8XSM5	2	0	0	0	0	0	0	0	0	0	0	0	0	0	0	0
VIVDDKKEPRGK|0	A0A0G4K3I0; A0A0H0UIF3; C0QW06; D5UB55; K0JL40; L0X2N4; R5LT32	1	0	0	0	0	0	0	0	0	0	0	0	0	0	0	0
MLGKKGYEEMGKTLR|0	A0A0G4K8H4; A0A0H0UFL7; A0A0H0WCH3; A0A0H0X9U6; C0R0H9; D5U4R2; G0ELJ7; L0X407; L8XSD6	1	3	3	0	0	0	0	0	0	0	0	0	0	0	0	0
AWEGENEEYENMYPRMAKEATEEGFEEIA|0	A0A0H0XBC4; C0QW82	1	5	0	0	0	0	0	0	0	0	0	0	0	0	0	0
EMKSIFAERSITHA|0	A0A0H0XFU3	2	0	0	0	0	0	0	0	0	0	0	0	0	0	0	0
MVGFENMQASESRIRDTDMAEA|0	A0A0G4K7S6; C0R027; D8IAP2; G0EKN9; J9UV65; K0JFK3; Q26501; R5LFD4	1	0	0	0	0	0	0	0	0	0	0	0	0	0	0	0
VDGTFDKLPKKEVILL|0	A0A0G4K658; A0A0H0U523; C0QYS1; D5U776; D8IAR9; G0EPV3; J9TXJ6; K0JFJ7; L0X0T0; L8XS94; R5LCC8	1	0	0	0	0	0	0	0	0	0	0	0	0	0	0	0
HLIPAGTGVKLY|0	A0A0G4K486; A0A0H0V036; A0A0H0W6Q6; A0A0H0WGA7; A0A0H0WGD9; A0A0H0X3A4; A0A0H0XFM2; C0QWX7; D5UBG4; D8IEH5; G0EMR3; J9UXU8; K0JHR8; L0X1Y9; L8XPF0; R5L7X8	1	0	1	0	0	0	0	0	0	0	0	0	0	0	0	0
ASESVIRDADMASAMVA|0	A0A0G4K947; A0A0H0USH8; C0R1D6; D5U8W2; G0EIL9; L8XR86; Q9F0F6	3	3	5	0	0	0	0	0	0	0	0	0	0	0	0	0
YRDLQDIIAILGADELSEDDKLTVSR|0	D8IBH9; J9TU52; K0JGH7	1	0	0	0	0	0	0	0	0	0	0	0	0	1	0	1
IVEGAGSKEDVKNR|0	A0A0G4K5P2; A0A0H0TIS1; A0A0H0V6M8; C0QWM4; D5U544	1	1	1	0	0	0	0	0	0	0	0	0	0	0	0	0
LTVENPDEQVGVNIVK|0	A0A0G4K5P2; A0A0H0TIS1; A0A0H0V6M8; C0QWM4; G0EJ80	8	11	4	0	0	4	8	1	0	0	0	5	0	0	0	0
SEVVFDRNGYIYHGKI|0	A0A0G4K497; A0A0H0WHN0; A0A0H0X8W2; C0QW11; D5UB61; D8ICX8; G0ENQ6; J9UQB5; K0JMU2	1	0	2	0	0	0	0	0	0	0	0	0	0	0	0	0
NVHGGGVSAQADAVRHGIA|0	A0A0G4K3W7; A0A0H0W6P6; C0QW51; D5U8P5; G0ENE2; L0X360; L8XS83	1	0	0	0	0	0	0	0	0	0	0	0	0	0	0	0
VEDIGIPQNK|0	A0A0G4K800; A0A0H0UKM7; A0A0H0URB9; A0A0H0VM42; C0R089; D5U4B2; D8IAL3; G0EL37; J9UU81; K0JFK9; L0X4K4; L8XUX7; R5L723	2	3	2	1	9	0	0	0	0	0	0	0	0	0	0	0
NGGVSNNEFPHPLP|0	A0A0G4K423; A0A0H0TTL7; A0A0H0UN28; C0QX06	7	4	8	0	0	0	0	0	0	0	0	0	0	0	0	0
TPQINGMINKI|0	A0A0G4K3P3; A0A0H0V840; C0QW13; D5UB63; D8ICX6; G0ENQ4; J9UAT9; K0JL79; L0X3F7; L8XVH7	4	0	3	0	0	0	0	0	0	0	0	0	0	0	0	0
KEGIGIETGLMTTI|0	A0A0G4KA43; A0A0H0UCR6; C0R213; D5UAB9; D8IB86; G0EIA7; J9UE83; K0JJQ2; L0X5P7; L8XS79; Q8VM39; Q8VNZ1	1	0	1	0	1	0	0	0	0	0	0	0	0	0	0	0
AEKIHAEKMRKL|0	A0A0G4K876; A0A0H0UBA0; C0R0D0; D5U6V3; G0ELE6; L0WY00; L8XW39	3	0	4	0	0	0	0	0	0	0	0	0	0	0	0	0
SAMFPATVQKV|0	A0A0G4K3M8; A0A0H0TPC4; C0QVZ4; D8ICZ6; G0ENS4; J9UB96; K0JL99; L0X3D8; L8XS56; P52854	4	0	8	0	0	0	0	0	0	0	0	0	0	0	0	0
SSGMRINTAGDDASGL|0	A0A0G4K947; A0A0H0USH8; C0R1D6; D5U8W2; G0EIL9; J9UXQ6; K0JLS4; L0X7D1; L8XR86; Q9F0F6	4	5	4	2	6	0	0	0	0	0	0	0	0	0	0	0
INGMINKISHLLKVEYK|0	A0A0G4K3P3; A0A0H0V840; C0QW13; D5UB63; D8ICX6; G0ENQ4; J9UAT9; K0JL79; L0X3F7; L8XVH7	2	0	0	0	0	0	0	0	0	0	0	0	0	0	0	0
MIAQNAGLDGSVVAIEAK|0	D8IB78; J9USS2; K0JLL7	1	3	0	0	0	0	0	0	6	13	0	0	0	5	23	1
SVKLAKDQILN|0	A0A0G4K7S6; C0R027; D5U7D6; D8IAP2; G0EKN9; J9UV65; K0JFK3; L0X542; L8XRQ5; Q26501; R5LFD4	1	0	0	0	0	0	0	0	0	0	0	0	0	0	0	0
VTNGDSMTAELEDALLLIYDKK|0	A0A0G4K5P2; A0A0H0TIS1; A0A0H0V6M8; C0QWM4; D5U544; F8UU24; G0EJ80; G1EI49; L0X051; L8XV88; Q3YL98; Q3YL99; Q3YLA0; Q3YLA1; T1WEF0; T1WEF7; T1WEG1; T1WEV9; T1WEW3; T1WEW8; T1WF92; T1WF97; T1WFA1; T1WFJ0; T1WFJ6; T1WFK2; T1WGB0; T1WGB4; T1WGB9	1	7	1	0	0	0	0	0	0	0	0	0	0	0	0	0
IAKEIELEDPFENM|0	A0A0G4K5P2; A0A0H0TIS1; A0A0H0V6M8; C0QWM4; D5U544; D8IB78; G0EJ80; J9USS2; K0JLL7; L0X051; L8XV88; R5LQ94	2	8	2	19	11	0	0	0	0	0	0	0	0	0	0	0
MMTLDGGRIGI|0	A0A0G4KAX1; A0A0H0WA29; C0QV73; D5UAB0; D8ID08; G0EQU0; J9URQ5; K0JLC2; L0X610; L8XQ86	3	3	0	0	0	0	0	0	0	0	0	0	0	0	0	0
LNQTPPEISADIVERGIVMS|0	A0A0G4K916; A0A0H0TUE9; C0R127; D5U8Z0; G0EJF3; L0X325; L8XW88	1	0	0	0	0	0	0	0	0	0	0	0	0	0	0	0
LNQTPPEISADIVERG|0	A0A0G4K916; A0A0H0TUE9; C0R127; D5U8Z0; G0EJF3; L0X325; L8XW88	8	0	6	0	0	0	0	0	0	0	0	0	0	0	0	0
HSDLIKNTTEENASAAEENNSSSAE|0	A0A0H0VLG1; C0R1Q2	3	4	0	0	0	2	0	0	0	0	3	1	0	0	0	0
NGYIYHGKIKSL|0	A0A0G4K497; A0A0H0WHN0; A0A0H0X8W2; C0QW11; D5UB61; D8ICX8; G0ENQ6; J9UQB5; K0JMU2; L0X3P8; L8XWW2	2	0	8	0	0	0	0	0	0	0	0	0	0	0	0	0
LNPVEPLSDKENLEA|0	A0A0G4K876; A0A0H0UBA0; C0R0D0; G0ELE6	3	4	0	0	0	0	0	0	0	0	0	0	0	0	0	0
SMKLIGDVEKEHRERY|0	A0A0G4K3W6; A0A0H0W8A8; A0A0H0XBC4; C0QW82; D5U3I2; G0ENB2; L0X330; L8XTW7; R5L6I4	1	7	1	0	0	0	0	0	0	0	0	0	0	0	0	0
GGQVISEDLGMK|0	A0A0G4K5P2; A0A0H0TIS1; A0A0H0V6M8; C0QWM4; D5U544; D8IB78; G0EJ80; J9USS2; K0JLL7; L0X051; L8XV88; R5LQ94	5	8	3	0	5	0	0	0	1	0	0	0	0	0	0	0
ANQALGRIDEGIQM|0	A0A0G4K947; A0A0H0USH8; C0R1D6; D8IDG1; G0EIL9; J9UXQ6; K0JLS4; L0X7D1; L8XR86; Q9F0F6	5	6	4	0	0	0	0	0	0	0	0	0	0	0	0	0
ATENTIASESVIRDADMASA|0	A0A0G4K947; A0A0H0USH8; C0R1D6; D5U8W2; G0EIL9; L8XR86; Q9F0F6	2	1	1	0	0	0	0	0	0	0	0	0	0	0	0	0
ITVYEDKTYTF|0	A0A0G4K485; A0A0H0XFL7; C0QWX2; D5UBF9; D8IEH0; G0EMR8; J9UXV3; K0JHR3; L0X1Y3; L8XPF6; R5L7Y3	6	0	5	0	11	0	0	0	0	0	0	0	0	0	0	0
NLEVKVEAAR|0	A0A0G4KAX1; A0A0H0WA29; C0QV73; D8ID08; G0EQU0; J9URQ5; K0JLC2	1	1	0	0	0	0	0	0	0	0	0	0	0	0	0	0
GMEVTAYIPGIDHTLQEHN|0	A0A0G4K3G9; A0A0H0V0B7; A0A0H0VH37; A0A0H0VYB4; C0QVZ1; D5UB40; D8ICZ9; G0ENS7; J9URR6; K0JL53; L0X2M1; L8XWY4	3	0	2	0	0	0	0	0	0	0	0	0	0	0	0	0
FIQTTEGYLNETTNIMQRMRELA|0	A0A0G4K947; A0A0H0USH8; C0R1D6; D5U8W2; D8IDG1; G0EIL9; J9UXQ6; K0JLS4; L0X7D1; L8XR86; Q9F0F6; R5LA18	3	0	5	0	0	0	0	0	0	0	0	0	0	0	0	0
ALIDEIKDVVANQLNISDKSK|0	A0A097BU34; A0A0G4K5P9; C0QYL1; D5U710; D8IBL1; G0ELB5; J9USC6; K0JK36; L0X164; L8XVS3; O34163; Q6VAN3	2	3	1	0	0	27	17	3	193	132	19	29	10	87	61	0
VEGMQFDRGYISPY|0	A0A0G4K5P2; A0A0H0TIS1; A0A0H0V6M8; C0QWM4; D5U544; D8IB78; F8UU24; G0EJ80; G1EI49; J9USS2; K0JLL7; L0X051; L8XV88; Q3YL98; Q3YL99; Q3YLA0; Q3YLA1; Q3YLA2; Q3YLA3; R5LQ94; T1WEF0; T1WEF7; T1WEG1; T1WEV9; T1WEW3; T1WEW8; T1WF92; T1WF97; T1WFA1; T1WFJ0; T1WFJ6; T1WFK2; T1WGB0; T1WGB4; T1WGB9	1	5	1	0	13	0	0	0	0	0	0	0	0	0	0	0
KEDVPSAAKVIS|0	A0A0H0WH59; C0QWX4; L8XSN3	1	3	6	0	0	0	0	0	0	0	0	0	0	0	0	0
RAIEEPIR|0	A0A0G4K5P2; A0A0H0TIS1; A0A0H0V6M8; C0QWM4; D5U544; D8IB78; G0EJ80; J9USS2; K0JLL7; L0X051; L8XV88; R5LQ94	7	2	3	0	0	6	4	3	0	0	0	1	0	0	0	1
MDLENTENVENNNNNEEEVKAKGERKA|0	A0A0H0TZX6; C0R078	2	4	3	0	0	0	0	0	0	0	0	0	0	0	0	0
KVNQIGSLTETLDSIEL|0	A0A0H0W3D6; A0A0H0XEZ9; C0QV52; D8IET2; J9URW4; K0JI69; R5LML6	1	2	0	0	0	0	0	0	0	0	0	0	0	0	0	0
QLSSGMRINTAGDDASGLA|0	A0A0G4K947; A0A0H0USH8; C0R1D6; D5U8W2; G0EIL9; J9UXQ6; K0JLS4; L0X7D1; L8XR86; Q9F0F6	3	0	4	0	0	0	0	0	0	0	0	0	0	0	0	0
LKAFDIELIDQSAQSIVASVKK|0	A0A0G4K3P7; A0A0H0XIJ9; C0QVZ5; D5UB44; D8ICZ5; G0ENS3; J9TRC4; K0JHU7; L0X617; L8XSF7; P52857; Q9FA05	4	1	0	0	0	0	0	0	0	0	3	3	0	2	6	1
DGEVAASVFDRYRVPLYK|0	A7LAU7; A7LAW3; C0QVY9; D5U6Z5; D8IC48; J9UR76; K0JMG0; L0WZF8; L8XR44	1	0	0	0	0	0	0	0	0	0	3	0	0	3	5	1
AIVDSGAIVSLEDDLEGYMHVSQVEIPK|0	A0A0G4K7J0; A0A0H0TQQ6; A0A0H0TVL1; C0QZM2	1	0	0	0	0	15	19	25	0	0	7	13	11	0	0	1
LAEELAKAIEAK|0	A0A0G4KAJ6; A0A0H0UWP8; A0A0H0VH59; C0QV71; D5UAA8; D8ID10; G0EQT8; J9UB52; K0JMV6; L0X5C7	7	12	6	17	19	0	0	0	0	0	0	0	0	0	0	0
LTVENPDEQVGVN|0	A0A0G4K5P2; A0A0H0TIS1; A0A0H0V6M8; C0QWM4; G0EJ80	4	7	3	0	0	0	0	0	0	0	0	0	0	0	0	0
FGLTEPNAGTDAAGQQT|0	A0A0G4KAX1; A0A0H0WA29; C0QV73; D5UAB0; D8ID08; G0EQU0; J9URQ5; K0JLC2; L0X610; L8XQ86	4	1	0	0	0	0	0	0	0	0	0	0	0	0	0	0
EADYRFDDYSEVGTYFKRLINA|0	A0A0G4KB23; A0A0H0VH63; A0A0H0XFU3; A0A0H0XKJ4; C0QV76; D5UAB4; D8ID04; G0EQT4; J9TR55; K0JMS2; L0X5C2; L8XR08	4	0	0	1	0	0	0	0	0	0	0	0	0	0	0	0
NQALGRIDEGIQMV|0	A0A0G4K947; A0A0H0USH8; C0R1D6; D8IDG1; G0EIL9; J9UXQ6; K0JLS4; L0X7D1; L8XR86; Q9F0F6	3	0	1	0	0	0	0	0	0	0	0	0	0	0	0	0
ADGQTPMTFHIG|0	A0A0G4K947; A0A0H0USH8; C0R1D6; G0EIL9; Q9F0F6	2	0	0	0	0	0	0	0	0	0	0	0	0	0	0	0
AQLSSGMRINT|0	A0A0G4K947; A0A0H0USH8; C0R1D6; D5U8W2; G0EIL9; L0X7D1; L8XR86; Q9F0F6	3	0	4	0	0	0	0	0	0	0	0	0	0	0	0	0
AVGNEALNFMGWK|0	A0A0H0XM61; C0QWY9; D5U8S6	1	0	0	0	0	0	1	0	0	0	0	0	0	0	0	0
VVGDARQTHQL|0	A0A0G4K3N7; A0A0H0TPD5; C0QW04; D5UB53; D8ICY6; G0ENR4; J9UBC0; K0JL88; L0X3E7; L8XS42; R5LAU7	3	0	0	0	0	0	0	0	0	0	0	0	0	0	0	0
IQAGDNKHQIKTY|0	A0A0G4K3P9; A0A0H0TQQ4; A0A0H0VI08; C0QW00; D5UB49; D8ICZ0; J9TR95; K0JHU3; L0X622; L8XSF2; R5LTC5	1	0	2	0	1	0	0	0	0	0	0	0	0	0	0	0
VAYGTAIVLK|0	A0A0G4K4I6; A0A0H0U760; C0QXQ3; G0EKD1; L8XTL9	1	2	0	0	0	0	0	0	0	0	0	0	0	0	0	0
AVNIIIEKLKEK|0	A0A0G4KBH7; A0A0H0U588; C0QV72; D5UAA9; D8ID09; G0EQT9; J9TR46; K0JMS4; L0X8K6; L8XUQ5	3	0	0	0	0	0	0	0	0	0	0	0	0	0	0	0
KIDITEAKIL|0	A0A0H0UWP8; A0A0H0VH59; C0QV71	2	0	2	0	0	0	0	0	0	0	0	0	0	0	0	0
GSLTETLDSIELAKTHNYTAV|0	A0A0H0W3D6; A0A0H0XEZ9; C0QV52; D8IET2; J9URW4; K0JI69	2	0	0	0	0	0	0	0	0	0	0	0	0	0	0	0
YSNNADAYNCIGLSYYH|0	D5UAL6	0	0	0	0	0	0	0	0	0	0	0	0	0	0	0	0
MMTLDGGR|0	A0A0G4KAX1; A0A0H0WA29; C0QV73; D5UAB0; D8ID08; G0EQU0; J9URQ5; K0JLC2; L0X610; L8XQ86	1	0	0	0	0	0	0	0	0	0	0	0	0	0	0	0
TTPSIVAFTNKGEVLVGQPAK|0	D5U3U8; D8IBS0; J9UD35; K0JLQ0; L0WYP3; L8XQW4; R5LG41	2	1	0	0	0	0	0	0	0	0	0	0	0	5	7	1
VIREGTFYGL|0	R5H1R1	1	0	0	0	0	0	0	0	0	0	0	0	0	0	0	0
KAGIIDPAKVSRS|0	A0A0G4K5P2; A0A0H0TIS1; A0A0H0V6M8; C0QWM4; D5U544; D8IB78; G0EJ80; J9USS2; K0JLL7; L0X051; L8XV88	2	2	2	1	5	0	0	0	0	0	0	0	0	0	0	0
EKHAPEAAVSSQVEGE|0	A0A0G4K3R7; A0A0H0TQQ8; A0A0H0W8H3; C0QW05; D5UB54; D8ICY5; G0ENR3; J9TRA3; K0JHT8; L0X627	3	3	0	0	0	10	12	8	2	8	15	16	12	27	47	0
IEEELGNRAVYL|0	A0A0G4KAH6; A0A0H0W3D6; A0A0H0XEZ9; C0QV52; G0EQW4; R5LML6	1	0	0	0	0	0	0	0	0	0	0	0	0	0	0	0
TYNPFDNINN|0	A0A0G4K7J0; A0A0H0TQQ6; A0A0H0TVL1; C0QZM2; D5U7K5; G0EM76; L0X3Z8; L8XL18; R5L6U4	7	0	5	0	0	0	2	0	0	0	0	4	0	0	0	0
IQTTEGYLNETTNIMQRMREL|0	A0A0G4K947; A0A0H0USH8; C0R1D6; D5U8W2; D8IDG1; G0EIL9; J9UXQ6; K0JLS4; L0X7D1; L8XR86; Q9F0F6; R5LA18	4	4	5	0	0	0	0	0	0	0	0	0	0	0	0	0
GQVMGVIEYKDILALKDDEDLVK|0	D8IB64; J9UTM8; K0JJQ3	1	3	0	0	0	0	0	0	0	0	0	0	0	0	0	1
LSEANSPRYM|0	A0A0G4KBH7; A0A0H0U588; C0QV72; D5UAA9; D8ID09; G0EQT9; J9TR46; K0JMS4; L0X8K6; L8XUQ5	4	0	4	0	0	0	0	0	0	0	0	0	0	0	0	0
IEEELGNRAVYLGKKAFY|0	A0A0G4KAH6; A0A0H0W3D6; A0A0H0XEZ9; C0QV52; G0EQW4	1	1	0	0	0	0	0	0	0	0	0	0	0	0	0	0
DSMDSDVESVLKREKHAPE|0	A0A0H0TQQ8; A0A0H0W8H3; C0QW05; D8ICY5; J9TRA3; K0JHT8	1	8	0	0	2	0	0	0	0	0	0	0	0	0	0	0
SNIKTNSAIIEGIVIGNIEAK|0	D8ID21; J9UQ10; K0JLD7	1	1	0	0	0	0	0	0	0	0	0	0	0	0	0	1
SGVFINSITPEDATLQLKNI|0	A0A0H0U4J5; A0A0H0V9A0; A0A0H0WF21; C0QZ93	1	0	0	0	0	0	0	0	0	0	0	0	0	0	0	0
QIEADTITAGDIGVLAK|0	D8IC17; J9UVX5; K0JH24	1	1	0	0	0	0	0	0	1	0	0	0	0	0	0	1
METGVPVILAESPL|0	A0A0G4K916; A0A0H0TUE9; C0R127; D5U8Z0; G0EJF3; L0X325; L8XW88	1	0	0	0	0	0	0	0	0	0	0	0	0	0	0	0
FENMQASESRIRDTDMA|0	A0A0G4K7S6; C0R027; D8IAP2; G0EKN9; J9UV65; K0JFK3; Q26501; R5LFD4	1	0	0	0	0	0	0	0	0	0	0	0	0	0	0	0
LGEFAPTRKF|0	A0A0G4K3P9; A0A0H0TQQ4; A0A0H0VI08; C0QW00; D5UB49; G0ENR8; L0X622; L8XSF2	2	0	0	0	0	0	0	0	0	0	0	0	0	0	0	0
IIIEKLKEKF|0	A0A0G4KBH7; A0A0H0U588; C0QV72; D5UAA9; D8ID09; G0EQT9; J9TR46; K0JMS4; L0X8K6; L8XUQ5	3	0	0	0	0	0	0	0	0	0	0	0	0	0	0	0
NVSAEEGEKFVKEM|0	A0A0G4K8J6; A0A0H0WFG9; A0A0H0XEE3; C0R0Q8; G0EJZ6; L0X4G0; L8XLY0	6	7	0	0	0	0	0	0	0	0	0	0	0	0	0	0
NGPTVLGTDNVMMAATLAK|0	D8IDP5; J9UFG0; K0JEZ0; R5LEC2	1	1	0	0	0	0	0	0	0	0	0	0	0	0	0	1
VALSNKDLGFLPGDV|0	A0A0G4K3E6; A0A0H0U693; A0A0H0UG22; A0A0H0VV43; A0A0H0WZU3; A0A0H0XA54; C0QVH8; D8IDY3; G0EPK0; J9UXK6; K0JG10; R5LVF5	4	0	0	0	0	0	0	0	0	0	0	0	0	0	0	0
IVDAIDGKGQA|0	A0A0G4K487; A0A0H0U804; C0QVZ2; D5UB41; G0ENS6	1	0	4	0	0	0	0	0	0	0	0	0	0	0	0	0
MKPFIFQERNDIHIIDLMK|0	D8IAR9; J9TXJ6; K0JFJ7	3	3	0	0	0	0	0	0	0	0	0	0	0	4	6	1
YMSANDIEAAKK|0	A0A0G4K485; A0A0H0XFL7; C0QWX2; D5UBF9; D8IEH0; G0EMR8; J9UXV3; K0JHR3; L0X1Y3; L8XPF6	12	3	10	0	9	3	0	3	0	0	1	0	0	0	0	0
YKDTILSKIDVAVLENYKR|0	A0A0G4K4K2; A0A0H0UK78; A0A0H0WAE3; C0QXL6; D5U7Z2; D8IC16; G0ELZ5; J9UWV2; K0JKF5; L0X673; L8XRI8; R5LZF9	1	2	0	0	0	0	0	0	0	0	1	0	0	0	0	1
FDLNTKEQLE|0	A0A0G4K4G0; A0A0H0U4W8; A0A0H0UUH9; C0QXQ6; D8IG77; G0EKD4; J9UKU4; K0JG81; L0X317; L0X6G3; L8XTU8; L8XV14	1	0	0	0	12	0	0	0	0	0	0	0	0	0	0	0
KITEIYEGTSEVQRMV|0	A0A0G4KAX1; A0A0H0WA29; C0QV73; D5UAB0; D8ID08; G0EQU0; J9URQ5; K0JLC2; L0X610; L8XQ86	5	5	10	0	0	0	0	0	0	0	0	0	0	0	0	0
TVGNGVVTKILE|0	A0A0G4K3M8; A0A0H0TPC4; C0QVZ4; D5UB43; D8ICZ6; G0ENS4; J9UB96; K0JL99; L0X3D8; L8XS56; R5LAV7	5	5	0	0	0	2	2	0	0	0	0	0	0	1	6	0
IEKGSGEPNKTKVA|0	A0A0G4K485; A0A0H0XFL7; C0QWX2; D5UBF9; D8IEH0; G0EMR8; J9UXV3; K0JHR3; L0X1Y3; L8XPF6; R5L7Y3	2	0	2	0	0	0	0	0	0	0	0	0	0	0	0	0
AGEKAEKALDEAGEKIEEVIE|0	A0A0H0VS76; C0QZ82	1	0	0	0	0	0	0	0	0	0	0	0	0	0	0	0
SASSQEKDLKSGKNVDIAK|0	A0A0G4K497; A0A0H0X8W2; C0QW11; D8ICX8; G0ENQ6; J9UQB5; K0JMU2; L0X3P8; L8XWW2	1	0	6	0	0	0	0	0	0	0	0	0	0	0	0	0
ISDAMEKVGKEGVITVEEAK|0	A0A0G4K5P2; A0A0H0TIS1; A0A0H0V6M8; C0QWM4; D5U544; D8IB78; F8UU24; G0EJ80; G1EI49; J9USS2; K0JLL7; L0X051; L8XV88; Q3YL98; Q3YLA0; Q3YLA1; Q3YLA2; Q3YLA3; R5LQ94; T1WEF0; T1WEF7; T1WEG1; T1WEW3; T1WEW8; T1WF92; T1WFA1; T1WFJ0; T1WFJ6; T1WFK2; T1WGB0; T1WGB4; T1WGB9	2	17	1	13	17	0	0	0	0	0	0	0	0	0	0	0
VFAKEDVPSAAKVIS|0	A0A0H0WH59; C0QWX4; L8XSN3	2	0	8	0	0	0	0	0	0	0	0	0	0	0	0	0
LSNEIVDAIDGKGQ|0	A0A0G4K487; A0A0H0U804; C0QVZ2; D5UB41; G0ENS6	1	0	1	0	0	0	0	0	0	0	0	0	0	0	0	0
VFDRNGYIYHGK|0	A0A0G4K497; A0A0H0WHN0; A0A0H0X8W2; C0QW11; D5UB61; D8ICX8; G0ENQ6; J9UQB5; K0JMU2; L0X3P8; L8XWW2; R5LT20	2	0	8	0	0	0	0	0	0	0	0	0	0	0	0	0
NSLGKVETEHAKL|0	A0A0G4K876; A0A0H0UBA0; C0R0D0; D5U6V3; G0ELE6; L0WY00; L8XW39	3	2	0	0	0	0	0	0	0	0	0	0	0	0	0	0
SQALGIAQGALDETV|0	A0A0G4KAX1; A0A0H0WA29; C0QV73; D5UAB0; D8ID08; G0EQU0; J9URQ5; K0JLC2; L0X610; L8XQ86	1	1	0	0	0	0	0	0	0	0	0	0	0	0	0	0
IEKEEVDGTFDKLPKKEV|0	A0A0G4K658; A0A0H0U523; C0QYS1; D5U776; D8IAR9; G0EPV3; J9TXJ6; K0JFJ7; L0X0T0; L8XS94; R5LCC8	3	0	6	0	0	0	0	0	0	0	0	0	0	0	0	0
GTAADQGAAANTGAADTGAAQEQAQ|0	A0A0H0TRE1; A0A0H0V489; C0R0T5; P32520	1	2	0	0	0	0	2	0	0	0	0	0	0	0	0	0
GGIVEKEASIHISNV|0	A0A0G4K492; A0A0H0WE97; C0QW07; G0ENR1; L0X3P5; L8XWW7	1	1	0	0	0	0	0	0	0	0	0	0	0	0	0	0
TDMYLETYREEDDPLDTW|0	A0A0G4K408; A0A0H0XM61; C0QWY9; D5U8S6; G0EMH2; L0X1P6; L8XPJ3	1	2	0	0	0	14	20	15	0	0	3	15	5	0	0	0
EVVGIAGYNVGCLLR|0	A0A0G4K3M8; A0A0H0TPC4; C0QVZ4; D8ICZ6; G0ENS4; J9UB96; K0JL99; L8XS56; P52854; Q9FA06; R5LAV7	1	0	0	0	0	0	0	0	0	0	1	1	0	0	0	1
TMPKSQENQKGGIVEKEA|0	A0A0G4K492; A0A0H0WE97; C0QW07; D8ICY3; G0ENR1; J9UQF7; K0JMU4; L0X3P5; L8XWW7	3	7	3	0	0	0	0	0	0	0	0	0	0	0	0	0
HLVTALESPISSLA|0	A0A0H0WH59; C0QWX4	2	0	4	0	0	0	0	0	0	0	0	0	0	0	0	0
SHLLKVEYK|0	A0A0G4K3P3; A0A0H0V840; C0QW13; D5UB63; D8ICX6; G0ENQ4; J9UAT9; K0JL79; L0X3F7; L8XVH7; R5LAS4	8	0	6	3	0	0	0	0	0	0	0	0	0	0	0	0
NIETVAALKESM|0	D8IEH2; J9UL53; K0JGF4	1	0	0	0	11	0	0	0	0	0	0	0	0	0	0	0
NVAVGIWKGEYT|0	A0A0G4K571; A0A0H0VNN6; C0QXP7; D5U5F7; D8ICM2; G0EKC5; J9UBH8; K0JKT3; L0X2Y9; L8XR03; R5LD18	2	4	3	0	0	0	0	0	0	0	0	0	0	0	0	0
IPGGEATPAPPLGPALGQKQ|0	A0A0G4K485; A0A0H0XFL7; C0QWX2; D5UBF9; D8IEH0; G0EMR8; J9UXV3; K0JHR3; L0X1Y3; L8XPF6; R5L7Y3	22	22	6	0	39	4	0	0	0	3	0	0	0	0	0	0
AKDAVEKGGETIKS|0	A0A0G4K403; A0A0H0XA53; C0QWX5; D5UBG2; D8IEH3; G0EMR5; J9USC0; K0JF55; L0X2T4; L8XSH8; R5LQM0	1	2	0	2	6	0	0	0	0	0	0	0	0	0	0	0
FISHAGAAKVGK|0	A0A0G4K3P9; A0A0H0TQQ4; A0A0H0VI08; C0QW00; D5UB49; G0ENR8; L0X622; L8XSF2	1	0	0	0	0	0	0	0	0	0	0	0	0	0	0	1
MNVEDIGIPQNK|0	A0A0G4K800; A0A0H0UKM7; A0A0H0URB9; A0A0H0VM42; C0R089; D5U4B2; D8IAL3; G0EL37; J9UU81; K0JFK9; L0X4K4; L8XUX7; R5L723	5	8	4	0	0	0	0	0	0	0	0	0	0	0	0	0
GADMPINEPHGNMI|0	A0A0G4K916; A0A0H0TUE9; C0R127; D5U8Z0; D8ID19; G0EJF3; J9TR23; K0JL85; L0X325; L8XW88	1	0	1	0	0	0	0	0	0	0	0	0	0	0	0	0
VKSPIGYE|0	A0A0G4K3P3; A0A0H0V840; C0QW13; D5UB63; D8ICX6; G0ENQ4; J9UAT9; K0JL79; L0X3F7; L8XVH7; R5LAS4	2	0	0	0	10	0	0	0	0	0	0	0	0	0	0	0
IEEPIRMI|0	A0A0G4K5P2; A0A0H0TIS1; A0A0H0V6M8; C0QWM4; D5U544; D8IB78; G0EJ80; J9USS2; K0JLL7; L0X051; L8XV88; R5LQ94	2	7	1	2	0	0	0	0	0	0	0	0	0	0	0	0
HDANAAVIMNLPSLT|0	A0A0H0U9S1; A0A0H0WBR4; C0QVA5; D5UAH1; L8XTZ4	1	1	2	0	0	0	0	0	0	0	0	0	0	0	0	0
NNNISALNANRQLNL|0	A0A0G4K947; A0A0H0USH8; D5U8W2; G0EIL9; L0X7D1; L8XR86; P80161; Q9F0F6	1	0	0	0	0	0	0	0	0	0	0	0	0	0	0	0
AKSAKTEEAPKAAEV|0	A0A0G4K3H8; A0A0H0V2A8; A0A0H0X3E3; C0QW01; G0ENR7; L0X2M9; L8XWX2	2	3	0	0	0	0	0	0	0	0	0	0	0	0	0	0
FGLTEPNAGTDAAGQQTVA|0	A0A0G4KAX1; A0A0H0WA29; C0QV73; G0EQU0	3	4	0	0	0	0	0	0	0	0	0	0	0	0	0	0
REQILQQTGAAM|0	A0A0G4K947; A0A0H0USH8; C0R1D6; D5U8W2; D8IDG1; G0EIL9; J9UXQ6; K0JLS4; L0X7D1; L8XR86; Q9F0F6; R5LA18	1	0	1	0	0	0	0	0	0	0	0	0	0	0	0	0
DSMDSDVESVLK|0	A0A0H0TQQ8; A0A0H0W8H3; C0QW05; D8ICY5; J9TRA3; K0JHT8	3	6	1	0	0	2	5	7	2	3	0	5	4	1	3	1
NYSVYQSDDHKKYT|0	A0A0G4KB23; A0A0H0VH63; A0A0H0XFU3; A0A0H0XKJ4; C0QV76; D5UAB4; G0EQT4; L0X5C2; L8XR08	1	0	0	0	0	0	0	0	0	0	0	0	0	0	0	0
ATPQINGMINKI|0	A0A0G4K3P3; A0A0H0V840; C0QW13; D5UB63; D8ICX6; G0ENQ4; J9UAT9; K0JL79; L0X3F7; L8XVH7	2	0	0	0	0	0	0	0	0	0	0	0	0	0	0	0
TNEWVDMLKAGIIDPA|0	A0A0G4K5P2; A0A0H0TIS1; A0A0H0V6M8; C0QWM4; D5U544; D8IB78; G0EJ80; J9USS2; K0JLL7; L0X051; L8XV88	2	7	0	5	2	0	0	0	0	0	0	0	0	0	0	0
YVTRMQLPTED|Oxidation of M (5)	L8XQN6	1	0	0	0	0	0	0	0	0	0	0	0	0	0	0	0
NKLASDTVNSLGKVETEHAKL|0	A0A0G4K876; A0A0H0UBA0; C0R0D0; G0ELE6; L0WY00; L8XW39	4	8	2	0	0	0	0	0	0	0	0	0	0	0	0	0
YAGSEHPHEANKPT|0	A0A0G4K3M2; A0A0H0UG10; A0A0H0VI61; C0QW52; D5U8P4; G0ENE1; L0X1T4; L8XVM5	1	0	0	0	0	0	0	0	0	0	0	0	0	0	0	0
GSVGGIINHGGTILF|0	A0A0G4K571; A0A0H0VNN6; C0QXP7; D5U5F7; D8ICM2; G0EKC5; J9UBH8; K0JKT3; L0X2Y9; L8XR03; R5LD18	1	5	2	0	0	0	0	0	0	0	0	0	0	0	0	0
YVKGEGIVLAEPS|0	A0A0G4K916; A0A0H0TUE9; C0R127; D5U8Z0; D8ID19; G0EJF3; J9UB31; K0JL85; L0X325; L8XW88	6	0	4	0	0	0	0	0	0	0	0	0	0	0	0	0
ATELDEEERFPVET|0	A0A0G4KAX1; A0A0H0WA29; C0QV73; G0EQU0	3	2	0	0	0	0	0	0	0	0	0	0	0	0	0	0
KSPIGYEKSQRAT|0	A0A0G4K3P3; A0A0H0V840; C0QW13	4	0	2	0	0	0	0	0	0	0	0	0	0	0	0	0
GLNITIVTTADNDDMAR|0	A0A0G4K3I6; A0A0H0U4T3; C0QW08; D5UB57; D8ICY2; G0ENR0; J9UGV9; K0JMQ2; L0X2B1; L8XVP8; R5LFJ0	1	2	0	0	0	1	1	8	0	0	1	2	1	0	0	1
STDNNVLNNRMEVSMGQFLLFGTANAAR|0	A0A0H0VFS4; C0QZP0	1	0	0	0	0	0	0	0	0	0	6	4	2	0	0	1
RVKLKAFDIELIDQ|0	A0A0G4K3P7; A0A0H0XIJ9; C0QVZ5; D5UB44; D8ICZ5; G0ENS3; J9TRC4; K0JHU7; L0X617; L8XSF7; P52857; Q9FA05; R5LTC8	1	0	0	0	0	0	0	0	0	0	0	0	0	0	0	0
KGDTVEVIAGEQSGERGEVL|0	A0A0G4K492; A0A0H0WE97; C0QW07; D5UB56; D8ICY3; G0ENR1; J9UQF7; K0JMU4; L0X3P5; L8XWW7	7	7	0	0	6	0	0	0	0	0	0	0	0	0	0	0
AFTTETTAKMIMR|0	A0A0H0TLK3; A0A0H0U3L7; A0A0H0VUX2; A0A0H0XB60; C0R0E2; G0ELG0; L8XR55	1	0	0	0	0	0	0	0	0	0	0	0	0	0	0	0
EITDPGDTKY|0	A0A0G4K486; A0A0H0V036; A0A0H0W6Q6; A0A0H0WGA7; A0A0H0WGD9; A0A0H0X3A4; A0A0H0XFM2; C0QWX7; D5UBG4; G0EMR3; L0X1Y9; L8XPF0; R5L7X8	1	2	1	0	0	0	0	0	0	0	0	0	0	0	0	0
TADNDDMARTLLER|0	A0A0G4K3I6; A0A0H0U4T3; C0QW08; D5UB57; D8ICY2; G0ENR0; J9UGV9; K0JMQ2; L0X2B1; L8XVP8	5	3	0	0	12	0	0	0	0	0	0	0	0	0	0	0
NAAIEQLGR|0	A0A0G4K5P2; A0A0H0TIS1; A0A0H0V6M8; C0QWM4; G0EJ80; L8XV88	1	8	2	0	0	0	0	0	0	0	0	0	0	0	0	0
SLLKETMGGCAG|0	A0A0G4K4Q0; A0A0H0WH59; C0QWX4	1	0	0	0	0	0	0	0	0	0	0	0	0	0	0	0
SFDKTDAVKGLNI|0	A0A0G4K3I6; A0A0H0U4T3; C0QW08; D5UB57; D8ICY2; G0ENR0; J9UGV9; K0JMQ2; L0X2B1; L8XVP8; R5LFJ0	5	0	4	0	0	0	0	0	0	0	0	0	0	0	0	0
SANDIEAAKKIVAGTARAM|0	A0A0G4K485; A0A0H0XFL7; C0QWX2; D5UBF9; D8IEH0; G0EMR8; J9UXV3; K0JHR3; L0X1Y3; L8XPF6	6	4	5	0	3	0	0	0	0	0	0	0	0	0	0	0
YIGEKTAEEIKI|0	A0A0G4K916; A0A0H0TUE9; C0R127; D5U8Z0; D8ID19; G0EJF3; J9TR23; K0JL85; L0X325; L8XW88	3	0	0	0	3	0	0	0	0	0	0	0	0	0	0	0
ISHLLKVE|0	A0A0G4K3P3; A0A0H0V840; C0QW13; D5UB63; D8ICX6; G0ENQ4; J9UAT9; K0JL79; L0X3F7; L8XVH7; R5LAS4	1	0	0	0	0	0	0	0	0	0	0	0	0	0	0	0
KSLGLEELKGELLK|0	A0A0G4K3N7; A0A0H0TPD5; C0QW04; D8ICY6; G0ENR4; J9UBC0; K0JL88; L0X3E7; L8XS42	4	0	0	0	0	0	0	0	0	0	0	0	0	0	0	0
LGIAQGALDETV|0	A0A0G4KAX1; A0A0H0WA29; C0QV73; D5UAB0; D8ID08; G0EQU0; J9URQ5; K0JLC2; L0X610; L8XQ86	2	6	0	0	0	0	0	0	0	0	0	0	0	0	0	0
TMPKSQENQKGGIVEK|0	A0A0G4K492; A0A0H0WE97; C0QW07; D8ICY3; G0ENR1; J9UQF7; K0JMU4; L0X3P5; L8XWW7	2	0	0	0	1	1	0	0	0	0	0	0	0	0	0	1
NEAFAGESMARNK|0	A0A0G4K3W6; A0A0H0W8A8; A0A0H0XBC4; C0QW82; D5U3I2; G0ENB2; L0X330; L8XTW7	2	12	4	0	0	0	0	0	0	0	0	0	0	0	0	0
LADGAREAGLKF|0	A0A0G4K497; A0A0H0WHN0; A0A0H0X8W2; C0QW11; D5UB61; D8ICX8; G0ENQ6; J9UQB5; K0JMU2; L0X3P8; L8XWW2; R5LT20	7	0	8	0	22	0	0	0	0	0	0	0	0	0	0	0
ETIKSGVSKEEAAAIKKQLEAAGGKVEVK|0	A0A0G4K403; A0A0H0XA53; C0QWX5; G0EMR5; L0X2T4; L8XSH8	1	1	0	0	0	0	0	0	0	0	0	0	0	0	0	0
IAEALANEGANVVVTATNINK|0	D8IBL2; J9UT75; K0JLI9; Q6VAN4	1	1	0	0	0	0	0	0	20	15	0	0	0	16	28	1
KQPSELIATGIAGIDLNNTLVTGQK|0	A0A0G4KAU2; A0A0H0U6L6; A0A0H0VI36; A0A0H0WAY2; A0A0H0XKU3; C0QV77; D5UAB5; D8ID03; G0EQT3; J9URQ7; K0JLB7; L0X8K3; L8XS60; R5LEP1	2	3	0	0	0	3	0	5	0	0	0	0	0	0	0	1
ISFDKTDAVKGL|0	A0A0G4K3I6; A0A0H0U4T3; C0QW08; D5UB57; D8ICY2; G0ENR0; J9UGV9; K0JMQ2; L0X2B1; L8XVP8; R5LFJ0	6	5	4	0	9	0	0	0	0	0	0	0	0	0	0	0
EGEEEEQAEAAPKKK|0	A0A0G4K8Z5; A0A0H0U1X3; A0A0H0V047; C0R181; G0EJ14	1	0	0	0	0	0	0	0	0	0	0	0	0	0	0	0
ATIDDLQNIEGIGEISAK|0	A0A0G4K3X4; A0A0H0U5F6; A0A0H0U6C4; A0A0H0U6H0; A0A0H0U7E4; A0A0H0UG48; A0A0H0W341; A0A0H0WBP3; A0A0H0XAN9; C0QVE5; D8ICD9; G0EQ64; J9UC33; K0JM80	1	1	0	0	0	0	1	0	0	4	0	0	0	0	1	1
LTVENPDEQVGVNIV|0	A0A0G4K5P2; A0A0H0TIS1; A0A0H0V6M8; C0QWM4; G0EJ80	3	7	0	0	0	0	0	0	0	0	0	0	0	0	0	0
SGKNVDIAKEIGKVLA|0	A0A0G4K497; A0A0H0X8W2; C0QW11; D8ICX8; G0ENQ6; J9UQB5; K0JMU2	1	0	2	0	22	0	0	0	0	0	0	0	0	0	0	0
PPLGPALGQK|0	A0A0G4K485; A0A0H0XFL7; C0QWX2; D5UBF9; D8IEH0; G0EMR8; J9UXV3; K0JHR3; L0X1Y3; L8XPF6; R5L7Y3	1	0	0	0	0	0	0	0	0	0	0	0	0	0	0	0
IGDGTAADQGAAANTGAADTGAAQEQAQ|0	A0A0H0TRE1; A0A0H0V489; C0R0T5; P32520	3	13	0	0	0	18	32	19	0	0	21	15	5	0	0	0
FDVTPQTTESLKKL|0	A0A0G4K3P7; A0A0H0XIJ9; C0QVZ5; D5UB44; D8ICZ5; G0ENS3; J9TRC4; K0JHU7; L0X617; L8XSF7; P52857; Q9FA05	2	0	3	0	0	0	0	0	0	0	0	0	0	0	0	0
QAAWEGENEEYENMYPRMAKE|0	A0A0G4K3W6; A0A0H0W8A8; A0A0H0XBC4; C0QW82; G0ENB2	1	4	0	0	0	0	0	0	0	0	0	0	0	0	0	0
SALNANRQLNL|0	A0A0G4K947; A0A0H0USH8; D5U8W2; G0EIL9; J9UXQ6; K0JLS4; L0X7D1; L8XR86; P80161; Q9F0F6; R5LA18	2	0	0	0	0	0	0	0	0	0	0	0	0	0	0	0
MLANANMKNQSIM|0	A0A0G4K947; A0A0H0USH8; C0R1D6; D5U8W2; D8IDG1; G0EIL9; J9UXQ6; K0JLS4; L0X7D1; L8XR86	3	0	4	0	0	0	0	0	0	0	0	0	0	0	0	0
LNPVEPLSDKENLEAGI|0	A0A0G4K876; A0A0H0UBA0; C0R0D0; G0ELE6	3	4	4	0	0	0	0	0	0	0	0	0	0	0	0	0
VINIGAATEVEMKEKKARVEDALS|0	A0A0G4K5P2; A0A0H0TIS1; A0A0H0V6M8; C0QWM4; D5U544; D8IB78; G0EJ80; J9USS2; K0JLL7; L0X051; L8XV88; R5LQ94	1	0	0	4	0	0	0	0	0	0	0	0	0	0	0	0
TEIYEGTSEVQR|0	A0A0G4KAX1; A0A0H0WA29; C0QV73; D5UAB0; D8ID08; G0EQU0; J9URQ5; K0JLC2; L0X610; L8XQ86	5	7	6	0	0	2	6	5	0	0	0	2	0	0	0	0
AVVASEVRNL|0	A0A0G4K563; A0A0G4K5L4; A0A0G4K639; A0A0G4K679; A0A0G4K6C1; A0A0G4K6H0; A0A0G4K716; A0A0G4K7V8; A0A0G4K7X3; A0A0G4K8J7; A0A0G4K8M6; A0A0G4K8P4; A0A0G4K991; A0A0G4K9P9; A0A0G4K9X3; A0A0G4K9Z2; A0A0G4KA24; A0A0G4KAN5; A0A0G4KAV7; A0A0G4KAY0; A0A0G4KB05; A0A0G4KB92; A0A0G4KBA4; A0A0H0TNS1; A0A0H0TS22; A0A0H0TSX8; A0A0H0TT62; A0A0H0TU25; A0A0H0TW39; A0A0H0TWN1; A0A0H0TYT4; A0A0H0TZ17; A0A0H0U0E9; A0A…	2	4	5	0	0	0	0	0	0	0	0	0	0	0	0	0
KAAAEELGMPLY|0	A0A0G4KAH6; A0A0H0W3D6; A0A0H0XEZ9; C0QV52; D5U9W9; D8IET2; G0EQW4; J9URW4; K0JI69; L0X4B5; L8XSM5	3	1	0	0	0	0	0	0	0	0	0	0	0	0	0	0
IADLGIVGDVNK|0	A0A0G4KAJ6; A0A0H0UWP8; A0A0H0VH59; C0QV71; D5UAA8; D8ID10; G0EQT8; J9UB52; K0JMV6; L0X5C7	2	0	0	0	0	0	4	0	0	0	0	6	0	0	0	0
GAPTFKEGIRYV|0	A0A0G4KAH6; A0A0H0W3D6; A0A0H0XEZ9; C0QV52; D5U9W9; D8IET2; G0EQW4; J9URW4; K0JI69; L0X4B5; L8XSM5	4	0	0	0	0	0	0	0	0	0	0	0	0	0	0	0
GTQFHAGRNVDIGRDHT|0	A0A0G4K8E8; A0A0H0WAG7; C0R0P3; G0EK92; L0X6H7; L8XNQ7	1	0	0	0	0	0	0	0	0	0	0	0	0	0	0	0
ANGIYTDEDRI|0	A0A0G4K7S6; C0R027; D5U7D6; D8IAP2; G0EKN9; J9UV65; K0JFK3; L0X542; L8XRQ5; Q26501; R5LFD4	1	0	0	0	0	0	0	0	0	0	0	0	0	0	0	0
LEEIAQEKMA|0	A0A0G4K485; A0A0H0XFL7; C0QWX2; D5UBF9; D8IEH0; G0EMR8; J9UXV3; K0JHR3; L0X1Y3; L8XPF6	8	0	7	0	0	0	0	0	0	0	0	0	0	0	0	0
YGGQKVISGNI|0	A0A0G4K8E8; A0A0H0WAG7; C0R0P3; D5U8B7; G0EK92; L0X6H7; L8XNQ7; R5LDV0	2	0	4	0	0	0	0	0	0	0	0	0	0	0	0	0
TIEGATFVERV|0	A0A0G4K321; A0A0H0UD16; A0A0H0UHS3; A0A0H0W590; A0A0H0XKB9; C0QVA4; D5UAH0; D8IED4; G0EQQ5; J9ULD1; K0JF48; L0X586; R5L6E0	1	0	7	0	0	0	0	0	0	0	0	0	0	0	0	0
NISEVVFDRNGYIYHGK|0	A0A0G4K497; A0A0H0WHN0; A0A0H0X8W2; C0QW11; D5UB61; D8ICX8; G0ENQ6; J9UQB5; K0JMU2	2	0	2	0	11	8	0	0	0	1	9	2	1	7	3	1
SVLKDRYENEI|0	A0A0G4K3I6; A0A0H0U4T3; C0QW08; D5UB57	5	0	4	0	0	0	0	0	0	0	0	0	0	0	0	0
GAMDLVFKLIFGSKEQNDAK|0	A0A0G4K7I3; A0A0H0UH87; A0A0H0URK1; A0A0H0V2H1; A0A0H0VKI9; A0A0H0WK04; A0A0H0WT43; A0A0H0XGM4; C0QZS7; D5U8D4; G0EM38; J9UHH0; K0JJX8; L0WY81; L8XPN1	4	1	0	0	0	0	0	0	0	0	2	0	3	8	12	0
LTNEWVDMLKAGIIDPAKVSR|0	A0A0G4K5P2; A0A0H0TIS1; A0A0H0V6M8; C0QWM4; D5U544; D8IB78; G0EJ80; J9USS2; K0JLL7; L0X051; L8XV88	1	1	5	0	0	0	0	0	0	0	0	0	0	0	0	0
DSFKDMDITLVAVGSDESK|0	D8IDD5; J9UMB4; K0JN53	1	2	0	0	0	0	0	0	0	0	0	0	0	0	0	1
TGRFAADGQTPMTF|0	A0A0G4K947; A0A0H0USH8; C0R1D6; G0EIL9; Q9F0F6	1	0	0	0	0	0	0	0	0	0	0	0	0	0	0	0
LTVENPDEQVGVNIVKRA|0	A0A0G4K5P2; A0A0H0TIS1; A0A0H0V6M8; C0QWM4; G0EJ80	7	11	0	0	0	0	0	0	0	0	0	0	0	0	0	0
RDGVIADFETVEKM|0	A0A0G4K916; A0A0H0TUE9; C0R127; D5U8Z0; D8ID19; G0EJF3; J9UB31; K0JL85; L0X325; L8XW88; R5L684	3	0	0	0	3	0	0	0	0	0	0	0	0	0	0	0
ATKTNDVAGDGTTTATVLA|0	A0A0G4K5P2; A0A0H0TIS1; A0A0H0V6M8; C0QWM4; D5U544; D8IB78; G0EJ80; J9USS2; K0JLL7; L8XV88; R5LQ94	12	18	9	4	12	0	0	0	0	0	0	0	0	0	0	0
KQLEEIAQEK|0	A0A0G4K485; A0A0H0XFL7; C0QWX2; D5UBF9; D8IEH0; G0EMR8; J9UXV3; K0JHR3; L0X1Y3; L8XPF6; R5L7Y3	1	0	0	0	4	0	0	0	0	0	0	0	0	0	0	0
GLDGSVVAIEAK|0	A0A0G4K5P2; A0A0H0TIS1; A0A0H0V6M8; C0QWM4; D8IB78; G0EJ80; J9USS2; K0JLL7; L0X051; L8XV88; R5LQ94	2	5	1	18	10	0	0	0	14	2	0	0	0	12	0	0
STGEHEAVELRDGDKSRYLG|0	A0A0G4KAH6; A0A0H0W3D6; A0A0H0XEZ9; C0QV52; D8IET2; G0EQW4; J9URW4; K0JI69	1	0	0	0	0	0	0	0	0	0	0	0	0	0	0	0
TAYIPGIDHTLQ|0	A0A0G4K3G9; A0A0H0V0B7; A0A0H0VH37; A0A0H0VYB4; C0QVZ1; D5UB40; D8ICZ9; G0ENS7; J9URR6; K0JL53; L0X2M1; L8XWY4; R5LT46	2	3	0	0	0	0	0	0	0	0	0	0	0	0	0	0
TIKKQIEETDSDYDREKLQER|0	A0A0G4K5P2; A0A0H0TIS1; A0A0H0V6M8; C0QWM4; D8IB78; G0EJ80; J9USS2; K0JLL7	1	5	0	3	9	0	0	0	0	0	0	0	0	0	0	0
LNANRQLNLTGNSMT|0	A0A0H0USH8; D5U8W2; G0EIL9; L0X7D1; L8XR86; P80161; Q9F0F6	4	0	2	0	0	0	0	0	0	0	0	0	0	0	0	0
TINQKQLEEIAQ|0	A0A0G4K485; A0A0H0XFL7; C0QWX2; D8IEH0; G0EMR8; J9UXV3; K0JHR3; L0X1Y3; L8XPF6	2	5	2	2	3	0	0	0	0	0	0	0	0	0	0	0
KARIADDTNMLEMPR|0	A0A0G4K7E7; A0A0H0V8L3; C0QZD1; D5U7U6; D8IBJ1; G0EJK2; J9UT97; K0JLX3; L0WZU4; L8XR25	2	0	6	0	0	1	0	0	0	0	0	0	0	0	0	1
LFDEEARR|0	A0A0G4K5P2; A0A0H0TIS1; A0A0H0V6M8; C0QWM4; D5U544; D8IB78; G0EJ80; J9USS2; K0JLL7; L0X051; L8XV88; R5LQ94	1	5	2	9	4	0	0	0	0	0	0	0	0	0	0	0
MDNNLAIVNYEDYAITEESIAK|0	D8IFF9; J9UQF6; K0JFD6	1	1	0	0	0	0	0	0	0	0	0	0	0	0	0	1
MMTLDGGRIGIA|0	A0A0G4KAX1; A0A0H0WA29; C0QV73; D5UAB0; D8ID08; G0EQU0; J9URQ5; K0JLC2; L0X610; L8XQ86	7	7	3	0	1	0	0	0	0	0	0	0	0	0	0	0
TVENPDEQVGVNIVK|0	A0A0G4K5P2; A0A0H0TIS1; A0A0H0V6M8; C0QWM4; G0EJ80	13	27	9	0	0	3	9	1	0	0	0	8	0	0	0	0
KSGKNVDIAKEIGKVL|0	A0A0G4K497; A0A0H0X8W2; C0QW11; D8ICX8; G0ENQ6; J9UQB5; K0JMU2	11	9	14	0	0	0	0	0	0	0	0	0	0	0	0	0
ADNKQEEEKKPQPPQS|0	A0A0G4K6Z4; A0A0H0UF41; A0A0H0V031; A0A0H0VS60; A0A0H0WHI9; C0QYZ6	1	0	0	0	0	0	0	0	0	0	0	0	0	0	0	0
ANEGEPVESVIKRF|0	A0A0G4K5M4; A0A0H0UVV6; C0QWM3; D5U545; D8IBK5; G0EJ81; J9UJR0; K0JGJ1; L0X3L7; L8XU13	9	11	3	0	0	0	0	0	0	0	0	0	0	0	0	0
MEIKDFNFETSTDDKDLVTLK|0	D8IDP7; J9U9R4; K0JFU5	2	4	0	0	0	0	0	0	4	5	0	0	0	8	3	1
SANNDKEIGSLISDAMEK|0	A0A0G4K5P2; A0A0H0TIS1; A0A0H0V6M8; C0QWM4; D5U544; G0EJ80; Q3YL98; Q3YLA0; Q3YLA1; T1WEF0; T1WEF7; T1WEG1; T1WEW3; T1WEW8; T1WF92; T1WFA1; T1WGB9	5	16	3	0	0	0	6	0	0	0	0	6	0	0	0	0
NNISALNANRQLN|0	A0A0G4K947; A0A0H0USH8; D5U8W2; G0EIL9; L0X7D1; L8XR86; P80161; Q9F0F6	1	0	0	0	0	0	0	0	0	0	0	0	0	0	0	0
MIINNNISALNANRQLNLTGNSMTKTI|0	A0A0H0USH8; D5U8W2; G0EIL9; L0X7D1; L8XR86; Q9F0F6	3	0	3	0	0	0	0	0	0	0	0	0	0	0	0	0
AVQNRMESMV|0	A0A0G4K947; A0A0H0USH8; C0R1D6; D5U8W2; D8IDG1; G0EIL9; J9UXQ6; K0JLS4; L0X7D1; L8XR86; Q9F0F6; R5LA18	2	0	0	0	0	0	0	0	0	0	0	0	0	0	0	0
ITDIPEPEKPMPPMPGGGMGGMY|Oxidation of M (22)	A0A0G4K5P2; A0A0H0TIS1; A0A0H0V6M8; C0QWM4; D8IB78; G0EJ80; J9USS2; K0JLL7; L0X051; L8XV88; R5LQ94	3	27	0	0	0	2	0	0	1	0	0	0	0	0	0	0
YITVYEDKT|0	A0A0G4K485; A0A0H0XFL7; C0QWX2; D5UBF9; D8IEH0; G0EMR8; J9UXV3; K0JHR3; L0X1Y3; L8XPF6; R5L7Y3	1	0	3	0	0	0	0	0	0	0	0	0	0	0	0	0
NISALNANRQLNL|0	A0A0G4K947; A0A0H0USH8; D5U8W2; G0EIL9; L0X7D1; L8XR86; P80161; Q9F0F6	3	1	4	0	0	0	0	0	0	0	0	0	0	0	0	0
ASESVIRDADMA|0	A0A0G4K947; A0A0H0USH8; C0R1D6; D5U8W2; D8IDG1; G0EIL9; J9UXQ6; K0JLS4; L0X7D1; L8XR86; Q9F0F6; R5LA18	7	7	5	0	0	0	0	0	0	0	0	0	0	0	0	0
NTYITVYEDKTYT|0	A0A0G4K485; A0A0H0XFL7; C0QWX2; D5UBF9; D8IEH0; G0EMR8; J9UXV3; K0JHR3; L0X1Y3; L8XPF6; R5L7Y3	1	0	0	0	3	0	0	0	0	0	0	0	0	0	0	0
ALQNAASIASQVLTA|0	A0A0G4K5P2; A0A0H0TIS1; A0A0H0V6M8; C0QWM4; D5U544; D8IB78; G0EJ80; J9USS2; K0JLL7; L0X051; L8XV88; R5LQ94	1	4	0	0	3	0	0	0	0	0	0	0	0	0	0	0
TIFLIEQARA|0	A0A0G4K916; A0A0H0TUE9; C0R127; D5U8Z0; D8ID19; G0EJF3; J9TR23; K0JL85; L0X325; L8XW88	1	0	0	0	0	0	0	0	0	0	0	0	0	0	0	0
SESVIRDADMASAMVAYT|0	A0A0G4K947; A0A0H0USH8; C0R1D6; D5U8W2; G0EIL9; L8XR86; Q9F0F6	3	0	1	0	0	0	0	0	0	0	0	0	0	0	0	0
DTKEAVNIIIEKLKEK|0	A0A0G4KBH7; A0A0H0U588; C0QV72; D5UAA9; D8ID09; G0EQT9; J9TR46; K0JMS4; L0X8K6; L8XUQ5	4	18	2	0	0	0	0	0	0	0	0	0	0	0	0	0
IAQNAGLDGSVVAIEAKKQ|0	D8IB78; J9USS2; K0JLL7	1	0	0	5	22	0	0	0	0	0	0	0	0	0	0	0
EKEYQEHRFEKV|0	A0A0G4K3N7; A0A0H0TPD5; C0QW04; D5UB53; D8ICY6; G0ENR4; J9UBC0; K0JL88; L0X3E7; L8XS42; R5LAU7	3	0	0	1	14	0	0	0	0	0	0	0	0	0	0	0
FVIDPMQEAI|0	A0A0G4K658; A0A0H0U523; C0QYS1; D5U776; G0EPV3; L0X0T0; L8XS94; R5LCC8	3	0	0	0	0	0	0	0	0	0	0	0	0	0	0	0
VNDLGFFEIRLESIGGMGANSAGK|0	A0A0G4K309; A0A0H0U839; A0A0H0USH9; C0QV97; D5UAX8; J9TRU1; K0JKW3; L0X5X8; L8XRF2; R5LBR0	7	9	3	2	3	3	4	1	2	0	7	13	5	21	8	1
VNQLDFIDSAKFEEQ|0	A0A0G4K309; A0A0H0U839; A0A0H0USH9; C0QV97; D5UAX8; D8ICR1; G0EQR2; J9TRU1; K0JKW3; L0X5X8; L8XRF2	1	0	0	0	5	0	0	0	0	0	0	0	0	0	0	0
ASVARNEGYEQI|0	A0A0G4K3W6; A0A0H0W8A8; A0A0H0XBC4; C0QW82; D5U3I2; D8ICG1; G0ENB2; J9UBZ5; K0JKT4; L0X330; L8XTW7; R5L6I4	2	12	3	0	7	0	0	0	0	0	0	0	0	0	0	0
SVLKDRYENEIKQ|0	A0A0G4K3I6; A0A0H0U4T3; C0QW08; D5UB57	7	3	6	0	0	0	0	0	0	0	0	0	0	0	0	0
VKRAIEEPIRMI|0	A0A0G4K5P2; A0A0H0TIS1; A0A0H0V6M8; C0QWM4; D5U544; D8IB78; G0EJ80; J9USS2; K0JLL7; L0X051; L8XV88; R5LQ94	2	3	3	0	0	0	0	0	0	0	0	0	0	0	0	0
LASDLKAGDVLLLENLR|0	D8IB87	1	0	0	0	0	0	0	0	0	0	0	0	0	0	10	1
GGLGGVEPRIMG|0	A0A0H0TQP4; C0QWH1; D5U564; L0WZ48; L8XN00	3	0	0	0	0	0	0	0	0	0	0	0	0	0	0	0
ALTDIYGIGRTL|0	A0A0G4K3Q8; A0A0H0UH89; A0A0H0X317; C0QW17; D5UB68; D8ICX2; G0ENQ0; J9UBF0; K0JL74; L0X3G2; L8XVH2; R5LAR9	7	1	4	0	2	0	0	0	0	0	0	0	0	0	0	0
YTREQILQQTGAAMLANANMKNQ|0	A0A0G4K947; A0A0H0USH8; C0R1D6; D5U8W2; D8IDG1; G0EIL9; J9UXQ6; K0JLS4; L0X7D1; L8XR86; Q9F0F6	3	1	2	0	0	0	0	0	0	0	0	0	0	0	0	0
FAGIKDMENLPDML|0	A0A0G4K658; A0A0H0U523; C0QYS1; D5U776; D8IAR9; G0EPV3; J9TXJ6; K0JFJ7; L0X0T0; L8XS94; R5LCC8	7	0	2	0	0	0	0	0	0	0	0	0	0	0	0	0
QKQLEEIAQEK|Pyrolidone from Q (1)	A0A0G4K485; A0A0H0XFL7; C0QWX2; D5UBF9; D8IEH0; G0EMR8; J9UXV3; K0JHR3; L0X1Y3; L8XPF6; R5L7Y3	3	1	0	2	10	0	0	0	0	1	0	0	0	5	0	0
LNGKMIDIPIIEK|0	A0A0G4K470; A0A0H0TKB2; A0A0H0V0A4; A0A0H0XDI9; C0QVP8; L8XRV0	6	0	0	0	0	0	0	0	0	0	0	0	0	0	0	0
SAQIIDDSKGITL|0	A0A0G4K497; A0A0H0WHN0; A0A0H0X8W2; C0QW11; D5UB61; D8ICX8; G0ENQ6; J9UQB5; K0JMU2; L0X3P8; L8XWW2	9	6	8	0	0	0	0	0	0	0	0	0	0	0	0	0
AKGTYEGNKTHVNV|Acetylation of protein N-term (1)	A0A0G4K3M8; A0A0H0TPC4; C0QVZ4; G0ENS4; P52854	2	0	3	0	0	0	0	0	0	0	0	0	0	0	0	0
FLNTQKKKVIKA|0	A0A0G4K402; A0A0H0TZX4; C0QVH2; G0EQ29; L0X4P1; L8XKI4	2	0	0	0	0	0	0	0	0	0	0	0	0	0	0	0
YEKIETTKEKGRA|0	A0A0G4K3J9; A0A0H0V2Z8; A0A0H0XDS3; C0QW21; D5UB72; D8ICW8; G0ENP6; J9UGZ0; K0JMP3; L0X2C6; L8XVN2; R5LFG5	1	0	0	0	0	0	0	0	0	0	0	0	0	0	0	0
TAYIPGIDHT|0	A0A0G4K3G9; A0A0H0V0B7; A0A0H0VH37; A0A0H0VYB4; C0QVZ1; D5UB40; D8ICZ9; G0ENS7; J9URR6; K0JL53; L0X2M1; L8XWY4; R5LT46	1	0	0	0	0	0	0	0	0	0	0	0	0	0	0	0
ATRAAVEEGVIPGGGITY|0	A0A0G4K5P2; A0A0H0TIS1; A0A0H0V6M8; C0QWM4; D5U544; D8IB78; G0EJ80; J9USS2; K0JLL7; L0X051; L8XV88; R5LQ94	3	5	5	1	6	0	0	0	0	0	0	0	0	0	0	0
SAIGIVDEALTK|0	A0A0H0ULZ7; A0A0H0X544; C0R1I3; P80160	1	0	0	0	0	0	0	0	0	0	0	0	0	0	0	0
TENTIASESVIRDADMASAMVA|0	A0A0G4K947; A0A0H0USH8; C0R1D6; D5U8W2; G0EIL9; L8XR86; Q9F0F6	6	2	4	0	0	0	0	0	0	0	0	0	0	0	0	0
GIVVSDKMDKTI|0	A0A0G4K3R7; A0A0H0TQQ8; A0A0H0W8H3; C0QW05; D5UB54; D8ICY5; G0ENR3; J9TRA3; K0JHT8; L0X627	3	0	3	0	0	0	0	0	0	0	0	0	0	0	0	0
SETAMEVTTKAVQLHGGYG|0	A0A0H0WA29; C0QV73; D5UAB0; D8ID08; J9URQ5; K0JLC2; L0X610	6	10	11	0	7	0	0	0	0	0	0	0	0	0	0	0
FAMGGLFETDPHNFTDEEVLSVLEKSYK|0	A0A0H0UD54; A0A0H0UK62; A0A0H0URX5; A0A0H0V525; C0R2F2	2	0	0	0	0	0	0	0	0	0	3	0	0	0	0	1
SKLILVQEPE|0	A0A0G4K8J5; A0A0H0UBC7; A0A0H0UPN7; A0A0H0V417; C0QZZ2; D5U7E9; D8IB92; J9UK89; K0JL90	4	3	0	0	2	0	0	0	0	0	0	0	0	0	0	0
GVDALANAVKVTLGPRGR|0	A0A0G4K5P2; A0A0H0TIS1; A0A0H0V6M8; C0QWM4; D5U544; D8IB78; G0EJ80; J9USS2; K0JLL7; L0X051; L8XV88; R5LQ94	2	0	0	0	0	0	0	0	0	0	0	0	0	0	0	1
VLSLGSMVRSA|0	A0A0G4K916; A0A0H0TUE9; C0R127; D5U8Z0; D8ID19; G0EJF3; J9TR23; K0JL85; L0X325; L8XW88	2	0	0	0	0	0	0	0	0	0	0	0	0	0	0	0
LLFDEEARR|0	A0A0G4K5P2; A0A0H0TIS1; A0A0H0V6M8; C0QWM4; D5U544; D8IB78; G0EJ80; J9USS2; K0JLL7; L0X051; L8XV88; R5LQ94	8	13	6	15	19	0	0	0	0	2	0	0	0	0	0	0
DGLAKYNESGADFLIAVGGGSVMDVAK|0	A0A0G4K7C8; D8IA30; G0EJN8; J9TWV3; K0JFP7; L0X056	1	2	0	0	0	0	0	0	0	0	0	0	0	0	0	1
VFDPKTESKTENYIELLFKAR|0	D8IG92; J9UFC1	1	1	0	0	0	0	0	0	0	0	0	0	0	4	4	1
VLDEATNEWVINGSK|0	A0A0H0WA29; C0QV73	2	3	0	0	0	0	0	0	0	0	0	0	0	0	0	0
LDEEERFPVETVKK|0	A0A0G4KAX1; A0A0H0WA29; C0QV73; G0EQU0	3	0	0	0	0	0	0	0	0	0	0	0	0	0	0	0
IITDIPEPEKPMPPMPGGGMGG|0	A0A0G4K5P2; A0A0H0TIS1; A0A0H0V6M8; C0QWM4; D8IB78; G0EJ80; J9USS2; K0JLL7; L0X051; L8XV88; R5LQ94	1	13	0	8	14	0	0	0	0	0	0	0	0	0	0	0
FDAAQKIALIKEVRA|0	A0A0G4K403; A0A0H0XA53; C0QWX5; D8IEH3; G0EMR5; J9USC0; K0JF55; L0X2T4; L8XSH8; R5LQM0	12	2	0	0	24	0	0	0	0	0	0	0	0	0	0	0
FVTNGDSMTAELEDA|0	A0A0G4K5P2; A0A0H0TIS1; A0A0H0V6M8; C0QWM4; D5U544; D8IB78; F8UU24; G0EJ80; G1EI49; J9USS2; K0JLL7; L0X051; L8XV88; Q3YL98; Q3YL99; Q3YLA0; Q3YLA1; Q3YLA3; T1WEF0; T1WEF7; T1WEG1; T1WEV9; T1WEW3; T1WEW8; T1WF92; T1WF97; T1WFA1; T1WFJ0; T1WFJ6; T1WFK2; T1WGB0; T1WGB4; T1WGB9	2	0	1	10	13	0	0	0	0	0	0	0	0	0	0	0
NVSAEEGEKF|0	A0A0G4K8J6; A0A0H0WFG9; A0A0H0XEE3; C0R0Q8; G0EJZ6; L0X4G0; L8XLY0	2	1	0	0	0	0	0	0	0	0	0	0	0	0	0	0
KEIELEDPFENMGAQI|0	A0A0G4K5P2; A0A0H0TIS1; A0A0H0V6M8; C0QWM4; D5U544; D8IB78; G0EJ80; J9USS2; K0JLL7; L0X051; L8XV88; R5LQ94	9	17	7	18	15	0	0	0	0	0	0	0	0	0	0	0
RKQLICKGCENL|0	D5U7E0	6	10	3	0	2	0	0	0	0	0	0	0	0	0	0	0
AAELDKLGVDV|0	A0A0G4K800; A0A0H0UKM7; A0A0H0URB9; A0A0H0VM42; C0R089; D5U4B2; G0EL37; L0X4K4; L8XUX7	1	0	0	0	0	0	0	0	0	0	0	0	0	0	0	0
KTGKDGLEAFNEAIENIKPR|0	A0A0G4K487; A0A0H0U804; C0QVZ2; G0ENS6; L0X3N1	1	1	0	0	0	0	0	0	0	0	0	0	0	0	0	0
YGELLEKNPERMV|0	A0A0G4K3M2; A0A0H0UG10; A0A0H0VI61; C0QW52; D5U8P4; G0ENE1; L0X1T4; L8XVM5; R5LCT8	3	0	4	0	0	0	0	0	0	0	0	0	0	0	0	0
FVTNGDSMTAELEDALVLIYDKK|0	D8IB78; J9USS2; K0JLL7; Q3YLA3	2	0	2	9	10	0	0	0	0	0	0	0	0	4	0	0
SIHISNVMVVNK|0	A0A0G4K492; A0A0H0WE97; C0QW07; G0ENR1; L0X3P5; L8XWW7	3	0	0	0	0	0	0	0	0	0	0	0	0	0	0	0
RGIEKAVSEIVAHIKSE|0	A0A0G4K5P2; A0A0H0TIS1; A0A0H0V6M8; C0QWM4; D8IB78; J9USS2; K0JLL7; Q3YLA1; Q3YLA3	1	0	0	0	0	0	0	0	0	0	0	0	0	0	0	0
KLIVEGLDNSFIEYFNIGTK|0	D8IBE6; J9UTE0; K0JLD2	1	1	0	0	0	0	0	0	0	0	0	0	0	0	0	1
LTNEWVDMLK|0	A0A0G4K5P2; A0A0H0TIS1; A0A0H0V6M8; C0QWM4; D5U544; D8IB78; G0EJ80; J9USS2; K0JLL7; L0X051; L8XV88; R5LQ94	9	10	8	0	0	0	11	0	3	6	0	7	0	2	6	0
AVEEGVIPGGGITYLHA|0	A0A0G4K5P2; A0A0H0TIS1; A0A0H0V6M8; C0QWM4; D5U544; D8IB78; G0EJ80; J9USS2; K0JLL7; L0X051; L8XV88; R5LQ94	8	12	8	14	2	0	0	0	0	0	0	0	0	0	0	0
NVDENAAAEEVKEE|0	A0A0H0WKE7; C0QZ40	3	0	0	0	0	0	0	0	0	0	0	0	0	0	0	0
NAFKQMNYSV|0	A0A0G4KB23; A0A0H0VH63; A0A0H0XFU3; A0A0H0XKJ4; C0QV76; D5UAB4; D8ID04; G0EQT4; J9TR55; K0JMS2; L0X5C2; L8XR08; R5LET5	1	0	0	0	0	0	0	0	0	0	0	0	0	0	0	0
IKKQLEAAGGKVEVK|0	A0A0G4K403; A0A0H0XA53; C0QWX5; D5UBG2; G0EMR5; L0X2T4; L8XSH8; R5LQM0	2	0	0	0	0	0	0	0	0	0	0	0	0	0	0	0
VKRAIEEPIRM|0	A0A0G4K5P2; A0A0H0TIS1; A0A0H0V6M8; C0QWM4; D5U544; D8IB78; G0EJ80; J9USS2; K0JLL7; L0X051; L8XV88; R5LQ94	3	1	2	0	2	0	0	0	0	0	0	0	0	0	0	0
STTIEELNK|0	A0A0H0VAB9; C0R2I8	1	0	0	0	0	0	0	0	0	0	0	0	0	0	0	1
NILNGGAHSSAPIDFQEYMVMPV|0	A0A0G4KAH6; A0A0H0W3D6; A0A0H0XEZ9; C0QV52; D5U9W9; D8IET2; G0EQW4; J9URW4; K0JI69; L0X4B5; L8XSM5; R5LML6	3	1	0	0	0	0	0	0	0	0	0	0	0	0	0	0
ITEGEDALGEVIVKLA|0	A0A0H0UKM7; A0A0H0URB9; A0A0H0VM42; C0R089	2	0	0	0	0	0	0	0	0	0	0	0	0	0	0	0
TWIAGGLGGVEPR|0	A0A0H0TQP4; C0QWH1; D5U564; L0WZ48; L8XN00	1	5	0	0	0	0	0	0	0	0	0	0	0	0	0	0
TAELEDALLLIYDKK|0	A0A0G4K5P2; A0A0H0TIS1; A0A0H0V6M8; C0QWM4; D5U544; F8UU24; G0EJ80; G1EI49; L0X051; L8XV88; Q3YL98; Q3YL99; Q3YLA0; Q3YLA1; T1WEF0; T1WEF7; T1WEG1; T1WEV9; T1WEW3; T1WEW8; T1WF92; T1WF97; T1WFA1; T1WFJ0; T1WFJ6; T1WFK2; T1WGB0; T1WGB4; T1WGB9	18	25	10	0	0	2	12	0	0	0	0	10	0	0	0	0
NVDENAAAEEVKEENTAAVEA|0	A0A0H0WKE7; C0QZ40	1	0	0	0	0	0	0	0	0	0	0	0	0	0	0	0
YIGGTNAKTLPVPM|0	A0A0G4KAH6; A0A0H0W3D6; A0A0H0XEZ9; C0QV52; D5U9W9; D8IET2; G0EQW4; J9URW4; K0JI69; L0X4B5; L8XSM5; R5LML6	2	0	0	0	0	0	0	0	0	0	0	0	0	0	0	0
TVVTTQDDDANKGAAEA|0	A0A0H0X349; C0QXT3; G0EKG1	4	3	4	0	0	0	3	1	0	0	0	0	0	0	0	0
KAAAEELGMPLYR|0	A0A0G4KAH6; A0A0H0W3D6; A0A0H0XEZ9; C0QV52; D5U9W9; D8IET2; G0EQW4; J9URW4; K0JI69; L0X4B5; L8XSM5	2	1	0	0	0	0	0	0	0	0	0	0	0	0	0	0
TIANFQNTQFQL|0	A0A0G4KAX1; A0A0H0WA29; C0QV73; D5UAB0; D8ID08; G0EQU0; J9URQ5; K0JLC2; L8XQ86	1	0	0	0	0	0	0	0	0	0	0	0	0	0	0	0
REQILQQTGAAMLA|0	A0A0G4K947; A0A0H0USH8; C0R1D6; D5U8W2; D8IDG1; G0EIL9; J9UXQ6; K0JLS4; L0X7D1; L8XR86; Q9F0F6; R5LA18	4	1	8	0	0	0	0	0	0	0	0	0	0	0	0	0
NQTIYEYYPK|0	A0A0H0VAB9; C0R2I8	8	0	2	0	0	0	0	0	0	0	0	0	0	0	0	0
ATELDEEERFPVETVKK|0	A0A0G4KAX1; A0A0H0WA29; C0QV73; G0EQU0	11	0	0	0	0	0	0	0	0	0	0	0	0	0	0	0
SLLKYEKIETTKEKGR|0	A0A0H0V2Z8; A0A0H0XDS3; C0QW21; D5UB72; K0JMP3; L0X2C6; R5LFG5	6	0	6	0	0	0	0	0	0	0	0	0	0	0	0	0
LYPQLAQVAIEQK|0	A0A0G4K876; A0A0H0UBA0; C0R0D0; G0ELE6; L0WY00; L8XW39	4	4	0	0	0	0	0	0	0	0	0	0	0	0	0	0
KEIELEDPFENMG|0	A0A0G4K5P2; A0A0H0TIS1; A0A0H0V6M8; C0QWM4; D5U544; D8IB78; G0EJ80; J9USS2; K0JLL7; L0X051; L8XV88; R5LQ94	5	9	1	15	14	0	0	0	0	0	0	0	0	0	0	0
AIFLETAENEREHA|0	A0A0G4K3W6; A0A0H0W8A8; A0A0H0XBC4; C0QW82; D5U3I2; D8ICG1; G0ENB2; J9UBZ5; K0JKT4; L0X330; L8XTW7; R5L6I4	7	13	3	0	0	0	0	0	0	0	0	0	0	0	0	0
KSLMIATENTI|0	A0A0G4K947; A0A0H0USH8; C0R1D6; D5U8W2; D8IDG1; G0EIL9; J9UXQ6; K0JLS4; L0X7D1; L8XR86; Q9F0F6; R5LA18	1	0	0	0	0	0	0	0	0	0	0	0	0	0	0	0
ENPDEQVGVNIVK|0	A0A0G4K5P2; A0A0H0TIS1; A0A0H0V6M8; C0QWM4; D8IB78; G0EJ80; J9USS2; K0JLL7; L0X051	4	6	4	22	13	0	0	0	15	12	0	0	0	11	4	0
FQGESNAANRY|0	A0A0G4K876; A0A0H0UBA0; C0R0D0; D5U6V3; G0ELE6; L0WY00; L8XW39	3	0	4	0	0	0	0	0	0	0	0	0	0	0	0	0
GKVETEHAKLF|0	A0A0G4K876; A0A0H0UBA0; C0R0D0; D5U6V3; G0ELE6; L0WY00; L8XW39	1	0	0	0	0	0	0	0	0	0	0	0	0	0	0	0
NGIYSDSDRAL|0	A0A0G4K947; A0A0H0USH8; C0R1D6; D5U8W2; D8IDG1; G0EIL9; J9UXQ6; K0JLS4; L0X7D1; L8XR86; Q9F0F6; R5LA18	1	6	4	0	0	0	0	0	0	0	0	0	0	0	0	0
KEATEEGFEEIARS|0	A0A0H0XBC4; C0QW82	3	5	0	0	0	0	0	0	0	0	0	0	0	0	0	0
GAQIVKEV|0	A0A0G4K5P2; A0A0H0TIS1; A0A0H0V6M8; C0QWM4; D5U544; D8IB78; G0EJ80; J9USS2; K0JLL7; L0X051; L8XV88; R5LQ94	2	0	0	0	6	0	0	0	0	0	0	0	0	0	0	0
KLGIEKGSGEPNKTK|0	A0A0G4K485; A0A0H0XFL7; C0QWX2; D5UBF9; D8IEH0; G0EMR8; J9UXV3; K0JHR3; L0X1Y3; L8XPF6; R5L7Y3	5	0	5	0	6	3	0	0	0	0	0	0	0	0	0	1
TGKPFIIIAEDIESEAL|0	D8IB78; J9USS2; K0JLL7; Q3YLA2; Q3YLA3; R5LQ94	1	0	0	0	5	0	0	0	0	0	0	0	0	0	0	0
KNIPTTENDYIDIHKA|0	A0A0H0TWR9; A0A0H0UJQ8; A0A0H0V3Z4	1	0	4	0	0	0	0	0	0	0	0	0	0	0	0	0
VVSQRAELGAVQNRMESMVK|0	A0A0H0USH8; C0R1D6; Q9F0F6	2	0	0	0	0	0	0	0	0	0	0	0	0	0	0	0
SLADGAREAGLKF|0	A0A0G4K497; A0A0H0WHN0; A0A0H0X8W2; C0QW11; D5UB61; D8ICX8; G0ENQ6; J9UQB5; K0JMU2; L0X3P8; L8XWW2; R5LT20	6	1	0	0	0	3	0	0	0	0	2	0	0	0	2	0
IATNAGLDGSVVAIEAKKQ|0	A0A0G4K5P2; A0A0H0TIS1; A0A0H0V6M8; C0QWM4; G0EJ80; L0X051; L8XV88	7	17	4	0	0	0	0	0	0	0	0	0	0	0	0	0
NAAIEQLGRAKK|0	A0A0G4K5P2; A0A0H0TIS1; A0A0H0V6M8; C0QWM4; G0EJ80; L8XV88	2	2	0	0	0	0	0	0	0	0	0	0	0	0	0	0
AQLSSGMRINTAGDDASGL|0	A0A0G4K947; A0A0H0USH8; C0R1D6; D5U8W2; G0EIL9; L0X7D1; L8XR86; Q9F0F6	1	0	0	0	0	0	0	0	0	0	0	0	0	0	0	0
NIDVLDYKDIKL|0	A0A0G4K8Q7; A0A0H0TZX6; C0R078; D5U5H4; D8ICS6; G0EL23; J9UQQ5; K0JMK4; L0X199; L8XU53	1	7	0	0	0	0	0	0	0	0	0	0	0	0	0	0
YVKKAHEAVKEM|0	A0A0G4K658; A0A0H0U523; C0QYS1; G0EPV3; L0X0T0; L8XS94	2	0	0	0	0	0	0	0	0	0	0	0	0	0	0	0
ANASILDGVKVEAYGSSMPLK|0	A0A0G4K5Q5; A0A0H0W5Y2; C0QWQ6; D8IBK4; G0EIW2; J9UDG4; K0JK16; L0WZZ6; L8XMW9	1	1	0	0	0	0	0	0	0	0	0	0	0	0	0	1
EVIITDIPEPEKPMPPMPGGGMGGMY|0	A0A0G4K5P2; A0A0H0TIS1; A0A0H0V6M8; C0QWM4; D8IB78; G0EJ80; J9USS2; K0JLL7; L0X051; L8XV88; R5LQ94	17	29	9	57	45	0	5	0	18	8	0	0	0	10	1	0
LAAEVIEKENMDKLSIVGIRR|0	D8IEQ4; J9UWT7; K0JIS2	1	0	0	0	0	0	0	0	0	1	0	0	0	3	6	1
RIKIEGSSERPR|0	A0A0G4K497; A0A0H0WHN0; A0A0H0X8W2; C0QW11; D5UB61; L0X3P8; L8XWW2	2	0	3	0	0	0	0	0	0	0	0	0	0	0	0	0
FHIGANMDQRVS|0	A0A0G4K947; A0A0H0USH8; C0R1D6; D8IDG1; G0EIL9; J9UXQ6; K0JLS4; L0X7D1; L8XR86; Q9F0F6; R5LA18	3	0	1	0	0	0	0	0	0	0	0	0	0	0	0	0
LHNIVSFDSVQQA|0	A0A0G4K376; A0A0H0U9S1; A0A0H0WBR4; C0QVA5; G0EQQ4	2	6	6	0	0	0	0	0	0	0	0	0	0	0	0	0
AMVKEGLKNV|0	A0A0G4K5P2; A0A0H0TIS1; A0A0H0V6M8; C0QWM4; D5U544; D8IB78; F8UU24; G0EJ80; G1EI49; J9USS2; K0JLL7; L0X051; L8XV88; Q3YL98; Q3YL99; Q3YLA0; Q3YLA1; Q3YLA2; Q3YLA3; R5LQ94; T1WEF0; T1WEF7; T1WEG1; T1WEV9; T1WEW3; T1WEW8; T1WF92; T1WFA1; T1WFJ0; T1WFJ6; T1WFK2; T1WGB0; T1WGB4; T1WGB9	1	0	0	0	2	0	0	0	0	0	0	0	0	0	0	0
TAEVIITDIPEPEKPMPPMPGGGM|0	A0A0G4K5P2; A0A0H0TIS1; A0A0H0V6M8; C0QWM4; D8IB78; G0EJ80; J9USS2; K0JLL7; L0X051; L8XV88; R5LQ94	1	17	0	19	5	0	0	0	0	0	0	0	0	0	0	0
ESLTVENPDEQVGVN|0	A0A0G4K5P2; A0A0H0TIS1; A0A0H0V6M8; C0QWM4; G0EJ80	1	4	0	0	0	0	0	0	0	0	0	0	0	0	0	0
NDGVTIAKEI|0	A0A0G4K5P2; A0A0H0TIS1; A0A0H0V6M8; C0QWM4; D5U544; D8IB78; G0EJ80; J9USS2; K0JLL7; L0X051; L8XV88; R5HJ51; R5LQ94	1	3	2	0	0	0	0	0	0	0	0	0	0	0	0	0
HLGNGHTEYVVSVLTKD|0	A0A0G4K6I2; A0A0H0WJM5; D5U3U7; G0EN51; L0WZR8; L8XU95	2	0	0	0	0	0	0	0	0	0	0	0	0	0	0	0
SLTVENPDEQV|0	A0A0G4K5P2; A0A0H0TIS1; A0A0H0V6M8; C0QWM4; G0EJ80	3	4	1	0	0	0	0	0	0	0	0	0	0	0	0	0
KAGIIDPAKVSR|0	A0A0G4K5P2; A0A0H0TIS1; A0A0H0V6M8; C0QWM4; D5U544; D8IB78; G0EJ80; J9USS2; K0JLL7; L0X051; L8XV88	10	4	10	0	14	0	0	0	0	1	0	0	0	0	0	0
SSGMRINTAGDDASGLA|0	A0A0G4K947; A0A0H0USH8; C0R1D6; D5U8W2; G0EIL9; J9UXQ6; K0JLS4; L0X7D1; L8XR86; Q9F0F6	1	0	0	0	0	0	0	0	0	0	0	0	0	0	0	0
KGEGIVLAEPSVVAI|0	A0A0G4K916; A0A0H0TUE9; C0R127; D5U8Z0; D8ID19; G0EJF3; J9UB31; K0JL85; L0X325; L8XW88	3	0	2	0	0	0	0	0	0	0	0	0	0	0	0	0
VYSTDNADEIIVYYKDDATAFNGEK|0	D8ID93; J9UGL8; K0JIA1	1	1	0	0	0	0	0	0	0	0	0	0	0	6	2	1
VGIWKGEYT|0	A0A0G4K571; A0A0H0VNN6; C0QXP7; D5U5F7; D8ICM2; G0EKC5; J9UBH8; K0JKT3; L0X2Y9; L8XR03; R5LD18	3	0	4	0	0	0	0	0	0	0	0	0	0	0	0	0
NVDIAKEIGKV|0	A0A0G4K497; A0A0H0WHN0; A0A0H0X8W2; C0QW11; D8ICX8; G0ENQ6; J9UQB5; K0JMU2	1	0	0	0	0	0	0	0	0	0	0	0	0	0	0	0
DTKEAVNIIIEKLKEKFVI|0	A0A0G4KBH7; A0A0H0U588; C0QV72; D5UAA9; D8ID09; G0EQT9; J9TR46; K0JMS4; L0X8K6; L8XUQ5	3	8	4	0	0	0	0	0	0	0	0	0	0	0	0	0
TNAGQIKTGSASRSDR|0	A0A0G4KAH6; A0A0H0W3D6; A0A0H0XEZ9; C0QV52; D5U9W9; D8IET2; G0EQW4; J9URW4; K0JI69; L0X4B5; L8XSM5; R5LML6	1	0	0	0	0	0	0	0	0	0	0	0	0	0	0	0
MIINNNISAINAQRTLKFR|0	A0A0G4K9G4; A0A0H0ULZ7; A0A0H0X544; D5UB01; L0X2I6; L8XTT2; P80160; Q7M132	1	0	0	0	0	0	0	0	0	0	0	0	0	0	0	1
HLPDELRDEVAPK|0	A0A0G4K4C7; A0A0H0WY24; C0QW38	1	0	0	0	0	10	15	7	0	0	8	20	8	0	0	1
TDSDYDREKLQER|0	A0A0G4K5P2; A0A0H0TIS1; A0A0H0V6M8; C0QWM4; D5U544; D8IB78; G0EJ80; J9USS2; K0JLL7; L0X051; L8XV88; R5LQ94	4	14	5	3	11	0	0	0	0	2	0	0	0	0	0	0
NALTNEWVDML|Oxidation of M (10)	A0A0G4K5P2; A0A0H0TIS1; A0A0H0V6M8; C0QWM4; D5U544; D8IB78; G0EJ80; J9USS2; K0JLL7; L0X051; L8XV88; R5LQ94	2	14	1	5	0	0	0	0	0	0	0	0	0	0	0	0
MLEMPRLMPYGR|0	A0A0G4K7E7; A0A0H0V8L3; A0A0H0WEB3; C0QZD1; D5U7U6; D8IBJ1; G0EJK2; J9UT97; K0JLX3; L0WZU4; L8XR25	9	0	0	0	0	0	0	0	0	0	0	0	0	0	0	0
YMSANDIEAAK|Oxidation of M (2)	A0A0G4K485; A0A0H0XFL7; C0QWX2; D5UBF9; D8IEH0; G0EMR8; J9UXV3; K0JHR3; L0X1Y3; L8XPF6	3	2	5	0	0	0	0	1	0	0	0	0	0	0	0	0
DGAREAGLKF|0	A0A0G4K497; A0A0H0WHN0; A0A0H0X8W2; C0QW11; D5UB61; D8ICX8; G0ENQ6; J9UQB5; K0JMU2; L0X3P8; L8XWW2; R5LT20	2	0	4	0	0	0	0	0	0	0	0	0	0	0	0	0
TESKTENYIELLFKAR|0	D8IG92; J9UFC1	1	1	0	0	0	0	0	0	0	0	0	0	0	4	4	1
MDPASSEFYNKDKKKYV|0	A0A0G4KAH6; A0A0H0W3D6; A0A0H0XEZ9; C0QV52; D5U9W9; G0EQW4; L0X4B5; L8XSM5	2	0	0	0	0	0	0	0	0	0	0	0	0	0	0	0
TVQIPANIRQEEF|0	A0A0H0XM61; C0QWY9	1	3	0	0	0	0	0	0	0	0	0	0	0	0	0	0
LEKEYQEHRFEK|0	A0A0G4K3N7; A0A0H0TPD5; C0QW04; D5UB53; D8ICY6; G0ENR4; J9UBC0; K0JL88; L0X3E7; L8XS42; R5LAU7	2	3	2	0	0	6	0	0	0	0	2	0	0	0	0	1
AISLFAGVISSAIIDGQNEAGKETLAK|0	D8IAR9; J9TXJ6; K0JFJ7	1	0	0	0	0	0	0	0	0	0	0	0	0	0	1	1
SINIGSMTAANLQ|0	A0A0H0USH8; C0R1D6; Q9F0F6	1	0	0	0	0	0	0	0	0	0	0	0	0	0	0	0
RALVSEAPYIFGDEI|0	A0A0G4K4U0; A0A0H0V9W1; C0QX16; D5U3T1; D8ICN0; G0EME3; J9UR03; K0JKY4; L0X0Y5	1	0	3	0	0	0	0	0	0	0	0	0	0	0	0	0
MVRVFANEGEPVESVI|0	A0A0G4K5M4; A0A0H0UVV6; D5U545; L0X3L7; L8XU13	1	0	3	0	0	0	0	0	0	0	0	0	0	0	0	0
FYKAMDLVKEK|0	A0A0G4K487; A0A0H0U804; C0QVZ2; D8ICZ8; G0ENS6; J9UQ77; K0JMV0	3	0	1	0	0	0	0	0	0	0	0	0	0	0	0	0
GELLKLEKEYQEHRF|0	A0A0G4K3N7; A0A0H0TPD5; C0QW04; D8ICY6; G0ENR4; J9UBC0; K0JL88; L0X3E7; L8XS42	3	0	0	0	0	0	0	0	0	0	0	0	0	0	0	0
NVDLSKDMAAL|0	A0A0G4K9G4; A0A0H0ULZ7; A0A0H0X544; L0X2I6; L8XTT2; P80160	3	0	2	0	0	0	0	0	0	0	0	0	0	0	0	0
TINQKQLEEIAQEK|0	A0A0G4K485; A0A0H0XFL7; C0QWX2; D8IEH0; G0EMR8; J9UXV3; K0JHR3; L0X1Y3; L8XPF6	19	14	15	0	19	3	0	0	0	1	0	0	0	0	0	0
LGANAILGVSLAVAK|0	A0A0G4KAH6; A0A0H0W3D6; A0A0H0XEZ9; C0QV52; D5U9W9; D8IET2; G0EQW4; J9URW4; K0JI69; L0X4B5; L8XSM5; R5LML6	2	4	0	0	2	27	11	0	261	44	15	12	0	0	0	1
SFSADEHKGEFIKI|0	A0A0G4K4C7; A0A0H0WY24; C0QW38; D5U8R1; G0ENN5; L0X2W7; L8XTN4	2	0	0	0	0	0	0	0	0	0	0	0	0	0	0	0
IGGTSSAGSMDHVQFLIMAR|0	A0A0G4K3K6; A0A0H0VI97; A0A0H0XBV8; C0QVQ0	3	2	0	0	0	3	0	0	0	0	43	7	2	0	0	1
SKEKKEMMYEGKAK|0	A0A0G4K8I5; A0A0H0TYI2; A0A0H0UH17; A0A0H0XD05; C0R0J2; G0ELL4	1	0	0	0	0	0	0	0	0	0	0	0	0	0	0	0
IFQERNDIYI|0	A0A0G4K658; A0A0H0U523; C0QYS1; D5U776; G0EPV3; L0X0T0; L8XS94; R5LCC8	2	0	0	0	0	0	0	0	0	0	0	0	0	0	0	0
HTNKFGKKTI|0	A0A0G4K8E8; A0A0H0WAG7; C0R0P3; D5U8B7; D8IEK6; G0EK92; J9UXS3; K0JF62; L0X6H7; L8XNQ7	4	0	0	0	0	0	0	0	0	0	0	0	0	0	0	0
GILQDLKEKQF|0	A0A0G4K5M4; A0A0H0UVV6; C0QWM3; D5U545; G0EJ81; L0X3L7; L8XU13	1	0	0	0	0	0	0	0	0	0	0	0	0	0	0	0
VATIKKQIEETDSDYDREKLQER|0	A0A0G4K5P2; A0A0H0V6M8; C0QWM4; G0EJ80	1	0	0	0	0	1	0	0	0	0	0	0	0	0	0	1
SALNANRQLNLTGNSM|0	A0A0H0USH8; D5U8W2; G0EIL9; L0X7D1; L8XR86; P80161; Q9F0F6	3	1	3	0	0	0	0	0	0	0	0	0	0	0	0	0
TFHIGANMDQRV|Oxidation of M (8)	A0A0G4K947; A0A0H0USH8; C0R1D6; D5U8W2; D8IDG1; G0EIL9; J9UXQ6; K0JLS4; L0X7D1; L8XR86; Q9F0F6; R5LA18	1	0	0	0	0	0	0	0	0	0	0	0	0	0	0	0
IIEIGGGTTEVAV|0	A0A0G4K916; A0A0H0TUE9; C0R127; D5U8Z0; D8ID19; G0EJF3; J9TR23; K0JL85; L0X325; L8XW88	1	0	0	0	0	0	0	0	0	0	0	0	0	0	0	0
DFLPSNEKAL|0	A0A0G4K376; A0A0H0U9S1; C0QVA5; D5UAH1; G0EQQ4; L8XTZ4	1	4	4	0	0	0	0	0	0	0	0	0	0	0	0	0
GYDIDDKALEDK|0	A0A0H0UKM7; A0A0H0URB9; A0A0H0VM42; C0R089	3	7	0	0	0	0	0	0	0	0	0	0	0	0	0	0
SEIVKEKPIMEEVQK|0	A0A0G4K842; A0A0G4K9F5; A0A0H0UB76; A0A0H0XEW9; C0QZF9; D5U556; D5U5H9; D5U741; D5U883; D5UA24; D5UA51; G0EKY4; G0EML0; G0EMM0; J9UGK9; L0WYT9; L0WZK1	1	0	0	0	0	0	0	0	0	0	0	0	0	0	0	0
ADEENLDLEEGEEEEQAEAAPKKKFGLSPM|Acetylation of protein N-term (1)	A0A0G4K8Z5; A0A0H0U1X3; A0A0H0V047; C0R181; G0EJ14	1	0	0	0	0	0	0	0	0	0	0	0	0	0	0	0
YTREQILQQTGAAM|0	A0A0G4K947; A0A0H0USH8; C0R1D6; D5U8W2; D8IDG1; G0EIL9; J9UXQ6; K0JLS4; L0X7D1; L8XR86; Q9F0F6; R5LA18	4	4	6	0	1	0	0	0	0	0	0	0	0	0	0	0
YTREQILQQTGAAMLA|Oxidation of M (14)	A0A0G4K947; A0A0H0USH8; C0R1D6; D5U8W2; D8IDG1; G0EIL9; J9UXQ6; K0JLS4; L0X7D1; L8XR86; Q9F0F6; R5LA18	4	0	5	0	0	0	0	0	0	0	0	0	0	0	0	0
IADDTNMLEMPR|0	A0A0G4K7E7; A0A0H0V8L3; A0A0H0WEB3; C0QZD1; D5U7U6; D8IBJ1; G0EJK2; J9UT97; K0JLX3; L0WZU4; L8XR25	7	1	7	0	4	10	6	9	2	9	8	15	7	14	13	1
LAQVAIEQK|0	A0A0G4K876; A0A0H0UBA0; C0R0D0; G0ELE6; L0WY00; L8XW39	1	3	1	0	0	0	0	0	0	0	0	0	0	0	0	0
TKIIEDIAF|0	A0A0G4K6E8; A0A0G4K6H0; A0A0G4K8M6; A0A0G4K8T3; A0A0G4K8U2; A0A0G4K991; A0A0G4K9X3; A0A0G4K9Z2; A0A0G4KA24; A0A0G4KB05; A0A0G4KBA4; A0A0H0TLX2; A0A0H0TNX8; A0A0H0TP85; A0A0H0TPY8; A0A0H0TT62; A0A0H0TW39; A0A0H0U3I5; A0A0H0U424; A0A0H0U614; A0A0H0UAG2; A0A0H0UBE3; A0A0H0UEU6; A0A0H0UF16; A0A0H0UG84; A0A0H0UJ32; A0A0H0UJ58; A0A0H0UKR8; A0A0H0UPI7; A0A0H0UQQ4; A0A0H0UR96; A0A0H0US58; A0A0H0UU80; A0A…	1	0	0	0	0	0	0	0	0	0	0	0	0	0	0	0
SENYTIKALQRDTKFKSVGR|0	A0A0G4K4Q3; A0A0H0X349; C0QXT3; D5U848; G0EKG1; L0X3I7; L8XNM4	1	0	0	0	0	0	0	0	0	0	0	0	0	0	0	0
AVVKPGKVIFEI|0	A0A0G4K3I1; A0A0H0XBY4; C0QW03; D5UB52; D8ICY7; G0ENR5; J9UH58; K0JMQ7; L0X2A6; L8XVI6; R5LFJ5	1	0	6	0	0	0	0	0	0	0	0	0	0	0	0	0
LLGPVLFDEEKV|0	A0A0G4K7M8; A0A0H0VAU6; C0QZL3; D5U7H1; G0EM85; L0X1N9; L8XKU3	1	0	0	0	0	0	0	0	0	0	0	0	0	0	0	0
TVQKVAYDSVAKASESQGR|0	A0A0G4K3M8; A0A0H0TPC4; C0QVZ4; D8ICZ6; G0ENS4; J9UB96; K0JL99; L0X3D8; L8XS56; P52854; R5LAV7	1	0	3	0	0	0	0	0	0	0	0	0	0	0	0	0
IIDPAKVSR|0	A0A0G4K5P2; A0A0H0TIS1; A0A0H0V6M8; C0QWM4; D5U544; D8IB78; G0EJ80; J9USS2; K0JLL7; L0X051; L8XV88; R5LQ94	2	0	3	4	3	0	0	0	0	0	0	0	0	0	0	0
LKAFDIELIDQSAQ|0	A0A0G4K3P7; A0A0H0XIJ9; C0QVZ5; D5UB44; D8ICZ5; G0ENS3; J9TRC4; K0JHU7; L0X617; L8XSF7; P52857; Q9FA05; R5LTC8	2	2	2	0	0	0	0	0	0	0	0	0	0	0	0	0
TNDVAGDGTTTATVLAQ|0	A0A0G4K5P2; A0A0H0TIS1; A0A0H0V6M8; C0QWM4; D5U544; D8IB78; G0EJ80; J9USS2; K0JLL7; L0X051; L8XV88; R5LQ94	2	0	0	0	3	0	0	0	0	0	0	0	0	0	0	0
AGGLVPTSHEIIDNVKALAGGLV|0	A0A0H0UY97; A0A0H0W5C6; C0QVA3	1	0	0	0	0	0	0	0	0	0	5	0	0	0	0	0
TDKKYVDSAVEELSQI|0	A0A0G4K3I6; A0A0H0U4T3; C0QW08; D8ICY2; G0ENR0; J9UGV9; K0JMQ2; L0X2B1; L8XVP8	1	0	2	0	0	0	0	0	0	0	0	0	0	0	0	0
EDPFENMGAQIVKEV|0	A0A0G4K5P2; A0A0H0TIS1; A0A0H0V6M8; C0QWM4; D5U544; D8IB78; G0EJ80; J9USS2; K0JLL7; L0X051; L8XV88; R5LQ94	12	23	8	0	0	0	0	0	0	0	0	0	0	0	0	0
MDPEEANGDDEKIEETPK|0	A0A0G4K4B0; A0A0H0TMH4; C0QW20; D5UB71; G0ENP7; L0X3Q7; L8XWV2	1	0	0	0	0	0	0	0	0	0	0	0	0	0	0	0
WDKTFDELQAVWTVA|0	A0A0G4K522; A7LAU7; A7LAW3; C0QVY9; D5U6Z5; D8IC48; G0EK87; J9UR76; K0JMG0; L0WZF8; L8XR44	1	0	0	0	0	0	0	0	0	0	0	0	0	0	0	0
GFNALTNEWVDML|0	A0A0G4K5P2; A0A0H0TIS1; A0A0H0V6M8; C0QWM4; D5U544; D8IB78; G0EJ80; J9USS2; K0JLL7; L0X051; L8XV88; R5LQ94	1	0	0	0	1	0	0	0	0	0	0	0	0	0	0	0
LKAFDIELIDQSAQSIVASVK|0	A0A0G4K3P7; A0A0H0XIJ9; C0QVZ5; D5UB44; D8ICZ5; G0ENS3; J9TRC4; K0JHU7; L0X617; L8XSF7; P52857; Q9FA05	1	1	0	0	0	0	0	0	0	0	0	0	0	0	0	1
SFSVRDGINM|0	A0A0G4KA32; A0A0H0WEP9; C0R1X3; D5U924; G0EQB5; L0X4A0; L8XP93; R5LLB9	2	0	0	0	0	0	0	0	0	0	0	0	0	0	0	0
GVNIVKRAIEEPIRM|0	A0A0G4K5P2; A0A0H0TIS1; A0A0H0V6M8; C0QWM4; D8IB78; G0EJ80; J9USS2; K0JLL7; L0X051; L8XV88; R5LQ94	3	0	4	0	2	0	0	0	0	0	0	0	0	0	0	0
AEMKSIFAERS|0	A0A0H0XFU3	2	0	0	0	0	0	0	0	0	0	0	0	0	0	0	0
VLDEATNEWVINGSKI|0	A0A0H0WA29; C0QV73	4	5	0	0	0	0	0	0	0	0	0	0	0	0	0	0
VLDGKESIDIVK|0	A0A0G4K3H7; A0A0H0U4S3; C0QVZ8; D5UB47; D8ICZ2; G0ENS0; J9UH50; K0JMR1; L0X2A1; L8XVJ1	10	10	5	0	0	0	0	0	0	0	0	0	0	0	0	0
MIINNNISALNANRQLNL|0	A0A0G4K947; A0A0H0USH8; D5U8W2; G0EIL9; L0X7D1; L8XR86; P80161; Q9F0F6	10	1	9	0	0	0	1	0	0	0	0	0	0	0	0	0
QHKLESLTVENPDEQV|0	A0A0G4K5P2; A0A0H0TIS1; A0A0H0V6M8; C0QWM4; G0EJ80	3	6	7	0	0	0	0	0	0	0	0	0	0	0	0	0
VSEKMRSQYRGLQQA|0	A0A0G4K947; A0A0H0USH8; C0R1D6; D5U8W2; D8IDG1; G0EIL9; J9UXQ6; K0JLS4; L0X7D1; L8XR86; Q9F0F6; R5LA18	1	0	0	0	0	0	0	0	0	0	0	0	0	0	0	0
IDNFLNKDGDVTF|0	A0A0G4K876; A0A0H0UBA0; C0R0D0; G0ELE6; L0WY00	3	4	0	0	0	0	0	0	0	0	0	0	0	0	0	0
TIEGATFVERVA|0	A0A0G4K321; A0A0H0UD16; A0A0H0UHS3; A0A0H0W590; A0A0H0XKB9; C0QVA4; D5UAH0; D8IED4; G0EQQ5; J9ULD1; K0JF48	1	0	3	3	0	0	0	0	0	0	0	0	0	0	0	0
GGIVEKEASI|0	A0A0G4K492; A0A0H0WE97; C0QW07; D5UB56; D8ICY3; G0ENR1; J9UQF7; K0JMU4; L0X3P5; L8XWW7	3	3	0	0	0	0	0	0	0	0	0	0	0	0	0	0
EKEYQEHRFEKVVG|0	A0A0G4K3N7; A0A0H0TPD5; C0QW04; D5UB53; D8ICY6; G0ENR4; J9UBC0; K0JL88; L0X3E7; L8XS42; R5LAU7	1	0	0	0	0	0	0	0	0	0	0	0	0	0	0	0
NTDVSQKEENYTVGLWKEWGIMK|0	A0A0G4K4M6; A0A0H0U5L7; A0A0H0UPN6; A0A0H0UW55; C0QXQ4	8	0	0	0	0	0	0	0	0	0	0	0	0	0	0	0
LMIGPTGVGKTY|0	A0A0G4K987; A0A0H0UAK5; A0A0H0UTE1; A0A0H0WFI1; A0A0H0WR49; C0R0S2; D5U8E0; D8IF56; G0EJY2; J9URN5; K0JIJ7; L0X707; L8XNU4; Q6S4W7; R5LYJ8	2	0	2	0	0	0	0	0	0	0	0	0	0	0	0	0
RSDLGAYQNRLEM|0	A0A0G4K7S6; C0R027; D5U7D6; G0EKN9; L0X542; L8XRQ5; Q26501	1	0	0	0	0	0	0	0	0	0	0	0	0	0	0	0
AEMKSIFAERSITHA|0	A0A0H0XFU3	21	0	0	0	0	0	0	0	0	0	0	0	0	0	0	0
MIGFTINVHN|0	A0A0G4K3P9; A0A0H0TQQ4; C0QW00; D5UB49; D8ICZ0; G0ENR8; J9TR95; K0JHU3; L0X622; L8XSF2	1	0	0	0	0	0	0	0	0	0	0	0	0	0	0	0
WEGYAKIASAKEV|0	A0A0H0VD71; C0QWK0	2	0	0	0	0	0	0	0	0	0	0	0	0	0	0	0
YENTAASESRIRDTDMA|0	A0A0G4K9G4; A0A0H0ULZ7; A0A0H0X544; C0R1I3; D5UB01; G0ENU8; L0X2I6; L8XTT2; P80160	1	1	1	0	0	0	0	0	0	0	0	0	0	0	0	0
NLEVKVEAARL|0	A0A0G4KAX1; A0A0H0WA29; C0QV73; D8ID08; G0EQU0; J9URQ5; K0JLC2	4	5	3	0	1	0	0	0	0	0	0	0	0	0	0	0
MPNNNKINSASLYKPFE|0	L0X3S9	1	5	0	0	0	0	0	0	0	0	0	0	0	0	0	0
KTDMYLETYREEDDPLDTW|0	A0A0G4K408; A0A0H0XM61; C0QWY9; D5U8S6; G0EMH2; L0X1P6; L8XPJ3	3	0	0	0	0	0	0	0	0	0	0	0	0	0	0	0
SAKTEEAPKAAEV|0	A0A0G4K3H8; A0A0H0V2A8; A0A0H0X3E3; C0QW01; G0ENR7; L0X2M9; L8XWX2	7	5	0	0	0	2	1	0	0	0	0	0	0	0	0	0
NEMAGELLKEV|0	A0A0G4K9A1; A0A0H0TR27; A0A0H0WL84; C0R155; D8ICI1; G0EJC1; J9UR51; K0JMB7; L0X3A5; L8XPU1	1	0	0	0	0	0	0	0	0	0	0	0	0	0	0	0
KNAEAAGVKLTITNDMDEAFENADVVYPK|0	A7LAW3; D8IC48; J9UR76; K0JMG0	1	2	0	0	0	0	0	0	0	0	0	0	0	0	0	1
NISEVVFDRNGY|0	A0A0G4K497; A0A0H0WHN0; A0A0H0X8W2; C0QW11; D5UB61; D8ICX8; G0ENQ6; J9UQB5; K0JMU2	3	2	4	0	4	0	0	0	0	0	0	0	0	0	0	0
TVEEAKSLETSL|0	A0A0G4K5P2; A0A0H0TIS1; A0A0H0V6M8; C0QWM4; D5U544; D8IB78; F8UU24; G0EJ80; G1EI49; J9USS2; K0JLL7; L0X051; L8XV88; Q3YL98; Q3YL99; Q3YLA0; Q3YLA1; Q3YLA3; T1WEF0; T1WEF7; T1WEG1; T1WEV9; T1WEW3; T1WEW8; T1WF92; T1WF97; T1WFA1; T1WFJ0; T1WFJ6; T1WFK2; T1WGB0; T1WGB4; T1WGB9	7	12	6	0	0	0	0	0	0	0	0	0	0	0	0	0
MDLVKEKTGKDGLEAFNEAIENIKPRVEV|0	A0A0G4K487; A0A0H0U804; C0QVZ2; G0ENS6	2	0	5	0	0	0	0	0	0	0	0	0	0	0	0	0
NVDIGRDHTIFA|0	A0A0G4K8E8; A0A0H0WAG7; C0R0P3; D5U8B7; D8IEK6; G0EK92; J9UXS3; K0JF62; L0X6H7; L8XNQ7; R5LDV0	3	0	2	0	4	0	0	0	0	0	0	0	0	0	0	0
IGPNEPNAGFKFNNEIVGGVVPK|0	D8ICZ7; K0JMR3	1	1	0	0	0	0	0	0	0	0	0	0	0	4	7	1
GIIDPAKVS|0	A0A0G4K5P2; A0A0H0TIS1; A0A0H0V6M8; C0QWM4; D5U544; D8IB78; G0EJ80; J9USS2; K0JLL7; L0X051; L8XV88; R5LQ94	1	8	6	18	8	0	0	0	0	0	0	0	0	0	0	0
NADNIKESMKDIEDNRDISR|0	A0A0G4K4C7; A0A0H0WY24; C0QW38; G0ENN5	1	2	0	0	0	0	0	0	0	0	0	0	0	0	0	0
AAIFLETAENEREHA|0	A0A0G4K3W6; A0A0H0W8A8; A0A0H0XBC4; C0QW82; D5U3I2; D8ICG1; G0ENB2; J9UBZ5; K0JKT4; L0X330; L8XTW7; R5L6I4	4	7	6	0	0	0	0	0	0	0	0	0	0	0	0	0
PSIKPLADRVLLKVLEQEEKTSS|0	A0A0H0U5L6; C0QVL3; D5UAF9	2	0	0	0	0	0	0	0	0	0	0	0	0	0	0	0
DELDAVLHF|0	A0A0G4K5D7; A0A0H0UTH5; A0A0H0V371; C0QWG1; D5U575; G0EK50; L0WY43; L8XWP1	2	0	0	0	0	0	0	0	0	0	0	0	0	0	0	0
SAEEGEKFVKEM|0	A0A0G4K8J6; A0A0H0WFG9; A0A0H0XEE3; C0R0Q8; G0EJZ6; L0X4G0; L8XLY0	1	5	0	0	0	0	0	0	0	0	0	0	0	0	0	0
INSAEIKDAIA|0	A0A0G4K916; A0A0H0TUE9; C0R127; D5U8Z0; G0EJF3; L0X325; L8XW88	1	0	0	0	0	0	0	0	0	0	0	0	0	0	0	0
VSSAMFPATVQK|0	A0A0G4K3M8; A0A0H0TPC4; C0QVZ4; D8ICZ6; G0ENS4; J9UB96; K0JL99; L0X3D8; L8XS56; P52854	1	0	0	0	0	0	0	0	0	0	0	0	0	0	0	0
KVATINQKQLEEIAQEK|0	A0A0G4K485; A0A0H0XFL7; C0QWX2; D8IEH0; G0EMR8; J9UXV3; K0JHR3; L0X1Y3; L8XPF6	4	7	1	0	12	0	0	0	0	0	0	0	0	0	0	0
DAIEATTKVEGDLRTELFNNIKR|0	D8ICX2; J9UBF0; K0JL74	1	1	0	0	0	0	0	0	0	0	0	0	0	1	0	1
STHSQQKSDVVLEEYKKYKDTILS|0	A0A0G4K4K2; A0A0H0UK78; A0A0H0WAE3; C0QXL6; D5U7Z2; G0ELZ5; L0X673; L8XRI8	2	1	3	0	0	0	0	0	0	0	0	0	0	0	0	0
GGIVEKEASIH|0	A0A0G4K492; A0A0H0WE97; C0QW07; D8ICY3; G0ENR1; J9UQF7; K0JMU4; L0X3P5; L8XWW7	3	0	0	0	0	0	0	0	0	0	0	0	0	0	0	0
DTFEDLSGGGSKEGELTLF|0	A0A0G4K5F4; A0A0H0VIE4; A0A0H0WH13; C0QYB7; G0EKU3; L0X277; L8XQR7	1	0	0	0	0	0	0	0	0	0	0	0	0	0	0	0
TEDLYWVGANEHRL|0	A0A0G4K410; A0A0H0W920; C0QW99; D5U3M2; D8IC40; G0EN96; J9UJK2; K0JH42; L8XSC8; R5LFT2	1	0	0	0	0	0	0	0	0	0	0	0	0	0	0	0
FFEVRVESY|0	D8ICG1; J9UBZ5; K0JKT4	3	2	5	547	82	2	2	0	169	33	0	0	0	30	6	0
AAIGADMPINEPHGN|0	A0A0G4K916; A0A0H0TUE9; C0R127; D5U8Z0; D8ID19; G0EJF3; J9TR23; K0JL85; L0X325; L8XW88	2	0	4	0	1	0	0	0	0	0	0	0	0	0	0	0
MGQMVDDVKLA|0	A0A0G4K3T5; A0A0H0UGN7; A0A0H0UY97; A0A0H0W5C6; A0A0H0WAD4; C0QVA3; G0EQQ6; R5LNL9	2	0	2	0	0	0	0	0	0	0	0	0	0	0	0	0
KEIELEDPFEN|0	A0A0G4K5P2; A0A0H0TIS1; A0A0H0V6M8; C0QWM4; D5U544; D8IB78; G0EJ80; J9USS2; K0JLL7; L0X051; L8XV88; R5LQ94	3	4	1	6	10	0	0	0	0	0	0	0	0	0	0	0
ANMDQRVSINIGSMTA|0	A0A0H0USH8; C0R1D6; Q9F0F6	4	0	3	0	0	0	0	0	0	0	0	0	0	0	0	0
AVTGEQVSAEELGGAFVHSK|0	A0A0G4K3I8; A0A0H0U7Y1; A0A0H0VG56; C0QVK0; D8ICW2; G0EPI7; J9UBH0; K0JL66	1	3	0	0	0	5	4	0	5	7	10	10	3	19	26	1
VAHIKSEAKQIKGKEEIAQ|0	A0A0G4K5P2; A0A0H0TIS1; A0A0H0V6M8; C0QWM4; D8IB78; J9USS2; K0JLL7; Q3YL99; Q3YLA1; Q3YLA2; Q3YLA3; R5LQ94	8	9	4	0	0	0	0	0	0	0	0	0	0	0	0	0
DSAVEELSQIAGQRA|0	A0A0G4K3I6; A0A0H0U4T3; C0QW08; D8ICY2; G0ENR0; J9UGV9; K0JMQ2; L0X2B1; L8XVP8	6	1	2	0	0	0	0	0	0	0	0	0	0	0	0	0
GAATEVEMKEKKARVEDALS|0	A0A0G4K5P2; A0A0H0TIS1; A0A0H0V6M8; C0QWM4; D5U544; D8IB78; G0EJ80; J9USS2; K0JLL7; L0X051; L8XV88; R5LQ94	2	3	2	0	0	0	0	0	0	0	0	0	0	0	0	0
IKENGMSDLVVDIYIPSETVQK|0	D8IEG9; J9UX24; K0JGF2	1	3	0	0	0	0	0	0	0	0	0	0	0	0	0	1
KYAGIQIKEGDTEYLIVKNEEIVA|0	A0A0H0U5L6; C0QVL3; D5UAF9; G0EPH3; L0X7N4; L8XRD8	2	0	0	0	0	0	0	0	0	0	0	0	0	0	0	0
KKFGPPTIINDGVTIA|0	A0A0G4K5P2; A0A0H0TIS1; A0A0H0V6M8; C0QWM4; D5U544; D8IB78; G0EJ80; J9USS2; K0JLL7; L0X051; L8XV88; R5LQ94	2	5	0	14	11	0	0	0	0	0	0	0	0	0	0	0
KGEGIVLAEPS|0	A0A0G4K916; A0A0H0TUE9; C0R127; D5U8Z0; D8ID19; G0EJF3; J9UB31; K0JL85; L0X325; L8XW88; R5L684	1	0	0	0	0	0	0	0	0	0	0	0	0	0	0	0
KSLGLEELKGELLKLEK|0	A0A0G4K3N7; A0A0H0TPD5; C0QW04; D8ICY6; G0ENR4; J9UBC0; K0JL88; L0X3E7; L8XS42	1	0	0	0	0	0	0	0	0	0	0	0	0	0	0	0
AAAEELGMPLYRY|0	A0A0G4KAH6; A0A0H0W3D6; A0A0H0XEZ9; C0QV52; D5U9W9; D8IET2; G0EQW4; J9URW4; K0JI69; L0X4B5; L8XSM5	3	3	0	0	0	0	0	0	0	0	0	0	0	0	0	0
QRAELGAVQNRME|0	A0A0G4K947; A0A0H0USH8; C0R1D6; D5U8W2; D8IDG1; G0EIL9; J9UXQ6; K0JLS4; L0X7D1; L8XR86; Q9F0F6; R5LA18	1	0	0	0	0	0	0	0	0	0	0	0	0	0	0	0
SHDANAAVIMNLPSLT|0	A0A0H0U9S1; A0A0H0WBR4; C0QVA5; D5UAH1; L8XTZ4	1	0	3	0	0	0	0	0	0	0	0	0	0	0	0	0
IGGKDVENMTEADIKK|0	A0A0H0U152; A0A0H0V034; A0A0H0W4B0; A0A0H0WZA6; C0R1U0; L0X3W3	3	0	3	0	0	0	0	0	0	0	0	0	0	0	0	0
QIKEDNKEYLIVKNEEIVAIIK|0	D8IAA0; J9UU75; K0JKG9	1	0	0	0	0	0	0	0	0	0	0	0	0	0	0	0
NVKIEVNGSVKK|0	A0A0H0TLU9; A0A0H0XGC9; C0R0R3; G0EJZ1; L8XQP0	3	0	4	0	0	0	0	0	0	0	0	0	0	0	0	0
MDQQIRLVEA|0	A0A0G4KAB9; A0A0H0VLG1; C0R1Q2; G0EHU8; L0X362; L8XNX3	2	0	3	0	0	0	0	0	0	0	0	0	0	0	0	0
MVRVFANEGEPVESVIKR|0	A0A0G4K5M4; A0A0H0UVV6; D5U545; L0X3L7; L8XU13	1	0	0	0	0	0	0	0	0	0	0	0	0	0	0	1
YTREQILQQTGAAML|0	A0A0G4K947; A0A0H0USH8; C0R1D6; D5U8W2; D8IDG1; G0EIL9; J9UXQ6; K0JLS4; L0X7D1; L8XR86; Q9F0F6; R5LA18	2	0	0	4	1	0	0	0	0	0	0	0	0	0	0	0
ATPAPPLGPALGQK|0	A0A0G4K485; A0A0H0XFL7; C0QWX2; D5UBF9; D8IEH0; G0EMR8; J9UXV3; K0JHR3; L0X1Y3; L8XPF6; R5L7Y3	1	0	0	0	3	0	0	0	0	4	0	0	0	0	0	0
SGGDASGMNPAIR|0	A0A0G4K571; A0A0H0VNN6; C0QXP7; D5U5F7; G0EKC5; L0X2Y9; L8XR03; R5LD18	2	9	5	0	0	0	0	1	0	0	0	0	0	0	0	0
AAELDKLGVDVIEA|0	A0A0G4K800; A0A0H0UKM7; A0A0H0URB9; A0A0H0VM42; C0R089; D5U4B2; G0EL37; L0X4K4; L8XUX7	3	7	3	0	0	0	0	0	0	0	0	0	0	0	0	0
IELPFPDVKEEYDILKM|0	A0A0G4KA32; A0A0H0WEP9; C0R1X3; D5U924; D8IBR8; G0EQB5; J9US73; K0JK72; L0X4A0; L8XP93; R5LLB9	3	0	0	0	0	0	0	0	0	0	0	0	0	0	0	0
VISEDLGMKLE|0	A0A0G4K5P2; A0A0H0TIS1; A0A0H0V6M8; C0QWM4; D5U544; D8IB78; G0EJ80; J9USS2; K0JLL7; L0X051; L8XV88; R5LQ94	1	4	1	16	3	0	0	0	0	0	0	0	0	0	0	0
EGGKTVGNGVVTKILE|0	A0A0G4K3M8; A0A0H0TPC4; C0QVZ4; D5UB43; D8ICZ6; G0ENS4; J9UB96; K0JL99; L0X3D8; L8XS56; R5LAV7	1	2	0	0	0	0	0	0	0	0	0	0	0	0	1	0
LTVENPDEKVGVNIVKRA|0	L8XV88	2	3	0	0	0	0	0	0	0	0	0	0	0	0	0	0
IGADMPINEPHGN|0	A0A0G4K916; A0A0H0TUE9; C0R127; D5U8Z0; D8ID19; G0EJF3; J9TR23; K0JL85; L0X325; L8XW88	4	0	4	0	0	0	0	0	0	0	0	0	0	0	0	0
ITVYEDKTY|0	A0A0G4K485; A0A0H0XFL7; C0QWX2; D5UBF9; D8IEH0; G0EMR8; J9UXV3; K0JHR3; L0X1Y3; L8XPF6; R5L7Y3	3	0	5	0	0	0	0	0	0	0	0	0	0	0	0	0
SQKNENNEKNLNQESSAADNKPK|0	A0A0G4K942; C0R1D0; L0X4R1	1	0	0	0	0	7	6	0	0	0	5	3	0	0	0	0
NQLLRIEEELGNRAVYL|0	A0A0G4KAH6; A0A0H0W3D6; A0A0H0XEZ9; C0QV52; G0EQW4; R5LML6	1	3	0	0	0	0	0	0	0	0	0	0	0	0	0	0
LEPVWLTDRQIEAARI|0	A0A0G4K3I1; A0A0H0XBY4; C0QW03; D5UB52; D8ICY7; G0ENR5; J9UH58; K0JMQ7; L0X2A6; L8XVI6; R5LFJ5	3	0	8	0	0	0	0	0	0	0	0	0	0	0	0	0
GARVSGPIPLPT|0	A0A0G4K3P7; A0A0H0XIJ9; C0QVZ5; D5UB44; D8ICZ5; G0ENS3; J9TRC4; K0JHU7; L0X617; L8XSF7; P52857; Q9FA05; R5LTC8	3	0	5	0	1	0	0	0	0	0	0	0	0	0	0	0
EAVEMEMGVNSLAR|0	D8I9Y0; J9UM63; K0JG29	1	3	0	0	0	0	0	0	0	0	0	0	0	0	2	1
KLKAFDIELIDQ|0	A0A0G4K3P7; A0A0H0XIJ9; C0QVZ5; D5UB44; D8ICZ5; G0ENS3; J9TRC4; K0JHU7; L0X617; L8XSF7; P52857; Q9FA05; R5LTC8	2	0	2	0	0	0	0	0	0	0	0	0	0	0	0	0
NVDTELLSREEEKFKKY|0	A0A0G4K3J2; A0A0H0W6S3; C0QVK5; G0EPI2; L0X5E2; L8XT75	2	0	3	0	0	0	0	0	0	0	0	0	0	0	0	0
DVSQFIDERVQKVVDKM|0	A0A0H0WFG9	3	3	0	0	0	0	0	0	0	0	0	0	0	0	0	0
NLEVKVEAA|0	A0A0G4KAX1; A0A0H0WA29; C0QV73; D8ID08; G0EQU0; J9URQ5; K0JLC2	1	1	0	0	0	0	0	0	0	0	0	0	0	0	0	0
TSQEIFNDLRVKIDETAR|0	D8IF33; J9URJ5; K0JJ26	2	2	0	0	0	0	0	0	0	0	0	0	0	5	3	1
TVLAQAMVKEGLKN|0	A0A0G4K5P2; A0A0H0TIS1; A0A0H0V6M8; C0QWM4; D5U544; D8IB78; F8UU24; G0EJ80; G1EI49; J9USS2; K0JLL7; L0X051; L8XV88; Q3YL98; Q3YL99; Q3YLA0; Q3YLA1; Q3YLA2; Q3YLA3; R5LQ94; T1WEF0; T1WEF7; T1WEG1; T1WEV9; T1WEW3; T1WEW8; T1WF92; T1WFA1; T1WFJ0; T1WFJ6; T1WFK2; T1WGB0; T1WGB4; T1WGB9	1	1	0	0	0	0	0	0	0	0	0	0	0	0	0	0
LEEIAQEK|0	A0A0G4K485; A0A0H0XFL7; C0QWX2; D5UBF9; D8IEH0; G0EMR8; J9UXV3; K0JHR3; L0X1Y3; L8XPF6; R5L7Y3	6	0	0	0	0	0	0	0	0	0	0	0	0	0	0	0
IGIPTGITEVER|0	A0A0G4K916; A0A0H0TUE9; C0R127; D5U8Z0; D8ID19; G0EJF3; J9TR23; K0JL85; L0X325; L8XW88; R5L684	4	0	1	0	0	0	0	0	0	0	0	0	0	0	0	0
QTGAAMLANANMKNQ|0	A0A0G4K947; A0A0H0USH8; C0R1D6; D5U8W2; D8IDG1; G0EIL9; J9UXQ6; K0JLS4; L0X7D1; L8XR86; Q9F0F6	2	0	1	0	0	0	0	0	0	0	0	0	0	0	0	0
SHDELIEDYADKKYIMRDGGVT|0	A0A0H0V9W1; C0QX16	2	1	5	0	0	0	0	0	0	0	0	0	0	0	0	0
GDEGGFAPTLKDNEEPLQV|0	A0A0G4KAH6; A0A0H0W3D6; A0A0H0XEZ9; C0QV52; D5U9W9; D8IET2; G0EQW4; J9URW4; K0JI69; L0X4B5; L8XSM5	3	0	0	0	0	0	0	0	0	0	0	0	0	0	0	0
NALTNEWVDML|0	A0A0G4K5P2; A0A0H0TIS1; A0A0H0V6M8; C0QWM4; D5U544; D8IB78; G0EJ80; J9USS2; K0JLL7; L0X051; L8XV88; R5LQ94	7	13	7	19	4	0	0	0	0	0	0	0	0	0	0	0
ANTMNQGALRL|0	A0A0G4K9G4; A0A0H0ULZ7; A0A0H0X544; C0R1I3; D5UB01; G0ENU8; P80160	1	0	0	0	0	0	0	0	0	0	0	0	0	0	0	0
GTQFHAGRNVDIGRDHTIF|0	A0A0G4K8E8; A0A0H0WAG7; C0R0P3; G0EK92; L0X6H7; L8XNQ7	1	0	0	0	0	0	0	0	0	0	0	0	0	0	0	0
ATINQKQLEEIAQEKM|0	A0A0G4K485; A0A0H0XFL7; C0QWX2; D8IEH0; G0EMR8; J9UXV3; K0JHR3; L0X1Y3; L8XPF6	8	5	2	0	17	0	0	0	0	0	0	0	0	0	0	0
DWTTGNDIDRSL|0	A0A0G4KA11; A0A0H0U152; A0A0H0V034; A0A0H0W4B0; A0A0H0WZA6; C0R1U0; G0EQG1; L0X3W3; L8XU75	3	0	0	0	0	0	0	0	0	0	0	0	0	0	0	0
TKTNDVAGDGTTTATVLAQA|0	A0A0G4K5P2; A0A0H0TIS1; A0A0H0V6M8; C0QWM4; D5U544; D8IB78; G0EJ80; J9USS2; K0JLL7; L0X051; L8XV88; R5LQ94	4	6	1	4	6	0	0	0	0	0	0	0	0	0	0	0
SLSDDIKSGFYS|0	A0A0G4K8J6; A0A0H0WFG9; A0A0H0XEE3; C0R0Q8; G0EJZ6; L0X4G0; L8XLY0	3	0	0	0	0	0	0	0	0	0	0	0	0	0	0	0
NQLLRIEEELGNR|0	A0A0G4KAH6; A0A0H0W3D6; A0A0H0XEZ9; C0QV52; G0EQW4; R5LML6	9	13	5	0	0	0	0	0	0	0	0	0	0	0	0	0
ETLQSSAREIT|0	A0A0G4K9P0; A0A0H0XAQ7; C0R1Q5; G0EHU5	4	0	0	0	0	0	0	0	0	0	0	0	0	0	0	0
GLDMSKFVPQLNPVEPL|0	A0A0G4K876; A0A0H0UBA0; C0R0D0; G0ELE6	2	3	0	0	0	0	0	0	0	0	0	0	0	0	0	0
FVTNGDSMTAELEDALLLIYDKK|0	A0A0G4K5P2; A0A0H0TIS1; A0A0H0V6M8; C0QWM4; D5U544; F8UU24; G0EJ80; G1EI49; L0X051; L8XV88; Q3YL98; Q3YL99; Q3YLA0; Q3YLA1; T1WEF0; T1WEF7; T1WEG1; T1WEV9; T1WEW3; T1WEW8; T1WF92; T1WF97; T1WFA1; T1WFJ0; T1WFJ6; T1WFK2; T1WGB0; T1WGB4; T1WGB9	8	7	4	0	0	0	1	0	0	0	0	2	0	0	0	0
KELLPILEKIAQTGKPF|0	A0A0G4K5P2; A0A0H0TIS1; A0A0H0V6M8; C0QWM4; F8UU24; G0EJ80; G1EI49; L8XV88; Q3YLA1	1	6	4	0	0	0	0	0	0	0	0	0	0	0	0	0
TNAGQIKTGSASRSDRIA|0	A0A0G4KAH6; A0A0H0W3D6; A0A0H0XEZ9; C0QV52; D5U9W9; D8IET2; G0EQW4; J9URW4; K0JI69; L0X4B5; L8XSM5; R5LML6	1	0	0	0	0	0	0	0	0	0	0	0	0	0	0	0
ARIADDTNMLEMPR|0	A0A0G4K7E7; A0A0H0V8L3; C0QZD1; D5U7U6; D8IBJ1; G0EJK2; J9UT97; K0JLX3; L0WZU4; L8XR25	8	2	12	0	0	2	0	0	0	0	0	0	0	0	3	1
NTTEENASAAEENNSSSAE|0	A0A0H0VLG1; C0R1Q2	1	1	0	0	0	12	19	19	0	0	14	35	28	0	0	0
FFASEKDVPREAFSMGMGGILK|0	D5U4Y2; D8IEE0; K0JGD3; L8XNF0	1	0	0	0	0	0	0	0	0	0	0	0	0	6	10	1
RGVDALANAVKVTLGPRGRNVVID|0	A0A0G4K5P2; A0A0H0TIS1; A0A0H0V6M8; C0QWM4; D5U544; D8IB78; G0EJ80; J9USS2; K0JLL7; L0X051; L8XV88; R5LQ94	1	0	0	0	1	0	0	0	0	0	0	0	0	0	0	0
SEVVFDRNGYIY|0	A0A0G4K497; A0A0H0WHN0; A0A0H0X8W2; C0QW11; D5UB61; D8ICX8; G0ENQ6; J9UQB5; K0JMU2	3	0	5	0	0	0	0	0	0	0	0	0	0	0	0	0
MIINNNISALNANR|0	A0A0G4K947; A0A0H0USH8; D5U8W2; G0EIL9; L0X7D1; L8XR86; P80161; Q9F0F6	2	5	2	0	0	52	41	46	2	7	33	28	25	0	0	1
ATKTNDVAGDGTTTAT|0	A0A0G4K5P2; A0A0H0TIS1; A0A0H0V6M8; C0QWM4; D5U544; D8IB78; G0EJ80; J9USS2; K0JLL7; L8XV88; R5LQ94	4	0	1	0	0	0	0	0	0	0	0	0	0	0	0	0
TINQKQLEEIAQEKMA|0	A0A0G4K485; A0A0H0XFL7; C0QWX2; D8IEH0; G0EMR8; J9UXV3; K0JHR3; L0X1Y3; L8XPF6	25	8	17	5	18	0	0	0	0	0	0	0	0	0	0	0
AILDIIDFENEI|0	R5LFI1	0	0	0	0	0	0	0	0	0	0	0	0	0	0	0	0
IVKVRIPGGEATPAPPLGPALGQK|0	A0A0G4K485; A0A0H0XFL7; C0QWX2; D5UBF9; D8IEH0; G0EMR8; J9UXV3; K0JHR3; L0X1Y3; L8XPF6; R5L7Y3	1	0	1	0	1	0	0	0	0	0	0	0	0	0	0	0
GQVTIQNETGLHARPGNEFVTFIK|0	D8ICD2; J9UK10; K0JM73	1	2	0	0	0	0	0	0	0	0	0	0	0	2	0	1
SATRAAVEEGVIPGGGIT|0	A0A0G4K5P2; A0A0H0TIS1; A0A0H0V6M8; C0QWM4; D5U544; D8IB78; G0EJ80; J9USS2; K0JLL7; L0X051; L8XV88; R5LQ94	3	7	1	0	0	0	0	0	0	0	0	0	0	0	0	0
RDGVIADFETVEKMIRY|0	A0A0G4K916; A0A0H0TUE9; C0R127; D5U8Z0; D8ID19; G0EJF3; J9UB31; K0JL85; L0X325; L8XW88; R5L684	6	0	6	0	0	0	0	0	0	0	0	0	0	0	0	0
TDIYGIGRTL|0	A0A0G4K3Q8; A0A0H0UH89; A0A0H0X317; C0QW17; D5UB68; D8ICX2; G0ENQ0; J9UBF0; K0JL74; L0X3G2; L8XVH2; R5LAR9	7	3	2	0	2	0	0	0	0	0	0	0	0	0	0	0
TTDAYVDAIDLAVSAGAK|0	A0A0G4K9L9; A0A0H0TY21; C0R1N4; G0EHW7; L0X3F4; L8XV16	1	1	0	0	0	0	5	0	0	0	9	17	3	0	0	1
KIEVNGSVKKSLV|0	A0A0H0XGC9	2	0	0	0	0	0	0	0	0	0	0	0	0	0	0	0
SESRIRDTDMAEASVKLA|0	A0A0G4K7S6; C0R027; D5U7D6; D8IAP2; G0EKN9; J9UV65; K0JFK3; L0X542; L8XRQ5; Q26501; R5LFD4	3	0	0	2	0	0	0	0	0	0	0	0	0	0	0	0
KFRNVDLSKDM|0	A0A0G4K9G4; A0A0H0ULZ7; A0A0H0X544; J9UYC2; K0JHQ4; L0X2I6; L8XTT2; P80160; Q5XPI2	1	0	0	0	0	0	0	0	0	0	0	0	0	0	0	0
ANLQVGGDTPI|0	A0A0G4K947; A0A0H0USH8; C0R1D6; D5U8W2; D8IDG1; G0EIL9; J9UXQ6; K0JLS4; L0X7D1; L8XR86; Q9F0F6	1	2	0	0	0	0	0	0	0	0	0	0	0	0	0	0
AQENTKILRAPKGSSKKRHR|0	A0A0H0W820; A0A0H0WY46; C0QW14; D5UB64; G0ENQ3; L0X637; L8XS31	1	0	0	0	0	1	0	0	0	0	0	0	0	0	0	0
IITDIPEPEKPMPPMPGGGMGGMY|0	A0A0G4K5P2; A0A0H0TIS1; A0A0H0V6M8; C0QWM4; D8IB78; G0EJ80; J9USS2; K0JLL7; L0X051; L8XV88; R5LQ94	2	14	3	25	22	0	2	0	4	2	0	0	0	0	0	0
SIIKEDTIKLLNIQLNK|0	A0A0G4K6Y3; A0A0H0X2L0; C0QZA3; G0EMK4; Q7X3H8	3	3	0	0	0	0	0	0	0	0	0	0	0	0	0	0
FEDLNTELQKL|0	A0A0G4KAQ2; A0A0H0U879; A0A0H0VAB9; A0A0H0VQ97; C0R2I8	1	0	0	0	0	0	0	0	0	0	0	0	0	0	0	0
ADGQTPMTFHIGA|0	A0A0G4K947; A0A0H0USH8; C0R1D6; G0EIL9; Q9F0F6	1	0	0	0	0	0	0	0	0	0	0	0	0	0	0	0
VLDEATNEWVINGSKIFIT|0	A0A0H0WA29; C0QV73	2	4	0	0	0	0	0	0	0	0	0	0	0	0	0	0
INIGFIGAGSIAEK|0	D8IG79; K0JLG8	1	2	0	0	1	0	0	0	0	0	0	0	0	0	1	1
GHKLGEFAPTRK|0	A0A0G4K3P9; A0A0H0TQQ4; A0A0H0VI08; C0QW00; D5UB49; G0ENR8; L0X622; L8XSF2	2	0	1	0	0	0	0	0	0	0	0	0	0	0	0	0
KAFDIELIDQSAQ|0	A0A0G4K3P7; A0A0H0XIJ9; C0QVZ5; D5UB44; D8ICZ5; G0ENS3; J9TRC4; K0JHU7; L0X617; L8XSF7; P52857; Q9FA05; R5LTC8	3	2	1	0	8	0	0	0	0	0	0	0	0	0	0	0
FSVTPPRPV|0	A0A0G4K408; A0A0H0XM61; C0QWY9; D5U8S6; D8ICA7; G0EMH2; J9U0T5; K0JKQ0; L0X1P6; L8XPJ3	2	4	0	8	0	0	0	0	0	0	0	0	0	0	0	0
REFAEKEVKPL|0	A0A0G4KAX1; A0A0H0WA29; C0QV73; D5UAB0; D8ID08; G0EQU0; J9URQ5; K0JLC2; L0X610; L8XQ86	3	8	0	0	0	0	0	0	0	0	0	0	0	0	0	0
MIINNNISAINAQR|0	A0A0G4K9G4; A0A0H0ULZ7; A0A0H0X544; D5UB01; L0X2I6; L8XTT2; P80160; Q7M132	4	8	2	0	0	20	44	28	0	0	12	15	16	0	0	1
RDGVIADFETVEKMI|0	A0A0G4K916; A0A0H0TUE9; C0R127; D5U8Z0; D8ID19; G0EJF3; J9UB31; K0JL85; L0X325; L8XW88; R5L684	3	0	0	0	0	0	0	0	0	0	0	0	0	0	0	0
VEKEATPQINGMINKI|0	A0A0G4K3P3; A0A0H0V840; C0QW13; G0ENQ4	3	0	3	0	0	0	0	0	0	0	0	0	0	0	0	0
GVKVYGGQKVI|0	A0A0G4K8E8; A0A0H0WAG7; C0R0P3; D5U8B7; G0EK92; L0X6H7; L8XNQ7; R5LDV0	2	0	1	0	0	0	0	0	0	0	0	0	0	0	0	0
SGALMQEFIENNLKQCEILDAQVSVSSSMK|0	A0A0G4K410; A0A0H0W920; C0QW99; G0EN96	1	0	0	0	0	0	0	0	0	0	11	2	0	0	0	1
MDLENTENVENNNNNEEEVKAKGER|Oxidation of M (1)	A0A0H0TZX6; C0R078	1	0	0	0	0	0	0	0	0	0	0	0	0	0	0	1
IFLETAENEREHA|0	A0A0G4K3W6; A0A0H0W8A8; A0A0H0XBC4; C0QW82; D5U3I2; D8ICG1; G0ENB2; J9UBZ5; K0JKT4; L0X330; L8XTW7; R5L6I4	1	4	0	0	0	0	0	0	0	0	0	0	0	0	0	0
SAQIIDDSKGITLASA|0	A0A0G4K497; A0A0H0WHN0; A0A0H0X8W2; C0QW11; G0ENQ6; L0X3P8; L8XWW2	3	0	5	0	0	0	0	0	0	0	0	0	0	0	0	0
YTREQILQQTGAAMLANA|0	A0A0G4K947; A0A0H0USH8; C0R1D6; D5U8W2; D8IDG1; G0EIL9; J9UXQ6; K0JLS4; L0X7D1; L8XR86; Q9F0F6; R5LA18	1	0	1	0	0	0	0	0	0	0	0	0	0	0	0	0
SSAMFPATVQK|0	A0A0G4K3M8; A0A0H0TPC4; C0QVZ4; D8ICZ6; G0ENS4; J9UB96; K0JL99; L0X3D8; L8XS56; P52854	1	0	4	0	0	0	0	0	0	0	0	0	0	0	0	0
SANNDKEIGSL|0	A0A0G4K5P2; A0A0H0TIS1; A0A0H0V6M8; C0QWM4; D5U544; G0EJ80; Q3YL98; Q3YLA0; Q3YLA1; T1WEF0; T1WEF7; T1WEG1; T1WEW3; T1WEW8; T1WF92; T1WFA1; T1WGB9	2	7	3	0	0	0	0	0	0	0	0	0	0	0	0	0
TNDVAGDGTTTATVLA|0	A0A0G4K5P2; A0A0H0TIS1; A0A0H0V6M8; C0QWM4; D5U544; D8IB78; G0EJ80; J9USS2; K0JLL7; L0X051; L8XV88; R5LQ94	3	1	0	0	3	0	0	0	0	0	0	0	0	0	0	0
NLPFADDEILKI|0	A0A0G4KA32; A0A0H0WEP9; C0R1X3; D5U924; D8IBR8; G0EQB5; J9US73; K0JK72; L0X4A0; L8XP93	2	0	0	0	0	0	0	0	0	0	0	0	0	0	0	0
KSGKNVDIAKEIGK|0	A0A0G4K497; A0A0H0X8W2; C0QW11; D8ICX8; G0ENQ6; J9UQB5; K0JMU2; L0X3P8; L8XWW2	4	0	7	0	0	0	0	0	0	0	0	0	0	0	0	0
DNRVVLGFNDKTVLKEMESIAR|0	D8IB64; J9UTM8; K0JJQ3	1	0	0	0	0	0	0	0	0	0	0	0	0	0	3	1
GELLKLEKEYQE|0	A0A0G4K3N7; A0A0H0TPD5; C0QW04; D8ICY6; G0ENR4; J9UBC0; K0JL88; L0X3E7; L8XS42	2	0	0	0	0	0	0	0	0	0	0	0	0	0	0	0
GADEVVVVDNELLKQY|0	A0A0H0UWP8; A0A0H0VH59; C0QV71	3	5	4	0	0	0	0	0	0	0	0	0	0	0	0	0
IGADMPINEPHGNM|0	A0A0G4K916; A0A0H0TUE9; C0R127; D5U8Z0; D8ID19; G0EJF3; J9TR23; K0JL85; L0X325; L8XW88	4	0	4	0	0	0	0	0	0	0	0	0	0	0	0	0
AQANTMNQGALRL|0	A0A0G4K9G4; A0A0H0ULZ7; A0A0H0X544; C0R1I3; D5UB01; G0ENU8; P80160	2	0	0	0	0	0	0	0	0	0	0	0	0	0	0	0
INTAGDDASGLAVSEKMR|0	A0A0G4K947; A0A0H0USH8; C0R1D6; D5U8W2; D8IDG1; G0EIL9; J9UXQ6; K0JLS4; L0X7D1; L8XR86; Q9F0F6	2	0	0	0	0	5	16	7	8	3	17	8	9	34	12	1
AKDQILNQANLSM|0	A0A0G4K7S6; C0R027; D5U7D6; D8IAP2; G0EKN9; J9UV65; K0JFK3; L0X542; L8XRQ5; Q26501; R5LFD4	2	0	0	0	0	0	0	0	0	0	0	0	0	0	0	0
LISDAMEKVGKEGVI|0	A0A0G4K5P2; A0A0H0TIS1; A0A0H0V6M8; C0QWM4; D5U544; D8IB78; F8UU24; G0EJ80; G1EI49; J9USS2; K0JLL7; L0X051; L8XV88; Q3YL98; Q3YLA0; Q3YLA1; Q3YLA2; Q3YLA3; R5LQ94; T1WEF0; T1WEF7; T1WEG1; T1WEW3; T1WEW8; T1WF92; T1WFA1; T1WFJ0; T1WFJ6; T1WFK2; T1WGB0; T1WGB4; T1WGB9	1	10	0	0	0	0	0	0	0	0	0	0	0	0	0	0
ITVYEDKTYT|0	A0A0G4K485; A0A0H0XFL7; C0QWX2; D5UBF9; D8IEH0; G0EMR8; J9UXV3; K0JHR3; L0X1Y3; L8XPF6; R5L7Y3	3	0	5	0	10	0	0	0	0	0	0	0	0	0	0	0
FENMQASESRIRDTDMAEA|0	A0A0G4K7S6; C0R027; D8IAP2; G0EKN9; J9UV65; K0JFK3; Q26501; R5LFD4	1	0	0	0	0	0	0	0	0	0	0	0	0	0	0	0
GGLPTKEYERVTA|0	A0A0G4K8F6; A0A0H0UNC0; C0R0R6; G0EJY8	4	0	0	0	0	0	0	0	0	0	0	0	0	0	0	0
VVTTQDDDANKGAAEA|0	A0A0H0X349; C0QXT3; G0EKG1	4	4	2	0	0	2	0	2	0	0	0	0	0	0	0	0
MIATENTIASESVIRDADMA|0	A0A0G4K947; A0A0H0USH8; C0R1D6; D5U8W2; D8IDG1; G0EIL9; J9UXQ6; K0JLS4; L0X7D1; L8XR86; Q9F0F6; R5LA18	2	0	1	0	0	0	0	0	0	0	0	0	0	0	0	0
DYGIVGDVKEILPL|0	A0A0G4K3Y2; C0QW98; D5U3M1; G0EN97; L0X2J0; L8XVR3; R5LB28	1	0	0	0	0	0	0	0	0	0	0	0	0	0	0	0
AGDDASGLAVSEKMRSQYRGLQQ|0	A0A0G4K947; A0A0H0USH8; C0R1D6; D5U8W2; D8IDG1; G0EIL9; J9UXQ6; K0JLS4; L0X7D1; L8XR86; Q9F0F6; R5LA18	2	0	0	0	0	0	0	0	0	0	0	0	0	0	0	0
EASIHISNVMVVNKAGK|0	A0A0G4K492; A0A0H0WE97; C0QW07; G0ENR1; L0X3P5; L8XWW7	1	0	0	0	0	0	0	0	0	0	0	0	0	0	0	1
RFDENAAVIVDDKKEPR|0	A0A0G4K3I0; A0A0H0UIF3; C0QW06; D5UB55; K0JL40; L0X2N4; R5LT32	9	9	9	0	0	0	0	0	0	0	0	0	0	0	0	0
GVSKEEAAAIKKQLEAAGGKVEVK|0	A0A0G4K403; A0A0H0XA53; C0QWX5; G0EMR5; L0X2T4; L8XSH8	9	5	0	0	0	0	0	0	0	0	0	0	0	0	0	0
ESLTVENPDEQVGVNIVKRAIEEPIRM|0	A0A0G4K5P2; A0A0H0TIS1; A0A0H0V6M8; C0QWM4; G0EJ80	6	13	3	0	0	0	0	0	0	0	0	0	0	0	0	0
AAKQLLFDEEARRAL|0	A0A0G4K5P2; A0A0H0TIS1; A0A0H0V6M8; C0QWM4; D5U544; G0EJ80; L0X051; L8XV88	2	1	4	0	0	0	0	0	0	0	0	0	0	0	0	0
ISEDLGMKLE|0	A0A0G4K5P2; A0A0H0TIS1; A0A0H0V6M8; C0QWM4; D5U544; D8IB78; G0EJ80; J9USS2; K0JLL7; L0X051; L8XV88; R5LQ94	5	6	3	15	14	0	0	0	0	0	0	0	0	0	0	0
SLMIATENTIASESVIR|0	A0A0G4K947; A0A0H0USH8; C0R1D6; D5U8W2; D8IDG1; G0EIL9; J9UXQ6; K0JLS4; L0X7D1; L8XR86; Q9F0F6; R5LA18	1	5	0	1	2	57	334	51	117	35	13	79	19	28	11	1
ADGQTPMTFHI|0	A0A0G4K947; A0A0H0USH8; C0R1D6; G0EIL9; Q9F0F6	2	1	4	0	0	0	0	0	0	0	0	0	0	0	0	0
SAEDGVMPQTKE|0	A0A0G4K3M8; A0A0H0TPC4; C0QVZ4; D5UB43; D8ICZ6; G0ENS4; J9UB96; K0JL99; L0X3D8; L8XS56; P52854; R5LAV7	2	2	0	0	6	0	0	0	0	0	0	0	0	0	0	0
LLLKEKERL|0	A0A0G4K658; A0A0H0U523; C0QYS1; D5U776; G0EPV3; L0X0T0; L8XS94	2	0	1	0	0	0	0	0	0	0	0	0	0	0	0	0
IYEGTSEVQR|0	A0A0G4KAX1; A0A0H0WA29; C0QV73; D5UAB0; D8ID08; G0EQU0; J9URQ5; K0JLC2; L0X610; L8XQ86	6	6	3	0	4	4	2	1	0	0	0	0	0	0	0	0
NYITTKNKQNVPEKLEL|0	A0A0G4K4P3; A0A0H0UUD3; A0A0H0WF09; C0QWW9; D5UBF6; G0EMS1; L0X1M5; L8XSI2	1	0	0	0	0	0	0	0	0	0	0	0	0	0	0	0
QRAELGAVQNR|Pyrolidone from Q (1)	A0A0G4K947; A0A0H0USH8; C0R1D6; D5U8W2; D8IDG1; G0EIL9; J9UXQ6; K0JLS4; L0X7D1; L8XR86; Q9F0F6; R5LA18	3	2	3	0	0	0	0	0	0	0	0	0	0	0	0	0
NDYVPANDLVDREMLK|0	A0A0G4K9E9; A0A0H0UEZ3; A0A0H0UXR8; A0A0H0VAF8; A0A0H0VTI4; A0A0H0W509; C0R1H0; G0EIJ0; L0X3L8; L8XPB0	2	0	0	0	0	0	0	0	0	0	0	0	0	0	0	0
RIPGGEATPAPPLGPALGQK|0	A0A0G4K485; A0A0H0XFL7; C0QWX2; D5UBF9; D8IEH0; G0EMR8; J9UXV3; K0JHR3; L0X1Y3; L8XPF6; R5L7Y3	15	8	10	0	13	4	0	2	0	0	0	0	0	0	0	0
GLSKEEIMSIVRNDLVPIGVGGREKVNL|0	A0A0H0UD62; B9US97; Q56B03	1	0	0	0	0	0	0	0	0	0	0	0	0	0	0	0
RLKKIEKEEVDGTFDKLPKKEV|0	A0A0G4K658; A0A0H0U523; C0QYS1; G0EPV3; L0X0T0; L8XS94	1	0	5	0	0	0	0	0	0	0	0	0	0	0	0	0
INAITEGEDALGEVIVK|0	A0A0H0UKM7; A0A0H0URB9; C0R089; R5L723	3	8	0	0	0	0	3	0	0	0	0	0	0	0	0	0
LLIEPILTEKSNML|0	A0A0G4K3H7; A0A0H0U4S3; C0QVZ8; D5UB47; G0ENS0; L0X2A1; L8XVJ1	2	0	3	0	0	0	0	0	0	0	0	0	0	0	0	0
SLETSLSLVEGMQFDR|0	A0A0G4K5P2; A0A0H0TIS1; A0A0H0V6M8; C0QWM4; D5U544; D8IB78; F8UU24; G0EJ80; G1EI49; J9USS2; K0JLL7; L0X051; L8XV88; Q3YL98; Q3YL99; Q3YLA0; Q3YLA1; Q3YLA3; T1WEF0; T1WEF7; T1WEG1; T1WEV9; T1WEW3; T1WEW8; T1WF92; T1WF97; T1WFA1; T1WFJ0; T1WFJ6; T1WFK2; T1WGB0; T1WGB4; T1WGB9	2	5	2	0	2	43	160	82	192	84	6	267	16	187	72	1
NQIGSLTETLDSIELA|0	A0A0H0W3D6; A0A0H0XEZ9; C0QV52; D8IET2; J9URW4; K0JI69; R5LML6	3	1	0	0	0	0	0	0	0	0	0	0	0	0	0	0
GELLKLEKEY|0	A0A0G4K3N7; A0A0H0TPD5; C0QW04; D8ICY6; G0ENR4; J9UBC0; K0JL88; L0X3E7; L8XS42	1	0	0	0	0	0	0	0	0	0	0	0	0	0	0	0
ATNAGLDGSVVAIEAKKQKGN|0	A0A0G4K5P2; A0A0H0TIS1; A0A0H0V6M8; C0QWM4; G0EJ80; L0X051; L8XV88	1	13	0	0	0	0	0	0	0	0	0	0	0	0	0	0
MDPASSEFYNKDKKKYV|Oxidation of M (1)	A0A0G4KAH6; A0A0H0W3D6; A0A0H0XEZ9; C0QV52; D5U9W9; G0EQW4; L0X4B5; L8XSM5	1	0	0	0	0	0	0	0	0	0	0	0	0	0	0	0
IIIAEDIESEAL|0	D8IB78; J9USS2; K0JLL7; Q3YLA2; Q3YLA3; R5LQ94	2	0	2	36	29	0	0	0	0	0	0	0	0	0	0	0
SALQNAASIASQV|0	A0A0G4K5P2; A0A0H0TIS1; A0A0H0V6M8; C0QWM4; D5U544; D8IB78; G0EJ80; J9USS2; K0JLL7; L0X051; L8XV88; R5LQ94	2	2	0	0	0	0	0	0	0	0	0	0	0	0	0	0
HDDLGLGTANSL|0	A0A0G4K800; A0A0H0UKM7; A0A0H0URB9; A0A0H0VM42; C0R089; D5U4B2; D8IAL3; G0EL37; J9UU81; K0JFK9; L0X4K4; L8XUX7; R5L723	4	4	3	0	6	0	0	0	0	0	0	0	0	0	0	0
ISIEDGVAEDDWEGWALLTQKLGKKV|0	A0A0H0W3D6; A0A0H0XEZ9; C0QV52	2	0	0	0	0	0	0	0	0	0	0	0	0	0	0	0
EWVDMLKA|0	A0A0G4K5P2; A0A0H0TIS1; A0A0H0V6M8; C0QWM4; D5U544; D8IB78; G0EJ80; J9USS2; K0JLL7; L0X051; L8XV88	2	7	1	9	6	0	0	0	0	0	0	0	0	0	0	0
TENTIASESVIRDADMASA|0	A0A0G4K947; A0A0H0USH8; C0R1D6; D5U8W2; G0EIL9; L8XR86; Q9F0F6	4	2	4	0	0	0	0	0	0	0	0	0	0	0	0	0
VIVDDKKEPR|0	A0A0G4K3I0; A0A0H0UIF3; C0QW06; D5UB55; K0JL40; L0X2N4; R5LT32	3	0	0	0	0	0	0	0	0	0	0	0	0	0	0	0
RGVDALANAVKV|0	A0A0G4K5P2; A0A0H0TIS1; A0A0H0V6M8; C0QWM4; D5U544; D8IB78; G0EJ80; J9USS2; K0JLL7; L0X051; L8XV88; R5LQ94	3	0	1	0	2	0	0	0	0	0	0	0	0	0	0	0
ATRNAQNGISF|0	A0A0G4K947; A0A0H0USH8; C0R1D6; D5U8W2; D8IDG1; G0EIL9; J9UXQ6; K0JLS4; L0X7D1; L8XR86; Q9F0F6	2	0	0	0	0	0	0	0	0	0	0	0	0	0	0	0
TEIYEGTSEVQRMV|0	A0A0G4KAX1; A0A0H0WA29; C0QV73; D5UAB0; D8ID08; G0EQU0; J9URQ5; K0JLC2; L0X610; L8XQ86	2	3	4	0	0	0	0	0	0	0	0	0	0	0	0	0
AVQSANGIYTDADRM|0	A0A0H0ULZ7; A0A0H0X544; C0R1I3; G0ENU8; L0X2I6; L8XTT2; P80160; R5LSP3	2	0	0	0	0	0	0	0	0	0	0	0	0	0	0	0
TAGDDASGLAVSEKMR|0	A0A0G4K947; A0A0H0USH8; C0R1D6; D5U8W2; D8IDG1; G0EIL9; J9UXQ6; K0JLS4; L0X7D1; L8XR86; Q9F0F6	1	0	0	0	0	0	0	0	0	0	0	0	0	0	0	0
IEEELGNRAVYLGKK|0	A0A0G4KAH6; A0A0H0W3D6; A0A0H0XEZ9; C0QV52; G0EQW4; R5LML6	1	2	0	0	0	0	1	0	0	0	2	0	0	0	0	1
FGLTEPNAGTDAAGQQ|0	A0A0G4KAX1; A0A0H0WA29; C0QV73; D5UAB0; D8ID08; G0EQU0; J9URQ5; K0JLC2; L0X610; L8XQ86	1	0	0	0	0	0	0	0	0	0	0	0	0	0	0	0
FISHAGAAKVGKK|0	A0A0G4K3P9; A0A0H0TQQ4; A0A0H0VI08; C0QW00; D5UB49; G0ENR8; L0X622; L8XSF2	3	2	0	0	0	0	0	0	0	0	0	0	0	0	0	1
SESRIRDTDMAETSVKFA|0	A0A0G4K9G4; A0A0H0ULZ7; A0A0H0X544; C0R1I3; D5UB01; G0ENU8; L0X2I6; L8XTT2; P80160	1	0	0	0	0	0	0	0	0	0	0	0	0	0	0	0
ASESVIRDADMASAMV|0	A0A0G4K947; A0A0H0USH8; C0R1D6; D5U8W2; G0EIL9; L8XR86; Q9F0F6	2	4	4	0	0	0	0	0	0	0	0	0	0	0	0	0
GRNVDIGRDHTIFA|0	A0A0G4K8E8; A0A0H0WAG7; C0R0P3; G0EK92; L0X6H7; L8XNQ7	3	0	2	0	0	0	0	0	0	0	0	0	0	0	0	0
KVRIPGGEATPAPPLGPALGQK|0	A0A0G4K485; A0A0H0XFL7; C0QWX2; D5UBF9; D8IEH0; G0EMR8; J9UXV3; K0JHR3; L0X1Y3; L8XPF6; R5L7Y3	3	0	2	0	0	0	0	0	0	0	0	0	0	0	0	0
AILTGGQVISEDLGMKLE|0	A0A0G4K5P2; A0A0H0TIS1; A0A0H0V6M8; C0QWM4; D5U544; D8IB78; G0EJ80; J9USS2; K0JLL7; L0X051; L8XV88; R5LQ94	1	5	1	2	12	0	0	0	0	0	0	0	0	0	0	0
GVDKVIIAGGGVETFAEAVR|0	A0A0G4KAW2; A9Q1Y5; A9Q1Z2; C0QV24; D8IDT6; G0EPS2; J9UNW5; K0JFY5	1	3	0	0	0	6	2	0	57	43	3	2	0	0	0	1
TVENPDEQVGVNI|0	A0A0G4K5P2; A0A0H0TIS1; A0A0H0V6M8; C0QWM4; G0EJ80	3	7	2	0	0	0	0	0	0	0	0	0	0	0	0	0
KTMPKSQENQKGGIVEKEA|0	A0A0G4K492; A0A0H0WE97; C0QW07; D8ICY3; G0ENR1; J9UQF7; K0JMU4; L0X3P5; L8XWW7	3	0	0	0	0	0	0	0	0	0	0	0	0	0	0	0
QALDIFDATVYLPHRVEV|0	A0A0G4KAG9; A0A0H0UAW1; A0A0H0UQW3; A0A0H0WTM0; A0A0H0WWR6; A0A0H0X8W3; A0A0H0XFP2; C0R277	4	2	0	0	0	0	0	0	0	0	0	0	0	0	0	0
MIINNNISALNANRQLNLTGNSMTKTIA|0	A0A0H0USH8; D5U8W2; G0EIL9; L0X7D1; L8XR86; Q9F0F6	3	0	2	0	0	0	0	0	0	0	0	0	0	0	0	0
YVKGEGIVLAEPSVVA|0	A0A0G4K916; A0A0H0TUE9; C0R127; D5U8Z0; D8ID19; G0EJF3; J9UB31; K0JL85; L0X325; L8XW88	5	0	5	0	6	0	0	0	0	0	0	0	0	0	0	0
NVAMDAIDKLRDT|0	A0A0G4K571; A0A0H0VNN6; C0QXP7; D5U5F7; G0EKC5; L0X2Y9; L8XR03	3	13	3	0	0	0	0	0	0	0	0	0	0	0	0	0
ITDIPEPEKPMPPMPGGGMGG|0	A0A0G4K5P2; A0A0H0TIS1; A0A0H0V6M8; C0QWM4; D8IB78; G0EJ80; J9USS2; K0JLL7; L0X051; L8XV88; R5LQ94	11	17	9	27	27	0	0	0	0	0	0	0	0	0	0	0
VSGLGLKEAKDAVEKGGETIKS|0	A0A0G4K403; A0A0H0XA53; C0QWX5; D5UBG2; D8IEH3; G0EMR5; J9USC0; K0JF55; L0X2T4; L8XSH8; R5LQM0	6	0	0	0	13	0	0	0	0	0	0	0	0	0	0	0
KDDSHGDMVDI|0	A0A0G4K3T7; A0A0H0TL80; C0QW50; G0ENE3; L0X243; L8XSI3	1	3	0	0	0	0	0	0	0	0	0	0	0	0	0	0
YMSANDIEAAKKIVA|0	A0A0G4K485; A0A0H0XFL7; C0QWX2; D5UBF9; D8IEH0; G0EMR8; J9UXV3; K0JHR3; L0X1Y3; L8XPF6	6	0	5	0	0	0	0	0	0	0	0	0	0	0	0	0
VVSQRAELGAVQ|0	A0A0H0USH8; C0R1D6; Q9F0F6	2	0	1	0	0	0	0	0	0	0	0	0	0	0	0	0
FDGNGNYNLGIKE|0	A0A0G4K3I6; A0A0H0U4T3; C0QW08; G0ENR0; L0X2B1; L8XVP8; R5LFJ0	1	0	0	0	0	0	0	0	0	0	0	0	0	0	0	0
KYVKDRTVLA|0	A0A0H0V2Z8; A0A0H0XDS3; C0QW21	2	0	2	0	0	0	0	0	0	0	0	0	0	0	0	0
MVRVFANEGEPVES|0	A0A0G4K5M4; A0A0H0UVV6; D5U545; L0X3L7; L8XU13	3	0	2	0	0	0	0	0	0	0	0	0	0	0	0	0
KKQIEETDSDYDREKLQER|0	A0A0G4K5P2; A0A0H0TIS1; A0A0H0V6M8; C0QWM4; D5U544; D8IB78; G0EJ80; J9USS2; K0JLL7; L0X051; L8XV88; R5LQ94	1	7	0	3	9	0	0	0	0	0	0	0	0	0	0	0
MTAELEDALLLIYDKK|0	A0A0G4K5P2; A0A0H0TIS1; A0A0H0V6M8; C0QWM4; D5U544; F8UU24; G0EJ80; G1EI49; L0X051; L8XV88; Q3YL98; Q3YL99; Q3YLA0; Q3YLA1; T1WEF0; T1WEF7; T1WEG1; T1WEV9; T1WEW3; T1WEW8; T1WF92; T1WF97; T1WFA1; T1WFJ0; T1WFJ6; T1WFK2; T1WGB0; T1WGB4; T1WGB9	1	0	0	0	0	0	0	0	0	0	0	0	0	0	0	0
SALGKEDMVKK|0	A0A0G4K971; A0A0H0V659; C0R123; D8ID23; G0EJF7; J9TR59; K0JMW5; L0X4G3; L8XSU9; R5LNN8	2	0	3	0	5	0	0	0	0	0	0	0	0	0	0	0
LGITYPEIYDMQARAIIEAAVK|0	A0A0G4K8D1; A0A0H0UHY2; A0A0H0UIG1; A0A0H0WG25; A0A0H0XB87; C0R0M9; D5U8D2; D8ICL6; G0EKA7; J9UR38; K0JMP4; L0X4B0; L8XM30	2	2	0	0	0	0	0	0	0	0	0	0	0	0	0	1
GGFIIGFGIIFIVVTGVHH|0	A0A0G4K5B4; A0A0H0TRK6; A0A0H0UPB7; A0A0H0UYP5; A0A0H0VYK4; A0A0H0W9P1; A0A0H0X4B6; A0A0H0X5J3; C0QWD7; D8ICT1; G0EK75; J9UQP7; K0JMK8; L0X1X6; L8XTP2	1	0	2	0	0	0	0	0	0	0	0	0	0	0	0	0
TVLAQAMVKEGLK|0	A0A0G4K5P2; A0A0H0TIS1; A0A0H0V6M8; C0QWM4; D5U544; D8IB78; F8UU24; G0EJ80; G1EI49; J9USS2; K0JLL7; L0X051; L8XV88; Q3YL98; Q3YL99; Q3YLA0; Q3YLA1; Q3YLA2; Q3YLA3; R5LQ94; T1WEF0; T1WEF7; T1WEG1; T1WEV9; T1WEW3; T1WEW8; T1WF92; T1WFA1; T1WFJ0; T1WFJ6; T1WFK2; T1WGB0; T1WGB4; T1WGB9	2	4	4	0	0	0	0	0	0	0	0	0	0	0	0	0
NAAIKGKVDKLLGLKENVIIG|0	A0A0G4K486; A0A0H0V036; A0A0H0W6Q6; A0A0H0WGA7; A0A0H0WGD9; A0A0H0X3A4; A0A0H0XFM2; C0QWX7; D5UBG4; D8IEH5; G0EMR3; J9UXU8; K0JHR8; L0X1Y9; L8XPF0	2	0	1	0	0	0	0	0	0	0	0	0	0	0	0	0
VVSQRAELGAVQNR|0	A0A0H0USH8; C0R1D6; Q9F0F6	2	0	3	0	0	0	0	0	0	0	0	0	0	0	0	0
HAFGSHKFLS|0	A0A0G4K7E7; A0A0H0V8L3; A0A0H0WEB3; C0QZD1; D5U7U6; D8IBJ1; G0EJK2; J9UT97; K0JLX3; L0WZU4; L8XR25	1	0	5	0	0	0	0	0	0	0	0	0	0	0	0	0
VSQRAELGAVQNRMESM|0	A0A0H0USH8; C0R1D6; Q9F0F6	1	0	1	0	0	0	0	0	0	0	0	0	0	0	0	0
YMSANDIEAAKKIV|0	A0A0G4K485; A0A0H0XFL7; C0QWX2; D5UBF9; D8IEH0; G0EMR8; J9UXV3; K0JHR3; L0X1Y3; L8XPF6	5	0	7	0	0	0	0	0	0	0	0	0	0	0	0	0
SANGIYSDSDRALIQV|0	A0A0G4K947; A0A0H0USH8; C0R1D6; D5U8W2; D8IDG1; G0EIL9; J9UXQ6; K0JLS4; L0X7D1; L8XR86; Q9F0F6; R5LA18	1	0	0	0	0	0	0	0	0	0	0	0	0	0	0	0
LTVENPDEQVGVNIVKRAIEEPIRM|0	A0A0G4K5P2; A0A0H0TIS1; A0A0H0V6M8; C0QWM4; G0EJ80	22	34	6	0	0	0	0	0	0	0	0	0	0	0	0	0
ASESVIRDADM|0	A0A0G4K947; A0A0H0USH8; C0R1D6; D5U8W2; D8IDG1; G0EIL9; J9UXQ6; K0JLS4; L0X7D1; L8XR86; Q9F0F6; R5LA18	3	1	4	0	0	0	0	0	0	0	0	0	0	0	0	0
LTVENPDEQVGVNIVKR|0	A0A0G4K5P2; A0A0H0TIS1; A0A0H0V6M8; C0QWM4; G0EJ80	2	3	0	0	0	0	1	0	0	0	0	0	0	0	0	0
NTMNQGALRLIQ|0	A0A0H0ULZ7; A0A0H0X544; C0R1I3; D5UB01; P80160	2	3	3	0	0	0	0	0	0	0	0	0	0	0	0	0
MLAEVGVLTQGFYGAAFSSYGSEKK|0	A0A0G4K309; A0A0H0U839; C0QV97; D8ICR1; G0EQR2; J9TRU1; K0JKW3	1	2	0	0	0	0	0	0	0	0	1	0	0	2	1	1
TKTNDVAGDGTTTATV|0	A0A0G4K5P2; A0A0H0TIS1; A0A0H0V6M8; C0QWM4; D5U544; D8IB78; G0EJ80; J9USS2; K0JLL7; L0X051; L8XV88; R5LQ94	4	6	4	2	3	0	0	0	0	0	0	0	0	0	0	0
NIGAATEVEMKEK|0	A0A0G4K5P2; A0A0H0TIS1; A0A0H0V6M8; C0QWM4; D5U544; D8IB78; G0EJ80; J9USS2; K0JLL7; L0X051; L8XV88; R5LQ94	5	15	4	7	11	0	0	0	0	0	0	0	0	0	0	0
HIGANMDERRRVY|0	A0A0H0ULZ7; A0A0H0X544; C0R1I3; P80160; R5LSP3	2	0	0	0	0	0	0	0	0	0	0	0	0	0	0	0
FDKTDAVKGL|0	A0A0G4K3I6; A0A0H0U4T3; C0QW08; D5UB57; D8ICY2; G0ENR0; J9UGV9; K0JMQ2; L0X2B1; L8XVP8; R5LFJ0	9	6	9	2	10	0	0	0	0	0	0	0	0	0	0	0
GELLKLEKEYQEHRFEKVVG|0	A0A0G4K3N7; A0A0H0TPD5; C0QW04; D8ICY6; G0ENR4; J9UBC0; K0JL88; L0X3E7; L8XS42	1	0	0	0	0	0	0	0	0	0	0	0	0	0	0	0
IRDILGLGEGSI|0	A0A0G4K9D3; A0A0H0TYM8; A0A0H0UFL5; A0A0H0UR63; C0R179; D5UBE4; G0EJ16; L0X3F0; L8XNJ7; R5L6P9	2	1	0	0	0	0	0	0	0	0	0	0	0	0	0	0
GLDMSKFVPQLNPVEPLSDKENLEA|0	A0A0G4K876; A0A0H0UBA0; C0R0D0; G0ELE6	4	7	1	0	0	0	0	0	0	0	0	0	0	0	0	0
LEPVWLTDRQIEAARIA|0	A0A0G4K3I1; A0A0H0XBY4; C0QW03; D5UB52; D8ICY7; G0ENR5; J9UH58; K0JMQ7; L0X2A6; L8XVI6; R5LFJ5	3	0	11	0	0	0	0	0	0	0	0	0	0	0	0	0
KSGKNVDIAKEIGKV|0	A0A0G4K497; A0A0H0X8W2; C0QW11; D8ICX8; G0ENQ6; J9UQB5; K0JMU2	6	0	10	0	0	0	0	0	0	0	0	0	0	0	0	0
TGKDGLEAFNEAIENIKPR|0	A0A0G4K487; A0A0H0U804; C0QVZ2; G0ENS6; L0X3N1	6	4	0	0	0	10	0	0	0	0	14	18	4	0	0	1
LSDFFFLPHYNKPL|0	A0A0G4K4P9; C0QXS8; D5U853; D8IAM5; G0EKF6; J9UGQ4; K0JKC2; L0X3I3; L8XSZ3; Q59917; R5LYG6	1	0	0	1	0	0	0	0	0	0	0	0	0	0	0	0
NAVIGAGAVVIEDVAENQVVAGNPAK|0	J9US61	1	0	0	0	0	0	0	0	12	53	0	0	0	3	22	1
NVGLELIGEAKKL|0	A0A0G4KAJ6; A0A0H0UWP8; A0A0H0VH59; C0QV71; D5UAA8; D8ID10; G0EQT8; J9UB52; K0JMV6; L0X5C7	11	15	5	1	15	0	0	0	0	0	0	0	0	0	0	0
EGSKFLNDTVVIDPTTVA|0	A0A0H0U4W8; A0A0H0UUH9; C0QXQ6; D5U5Q6; D8IG77; J9UKU4; K0JG81; L0X6G3; L8XV14	2	0	0	0	0	0	0	0	0	0	0	0	0	0	0	0
FASETAMEVTTK|0	A0A0H0WA29; C0QV73; D5UAB0; D8ID08; J9URQ5; K0JLC2; L0X610	1	0	0	0	9	0	0	0	0	0	0	0	0	0	0	0
IQSANGIYSDSDRAL|0	A0A0G4K947; A0A0H0USH8; C0R1D6; D5U8W2; D8IDG1; G0EIL9; J9UXQ6; K0JLS4; L0X7D1; L8XR86; Q9F0F6; R5LA18	3	6	3	0	0	0	0	0	0	0	0	0	0	0	0	0
HVLIKEGIGIETGLMTTIHSYTAT|0	A0A0G4KA43; A0A0H0UCR6; C0R213; D5UAB9; D8IB86; G0EIA7; J9UE83; K0JJQ2; L0X5P7; L8XS79; Q8VM39; Q8VNZ1	2	0	0	0	0	0	0	0	0	0	0	0	0	0	0	0
IREFAEKEVKPL|0	A0A0G4KAX1; A0A0H0WA29; C0QV73; D5UAB0; D8ID08; G0EQU0; J9URQ5; K0JLC2; L0X610; L8XQ86	3	14	0	0	4	0	0	0	0	0	0	0	0	0	0	0
SVADIDVDKF|0	A0A0H0TXV8; C0QXA0; L0WZK2	2	2	0	0	0	0	0	0	0	0	0	0	0	0	0	0
IITDIPEPEKPMPPMPGGG|0	A0A0G4K5P2; A0A0H0TIS1; A0A0H0V6M8; C0QWM4; D8IB78; G0EJ80; J9USS2; K0JLL7; L0X051; L8XV88; R5LQ94	4	10	5	20	22	0	0	0	0	0	0	0	0	0	0	0
SLPVMKDLLEAGVH|0	A0A0G4K658; A0A0H0U523; D5U776; G0EPV3; L0X0T0; L8XS94	1	0	0	0	0	0	0	0	0	0	0	0	0	0	0	0
VAHIKSEAKQIKGKEE|0	A0A0G4K5P2; A0A0H0TIS1; A0A0H0V6M8; C0QWM4; D8IB78; J9USS2; K0JLL7; Q3YL99; Q3YLA1; Q3YLA2; Q3YLA3; R5LQ94	1	0	5	0	0	0	0	0	0	0	0	0	0	0	0	0
GADMPINEPHGNM|0	A0A0G4K916; A0A0H0TUE9; C0R127; D5U8Z0; D8ID19; G0EJF3; J9TR23; K0JL85; L0X325; L8XW88	3	0	0	0	0	0	0	0	0	0	0	0	0	0	0	0
ATASGYVKF|0	A0A0G4K8E8; A0A0H0WAG7; C0R0P3; D5U8B7; G0EK92; L0X6H7; L8XNQ7	6	0	1	0	0	0	0	0	0	0	0	0	0	0	0	0
QHKLESLTVENPDEQV|Pyrolidone from Q (1)	A0A0G4K5P2; A0A0H0TIS1; A0A0H0V6M8; C0QWM4; G0EJ80	10	6	7	0	0	0	0	0	0	0	0	0	0	0	0	0
KRLIDIFDVTPQ|0	A0A0G4K3P7; A0A0H0XIJ9; C0QVZ5; D5UB44; D8ICZ5; G0ENS3; J9TRC4; K0JHU7; L0X617; L8XSF7; P52857; Q9FA05	4	0	3	0	0	0	0	0	0	0	0	0	0	0	0	0
MLAQANQLPQGALRLLQ|0	A0A0G4K7S6; C0R027; D5U7D6; D8IAP2; G0EKN9; J9UV65; K0JFK3; L0X542; L8XRQ5; Q26501; R5LFD4	1	0	0	0	0	0	0	0	0	0	0	0	0	0	0	0
DNIKESMKDIEDNRDISRYIL|0	A0A0G4K4C7; A0A0H0WY24; C0QW38; G0ENN5	3	0	2	0	0	0	0	0	0	0	0	0	0	0	0	0
VAVYIQENMIGHKLGEFAPTRKF|0	A0A0G4K3P9; A0A0H0TQQ4; A0A0H0VI08; C0QW00; D5UB49; G0ENR8; L0X622; L8XSF2	1	0	0	0	0	0	0	0	0	0	0	0	0	0	0	0
RSALQNAASIASQVLTA|0	A0A0G4K5P2; A0A0H0TIS1; A0A0H0V6M8; C0QWM4; D5U544; D8IB78; G0EJ80; J9USS2; K0JLL7; L0X051; L8XV88; R5LQ94	1	0	0	0	0	0	0	0	0	0	0	0	0	0	0	0
SIFAERSITHA|0	A0A0G4KB23; A0A0H0VH63; A0A0H0XFU3; A0A0H0XKJ4; C0QV76; D5UAB4; D8ID04; G0EQT4; J9TR55; K0JMS2; L0X5C2; L8XR08	3	0	0	0	0	0	0	0	0	0	0	0	0	0	0	0
SIIEHDFSDEFDQAIERKLI|0	A0A0G4K9A1; A0A0H0TR27; A0A0H0WL84; C0R155; D5UB22; D8ICI1; G0EJC1; J9UR51; K0JMB7; L0X3A5; L8XPU1	2	0	2	0	0	0	0	0	0	0	0	0	0	0	0	0
IADDTNMLEMPRLMPYG|0	A0A0G4K7E7; A0A0H0V8L3; A0A0H0WEB3; C0QZD1; D5U7U6; D8IBJ1; G0EJK2; J9UT97; K0JLX3; L0WZU4; L8XR25	4	0	4	0	3	0	0	0	0	0	0	0	0	0	0	0
GVNIVKRAIEEPIRMI|0	A0A0G4K5P2; A0A0H0TIS1; A0A0H0V6M8; C0QWM4; D8IB78; G0EJ80; J9USS2; K0JLL7; L0X051; L8XV88; R5LQ94	1	0	4	0	0	0	0	0	0	0	0	0	0	0	0	0
NANLQNVKIEVNGSVK|0	A0A0H0TLU9; A0A0H0XGC9; C0R0R3; G0EJZ1; L8XQP0	1	0	0	0	0	0	0	0	0	0	0	0	0	0	0	0
MIINNNISALNANRQLNLTG|0	A0A0G4K947; A0A0H0USH8; D5U8W2; G0EIL9; L0X7D1; L8XR86; P80161; Q9F0F6	1	0	1	0	0	0	0	0	0	0	0	0	0	0	0	0
KIGGTSSAGSMDHVQFLI|0	A0A0G4K3K6; A0A0H0VI97; A0A0H0XBV8; C0QVQ0; L8XQI3	1	0	0	0	0	0	0	0	0	0	0	0	0	0	0	0
SARYTIEEFITKRNEMA|0	A0A0G4K9A1; A0A0H0TR27; A0A0H0WL84; C0R155; D5UB22; D8ICI1; G0EJC1; J9UR51; K0JMB7; L0X3A5; L8XPU1	1	0	2	0	0	0	0	0	0	0	0	0	0	0	0	0
LNANRQLNLTGNSMTKTIAQLS|0	A0A0H0USH8; D5U8W2; G0EIL9; L0X7D1; L8XR86; Q9F0F6	1	0	0	0	0	0	0	0	0	0	0	0	0	0	0	0
LTVHKSLKYV|0	A0A0G4K497; A0A0H0WHN0; A0A0H0X8W2; C0QW11; G0ENQ6; L0X3P8; L8XWW2	3	0	0	0	0	0	0	0	0	0	0	0	0	0	0	0
TAYIPGIDHTLQEHNRVLI|0	A0A0G4K3G9; A0A0H0V0B7; A0A0H0VH37; A0A0H0VYB4; C0QVZ1; D5UB40; D8ICZ9; G0ENS7; J9URR6; K0JL53; L0X2M1; L8XWY4; R5LT46	8	0	6	0	0	0	0	0	0	0	0	0	0	0	0	0
TVENPDEKVGVNIVKRAIEEPIRM|0	L8XV88	2	0	0	0	0	0	0	0	0	0	0	0	0	0	0	0
FEAVVEVAKKALA|0	A0A0G4K7A3; A0A0H0V7T1; C0QZD0; D5U7U7; D8IBJ0; G0EJK1; J9USF0; K0JLG9; L0WYR7; L8XS80	1	0	0	0	0	0	0	0	0	0	0	0	0	0	0	0
FGPPTIINDGVTIAK|0	A0A0G4K5P2; A0A0H0TIS1; A0A0H0V6M8; C0QWM4; D5U544; D8IB78; G0EJ80; J9USS2; K0JLL7; L0X051; L8XV88; R5LQ94	2	10	0	4	13	25	25	20	32	22	24	21	10	35	27	1
AAVAAAPAGGAAAPAEEEK|0	A0A0G4K403; A0A0H0XA53; C0QWX5; D5UBG2; G0EMR5; L8XSH8	2	4	0	0	0	0	11	0	0	0	0	5	0	0	0	0
KDQILNQANLS|0	A0A0G4K7S6; C0R027; D5U7D6; D8IAP2; G0EKN9; J9UV65; K0JFK3; L0X542; L8XRQ5; Q26501; R5LFD4	1	0	0	0	0	0	0	0	0	0	0	0	0	0	0	0
AQANQLPQGALRLLQ|0	A0A0G4K7S6; C0R027; D5U7D6; D8IAP2; G0EKN9; J9UV65; K0JFK3; L0X542; L8XRQ5; Q26501; R5LFD4	1	0	5	0	0	0	0	0	0	0	0	0	0	0	0	0
KDFMPAVEAFV|0	A0A0G4K6M6; A0A0H0TY53; A0A0H0V274; A0A0H0V9F5; A0A0H0XA98; C0QY07; D5U4C9; D8I9T6; G0EPB7; J9UGL5; K0JKW5; L0X024; L8XSV2; R5LE51	2	0	3	0	0	0	0	0	0	0	0	0	0	0	0	0
SESVIRDADMASAMVA|0	A0A0G4K947; A0A0H0USH8; C0R1D6; D5U8W2; G0EIL9; L8XR86; Q9F0F6	4	1	2	0	0	0	0	0	0	0	0	0	0	0	0	0
LRIEEELGNRA|0	A0A0G4KAH6; A0A0H0W3D6; A0A0H0XEZ9; C0QV52; G0EQW4; R5LML6	1	0	0	0	0	0	0	0	0	0	0	0	0	0	0	0
AIIVLDGKESIDIVK|0	A0A0G4K3H7; A0A0H0U4S3; C0QVZ8; D5UB47; D8ICZ2; G0ENS0; J9UH50; K0JMR1; L0X2A1; L8XVJ1	1	2	0	0	1	0	0	0	0	0	0	0	0	0	0	1
TFHIGANMDQRV|0	A0A0G4K947; A0A0H0USH8; C0R1D6; D5U8W2; D8IDG1; G0EIL9; J9UXQ6; K0JLS4; L0X7D1; L8XR86; Q9F0F6; R5LA18	4	0	3	0	0	0	0	0	0	0	0	0	0	0	0	0
IDDYKAFEAVVEVAKKALA|0	A0A0G4K7A3; A0A0H0V7T1; C0QZD0; D5U7U7; D8IBJ0; G0EJK1; J9USF0; K0JLG9; L0WYR7; L8XS80	7	1	12	0	0	0	0	0	0	0	0	0	0	0	0	0
SALQNAASIASQVLT|0	A0A0G4K5P2; A0A0H0TIS1; A0A0H0V6M8; C0QWM4; D5U544; D8IB78; G0EJ80; J9USS2; K0JLL7; L0X051; L8XV88; R5LQ94	2	2	0	0	0	0	0	0	0	0	0	0	0	0	0	0
SSQEKDLKSGKNVDIAKEI|0	A0A0G4K497; A0A0H0X8W2; C0QW11; D8ICX8; G0ENQ6; J9UQB5; K0JMU2; L0X3P8; L8XWW2	2	0	4	0	0	0	0	0	0	0	0	0	0	0	0	0
GAMVNQLDFIDSAKFEEQ|0	A0A0G4K309; A0A0H0U839; A0A0H0USH9; C0QV97; D5UAX8; D8ICR1; G0EQR2; J9TRU1; K0JKW3; L0X5X8; L8XRF2	1	0	0	0	1	0	0	0	0	0	0	0	0	0	0	0
NRQLNLTGNSMTKTIA|0	A0A0H0USH8; D5U8W2; G0EIL9; L0X7D1; L8XR86; Q9F0F6	1	0	0	0	0	0	0	0	0	0	0	0	0	0	0	0
ADGAREAGLKF|0	A0A0G4K497; A0A0H0WHN0; A0A0H0X8W2; C0QW11; D5UB61; D8ICX8; G0ENQ6; J9UQB5; K0JMU2; L0X3P8; L8XWW2; R5LT20	14	0	15	1	3	9	0	0	0	0	0	0	0	0	0	0
GPPTIINDGVTIAK|0	A0A0G4K5P2; A0A0H0TIS1; A0A0H0V6M8; C0QWM4; D5U544; D8IB78; G0EJ80; J9USS2; K0JLL7; L0X051; L8XV88; R5LQ94	3	8	1	0	0	0	5	0	0	0	0	3	0	0	0	0
KDDFKDILVNPK|0	A0A0G4K4C7; A0A0H0WY24; C0QW38; D5U8R1; L0X2W7; L8XTN4	1	0	0	0	0	0	0	0	0	0	0	0	0	0	0	0
NQIGSLTETLDSIELAKTHNYTA|0	A0A0H0W3D6; A0A0H0XEZ9; C0QV52; D8IET2; J9URW4; K0JI69	2	0	0	0	0	0	0	0	0	0	0	0	0	0	0	0
SLTVENPDEQVGVN|0	A0A0G4K5P2; A0A0H0TIS1; A0A0H0V6M8; C0QWM4; G0EJ80	5	8	3	0	0	0	0	0	0	0	0	0	0	0	0	0
GIKGEVYESTILYPQ|0	A0A0G4K876; A0A0H0UBA0; C0R0D0; D5U6V3; G0ELE6; L0WY00; L8XW39	1	0	0	0	0	0	0	0	0	0	0	0	0	0	0	0
TASGYVKF|0	A0A0G4K8E8; A0A0H0WAG7; C0R0P3; D5U8B7; G0EK92; L0X6H7; L8XNQ7	12	0	6	0	0	0	0	0	0	0	0	0	0	0	0	0
KYLNGIGDTLQNL|0	A0A0G4K3W6; A0A0H0W8A8; A0A0H0XBC4; C0QW82; D5U3I2; D8ICG1; G0ENB2; J9UBZ5; K0JKT4; L0X330; L8XTW7	1	0	0	4	2	0	0	0	0	0	0	0	0	0	0	0
KSGKNVDIAKEIGKVLAT|0	A0A0G4K497; A0A0H0X8W2; C0QW11; D8ICX8; G0ENQ6; J9UQB5; K0JMU2	3	0	2	0	0	0	0	0	0	0	0	0	0	0	0	0
ATENTIASESVIRDADMA|0	A0A0G4K947; A0A0H0USH8; C0R1D6; D5U8W2; D8IDG1; G0EIL9; J9UXQ6; K0JLS4; L0X7D1; L8XR86; Q9F0F6; R5LA18	5	9	4	0	0	0	0	0	0	0	0	0	0	0	0	0
SEVVFDRNGY|0	A0A0G4K497; A0A0H0WHN0; A0A0H0X8W2; C0QW11; D5UB61; D8ICX8; G0ENQ6; J9UQB5; K0JMU2	4	0	5	0	0	0	0	0	0	0	0	0	0	0	0	0
EKDQQALRIEVEAN|0	D8ICR1; J9TRU1; K0JKW3	1	0	1	24	0	0	0	0	0	0	0	0	0	0	0	0
TKTNDVAGDGTTTATVL|0	A0A0G4K5P2; A0A0H0TIS1; A0A0H0V6M8; C0QWM4; D5U544; D8IB78; G0EJ80; J9USS2; K0JLL7; L0X051; L8XV88; R5LQ94	2	8	1	13	9	0	0	0	0	0	0	0	0	0	0	0
ANLIINDSQNNQAQQNDQVDVMIQKDSK|0	A0A0G4K4S5; A0A0H0TXR2; A0A0H0UHD0; A0A0H0UQZ8; A0A0H0UYR6; A0A0H0XA19; C0QYC2; G0EKU8; L0X281; L8XQS2	2	4	0	0	0	0	4	1	0	0	8	5	3	0	0	1
AQWYANNVGTAFVK|0	D8ICR0; J9URY6; K0JMR2	1	1	0	0	0	0	0	0	3	1	0	0	0	7	6	1
YGFEPGEKQF|0	A0A0H0U0M0; A0A0H0V5Y3; A0A0H0W084; A0A0H0X7I1	1	1	4	0	0	0	0	0	0	0	0	0	0	0	0	0
MGGLFETDPHNFTDEEVLSVLEKSYK|0	A0A0H0UD54; A0A0H0UK62; A0A0H0URX5; A0A0H0V525; C0R2F2	2	3	3	0	0	0	0	0	0	0	0	0	0	0	0	0
HGGYGYTREYPVERM|0	A0A0G4KAX1; A0A0H0WA29; C0QV73; D5UAB0; D8ID08; G0EQU0; J9URQ5; K0JLC2; L0X610; L8XQ86	1	0	3	0	4	0	0	0	0	0	0	0	0	0	0	0
YKRFGDAADM|0	A0A0G4K3J9; A0A0H0V2Z8; A0A0H0XDS3; C0QW21; D5UB72; G0ENP6; L0X2C6; L8XVN2; R5LFG5	1	0	0	0	0	0	0	0	0	0	0	0	0	0	0	0
KITEIYEGTSEVQR|0	A0A0G4KAX1; A0A0H0WA29; C0QV73; D5UAB0; D8ID08; G0EQU0; J9URQ5; K0JLC2; L0X610; L8XQ86	6	8	6	0	0	0	0	0	0	0	0	0	0	0	0	0
SNEIVDAIDGKGQ|0	A0A0G4K487; A0A0H0U804; C0QVZ2; D5UB41; G0ENS6	2	0	1	0	0	0	0	0	0	0	0	0	0	0	0	0
MKKDIHPQYFETDV|0	A0A0G4K8P3; A0A0H0X8D2; C0R0Z4; D5UBB6; G0EJH9	6	0	5	0	0	0	0	0	0	0	0	0	0	0	0	0
ATRAAVEEGVIPGGGITYLHA|0	A0A0G4K5P2; A0A0H0TIS1; A0A0H0V6M8; C0QWM4; D5U544; D8IB78; G0EJ80; J9USS2; K0JLL7; L0X051; L8XV88; R5LQ94	11	11	11	6	1	0	0	0	0	0	0	0	0	0	0	0
RIFGPVAREL|0	A0A0G4K3I0; A0A0H0UIF3; C0QW06; D5UB55; D8ICY4; G0ENR2; J9URS4; K0JL40; L0X2N4; L8XSE6; R5LT32	4	0	2	0	0	0	0	0	0	0	0	0	0	0	0	0
KEIELEDPFENMGAQ|0	A0A0G4K5P2; A0A0H0TIS1; A0A0H0V6M8; C0QWM4; D5U544; D8IB78; G0EJ80; J9USS2; K0JLL7; L0X051; L8XV88; R5LQ94	4	8	0	18	14	0	0	0	0	0	0	0	0	0	0	0
ENTIASESVIRDADMASA|0	A0A0G4K947; A0A0H0USH8; C0R1D6; D5U8W2; G0EIL9; L8XR86; Q9F0F6	1	0	0	0	0	0	0	0	0	0	0	0	0	0	0	0
RIPGGEATPAPPLGPALGQKQI|0	A0A0G4K485; A0A0H0XFL7; C0QWX2; D5UBF9; D8IEH0; G0EMR8; J9UXV3; K0JHR3; L0X1Y3; L8XPF6; R5L7Y3	3	4	1	0	0	0	0	0	0	0	0	0	0	0	0	0
AIQAANGIYTDEDRL|0	A0A0G4K7S6; C0R027; D5U7D6; D8IAP2; G0EKN9; J9UV65; K0JFK3; L0X542; L8XRQ5; Q26501; R5LFD4	1	0	0	0	0	0	0	0	0	0	0	0	0	0	0	0
IVKRAIEEPIRM|0	A0A0G4K5P2; A0A0H0TIS1; A0A0H0V6M8; C0QWM4; D5U544; D8IB78; G0EJ80; J9USS2; K0JLL7; L0X051; L8XV88; R5LQ94	6	3	5	0	10	0	0	0	0	0	0	0	0	0	0	0
KTNDVAGDGTTTATVL|0	A0A0G4K5P2; A0A0H0TIS1; A0A0H0V6M8; C0QWM4; D5U544; D8IB78; G0EJ80; J9USS2; K0JLL7; L0X051; L8XV88; R5LQ94	4	10	4	3	4	0	0	0	0	0	0	0	0	0	0	0
FANEGEPVESVIKRF|0	A0A0G4K5M4; A0A0H0UVV6; C0QWM3; D5U545; D8IBK5; G0EJ81; J9UJR0; K0JGJ1; L0X3L7; L8XU13	15	13	6	0	18	0	0	0	0	0	0	0	0	0	0	0
IAYENTAASESRIRDTDMAET|0	A0A0G4K9G4; A0A0H0ULZ7; A0A0H0X544; C0R1I3; D5UB01; G0ENU8; L0X2I6; L8XTT2; P80160	1	0	0	0	0	0	0	0	0	0	0	0	0	0	0	0
KAFDIELIDQSAQSIVASVKKTG|0	A0A0G4K3P7; A0A0H0XIJ9; C0QVZ5; D5UB44; D8ICZ5; G0ENS3; J9TRC4; K0JHU7; L0X617; L8XSF7; P52857; Q9FA05	1	0	0	0	0	0	0	0	0	0	0	0	0	0	0	0
TVEEAKSLETSLSLVEGMQ|0	A0A0G4K5P2; A0A0H0TIS1; A0A0H0V6M8; C0QWM4; D5U544; D8IB78; F8UU24; G0EJ80; G1EI49; J9USS2; K0JLL7; L0X051; L8XV88; Q3YL98; Q3YL99; Q3YLA0; Q3YLA1; Q3YLA3; T1WEF0; T1WEF7; T1WEG1; T1WEV9; T1WEW3; T1WEW8; T1WF92; T1WF97; T1WFA1; T1WFJ0; T1WFJ6; T1WFK2; T1WGB0; T1WGB4; T1WGB9	1	9	2	0	0	0	0	0	0	0	0	0	0	0	0	0
SRASTIIPEMIGF|0	A0A0G4K3P9; A0A0H0TQQ4; A0A0H0VI08; C0QW00; D5UB49; D8ICZ0; J9TR95; K0JHU3; L0X622; L8XSF2	2	0	0	0	0	0	0	0	0	0	0	0	0	0	0	0
KRAIEEPIRM|0	A0A0G4K5P2; A0A0H0TIS1; A0A0H0V6M8; C0QWM4; D5U544; D8IB78; G0EJ80; J9USS2; K0JLL7; L0X051; L8XV88; R5LQ94	7	4	4	2	5	0	0	0	0	0	0	0	0	0	0	0
AKEIELEDPFENMGAQI|0	A0A0G4K5P2; A0A0H0TIS1; A0A0H0V6M8; C0QWM4; D5U544; D8IB78; G0EJ80; J9USS2; K0JLL7; L0X051; L8XV88; R5LQ94	7	9	7	2	0	0	0	0	0	0	0	0	0	0	0	0
IVDAIDGKGQAVA|0	A0A0G4K487; A0A0H0U804; C0QVZ2; D5UB41; G0ENS6	2	0	3	0	0	0	0	0	0	0	0	0	0	0	0	0
QANTMNQGALRLIQ|0	A0A0H0ULZ7; A0A0H0X544; C0R1I3; D5UB01; P80160	2	0	7	0	0	0	0	0	0	0	0	0	0	0	0	0
IPGGEATPAPPLGPALGQK|0	A0A0G4K485; A0A0H0XFL7; C0QWX2; D5UBF9; D8IEH0; G0EMR8; J9UXV3; K0JHR3; L0X1Y3; L8XPF6; R5L7Y3	14	15	7	0	33	16	7	16	2	20	11	20	10	9	20	1
GSVGGIINHGGT|0	A0A0G4K571; A0A0H0VNN6; C0QXP7; D5U5F7; D8ICM2; G0EKC5; J9UBH8; K0JKT3; L0X2Y9; L8XR03; R5LD18	2	6	3	0	0	0	0	0	0	0	0	0	0	0	0	0
KSLGLEELKGEL|0	A0A0G4K3N7; A0A0H0TPD5; C0QW04; D8ICY6; G0ENR4; J9UBC0; K0JL88; L0X3E7; L8XS42	1	0	0	0	0	0	0	0	0	0	0	0	0	0	0	0
NISEVVFDRNGYIY|0	A0A0G4K497; A0A0H0WHN0; A0A0H0X8W2; C0QW11; D5UB61; D8ICX8; G0ENQ6; J9UQB5; K0JMU2	3	0	3	0	0	0	0	0	0	0	0	0	0	0	0	0
AEVIITDIPEPEKPMPPMPGGGMGGMY|0	A0A0G4K5P2; A0A0H0TIS1; A0A0H0V6M8; C0QWM4; D8IB78; G0EJ80; J9USS2; K0JLL7; L0X051; L8XV88; R5LQ94	9	22	7	19	21	0	1	0	1	1	0	0	0	0	0	0
LDKDNVVKYV|0	A0A0G4K8N0; A0A0H0VRR1; C0R042; D5U441; G0EKY6	2	0	0	0	0	0	0	0	0	0	0	0	0	0	0	0
NAAIEQLGRAKKITVDKENTT|0	A0A0G4K5P2; A0A0H0TIS1; A0A0H0V6M8; C0QWM4; G0EJ80; L8XV88	2	6	3	0	0	0	0	0	0	0	0	0	0	0	0	0
NLKGETIPHNTVGVFRS|0	A0A0G4K3J0; A0A0H0UK43; A0A0H0XIS7; C0QW12; D5UB62; D8ICX7; G0ENQ5; J9UH76; K0JMQ0; L0X2B6; L8XVP2	1	0	2	0	0	0	0	0	0	0	0	0	0	0	0	0
KTGKDGLEAFNEAIENIKPRVEV|0	A0A0G4K487; A0A0H0U804; C0QVZ2; G0ENS6; L0X3N1	1	0	0	0	0	0	0	0	0	0	0	0	0	0	0	0
NANLQNVKIEV|0	A0A0G4K8J9; A0A0H0TLU9; A0A0H0XGC9; C0R0R3; G0EJZ1; L0X4E6; L8XQP0	1	0	1	0	0	0	0	0	0	0	0	0	0	0	0	0
ANQALGRIDEGIQMV|0	A0A0G4K947; A0A0H0USH8; C0R1D6; D8IDG1; G0EIL9; J9UXQ6; K0JLS4; L0X7D1; L8XR86; Q9F0F6	3	1	4	0	0	0	0	0	0	0	0	0	0	0	0	0
AVDAGFIEQSRQ|0	A0A0H0UWP8; A0A0H0VH59; C0QV71; D8ID10; J9UB52; K0JMV6; L0X5C7	3	3	0	0	0	0	0	0	0	0	0	0	0	0	0	0
INDGVTIAKEI|0	A0A0G4K5P2; A0A0H0TIS1; A0A0H0V6M8; C0QWM4; D5U544; D8IB78; G0EJ80; J9USS2; K0JLL7; L0X051; L8XV88; R5LQ94	3	4	4	0	0	0	0	0	0	0	0	0	0	0	0	0
SDINTKEADGI|0	A0A0G4K971; A0A0H0V659; C0R123; G0EJF7; L0X4G3; L8XSU9	2	4	0	0	0	0	0	0	0	0	0	0	0	0	0	0
SGQELILPEYNKKPNLDKKWW|0	A0A0H0TMI5; A0A0H0UII4; A0A0H0UQN4; A0A0H0UYW1; A0A0H0VAJ1; A0A0H0VNH6; A0A0H0WCD7; A0A0H0WMV6; A0A0H0WY36; A0A0H0XIN3; C0QW34	3	0	0	0	0	6	0	2	0	0	0	0	0	0	0	0
FLNKDGDVTF|0	A0A0G4K876; A0A0H0UBA0; C0R0D0; G0ELE6; L0WY00	3	0	0	0	0	0	0	0	0	0	0	0	0	0	0	0
DTAGRVDKFKK|0	A0A0G4K8P3; A0A0H0X8D2; C0R0Z4; D5UBB6; D8IFI8; G0EJH9; J9UPW2; K0JFE2; L0X253; L8XR71	2	0	0	0	0	0	0	0	0	0	0	0	0	0	0	0
MMTLDGGRIGIASQA|0	A0A0G4KAX1; A0A0H0WA29; C0QV73; D5UAB0; D8ID08; G0EQU0; J9URQ5; K0JLC2; L0X610; L8XQ86	2	1	0	0	0	0	0	0	0	0	0	0	0	0	0	0
TRAAVEEGVIPGGGIT|0	A0A0G4K5P2; A0A0H0TIS1; A0A0H0V6M8; C0QWM4; D5U544; D8IB78; G0EJ80; J9USS2; K0JLL7; L0X051; L8XV88; R5LQ94	2	7	0	1	0	0	0	0	0	0	0	0	0	0	0	0
VYSGILESGSYVLNATK|0	A0A0G4K3H3; A0A0H0UDC6; A0A0H0UHC1; A0A0H0UJ78; A0A0H0V822; A0A0H0VJ13; C0QVZ3; G0ENS5; L0X297; L8XVJ7	1	0	0	0	0	10	3	10	0	0	11	5	6	0	0	1
TIAQLSSGMRI|0	A0A0G4K947; A0A0H0USH8; C0R1D6; D5U8W2; G0EIL9; L0X7D1; L8XR86; Q9F0F6	2	0	0	0	0	0	0	0	0	0	0	0	0	0	0	0
KFEPVAIGKLEMFVADYERK|0	A0A0G4K8H1; A0A0H0TUV1; A0A0H0UYM4; C0R0R5; D5U896; D8IBC5; G0EJY9; J9UK83; K0JGE0; L8XU88; R5LUT2	1	0	0	0	0	0	0	0	2	3	0	0	0	4	5	1
GEFAPTRKF|0	A0A0G4K3P9; A0A0H0TQQ4; A0A0H0VI08; C0QW00; D5UB49; G0ENR8; L0X622; L8XSF2	2	0	1	0	0	0	0	0	0	0	0	0	0	0	0	0
MIINNNISALNANRQLNLTGNSMTK|0	A0A0H0USH8; D5U8W2; G0EIL9; L0X7D1; L8XR86; P80161; Q9F0F6	1	4	0	0	0	4	6	4	0	0	3	0	0	0	0	1
NLPFADDEILK|0	A0A0G4KA32; A0A0H0WEP9; C0R1X3; D5U924; D8IBR8; G0EQB5; J9US73; K0JK72; L0X4A0; L8XP93	2	0	0	0	0	0	0	0	0	0	0	0	0	0	0	0
TDRQIEAARI|0	A0A0G4K3I1; A0A0H0XBY4; C0QW03; D5UB52; D8ICY7; G0ENR5; J9UH58; K0JMQ7; L0X2A6; L8XVI6; R5LFJ5	2	0	0	0	0	0	0	0	0	0	0	0	0	0	0	0
DADPVYGSVVISKFI|0	A0A0H0U804; C0QVZ2; G0ENS6	1	0	3	0	0	0	0	0	0	0	0	0	0	0	0	0
DFIGNMIDHLNNIIKNEEKNE|0	A0A0G4K4Y0; A0A0H0V4E4; C0QYG9	1	0	0	0	0	0	0	0	0	0	0	0	0	0	0	0
SSQEKDLKSGKNVDIAKEIGKVLA|0	A0A0G4K497; A0A0H0X8W2; C0QW11; D8ICX8; G0ENQ6; J9UQB5; K0JMU2	2	0	9	0	0	0	0	0	0	0	0	0	0	0	0	0
IIANGGVSNNEFPHPLP|0	A0A0G4K423; A0A0H0TTL7; A0A0H0UN28; C0QX06	2	6	0	0	0	4	0	8	0	0	9	9	5	0	0	0
GIIDPAKV|0	A0A0G4K5P2; A0A0H0TIS1; A0A0H0V6M8; C0QWM4; D5U544; D8IB78; G0EJ80; J9USS2; K0JLL7; L0X051; L8XV88; R5LQ94	6	8	5	14	12	0	0	0	0	0	0	0	0	0	0	0
TIKKQIEETDSDYDREKLQERLA|0	A0A0G4K5P2; A0A0H0TIS1; A0A0H0V6M8; C0QWM4; D8IB78; G0EJ80; J9USS2; K0JLL7	2	8	3	2	0	0	0	0	0	0	0	0	0	0	0	0
IKAMHESPVL|0	A0A0G4K3T0; A0A0H0UY93; A0A0H0VE59; C0QV98; D8ICR0; G0EQR1; J9URY6; K0JMR2; L8XRL5; R5LU45	1	0	0	0	0	0	0	0	0	0	0	0	3	5	0	0
ALKELGREVKDEMFVNPT|0	A0A0G4K4Q0; A0A0H0WH59; C0QWX4; D5UBG1	6	2	1	0	0	0	0	0	0	0	0	0	0	0	0	0
YGTAIVLK|0	A0A0G4K4I6; A0A0H0U760; C0QXQ3; G0EKD1; L8XTL9	1	3	0	0	0	0	0	0	0	0	0	0	0	0	0	0
EEAKEALGCSCGCGSVACSCGK|Pyrolidone from E (1)	R5HHC1	3	0	0	0	0	0	0	0	0	0	0	0	0	0	0	0
SANDIEAAKKIVAGTARAMGIKVE|0	A0A0G4K485; A0A0H0XFL7; C0QWX2; D5UBF9; D8IEH0; G0EMR8; J9UXV3; K0JHR3; L0X1Y3; L8XPF6	2	0	0	0	0	0	0	0	0	0	0	0	0	0	0	0
DSAVEELSQIAGQRAVVTR|0	A0A0G4K3I6; A0A0H0U4T3; C0QW08; G0ENR0; L0X2B1; L8XVP8	2	0	1	0	0	0	0	0	0	0	0	0	0	0	0	0
YVDLIMNDDVKEAFIKR|0	A0A0G4K845; A0A0H0TUW1; A0A0H0UM45; A0A0H0X0N8; A0A0H0X3Q9; C0R0G4; D5U802; D8IAW5; G0ELI0; J9ULP6; K0JKQ4; L0WZD6	1	0	0	0	0	0	0	0	0	0	0	0	0	0	0	1
LIVKNEEIVALIK|0	A0A0G4K3A8; A0A0H0U5L6; C0QVL3; D5UAF9; D8IAA0; G0EPH3; J9UU75; K0JKG9; L0X7N4; L8XRD8; R5LYP9	2	0	0	0	0	0	0	0	0	0	0	0	0	0	0	0
VIDHPIPGNDDA|0	A0A0G4K658; A0A0H0U523; C0QYS1; D5U776; G0EPV3	1	0	0	0	0	0	0	0	0	0	0	0	0	0	0	0
VSAEDGVMPQTKEHVLL|0	A0A0G4K3M8; A0A0H0TPC4; C0QVZ4; D5UB43; D8ICZ6; G0ENS4; J9UB96; K0JL99; L0X3D8; L8XS56; P52854; R5LAV7	1	0	0	0	2	0	0	0	0	0	0	0	0	0	0	0
MAASLALAALAK|0	A0A0H0U4I5; A0A0H0U8T4; A0A0H0UVD8; A0A0H0UVY4; A0A0H0VCL8; A0A0H0WM17; A0A0H0WUW5; A0A0H0XKH2; C0R1U5; D8IEZ5; G0EQF9; J9UWP4; K0JF91; L0X7J3; L8XST7	1	2	0	0	0	0	0	0	0	0	0	0	0	0	2	1
FADGETFVQIEETAR|0	D8IFH6; J9TZM4; K0JFD9	1	1	0	0	0	0	0	0	0	2	0	0	0	0	0	1
SAQSIVASVKKT|0	A0A0G4K3P7; A0A0H0XIJ9; C0QVZ5; D5UB44; D8ICZ5; G0ENS3; J9TRC4; K0JHU7; L0X617; L8XSF7; P52857; Q9FA05	1	0	0	0	1	0	0	0	0	0	0	0	0	0	0	0
KAEEYEKVLPR|0	A0A0G4K9W9; A0A0H0VPS7; C0R182; D5UBE1; G0EJ13; L0X746; L8XTF4	1	4	0	0	0	0	0	0	0	0	0	0	0	0	0	0
SSLANSLQSVISELA|0	A0A0H0WH59; C0QWX4; R5L843	1	0	0	0	0	0	0	0	0	0	0	0	0	0	0	0
QIFQGESNAANRY|0	A0A0G4K876; A0A0H0UBA0; C0R0D0; G0ELE6; L0WY00; L8XW39	6	5	4	0	0	0	0	0	0	0	0	0	0	0	0	0
NQKQLEEIAQEKMA|0	A0A0G4K485; A0A0H0XFL7; C0QWX2; D5UBF9; D8IEH0; G0EMR8; J9UXV3; K0JHR3; L0X1Y3; L8XPF6	2	0	1	4	7	0	0	0	0	0	0	0	0	0	0	0
TMPKSQENQKGGIVEKEASI|0	A0A0G4K492; A0A0H0WE97; C0QW07; D8ICY3; G0ENR1; J9UQF7; K0JMU4; L0X3P5; L8XWW7	2	3	0	0	0	0	0	0	0	0	0	0	0	0	0	0
AHDINNNEEKSMYEERL|0	A0A0G4K3J0; D5UB62; L0X2B6; L8XVP2	1	2	0	0	0	0	0	0	0	0	0	0	0	0	0	0
MGLEEKALEELEIAK|0	D8IBM6; J9TTU4; K0JK52	1	2	0	0	0	0	0	0	0	0	0	0	0	0	4	1
ELEDPFENMGAQIVKEV|0	A0A0G4K5P2; A0A0H0TIS1; A0A0H0V6M8; C0QWM4; D5U544; D8IB78; G0EJ80; J9USS2; K0JLL7; L0X051; L8XV88; R5LQ94	12	14	13	0	0	0	0	0	0	0	0	0	0	0	0	0
SANGIYTDADRML|0	A0A0G4K9G4; A0A0H0ULZ7; A0A0H0X544; C0R1I3; D5UB01; G0ENU8; L0X2I6; L8XTT2; P80160; R5LSP3	1	0	0	0	0	0	0	0	0	0	0	0	0	0	0	0
TAEVIITDIPEPEKPMPPMPGGGMGGMY|Oxidation of M (16)	A0A0G4K5P2; A0A0H0TIS1; A0A0H0V6M8; C0QWM4; D8IB78; G0EJ80; J9USS2; K0JLL7; L0X051; L8XV88; R5LQ94	1	0	1	21	5	0	0	0	0	0	0	0	0	0	0	0
MVRVFANEGEPVESV|0	A0A0G4K5M4; A0A0H0UVV6; D5U545; L0X3L7; L8XU13	1	0	0	0	0	0	0	0	0	0	0	0	0	0	0	0
SAQIIDDSKGIT|0	A0A0G4K497; A0A0H0WHN0; A0A0H0X8W2; C0QW11; D5UB61; D8ICX8; G0ENQ6; J9UQB5; K0JMU2; L0X3P8; L8XWW2	5	0	5	0	0	0	0	0	0	0	0	0	0	0	0	0
HELVEAIKEKF|0	A0A0G4K403; A0A0H0XA53; C0QWX5; D5UBG2; D8IEH3; G0EMR5; J9USC0; K0JF55; L0X2T4; L8XSH8; R5LQM0	1	4	1	5	11	0	0	0	0	0	0	0	0	0	0	0
TVIRSPHVNIK|0	A0A0G4K3P7; A0A0H0XIJ9; C0QVZ5; D5UB44; D8ICZ5; G0ENS3; J9TRC4; K0JHU7; L0X617; L8XSF7; P52857; Q9FA05	2	0	3	2	6	0	0	0	0	0	0	0	0	0	0	0
KVRIPGGEATPAPPLGPALGQKQIQIA|0	A0A0G4K485; A0A0H0XFL7; C0QWX2; D5UBF9; D8IEH0; G0EMR8; J9UXV3; K0JHR3; L0X1Y3; L8XPF6; R5L7Y3	1	0	2	0	0	0	0	0	0	0	0	0	0	0	0	0
KLFKDIAPRY|0	A0A0G4K3J9; A0A0H0V2Z8; A0A0H0XDS3; C0QW21; D5UB72; G0ENP6; L0X2C6; L8XVN2; R5LFG5	5	0	5	0	0	0	0	0	0	0	0	0	0	0	0	0
VSKQRSNLGAYQNRLEL|0	A0A0G4K9G4; A0A0H0ULZ7; A0A0H0X544; C0R1I3; D5UB01; D8IDV8; G0ENU8; J9UYC2; K0JHQ4; L0X2I6; L8XTT2; Q5XPI2; R5LSP3	1	0	0	0	0	0	0	0	0	0	0	0	0	0	0	0
MVINNNISAINA|0	A0A0G4K7S6; D5U7D6; D8IAP2; G0EKN9; J9UV65; K0JFK3; L0X542; L8XRQ5; P80158; Q26501; R5LFD4	1	0	0	0	0	0	0	0	0	0	0	0	0	0	0	0
GVKVYGGQKV|0	A0A0G4K8E8; A0A0H0WAG7; C0R0P3; D5U8B7; G0EK92; L0X6H7; L8XNQ7; R5LDV0	4	0	0	0	0	0	0	0	0	0	0	0	0	0	0	0
RAAVEEGVIPGGGITYL|0	A0A0G4K5P2; A0A0H0TIS1; A0A0H0V6M8; C0QWM4; D5U544; D8IB78; G0EJ80; J9USS2; K0JLL7; L0X051; L8XV88; R5LQ94	5	8	3	2	4	0	0	0	0	0	0	0	0	0	0	0
TKTNDVAGDGTTTATVLA|0	A0A0G4K5P2; A0A0H0TIS1; A0A0H0V6M8; C0QWM4; D5U544; D8IB78; G0EJ80; J9USS2; K0JLL7; L0X051; L8XV88; R5LQ94	11	21	9	19	16	0	0	0	0	0	0	0	0	0	0	0
TLLERVGLPF|0	A0A0G4K3I6; A0A0H0U4T3; C0QW08; D5UB57; G0ENR0; L0X2B1; L8XVP8	2	0	0	0	0	0	0	0	0	0	0	0	0	0	0	0
SLSDDIKSG|0	A0A0G4K8J6; A0A0H0WFG9; A0A0H0XEE3; C0R0Q8; G0EJZ6; L0X4G0; L8XLY0	1	0	0	0	0	0	0	0	0	0	0	0	0	0	0	0
ANFQNTQFQLANLEV|0	A0A0G4KAX1; A0A0H0WA29; C0QV73; D5UAB0; D8ID08; G0EQU0; J9URQ5; K0JLC2; L0X610; L8XQ86	3	0	4	0	0	0	0	0	0	0	0	0	0	0	0	0
MLAQANTMNQGALRLIQ|0	A0A0H0ULZ7; A0A0H0X544; C0R1I3; D5UB01; P80160	2	0	3	0	0	0	0	0	0	0	0	0	0	0	0	0
VKDSGKIIPK|0	A0A0G4K8Q7; A0A0H0TZX6; C0R078; D5U5H4; G0EL23; L0X199; L8XU53	1	0	0	0	0	0	0	0	0	0	0	0	0	0	0	0
YMSANDIEAAKKIVAGTARAMGIKVE|0	A0A0G4K485; A0A0H0XFL7; C0QWX2; D5UBF9; D8IEH0; G0EMR8; J9UXV3; K0JHR3; L0X1Y3; L8XPF6	6	0	12	0	0	0	0	0	0	0	0	0	0	0	0	0
PQAILSKLASDKKQRIFG|0	A7LAU7; C0QVY9	2	0	1	0	0	0	0	0	0	0	0	0	0	0	0	0
MKITFQGGEVHLEGVSLVEGAKAPDFTGVK|0	D8IFX8; J9UV33; K0JFG9	2	2	0	0	1	0	0	0	0	0	0	0	0	6	8	1
TINQKQLEEIAQEKM|0	A0A0G4K485; A0A0H0XFL7; C0QWX2; D8IEH0; G0EMR8; J9UXV3; K0JHR3; L0X1Y3; L8XPF6	5	4	0	1	11	0	0	0	0	0	0	0	0	0	0	0
DLLKKFETADGSLSDKLLLS|0	A0A0G4K6L5; A0A0H0UKQ9; A0A0H0VC24; C0QY22; D5U6F6; G0EI46; L8XTA7	1	0	0	0	0	0	0	0	0	0	0	0	0	0	0	0
GGDELDDAIIKY|0	A0A0G4K916; A0A0H0TUE9; C0R127; D5U8Z0; D8ID19; G0EJF3; J9TR23; K0JL85; L0X325; L8XW88	4	0	4	0	1	0	0	0	0	0	0	0	0	0	0	0
VNKANETKEDVSQFIDERVKKVVDK|0	A0A0G4K8J6; C0R0Q8; G0EJZ6	1	0	0	0	0	0	0	0	0	0	0	0	0	0	0	0
KLGIEKGSGEPN|0	A0A0G4K485; A0A0H0XFL7; C0QWX2; D5UBF9; D8IEH0; G0EMR8; J9UXV3; K0JHR3; L0X1Y3; L8XPF6; R5L7Y3	13	0	2	0	0	0	0	0	0	0	0	0	0	0	0	0
YVKKAHEAVKE|0	A0A0G4K658; A0A0H0U523; C0QYS1; G0EPV3; L0X0T0; L8XS94	1	0	0	0	0	0	0	0	0	0	0	0	0	0	0	0
NLQVGGDTPI|0	A0A0G4K947; A0A0H0USH8; C0R1D6; D5U8W2; D8IDG1; G0EIL9; J9UXQ6; K0JLS4; L0X7D1; L8XR86; Q9F0F6	1	7	0	0	0	0	0	0	0	0	0	0	0	0	0	0
VAKAAAEELGMPLYR|0	A0A0G4KAH6; A0A0H0W3D6; A0A0H0XEZ9; C0QV52; D5U9W9; D8IET2; G0EQW4; J9URW4; K0JI69; L0X4B5; L8XSM5	3	2	0	0	0	0	0	0	0	0	0	0	0	0	0	0
KFGPPTIINDGVT|0	A0A0G4K5P2; A0A0H0TIS1; A0A0H0V6M8; C0QWM4; D5U544; D8IB78; G0EJ80; J9USS2; K0JLL7; L0X051; L8XV88; R5LQ94	1	1	2	0	0	0	0	0	0	0	0	0	0	0	0	0
ATEIDEEERFPVETVKKMA|0	A0A0G4KAX1; A0A0H0WA29; C0QV73; G0EQU0	5	13	0	0	0	0	0	0	0	0	0	0	0	0	0	0
ATENTIASESVIRDADMASAMV|0	A0A0G4K947; A0A0H0USH8; C0R1D6; D5U8W2; G0EIL9; L8XR86; Q9F0F6	2	4	4	0	0	0	0	0	0	0	0	0	0	0	0	0
AKATFEGLKSL|0	A0A0G4K3J0; A0A0H0UK43; A0A0H0XIS7; C0QW12; D5UB62; D8ICX7; G0ENQ5; J9UH76; K0JMQ0; L0X2B6; L8XVP2	2	0	2	0	0	0	0	0	0	0	0	0	0	0	0	0
ANILNGGAHSSAPIDFQEY|0	A0A0G4KAH6; A0A0H0W3D6; A0A0H0XEZ9; C0QV52; D5U9W9; D8IET2; G0EQW4; J9URW4; K0JI69; L0X4B5; L8XSM5; R5LML6	2	3	2	0	0	0	0	0	0	0	0	0	0	0	0	0
LAEELAKAIEAKKAN|0	A0A0G4KAJ6; A0A0H0UWP8; A0A0H0VH59; C0QV71; D8ID10; G0EQT8; J9UB52; K0JMV6	1	1	0	0	0	0	0	0	0	0	0	0	0	0	0	0
MKLIGDVEKEHRERYA|0	A0A0G4K3W6; A0A0H0W8A8; A0A0H0XBC4; C0QW82; D5U3I2; G0ENB2; L0X330; L8XTW7; R5L6I4	3	7	8	0	0	0	0	0	0	0	0	0	0	0	0	0
ATPAPPLGPALGQKQIQI|0	A0A0G4K485; A0A0H0XFL7; C0QWX2; D5UBF9; D8IEH0; G0EMR8; J9UXV3; K0JHR3; L0X1Y3; L8XPF6; R5L7Y3	5	0	0	0	2	0	0	0	0	0	0	0	0	0	0	0
LEPVWLTDRQ|0	A0A0G4K3I1; A0A0H0XBY4; C0QW03; D5UB52; D8ICY7; G0ENR5; J9UH58; K0JMQ7; L0X2A6; L8XVI6; R5LFJ5	1	0	0	0	0	0	0	0	0	0	0	0	0	0	0	0
IAQNAGLDGSVVAIEAK|0	D8IB78; J9USS2; K0JLL7	2	1	1	15	38	0	0	0	4	14	0	0	0	0	7	0
FGPPTIINDGVTI|0	A0A0G4K5P2; A0A0H0TIS1; A0A0H0V6M8; C0QWM4; D5U544; D8IB78; G0EJ80; J9USS2; K0JLL7; L0X051; L8XV88; R5LQ94	3	8	2	4	7	0	0	0	0	0	0	0	0	0	0	0
NQIGSLTETLDSIELAKTHNYTAV|0	A0A0H0W3D6; A0A0H0XEZ9; C0QV52; D8IET2; J9URW4; K0JI69	2	0	0	0	0	0	0	0	0	0	0	0	0	0	0	0
AVLDEATNEWVINGSKI|0	A0A0H0WA29; C0QV73	4	6	0	0	0	0	0	0	0	0	0	0	0	0	0	0
NKQNVPEKLEL|0	A0A0G4K4P3; A0A0H0UUD3; A0A0H0WF09; C0QWW9; D5UBF6; G0EMS1; L0X1M5; L8XSI2	2	2	3	0	0	0	0	0	0	0	0	0	0	0	0	0
DIIEKIKMLGGGNLEGRNLYT|0	A0A0G4K6Y3; A0A0H0X2L0; C0QZA3; G0EMK4; Q7X3H8	1	0	0	0	0	0	0	0	0	0	0	0	0	0	0	0
KAGIIDPAKVS|0	A0A0G4K5P2; A0A0H0TIS1; A0A0H0V6M8; C0QWM4; D5U544; D8IB78; G0EJ80; J9USS2; K0JLL7; L0X051; L8XV88	2	3	3	1	4	0	0	0	0	0	0	0	0	0	0	0
GGVDEVLPLDKILAAALKRV|0	A0A0G4K6G8; A0A0H0TSK6; A0A0H0TZ65; C0QYQ1; D5U4F2; G0EQL1; L0WZN0	4	3	0	0	0	0	0	0	0	0	4	3	4	0	0	0
AASIASQVLTA|0	A0A0G4K5P2; A0A0H0TIS1; A0A0H0V6M8; C0QWM4; D5U544; D8IB78; G0EJ80; J9USS2; K0JLL7; L0X051; L8XV88; R5LQ94	1	0	0	0	0	0	0	0	0	0	0	0	0	0	0	0
SLLKYEKIETTKEKGRA|0	A0A0H0V2Z8; A0A0H0XDS3; C0QW21; D5UB72; K0JMP3; L0X2C6; R5LFG5	3	0	9	0	0	0	0	0	0	0	0	0	0	0	0	0
YMSANDIEAAKKIVAGTARAM|0	A0A0G4K485; A0A0H0XFL7; C0QWX2; D5UBF9; D8IEH0; G0EMR8; J9UXV3; K0JHR3; L0X1Y3; L8XPF6	5	0	9	0	0	0	0	0	0	0	0	0	0	0	0	0
ENTIASESVIRDADMASAMVA|0	A0A0G4K947; A0A0H0USH8; C0R1D6; D5U8W2; G0EIL9; L8XR86; Q9F0F6	1	0	0	0	0	0	0	0	0	0	0	0	0	0	0	0
MNLIEISLLAAT|Oxidation of M (1)	A0A0G4K5B4; A0A0H0TRK6; A0A0H0UPB7; A0A0H0UYP5; A0A0H0VYK4; A0A0H0W9P1; A0A0H0X4B6; A0A0H0X5J3; C0QWD7; D5U592; G0EK75; L8XTP2	2	2	1	0	2	0	0	0	0	0	0	0	0	0	0	0
GSLTETLDSIELAKTHNYTAVV|0	A0A0H0W3D6; A0A0H0XEZ9; C0QV52; D8IET2; J9URW4; K0JI69	2	0	0	0	0	0	0	0	0	0	0	0	0	0	0	0
LNANRQLNLTGNSMTK|0	A0A0H0USH8; D5U8W2; G0EIL9; L0X7D1; L8XR86; P80161; Q9F0F6	3	0	1	0	0	0	0	0	0	0	0	0	0	0	0	0
NYITTKNKQNVPEKL|0	A0A0G4K4P3; A0A0H0UUD3; A0A0H0WF09; C0QWW9; D5UBF6; G0EMS1; L0X1M5; L8XSI2	1	0	1	0	0	0	0	0	0	0	0	0	0	0	0	0
YVLDSVEEEKKKSA|0	A0A0G4K4Q0; A0A0H0WH59; C0QWX4; D5UBG1; D8IEH2; G0EMR6; J9UL53; K0JGF4; L0X1M9; L8XSN3	13	17	17	27	33	0	0	0	0	0	0	0	0	0	0	0
KIVAGTARAM|0	A0A0G4K485; A0A0H0XFL7; C0QWX2; D5UBF9; D8IEH0; G0EMR8; J9UXV3; K0JHR3; L0X1Y3; L8XPF6; R5L7Y3	3	0	0	0	0	0	0	0	0	0	0	0	0	0	0	0
KAFDIELIDQSAQSIVA|0	A0A0G4K3P7; A0A0H0XIJ9; C0QVZ5; D5UB44; D8ICZ5; G0ENS3; J9TRC4; K0JHU7; L0X617; L8XSF7; P52857; Q9FA05	1	0	0	0	1	0	0	0	0	0	0	0	0	0	0	0
TENTIASESVIRDADMA|0	A0A0G4K947; A0A0H0USH8; C0R1D6; D5U8W2; D8IDG1; G0EIL9; J9UXQ6; K0JLS4; L0X7D1; L8XR86; Q9F0F6; R5LA18	3	3	2	0	0	0	0	0	0	0	0	0	0	0	0	0
KLGIEKGSGEPNKTKVA|0	A0A0G4K485; A0A0H0XFL7; C0QWX2; D5UBF9; D8IEH0; G0EMR8; J9UXV3; K0JHR3; L0X1Y3; L8XPF6; R5L7Y3	3	0	6	0	0	0	0	0	0	0	0	0	0	0	0	0
AVGIWKGEYTY|0	A0A0G4K571; A0A0H0VNN6; C0QXP7; D5U5F7; D8ICM2; G0EKC5; J9UBH8; K0JKT3; L0X2Y9; L8XR03; R5LD18	2	1	3	0	2	0	0	0	0	0	0	0	0	0	0	0
HVLLKEGIGIETGLMTTIHS|0	A0A0G4KA43; A0A0H0UCR6; C0R213; D5UAB9; D8IB86; G0EIA7; J9UE83; K0JJQ2; L0X5P7; L8XS79; Q8VM39; Q8VNZ1	4	0	2	22	1	0	0	0	0	0	0	0	0	0	0	0
IATNAGLDGSVVA|0	A0A0G4K5P2; A0A0H0TIS1; A0A0H0V6M8; C0QWM4; D5U544; G0EJ80; L0X051; L8XV88	1	3	0	0	0	0	0	0	0	0	0	0	0	0	0	0
KSGKNVDIAKEI|0	A0A0G4K497; A0A0H0X8W2; C0QW11; D8ICX8; G0ENQ6; J9UQB5; K0JMU2; L0X3P8; L8XWW2	1	0	3	0	0	0	0	0	0	0	0	0	0	0	0	0
MSIDDLNK|0	A0A0G4K3J2; A0A0H0U0R8; A0A0H0U7N3; A0A0H0W6S3; C0QVK5; D5U913; G0EPI2; L0X5E2; L8XT75; R5L5Y9	4	0	0	0	0	0	0	0	0	0	0	0	0	0	0	0
TEIYEGTSEVQRM|0	A0A0G4KAX1; A0A0H0WA29; C0QV73; D5UAB0; D8ID08; G0EQU0; J9URQ5; K0JLC2; L0X610; L8XQ86	1	5	1	0	0	0	0	0	0	0	0	0	0	0	0	0
IGADMPINEPHG|0	A0A0G4K916; A0A0H0TUE9; C0R127; D5U8Z0; D8ID19; G0EJF3; J9TR23; K0JL85; L0X325; L8XW88	1	0	0	0	0	0	0	0	0	0	0	0	0	0	0	0
YEGSSVIEGIQRV|0	A0A0G4K3S1; A0A0H0VZ73; C0QW09; D5UB59; G0ENQ8; L0X632; L8XS37; R5LT26	3	4	4	0	0	0	0	0	0	0	0	0	0	0	0	0
NTQVGNVTINPFVRI|0	A0A0H0WYE3	1	0	0	0	0	0	0	0	0	0	0	0	0	0	0	0
NISEVVFDRNGYIYHGKIKSL|0	A0A0G4K497; A0A0H0WHN0; A0A0H0X8W2; C0QW11; D5UB61; D8ICX8; G0ENQ6; J9UQB5; K0JMU2	3	0	5	0	0	0	0	0	0	0	0	0	0	0	0	0
GIKGEVYESTI|0	A0A0G4K876; A0A0H0UBA0; C0R0D0; D5U6V3; G0ELE6; L0WY00; L8XW39	2	0	1	0	0	0	0	0	0	0	0	0	0	0	0	0
QAMVKEGLKNV|Pyrolidone from Q (1)	A0A0G4K5P2; A0A0H0TIS1; A0A0H0V6M8; C0QWM4; D5U544; D8IB78; F8UU24; G0EJ80; G1EI49; J9USS2; K0JLL7; L0X051; L8XV88; Q3YL98; Q3YL99; Q3YLA0; Q3YLA1; Q3YLA2; Q3YLA3; R5LQ94; T1WEF0; T1WEF7; T1WEG1; T1WEV9; T1WEW3; T1WEW8; T1WF92; T1WFA1; T1WFJ0; T1WFJ6; T1WFK2; T1WGB0; T1WGB4; T1WGB9	5	1	5	1	8	0	0	0	0	0	0	0	0	0	0	0
SATTKKADEEKAEGAPK|0	A0A0H0U9Q1; C0R0R1	1	2	0	0	0	0	0	0	0	0	0	0	0	0	0	1
QLSSGMRINT|0	A0A0G4K947; A0A0H0USH8; C0R1D6; D5U8W2; G0EIL9; J9UXQ6; K0JLS4; L0X7D1; L8XR86; Q9F0F6	1	0	0	0	0	0	0	0	0	0	0	0	0	0	0	0
SMYSLLIEPILTEKSNMLR|0	A0A0G4K3H7; A0A0H0U4S3; D5UB47; L0X2A1; L8XVJ1	4	0	0	0	0	0	0	0	0	0	10	0	0	0	0	0
SVARNEGYEQIAA|0	A0A0G4K3W6; A0A0H0W8A8; A0A0H0XBC4; C0QW82; D5U3I2; D8ICG1; G0ENB2; J9UBZ5; K0JKT4; L0X330; L8XTW7; R5L6I4	2	1	2	0	4	0	0	0	0	0	0	0	0	0	0	0
GVHFGHPTR|0	A0A0G4K658; A0A0H0U523; C0QYS1; D5U776; G0EPV3; L0X0T0; L8XS94; R5LCC8	2	0	0	0	0	0	0	0	0	0	0	0	0	0	0	0
ASAVKISVEEGQYPKIIA|0	A0A0G4K530; A0A0H0XFI2; C0QVT2	1	0	0	0	0	0	0	0	0	0	0	0	0	0	0	0
NTAGDDASGLAVSEKMRSQYRGLQQ|0	A0A0G4K947; A0A0H0USH8; C0R1D6; D5U8W2; D8IDG1; G0EIL9; J9UXQ6; K0JLS4; L0X7D1; L8XR86; Q9F0F6	3	0	0	0	0	0	0	0	0	0	0	0	0	0	0	0
NALTNEWVDMLK|0	A0A0G4K5P2; A0A0H0TIS1; A0A0H0V6M8; C0QWM4; D5U544; D8IB78; G0EJ80; J9USS2; K0JLL7; L0X051; L8XV88; R5LQ94	11	12	7	8	0	0	9	3	8	0	0	10	0	10	0	0
VSSKDMQTISMTLNV|0	A0A0G4K9A1; A0A0H0TR27; A0A0H0WL84; C0R155; D5UB22; D8ICI1; G0EJC1; J9UR51; K0JMB7; L0X3A5; L8XPU1	1	0	0	0	0	0	0	0	0	0	0	0	0	0	0	0
SVKFAKDQILSQ|0	A0A0G4K9G4; A0A0H0ULZ7; A0A0H0X544; C0R1I3; D5UB01; D8IDV8; G0ENU8; J9UYC2; K0JHQ4; L0X2I6; L8XTT2; P80160; Q5XPI2	1	0	0	0	0	0	0	0	0	0	0	0	0	0	0	0
NNLDGIEKTI|0	A0A0G4K4D3; A0A0H0UMP9; A0A0H0UUA2; A0A0H0VFN4; A0A0H0XLL0; C0QX28; D5U4Y3; D8IEW1; G0EMC9; J9UKM0; K0JGQ1; L0X1Y7; L8XSR4; R5LDM1	1	0	0	0	0	0	0	0	0	0	0	0	0	0	0	0
ISEAINVDQK|0	A0A0G4KAG9; A0A0H0UAW1; A0A0H0UQW3; A0A0H0WTM0; A0A0H0WWR6; A0A0H0X8W3; A0A0H0XFP2; C0R277; D8IA91; G0ENZ6; J9UT95; K0JFM6; L0X4A2; L8XU16	1	3	0	0	1	0	0	0	0	0	0	0	0	1	3	0
MLGHITYMSEEYMR|0	A0A0G4K9A4; A0A0H0UEX8; A0A0H0V0T6; C0R1J2; D5U3T9; D8IEZ3; G0EHZ1; J9UKF4; K0JIZ1; L0X2J6; L8XRS0; R5LMQ9	1	1	0	0	0	0	0	0	0	0	0	0	0	0	5	1
IEEELGNRAV|0	A0A0G4KAH6; A0A0H0W3D6; A0A0H0XEZ9; C0QV52; G0EQW4; R5LML6	1	0	0	0	0	0	0	0	0	0	0	0	0	0	0	0
TGNSMTKTIAQLSSGMRI|0	A0A0H0USH8; D5U8W2; G0EIL9; L0X7D1; L8XR86; Q9F0F6	2	0	0	0	0	0	0	0	0	0	0	0	0	0	0	0
NRQLNLTGNSM|0	A0A0H0USH8; D5U8W2; G0EIL9; L0X7D1; L8XR86; P80161; Q9F0F6	1	0	0	0	0	0	0	0	0	0	0	0	0	0	0	0
MLAEVGVLTQGFYGAAFSSYGSEK|0	A0A0G4K309; A0A0H0U839; C0QV97; D8ICR1; G0EQR2; J9TRU1; K0JKW3	1	2	0	0	0	4	0	0	0	0	0	0	0	0	0	1
TAANLQVGGDTPI|0	A0A0G4K947; A0A0H0USH8; C0R1D6; D5U8W2; D8IDG1; G0EIL9; J9UXQ6; K0JLS4; L0X7D1; L8XR86; Q9F0F6	1	1	0	0	0	0	0	0	0	0	0	0	0	0	0	0
IKDMENLPDMI|0	A0A0G4K658; A0A0H0U523; C0QYS1; D5U776; D8IAR9; G0EPV3; J9TXJ6; K0JFJ7; L0X0T0; L8XS94; R5LCC8	3	0	0	0	0	0	0	0	0	0	0	0	0	0	0	0
SREATGVEKRM|0	A0A0G4K3G9; A0A0H0V0B7; A0A0H0VH37; A0A0H0VYB4; C0QVZ1; D5UB40; G0ENS7; J9URR6; L0X2M1; L8XWY4; R5LT46	1	0	0	0	0	0	0	0	0	0	0	0	0	0	0	0
FGGADTLATSNTLAAALR|0	A0A0G4KBH7; A0A0H0U588; C0QV72; D5UAA9; D8ID09; G0EQT9; J9TR46; K0JMS4; L0X8K6; L8XUQ5	1	3	0	0	0	6	7	6	0	0	16	14	12	0	0	1
SADIKMFTV|0	A0A0G4K4I6; A0A0H0U760; C0QXQ3; G0EKD1; L8XTL9	1	6	0	0	0	0	0	0	0	0	0	0	0	0	0	0
MRDAKITEIYEGTSEVQR|0	A0A0G4KAX1; A0A0H0WA29; C0QV73; D5UAB0; D8ID08; G0EQU0; J9URQ5; K0JLC2; L0X610; L8XQ86	3	10	2	0	2	0	0	0	0	0	0	0	0	0	0	0
ADDTNMLEMPR|0	A0A0G4K7E7; A0A0H0V8L3; A0A0H0WEB3; C0QZD1; D5U7U6; D8IBJ1; G0EJK2; J9UT97; K0JLX3; L0WZU4; L8XR25	7	6	9	0	0	0	0	1	0	0	0	0	0	0	0	0
KDQILNQANLSMLAQANQLPQGALRLLQ|0	A0A0G4K7S6; C0R027; D5U7D6; D8IAP2; G0EKN9; J9UV65; K0JFK3; L0X542; L8XRQ5; Q26501; R5LFD4	1	0	0	0	0	0	0	0	0	0	0	0	0	0	0	0
FENARIPKDNLLGELGKG|0	A0A0G4KAX1; A0A0H0WA29; C0QV73; D5UAB0; G0EQU0; L0X610; L8XQ86	1	9	0	0	0	0	0	0	0	0	0	0	0	0	0	0
VADGFDGNIVLK|0	A0A0G4K9U3; A0A0H0WSR3; C0R200; D5UAU2; L8XT65	1	2	0	0	0	0	0	0	0	0	0	0	0	0	0	0
RIPGGEATPAPPLGPALGQKQIQIA|0	A0A0G4K485; A0A0H0XFL7; C0QWX2; D5UBF9; D8IEH0; G0EMR8; J9UXV3; K0JHR3; L0X1Y3; L8XPF6; R5L7Y3	4	0	6	0	0	0	0	0	0	0	0	0	0	0	0	0
ANEDGSNPQKLFEGQLDSPKGFS|0	A0A0G4K4G0; A0A0H0U4W8; A0A0H0UUH9; C0QXQ6; D5U5Q6; G0EKD4; L0X6G3; L8XV14	1	0	2	0	0	0	0	0	0	0	0	0	0	0	0	0
FNALTNEWVDMLK|0	A0A0G4K5P2; A0A0H0TIS1; A0A0H0V6M8; C0QWM4; D5U544; D8IB78; G0EJ80; J9USS2; K0JLL7; L0X051; L8XV88; R5LQ94	1	6	2	0	0	0	8	0	2	0	0	5	0	0	2	0
VATINQKQLEEIAQEK|0	A0A0G4K485; A0A0H0XFL7; C0QWX2; D8IEH0; G0EMR8; J9UXV3; K0JHR3; L0X1Y3; L8XPF6	1	3	0	0	4	1	0	0	0	0	4	0	0	5	9	1
KLENAAIEQLGRAK|0	A0A0G4K5P2; A0A0H0TIS1; A0A0H0V6M8; C0QWM4; G0EJ80; L8XV88	2	7	3	0	0	0	0	0	0	0	0	0	0	0	0	0
EATPQINGMINK|Oxidation of M (9)	A0A0G4K3P3; A0A0H0V840; C0QW13; D5UB63; D8ICX6; G0ENQ4; J9UAT9; K0JL79; L0X3F7; L8XVH7	2	0	4	0	0	1	0	0	0	0	1	0	0	0	0	1
SILDGVKVEAYGSSMPLKQ|0	A0A0G4K5Q5; A0A0H0W5Y2; C0QWQ6; D8IBK4; G0EIW2; J9UDG4; K0JK16; L0WZZ6; L8XMW9	4	0	0	0	0	0	0	0	0	0	0	0	0	0	0	0
AAELELRNIENEL|0	A0A0G4K8I0; A0A0H0USU8; A0A0H0VS49; A0A0H0VTI3; A0A0H0WQU9; C0R0N2; G0EKA4	2	0	0	0	0	0	0	0	0	0	0	0	0	0	0	0
KIEVNGSVKKS|0	A0A0H0XGC9	1	0	0	0	0	0	0	0	0	0	0	0	0	0	0	0
LDEEERFPVET|0	A0A0G4KAX1; A0A0H0WA29; C0QV73; G0EQU0	2	0	0	0	0	0	0	0	0	0	0	0	0	0	0	0
AKDQILSQANLAM|0	A0A0G4K9G4; A0A0H0ULZ7; A0A0H0X544; C0R1I3; D5UB01; G0ENU8; P80160	1	0	0	0	0	0	0	0	0	0	0	0	0	0	0	0
AANGIYTDEDRL|0	A0A0G4K7S6; C0R027; D5U7D6; D8IAP2; G0EKN9; J9UV65; K0JFK3; L0X542; L8XRQ5; Q26501; R5LFD4	1	0	0	0	0	0	0	0	0	0	0	0	0	0	0	0
SLTVENPDEQVGVNIVKRAIEEPIRM|0	A0A0G4K5P2; A0A0H0TIS1; A0A0H0V6M8; C0QWM4; G0EJ80	6	19	7	0	0	0	0	0	0	0	0	0	0	0	0	0
NNRWLGGMLT|0	A0A0G4K658; A0A0H0U523; C0QYS1; D5U776; D8IAR9; G0EPV3; J9TXJ6; K0JFJ7; L0X0T0; L8XS94; R5LCC8	1	0	0	0	0	0	0	0	0	0	0	0	0	0	0	0
LEEIAQEKM|0	A0A0G4K485; A0A0H0XFL7; C0QWX2; D5UBF9; D8IEH0; G0EMR8; J9UXV3; K0JHR3; L0X1Y3; L8XPF6; R5L7Y3	1	0	0	0	0	0	0	0	0	0	0	0	0	0	0	0
NQLLRIEEELGNRAVYLGKK|0	A0A0G4KAH6; A0A0H0W3D6; A0A0H0XEZ9; C0QV52; G0EQW4; R5LML6	3	6	3	0	0	0	0	0	0	0	0	0	0	0	0	0
NQLLRIEEEL|0	A0A0G4KAH6; A0A0H0W3D6; A0A0H0XEZ9; C0QV52; D5U9W9; D8IET2; G0EQW4; J9URW4; K0JI69; L0X4B5; L8XSM5; R5LML6	2	2	0	0	0	0	0	0	0	0	0	0	0	0	0	0
NVMNRFPEVIKA|0	A0A0G4K6M6; A0A0H0TY53; A0A0H0V274; A0A0H0V9F5; A0A0H0XA98; C0QY07; D5U4C9; D8I9T6; G0EPB7; J9UGL5; K0JKW5; L0X024; L8XSV2; R5LE51	1	0	3	0	0	0	0	0	0	0	0	0	0	0	0	0
LDGKESIDIVK|0	A0A0G4K3H7; A0A0H0U4S3; C0QVZ8; D5UB47; D8ICZ2; G0ENS0; J9UH50; K0JMR1; L0X2A1; L8XVJ1	5	0	10	0	3	0	0	0	0	0	0	0	0	0	0	0
IPALQSAVNAGI|0	R5H6H2	2	0	0	0	0	0	0	0	0	0	0	0	0	0	0	0
YVFHKSDNRELTPAEMVDF|0	A0A0G4KAH6; A0A0H0W3D6; A0A0H0XEZ9; C0QV52; D5U9W9; G0EQW4; L0X4B5; L8XSM5	2	2	0	0	0	0	0	0	0	0	0	0	0	0	0	0
IESTGLFTDKEKAEGHIAA|0	D8IB86; J9UE83; K0JJQ2	2	0	1	6	0	0	0	0	0	0	0	0	0	0	0	0
AERIEKDSMDSDVESVLKREKHAPEAAV|0	A0A0H0TQQ8; A0A0H0W8H3; C0QW05	2	4	1	0	0	0	0	0	0	0	0	0	0	0	0	0
SIHISNVMVVNKAGKAT|0	A0A0G4K492; A0A0H0WE97; C0QW07; G0ENR1; L0X3P5; L8XWW7	2	0	0	0	0	0	0	0	0	0	0	0	0	0	0	0
DSAVEELSQIAGQRAVVT|0	A0A0G4K3I6; A0A0H0U4T3; C0QW08; G0ENR0; L0X2B1; L8XVP8	2	0	1	0	0	0	0	0	0	0	0	0	0	0	0	0
SETAMEVTTKAV|0	A0A0H0WA29; C0QV73; D5UAB0; D8ID08; J9URQ5; K0JLC2; L0X610	6	9	6	0	1	0	0	0	0	0	0	0	0	0	0	0
EWVDMLKAGIIDPA|0	A0A0G4K5P2; A0A0H0TIS1; A0A0H0V6M8; C0QWM4; D5U544; D8IB78; G0EJ80; J9USS2; K0JLL7; L0X051; L8XV88	2	7	1	6	3	0	0	0	0	0	0	0	0	0	0	0
LGDKNGHVGLGYGKANEVPDAIRK|0	A0A0G4K3J0; A0A0H0UK43; A0A0H0XIS7; C0QW12; D5UB62; D8ICX7; G0ENQ5; J9UH76; K0JMQ0; L0X2B6; L8XVP2; R5LFH3	3	0	2	0	0	0	0	0	0	0	0	0	0	0	0	0
LLIEPILTEK|0	A0A0G4K3H7; A0A0H0U4S3; C0QVZ8; D5UB47; D8ICZ2; G0ENS0; J9UH50; K0JMR1; L0X2A1; L8XVJ1; R5LFK0	7	0	1	0	0	0	0	0	0	0	0	5	0	1	2	0
SDGHIQVI|0	L8XQJ4	0	0	0	0	0	0	0	0	0	0	0	0	0	0	0	0
VGDDLFVTNVKRL|0	A0A0G4KAH6; A0A0H0W3D6; A0A0H0XEZ9; C0QV52; D5U9W9; D8IET2; G0EQW4; J9URW4; K0JI69; L0X4B5; L8XSM5; R5LML6	3	8	1	0	0	0	0	0	0	0	0	0	0	0	0	0
FDAAQKIALIKEVRAVSG|0	A0A0G4K403; A0A0H0XA53; C0QWX5; D8IEH3; G0EMR5; J9USC0; K0JF55; L0X2T4; L8XSH8; R5LQM0	5	0	0	0	11	0	0	0	0	0	0	0	0	0	0	0
ATKTNDVAGDGTTTATVLAQ|0	A0A0G4K5P2; A0A0H0TIS1; A0A0H0V6M8; C0QWM4; D5U544; D8IB78; G0EJ80; J9USS2; K0JLL7; L8XV88; R5LQ94	1	4	0	0	8	0	0	0	0	0	0	0	0	0	0	0
VKKDAVLGLATGGTAEAVYPHLIK|0	A0A0H0X5N8; C0QX29; D5U4Y2; D8IEE0; G0EMC8; K0JGD3; L0X0N9; L8XNF0	1	1	0	0	0	0	0	0	0	0	0	0	0	0	6	1
TADNDDMARTL|0	A0A0G4K3I6; A0A0H0U4T3; C0QW08; D5UB57; D8ICY2; G0ENR0; J9UGV9; K0JMQ2; L0X2B1; L8XVP8	1	2	3	0	2	0	0	0	0	0	0	0	0	0	0	0
MAVEELSR|0	A0A0G4KAX1; A0A0H0WA29; C0QV73; D5UAB0; D8ID08; G0EQU0; J9URQ5; K0JLC2; L0X610; L8XQ86	3	0	0	0	0	0	0	0	0	0	0	0	0	0	0	0
FVIDPMQEAIA|0	A0A0G4K658; A0A0H0U523; C0QYS1; D5U776; G0EPV3; L0X0T0; L8XS94; R5LCC8	5	0	0	0	0	0	0	0	0	0	0	0	0	0	0	0
IEKIIINM|0	A0A0G4K3I6; A0A0H0U4T3; C0QW08; D5UB57; D8ICY2; G0ENR0; J9UGV9; K0JMQ2; L0X2B1; L8XVP8; R5LFJ0	5	0	0	0	2	0	0	0	0	0	0	0	0	0	0	0
TNVKRLQMGLDKNVTNS|0	A0A0H0XEZ9	1	0	0	0	0	0	0	0	0	0	0	0	0	0	0	0
YTREYPVERM|0	A0A0G4KAX1; A0A0H0WA29; C0QV73; D5UAB0; D8ID08; G0EQU0; J9URQ5; K0JLC2; L0X610; L8XQ86	6	5	11	0	3	0	0	0	0	0	0	0	0	0	0	0
AVDAGFIEQSRQVGQTGK|0	A0A0H0UWP8; A0A0H0VH59; C0QV71; D8ID10; J9UB52; K0JMV6; L0X5C7	1	5	0	0	8	0	0	0	0	0	0	0	0	0	0	0
VENPDEQVGVNIVK|0	A0A0G4K5P2; A0A0H0TIS1; A0A0H0V6M8; C0QWM4; G0EJ80	1	5	2	0	0	0	0	0	0	0	0	0	0	0	0	0
QRAELGAVQNRMESMVKSL|0	A0A0G4K947; A0A0H0USH8; C0R1D6; D5U8W2; D8IDG1; G0EIL9; J9UXQ6; K0JLS4; L0X7D1; L8XR86; Q9F0F6; R5LA18	1	0	0	0	0	0	0	0	0	0	0	0	0	0	0	0
GGGARKAIAGKKKAPGKK|0	A0A0G4K3Q8; A0A0H0UH89; A0A0H0X317; D5UB68; D8ICX2; G0ENQ0; J9UBF0; K0JL74; L0X3G2; L8XVH2; R5LAR9	1	0	0	0	0	0	0	0	0	0	0	0	0	0	0	1
GVISGSFTLEEAQDLAR|0	D8IEE3; J9UXX2; K0JGD9	2	7	2	0	1	0	0	0	0	0	0	0	0	4	7	1
IAKEIELEDPFENMGAQIV|0	A0A0G4K5P2; A0A0H0TIS1; A0A0H0V6M8; C0QWM4; D5U544; D8IB78; G0EJ80; J9USS2; K0JLL7; L0X051; L8XV88; R5LQ94	1	2	3	7	0	0	0	0	0	0	0	0	0	0	0	0
ATELDEEERFPVETVK|0	A0A0G4KAX1; A0A0H0WA29; C0QV73; G0EQU0	2	8	0	0	0	0	4	0	0	0	0	0	0	0	0	0
KAEVGIKDSLVEQFGKWKN|0	A0A0H0U6L6; A0A0H0VI36; A0A0H0WAY2; A0A0H0XKU3; C0QV77; L0X8K3	3	2	3	0	0	0	0	0	0	0	0	0	0	0	0	0
YLNHDIREVDILG|0	A0A0G4KAQ8; A0A0H0UX47; A0A0H0V515; A0A0H0W0B1; A0A0H0WRM7; A0A0H0XL08; B9US83; B9US99; B9USC6; D5U9Z6; D8IDH2; G0EPQ1; J9UN56; K0JLW3; L0X5S6; L8XT84; Q56B01	1	0	0	0	0	0	0	0	0	0	0	0	0	0	0	0
KGPVEEALIPSPVYT|0	A0A0H0VBZ1; A0A0H0WCH8; A0A0H0X096; C0R1T1	3	0	1	0	0	0	0	0	0	0	0	0	0	0	0	0
LANAVKVTL|0	A0A0G4K5P2; A0A0H0TIS1; A0A0H0V6M8; C0QWM4; D5U544; D8IB78; G0EJ80; J9USS2; K0JLL7; L0X051; L8XV88; R5LQ94	4	9	4	5	12	0	0	0	0	0	0	0	0	0	0	0
SEVVFDRNGYI|0	A0A0G4K497; A0A0H0WHN0; A0A0H0X8W2; C0QW11; D5UB61; D8ICX8; G0ENQ6; J9UQB5; K0JMU2	4	0	3	0	0	0	0	0	0	0	0	0	0	0	0	0
VNKANETKEDVSQFIDERVQ|0	A0A0H0WFG9	1	4	0	0	0	0	0	0	0	0	0	0	0	0	0	0
LLIEPILTEKS|0	A0A0G4K3H7; A0A0H0U4S3; C0QVZ8; D5UB47; D8ICZ2; G0ENS0; J9UH50; K0JMR1; L0X2A1; L8XVJ1; R5LFK0	3	0	4	0	0	0	0	0	0	0	0	0	0	0	0	0
KVLEQEEKTSSGILLPDTAKEKT|0	A0A0G4K3A8; A0A0H0U5L6; C0QVL3; D5UAF9; G0EPH3; L0X7N4; L8XRD8	1	0	0	0	0	0	0	0	0	0	0	0	0	0	0	0
VIKAVDSNDKNL|0	A0A0G4K402; A0A0H0TZX4; C0QVH2; L0X4P1; L8XKI4	3	7	1	0	0	0	0	0	0	0	0	0	0	0	0	0
ATKTNDVAGDGTTTATVLAQA|0	A0A0G4K5P2; A0A0H0TIS1; A0A0H0V6M8; C0QWM4; D5U544; D8IB78; G0EJ80; J9USS2; K0JLL7; L8XV88; R5LQ94	3	5	1	0	5	0	0	0	0	0	0	0	0	0	0	0
YSGIQIKEDNKEYL|0	D8IAA0; J9UU75; K0JKG9	4	0	3	6	20	0	0	0	0	0	0	0	0	0	0	0
VAKAAAEELGMPLY|0	A0A0G4KAH6; A0A0H0W3D6; A0A0H0XEZ9; C0QV52; D5U9W9; D8IET2; G0EQW4; J9URW4; K0JI69; L0X4B5; L8XSM5	2	1	0	0	0	0	0	0	0	0	0	0	0	0	0	0
NISEVVFDRNGYI|0	A0A0G4K497; A0A0H0WHN0; A0A0H0X8W2; C0QW11; D5UB61; D8ICX8; G0ENQ6; J9UQB5; K0JMU2	2	0	2	0	5	0	0	0	0	0	0	0	0	0	0	0
TVDKENTTIVEGAGSKEDVK|0	A0A0G4K5P2; A0A0H0TIS1; A0A0H0V6M8; C0QWM4; D5U544; G0EJ80; L0X051; L8XV88	9	17	8	0	0	0	0	0	0	0	0	0	0	0	0	0
AFDIELIDQSAQSIVASVKK|0	A0A0G4K3P7; A0A0H0XIJ9; C0QVZ5; D5UB44; D8ICZ5; G0ENS3; J9TRC4; K0JHU7; L0X617; L8XSF7; P52857; Q9FA05	3	2	0	0	0	1	1	0	0	0	4	3	0	1	4	1
AAEELGMPLYRYI|0	A0A0G4KAH6; A0A0H0W3D6; A0A0H0XEZ9; C0QV52; D5U9W9; D8IET2; G0EQW4; J9URW4; K0JI69; L0X4B5; L8XSM5	3	0	0	0	0	0	0	0	0	0	0	0	0	0	0	0
ITDIPEPEKPMPPMPGGGMGG|Oxidation of M (11)	A0A0G4K5P2; A0A0H0TIS1; A0A0H0V6M8; C0QWM4; D8IB78; G0EJ80; J9USS2; K0JLL7; L0X051; L8XV88; R5LQ94	2	0	0	0	1	0	0	0	0	0	0	0	0	0	0	0
NVTSGANPMLIKR|0	A0A0G4K5P2; A0A0H0TIS1; A0A0H0V6M8; C0QWM4; D5U544; D8IB78; F8UU24; G0EJ80; G1EI49; J9USS2; K0JLL7; L0X051; L8XV88; Q3YL98; Q3YL99; Q3YLA0; Q3YLA1; Q3YLA2; Q3YLA3; R5LQ94; T1WEF0; T1WEG1; T1WEV9; T1WEW3; T1WEW8; T1WF97; T1WFA1; T1WFJ0; T1WFJ6; T1WFK2; T1WGB0; T1WGB4; T1WGB9	2	0	3	0	1	8	1	0	0	1	6	7	0	2	3	1
SLPVMKDLLEA|0	A0A0G4K658; A0A0H0U523; D5U776; G0EPV3; L0X0T0; L8XS94	15	5	13	0	0	0	0	0	0	0	0	0	0	0	0	0
QAPIHIGDIILH|Pyrolidone from Q (1)	A0A0H0U0L3; A0A0H0U861; C0QVB6	4	5	0	0	0	0	0	0	0	0	0	0	0	0	0	0
LIDIFDVTPQTTESLKKL|0	A0A0G4K3P7; A0A0H0XIJ9; C0QVZ5; D5UB44; D8ICZ5; G0ENS3; J9TRC4; K0JHU7; L0X617; L8XSF7; P52857; Q9FA05	4	0	7	0	15	0	0	0	0	0	0	0	0	0	0	0
GELLKLEKEYQEHRFE|0	A0A0G4K3N7; A0A0H0TPD5; C0QW04; D8ICY6; G0ENR4; J9UBC0; K0JL88; L0X3E7; L8XS42	3	0	0	0	0	0	0	0	0	0	0	0	0	0	0	0
NALMIEIEEDAKK|0	D8IB75; J9TUY6; K0JGB4	1	0	0	0	0	0	0	0	0	0	0	0	0	15	20	1
HAPEAAVSSQVEGE|0	A0A0G4K3R7; A0A0H0TQQ8; A0A0H0W8H3; C0QW05; D5UB54; D8ICY5; G0ENR3; J9TRA3; K0JHT8; L0X627	6	7	0	0	0	16	23	17	21	31	34	16	20	39	78	0
MDLENTENVENNNNNEEEVKAKGER|0	A0A0H0TZX6; C0R078	8	1	1	0	0	3	0	0	0	0	4	0	0	0	0	1
GIIDPAKVSR|0	A0A0G4K5P2; A0A0H0TIS1; A0A0H0V6M8; C0QWM4; D5U544; D8IB78; G0EJ80; J9USS2; K0JLL7; L0X051; L8XV88; R5LQ94	9	7	6	5	9	0	0	0	1	3	0	0	0	0	0	0
NSAIGIVDEALTK|0	A0A0H0ULZ7; A0A0H0X544; C0R1I3; P80160	1	0	0	0	0	0	0	0	0	0	0	0	0	0	0	0
SANGIYSDSDRAL|0	A0A0G4K947; A0A0H0USH8; C0R1D6; D5U8W2; D8IDG1; G0EIL9; J9UXQ6; K0JLS4; L0X7D1; L8XR86; Q9F0F6; R5LA18	1	4	0	0	0	0	0	0	0	0	0	0	0	0	0	0
TNDTEIDEEDLIHDEDVAVSITTQGFIK|0	A0A0G4K7U5; A0A0H0TY54; A0A0H0WLA0; C0R046; D5U445; D8IG48; G0EKZ0; J9UVR5; K0JI06; L0X1C2; L8XWA2; R5L751	1	0	0	0	0	0	0	0	0	0	0	2	0	1	4	1
FYDPITDVKP|0	A0A0G4KAZ6; A0A0H0U2R1; A0A0H0WGR5; C0QV55; D5U9W5; G0EQW1; L0X621	2	0	0	0	0	0	0	0	0	0	0	0	0	0	0	0
SQALGIAQGALDETVA|0	A0A0G4KAX1; A0A0H0WA29; C0QV73; D5UAB0; D8ID08; G0EQU0; J9URQ5; K0JLC2; L0X610; L8XQ86	1	3	0	0	0	0	0	0	0	0	0	0	0	0	0	0
AYIPGIDHTLQEHNRVLI|0	A0A0G4K3G9; A0A0H0V0B7; A0A0H0VH37; A0A0H0VYB4; C0QVZ1; D5UB40; D8ICZ9; G0ENS7; J9URR6; K0JL53; L0X2M1; L8XWY4; R5LT46	2	0	0	0	0	0	0	0	0	0	0	0	0	0	0	0
FGLTEPNAGTDAAGQQTV|0	A0A0G4KAX1; A0A0H0WA29; C0QV73; G0EQU0	3	7	0	0	0	0	0	0	0	0	0	0	0	0	0	0
LNANRQLNLTGNSM|0	A0A0H0USH8; D5U8W2; G0EIL9; L0X7D1; L8XR86; P80161; Q9F0F6	4	0	3	0	0	0	0	0	0	0	0	0	0	0	0	0
SLLIEPILTEK|0	A0A0G4K3H7; A0A0H0U4S3; C0QVZ8; D5UB47; D8ICZ2; G0ENS0; J9UH50; K0JMR1; L0X2A1; L8XVJ1; R5LFK0	2	0	0	0	0	0	0	0	0	0	0	0	0	0	0	0
SQSIKEAAEKCDMYYV|0	A0A0G4K658; A0A0H0U523; C0QYS1; D5U776; D8IAR9; G0EPV3; J9TXJ6; K0JFJ7; L0X0T0; L8XS94	1	0	0	0	0	0	0	0	0	0	0	0	0	0	0	0
KIEKEEVDGTFDKLPKKEVI|0	A0A0G4K658; A0A0H0U523; C0QYS1; G0EPV3; L0X0T0; L8XS94	2	4	1	0	0	0	0	0	0	0	0	0	0	0	0	0
TGKEPPQDKEEPREN|0	A0A0G4KAT6; A0A0H0U272; A0A0H0V600; A0A0H0X0I2; C0QV38; D5UA53; G0EQY1; L0X5I9	2	0	0	0	0	0	0	0	0	0	0	0	0	0	0	0
SQRAELGAVQNRMESM|0	A0A0H0USH8; C0R1D6; Q9F0F6	2	0	1	0	0	0	0	0	0	0	0	0	0	0	0	0
YGADKEIQAVEINDKTY|0	A0A0H0U152; A0A0H0V034; A0A0H0W4B0; A0A0H0WZA6; C0R1U0	2	0	0	0	0	0	0	0	0	0	0	0	0	0	0	0
KNTTEENASAAEENNSSSAE|0	A0A0H0VLG1; C0R1Q2	2	6	3	0	0	0	2	2	0	0	0	2	0	0	0	0
VGNVSTPDSRTIMIQPFDKGLVSDIEKA|0	A0A0G4K5Q5; A0A0H0W5Y2; C0QWQ6; D5U6G3; G0EIW2; L0WZZ6	4	0	0	0	0	0	0	0	0	0	0	0	0	0	0	0
IAENADKFESL|0	A0A0G4K8T9; A0A0H0UQ89; A0A0H0VZR8; C0R135	1	0	0	0	0	0	0	0	0	0	0	0	0	0	0	0
NEIVDAIDGKGQAVA|0	A0A0G4K487; A0A0H0U804; C0QVZ2; D5UB41; G0ENS6	3	0	1	0	0	0	0	0	0	0	0	0	0	0	0	0
YTREQILQQTGAAMLA|0	A0A0G4K947; A0A0H0USH8; C0R1D6; D5U8W2; D8IDG1; G0EIL9; J9UXQ6; K0JLS4; L0X7D1; L8XR86; Q9F0F6; R5LA18	12	10	10	12	15	0	0	0	0	0	0	0	0	0	0	0
NEAIENIKPR|0	A0A0G4K487; A0A0H0U804; C0QVZ2; G0ENS6; L0X3N1; L8XVR2	1	0	0	0	0	0	0	0	0	0	0	0	0	0	0	0
MVINNNISAINAQRTL|0	A0A0G4K7S6; D5U7D6; D8IAP2; G0EKN9; J9UV65; K0JFK3; L0X542; L8XRQ5; P80158; Q26501; R5LFD4	2	0	1	0	0	0	0	0	0	0	0	0	0	0	0	0
FANEGEPVESVIKRFR|0	A0A0G4K5M4; A0A0H0UVV6; C0QWM3; D5U545; D8IBK5; G0EJ81; J9UJR0; K0JGJ1; L0X3L7; L8XU13	1	0	0	0	0	0	0	0	0	0	0	0	0	0	0	0
QHKLESLTVENPDEQVGVN|Pyrolidone from Q (1)	A0A0G4K5P2; A0A0H0TIS1; A0A0H0V6M8; C0QWM4; G0EJ80	3	3	4	0	0	0	0	0	0	0	0	0	0	0	0	0
SVARNEGYEQIAAIFLETAENEREHA|0	A0A0G4K3W6; A0A0H0W8A8; A0A0H0XBC4; C0QW82; D5U3I2; D8ICG1; G0ENB2; J9UBZ5; K0JKT4; L0X330; L8XTW7; R5L6I4	2	9	1	0	0	0	0	0	0	0	0	0	0	0	0	0
YNQQGVGINDKHFA|0	A0A0G4K486; A0A0H0V036; A0A0H0W6Q6; A0A0H0WGA7; A0A0H0WGD9; A0A0H0X3A4; A0A0H0XFM2; C0QWX7; G0EMR3; L8XPF0	2	0	4	0	0	0	0	0	0	0	0	0	0	0	0	0
NLAIDDYKAFEAVVEVAKKALA|0	A0A0G4K7A3; A0A0H0V7T1; C0QZD0; D5U7U7; D8IBJ0; G0EJK1; J9USF0; K0JLG9; L0WYR7; L8XS80	16	0	11	2	6	0	0	0	0	0	0	0	0	0	0	0
HSSAPIDFQEYMVMPV|0	A0A0G4KAH6; A0A0H0W3D6; A0A0H0XEZ9; C0QV52; D5U9W9; D8IET2; G0EQW4; J9URW4; K0JI69; L0X4B5; L8XSM5; R5LML6	4	0	1	0	0	0	0	0	0	0	0	0	0	0	0	0
SDTVNSLGKVETEHAKL|0	A0A0G4K876; A0A0H0UBA0; C0R0D0; G0ELE6; L0WY00; L8XW39	1	3	0	0	0	0	0	0	0	0	0	0	0	0	0	0
AQAMVKEGLKNV|0	A0A0G4K5P2; A0A0H0TIS1; A0A0H0V6M8; C0QWM4; D5U544; D8IB78; F8UU24; G0EJ80; G1EI49; J9USS2; K0JLL7; L0X051; L8XV88; Q3YL98; Q3YL99; Q3YLA0; Q3YLA1; Q3YLA2; Q3YLA3; R5LQ94; T1WEF0; T1WEF7; T1WEG1; T1WEV9; T1WEW3; T1WEW8; T1WF92; T1WFA1; T1WFJ0; T1WFJ6; T1WFK2; T1WGB0; T1WGB4; T1WGB9	1	2	3	0	13	0	0	0	0	0	0	0	0	0	0	0
EIGLMGIPIPKEYGGAGGDNL|0	A0A0G4KAX1; A0A0H0WA29; C0QV73; D5UAB0; D8ID08; G0EQU0; J9URQ5; K0JLC2; L0X610; L8XQ86	1	4	0	0	0	0	0	0	0	0	0	0	0	0	0	0
ATISANNDKEIGSLISDAMEK|0	A0A0G4K5P2; A0A0H0TIS1; A0A0H0V6M8; C0QWM4; D5U544; G0EJ80; Q3YL98; Q3YLA0; Q3YLA1; T1WEF0; T1WEF7; T1WEG1; T1WEW3; T1WEW8; T1WF92; T1WFA1; T1WGB9	1	10	2	0	0	0	0	0	0	0	0	0	0	0	0	0
YVLDSVEEEKKK|0	A0A0G4K4Q0; A0A0H0WH59; C0QWX4; D5UBG1; D8IEH2; G0EMR6; J9UL53; K0JGF4; L0X1M9; L8XSN3	1	6	0	0	8	0	0	0	0	0	0	0	0	0	0	0
IKKQIEETDSDYDREKLQER|0	A0A0G4K5P2; A0A0H0TIS1; A0A0H0V6M8; C0QWM4; D5U544; D8IB78; G0EJ80; J9USS2; K0JLL7; L0X051; L8XV88; R5LQ94	3	11	4	16	19	0	0	0	0	0	0	0	0	0	0	0
MDNQNNVVEGIGKGNGPIDAA|0	A0A0H0UKM7; A0A0H0URB9; A0A0H0VM42; C0R089	1	0	0	0	0	0	0	0	0	0	0	0	0	0	0	0
TVQIPANIRQEEFRGQVEQGI|0	A0A0H0XM61; C0QWY9	3	3	0	0	0	0	0	0	0	0	0	0	0	0	0	0
YVKKAHEAVKEMA|0	A0A0G4K658; A0A0H0U523; C0QYS1; G0EPV3; L0X0T0; L8XS94	2	0	2	0	0	0	0	0	0	0	0	0	0	0	0	0
TFAQDDYDIAEKGYAEADIIMK|0	D8IDC1; J9USR8; K0JMZ4	1	3	1	0	1	0	0	0	0	0	0	0	0	0	0	1
LLKEGIGIETGL|0	A0A0G4KA43; A0A0H0UCR6; C0R213; D5UAB9; D8IB86; G0EIA7; J9UE83; K0JJQ2; L0X5P7; L8XS79; Q8VM39; Q8VNZ1	1	6	2	3	4	0	0	0	0	0	0	0	0	0	0	0
LFQDIIDNFLNK|0	A0A0G4K876; A0A0H0UBA0; C0R0D0; D5U6V3; G0ELE6; L0WY00; L8XW39	1	3	0	0	0	4	17	7	0	0	11	9	6	0	0	1
PSIKPLADRVLL|0	A0A0H0U5L6; C0QVL3; D5UAF9	11	0	0	0	0	0	0	0	0	0	0	0	0	0	0	0
MVRVFANEGEPVESVIKRFR|0	A0A0G4K5M4; A0A0H0UVV6; D5U545; L0X3L7; L8XU13	1	0	0	0	0	0	0	0	0	0	0	0	0	0	0	1
VATKTNDVAGDGTTTATVLA|0	A0A0G4K5P2; A0A0H0TIS1; A0A0H0V6M8; C0QWM4; D5U544; D8IB78; G0EJ80; J9USS2; K0JLL7; L8XV88; R5LQ94	2	0	0	4	12	0	0	0	0	0	0	0	0	0	0	0
KILDVVKESTK|0	A0A0H0UWP8; A0A0H0VH59; C0QV71	2	0	0	0	0	0	0	0	0	0	0	0	0	0	0	0
LTDIYGIGRTLA|0	A0A0G4K3Q8; A0A0H0UH89; A0A0H0X317; C0QW17; D5UB68; D8ICX2; G0ENQ0; J9UBF0; K0JL74; L0X3G2; L8XVH2; R5LAR9	1	0	0	0	0	0	0	0	0	0	0	0	0	0	0	0
WTTGNDIDRSL|0	A0A0G4KA11; A0A0H0U152; A0A0H0V034; A0A0H0W4B0; A0A0H0WZA6; C0R1U0; G0EQG1; L0X3W3; L8XU75	3	0	2	0	0	0	0	0	0	0	0	0	0	0	0	0
SIRVGGDELDDA|0	A0A0G4K916; A0A0H0TUE9; C0R127; D5U8Z0; D8ID19; G0EJF3; J9TR23; K0JL85; L0X325; L8XW88	1	0	0	0	0	0	0	0	0	0	0	0	0	0	0	0
GLDMSKFVPQLNPVEPLSD|0	A0A0G4K876; A0A0H0UBA0; C0R0D0; G0ELE6	3	6	0	0	0	0	0	0	0	0	0	0	0	0	0	0
SAQSIVASVK|0	A0A0G4K3P7; A0A0H0XIJ9; C0QVZ5; D5UB44; D8ICZ5; G0ENS3; J9TRC4; K0JHU7; L0X617; L8XSF7; P52857; Q9FA05	5	0	3	0	8	0	0	0	0	0	0	0	0	0	0	0
HIGGMSKGSGMIHPNMA|0	A0A0G4K720; A0A0H0TZW3; A0A0H0UNI4; A0A0H0UNQ4; A0A0H0VRW6; A0A0H0WC92; A0A0H0WYT5; A0A0H0X9A7; C0QYU8; D5U6S5; G0EIP2; L0WZ68	1	0	0	0	0	0	0	0	0	0	0	0	0	0	0	0
WEKTDIKDLFA|0	A0A0G4K4B2; A0A0H0WGM0; A0A0H0X9W8; A0A0H0XGX1; C0QXK7; D5U871; G0EM12; L0X0S1; L8XM79	3	2	9	0	0	0	0	0	0	0	0	0	0	0	0	0
YEKIETTKEKGR|0	A0A0G4K3J9; A0A0H0V2Z8; A0A0H0XDS3; C0QW21; D5UB72; D8ICW8; G0ENP6; J9UGZ0; K0JMP3; L0X2C6; L8XVN2; R5LFG5	1	0	0	0	0	0	0	0	0	0	0	0	0	0	0	1
NIGAATEVEMKEKKARVEDAL|0	A0A0G4K5P2; A0A0H0TIS1; A0A0H0V6M8; C0QWM4; D5U544; D8IB78; G0EJ80; J9USS2; K0JLL7; L0X051; L8XV88; R5LQ94	1	1	0	0	0	0	0	0	0	0	0	0	0	0	0	0
TGRFAADGQTPM|0	A0A0G4K947; A0A0H0USH8; C0R1D6; G0EIL9; Q9F0F6	1	0	0	0	0	0	0	0	0	0	0	0	0	0	0	0
KIEKEEVDGTFDKLPKKEVILL|0	A0A0G4K658; A0A0H0U523; C0QYS1; G0EPV3; L0X0T0; L8XS94	1	0	0	0	0	0	0	0	0	0	0	0	0	0	0	0
SIHISNVMVVNKAGK|0	A0A0G4K492; A0A0H0WE97; C0QW07; G0ENR1; L0X3P5; L8XWW7	1	0	0	0	0	0	0	0	0	0	0	0	0	0	0	0
KKKLGIEKGSGEPNKTKVA|0	A0A0G4K485; A0A0H0XFL7; C0QWX2; D5UBF9; D8IEH0; G0EMR8; J9UXV3; K0JHR3; L0X1Y3; L8XPF6; R5L7Y3	1	0	0	0	0	0	0	0	0	0	0	0	0	0	0	0
IKGEVYESTILYPQLA|0	A0A0G4K876; A0A0H0UBA0; C0R0D0; D5U6V3; D8IFZ8; G0ELE6; J9TYP6; K0JFH3; L0WY00; L8XW39	1	0	0	1	7	0	0	0	0	0	0	0	0	0	0	0
MLCESDSSSAKT|0	A0A0G4K3J9; A0A0H0V2Z8; A0A0H0XDS3; C0QW21; G0ENP6	6	0	0	0	0	0	0	0	0	0	0	0	0	0	0	0
YKSLGLEELK|0	A0A0G4K3N7; A0A0H0TPD5; C0QW04; D8ICY6; G0ENR4; J9UBC0; K0JL88; L0X3E7; L8XS42; R5LAU7	2	0	0	0	0	0	0	0	0	0	0	0	0	0	0	0
NVVIDKKFGPPTIINDGVTI|0	A0A0G4K5P2; A0A0H0TIS1; A0A0H0V6M8; C0QWM4; D5U544; D8IB78; G0EJ80; J9USS2; K0JLL7; L0X051; L8XV88; R5LQ94	4	7	6	0	0	0	0	0	0	0	0	0	0	0	0	0
SDDKTVIGRAV|0	A0A0H0UKM7; A0A0H0URB9; A0A0H0VM42; C0R089; D5U4B2; D8IAL3; J9UU81; K0JFK9	5	6	3	0	0	0	0	0	0	0	0	0	0	0	0	0
IGAGLAAIGVGLGIGFIGSR|0	A0A0G4K3X6; A0A0H0W6Q7; A0A0H0X8N0; C0QW61; D5UBH9; D8IBP3; G0END3; J9US97; K0JM32; L0X372; L8XQ12	1	0	0	0	0	0	0	0	0	0	0	0	0	0	0	0
AKKEIKFMLTA|0	A0A0G4K6M6; A0A0H0TY53; A0A0H0V274; A0A0H0V9F5; A0A0H0XA98; C0QY07; G0EPB7	1	3	0	0	0	0	0	0	0	0	0	0	0	0	0	0
QRAELGAVQNRMESMVK|0	A0A0G4K947; A0A0H0USH8; C0R1D6; D5U8W2; D8IDG1; G0EIL9; J9UXQ6; K0JLS4; L0X7D1; L8XR86; Q9F0F6; R5LA18	2	0	0	0	0	0	0	0	0	0	0	0	0	0	0	0
GGFADTLVFSQKVNDYVPANRLVDEQMVQY|0	D8IEZ7; J9U190; K0JID9	1	0	0	0	0	0	0	0	0	0	0	0	0	0	0	0
RASTIIPEMIGFT|0	A0A0G4K3P9; A0A0H0TQQ4; A0A0H0VI08; C0QW00; D5UB49; D8ICZ0; J9TR95; K0JHU3; L0X622; L8XSF2	1	0	2	0	0	0	0	0	0	0	0	0	0	0	0	0
YITVYEDKTY|0	A0A0G4K485; A0A0H0XFL7; C0QWX2; D5UBF9; D8IEH0; G0EMR8; J9UXV3; K0JHR3; L0X1Y3; L8XPF6; R5L7Y3	5	0	3	0	0	0	0	0	0	0	0	0	0	0	0	0
SINIGSMTAANL|0	A0A0H0USH8; C0R1D6; Q9F0F6	1	0	0	0	0	0	0	0	0	0	0	0	0	0	0	0
IEKGNEVEIVGIRPTQK|0	A0A0G4K3M8; A0A0H0TPC4; C0QVZ4; G0ENS4; P52854	2	0	0	0	0	2	0	0	0	0	0	0	0	0	0	1
AKTDMYLETYREEDDPLDTW|0	A0A0G4K408; A0A0H0XM61; C0QWY9; D5U8S6; G0EMH2; L0X1P6; L8XPJ3	2	1	0	0	0	0	0	0	0	0	0	0	0	0	0	0
AVSEKMRTQIRGL|0	A0A0G4K7S6; A0A0G4K9G4; A0A0H0ULZ7; A0A0H0X544; C0R027; C0R1I3; D5U7D6; D5UB01; D8IAP2; D8IDV8; G0EKN9; G0ENU8; J9UV65; J9UYC2; K0JFK3; K0JHQ4; L0X2I6; L0X542; L8XRQ5; L8XTT2; P80160; Q26501; Q5XPI2; R5LSP3	1	0	0	0	0	0	0	0	0	0	0	0	0	0	0	0
KLGIEKGSGEPNKT|0	A0A0G4K485; A0A0H0XFL7; C0QWX2; D5UBF9; D8IEH0; G0EMR8; J9UXV3; K0JHR3; L0X1Y3; L8XPF6; R5L7Y3	4	0	5	0	6	0	0	0	0	0	0	0	0	0	0	0
PSFANPFNANVNR|0	A0A0G4K884; A0A0H0TSS2; A0A0H0V4Y2; G0ELU9; L0X2W6; L8XM81	1	0	0	0	0	8	1	5	0	0	4	1	0	0	0	0
RIDEGIQMVVS|0	A0A0H0USH8; C0R1D6; Q9F0F6	1	0	0	0	0	0	0	0	0	0	0	0	0	0	0	0
ISNSFGFGGHNA|0	A0A0G4K4W0; A0A0H0VN76; C0QYL0; D5U709; D8IBL0; G0ELB4; J9UJQ3; K0JGJ2; L0X2H5; L8XVL5; Q6LC17; R5LPZ5	4	7	6	2	10	0	0	0	0	0	0	0	0	0	0	0
FNALTNEWVDMLKA|0	A0A0G4K5P2; A0A0H0TIS1; A0A0H0V6M8; C0QWM4; D5U544; D8IB78; G0EJ80; J9USS2; K0JLL7; L0X051; L8XV88	2	0	5	0	0	0	0	0	0	0	0	0	0	0	0	0
DIFDVTPQTTESLKKLALPA|0	A0A0G4K3P7; A0A0H0XIJ9; C0QVZ5; D5UB44; D8ICZ5; G0ENS3; J9TRC4; K0JHU7; L0X617; L8XSF7; P52857; Q9FA05	1	0	8	0	0	0	0	0	0	0	0	0	0	0	0	0
SQKEKDKLDMLNNALKR|0	A0A0G4K3T7; A0A0H0TL80; A0A0H0VHW4; C0QW50; G0ENE3; L0X243; L8XSI3	2	6	5	0	0	0	0	0	0	0	0	0	0	0	0	0
SAQIIDDSKGITLA|0	A0A0G4K497; A0A0H0WHN0; A0A0H0X8W2; C0QW11; G0ENQ6; L0X3P8; L8XWW2	16	4	8	0	0	0	0	0	0	0	0	0	0	0	0	0
NVGLELIGEAKK|0	A0A0G4KAJ6; A0A0H0UWP8; A0A0H0VH59; C0QV71; D5UAA8; D8ID10; G0EQT8; J9UB52; K0JMV6; L0X5C7	1	0	0	0	0	0	0	0	0	0	0	0	0	0	0	0
HISNVMVVNKA|0	A0A0G4K492; A0A0H0WE97; C0QW07; G0ENR1; L0X3P5; L8XWW7	2	0	0	0	0	0	0	0	0	0	0	0	0	0	0	0
VVSQRAELGAVQNRMESM|0	A0A0H0USH8; C0R1D6; Q9F0F6	3	0	4	0	0	0	0	0	0	0	0	0	0	0	0	0
DKMNSTKDNAEFLKLLNS|0	A0A0G4K3R1; A0A0H0TKG8; C0QW22; D5UB73; G0ENP5; L0X3G7; L8XVG6	1	0	2	0	0	0	0	0	0	0	0	0	0	0	0	0
KSPIGYEKSQ|0	A0A0G4K3P3; A0A0H0V840; C0QW13; D5UB63; D8ICX6; G0ENQ4; J9UAT9; K0JL79; L0X3F7; L8XVH7; R5LAS4	2	0	0	0	0	0	0	0	0	0	0	0	0	0	0	0
MEVKPEQVLS|0	A0A0H0XD75	2	0	0	0	0	0	0	0	0	0	0	0	0	0	0	0
VAEVFHNLKAILHDRGL|0	A0A0G4KAH6; A0A0H0W3D6; A0A0H0XEZ9; C0QV52; D8IET2; G0EQW4; J9URW4; K0JI69; L0X4B5	4	3	0	0	0	0	0	0	0	0	0	0	0	0	0	0
IEDVYSIPGRGTVV|0	A0A0G4K3M8; A0A0H0TPC4; C0QVZ4; D5UB43; D8ICZ6; G0ENS4; J9UB96; K0JL99; L0X3D8; L8XS56; P52854; Q9FA06; R5LAV7	1	2	0	3	8	0	0	0	0	0	0	0	0	0	0	0
AERIEKDSMDSDVESVLKREKHAPE|0	A0A0H0TQQ8; A0A0H0W8H3; C0QW05	1	4	0	0	0	0	0	0	0	0	0	0	0	0	0	0
NDIEAAKKIVAGTARA|0	A0A0G4K485; A0A0H0XFL7; C0QWX2; D5UBF9; D8IEH0; G0EMR8; J9UXV3; K0JHR3; L0X1Y3; L8XPF6	8	0	8	0	0	0	0	0	0	0	0	0	0	0	0	0
KINVSNGEGKDIIKT|0	A0A0H0TWR9; A0A0H0UJQ8; A0A0H0V3Z4	1	0	2	0	0	0	0	0	0	0	0	0	0	0	0	0
VSQRAELGAVQNRMESMVKS|0	A0A0H0USH8; C0R1D6; Q9F0F6	1	0	0	0	0	0	0	0	0	0	0	0	0	0	0	0
SENYTIKALQRDTKFK|0	A0A0G4K4Q3; A0A0H0X349; C0QXT3; D5U848; G0EKG1; L0X3I7; L8XNM4	1	0	0	0	0	0	0	0	0	0	0	0	0	0	0	0
TGNSMTKTIAQL|0	A0A0H0USH8; D5U8W2; G0EIL9; L0X7D1; L8XR86; Q9F0F6	6	0	5	0	0	0	0	0	0	0	0	0	0	0	0	0
ATENTIASESVIRDADMASAMVA|0	A0A0G4K947; A0A0H0USH8; C0R1D6; D5U8W2; G0EIL9; L8XR86; Q9F0F6	4	2	4	0	0	0	0	0	0	0	0	0	0	0	0	0
AGIIDPAKVSRS|0	A0A0G4K5P2; A0A0H0TIS1; A0A0H0V6M8; C0QWM4; D5U544; D8IB78; G0EJ80; J9USS2; K0JLL7; L0X051; L8XV88	1	0	0	2	0	0	0	0	0	0	0	0	0	0	0	0
NTYITVYEDKT|0	A0A0G4K485; A0A0H0XFL7; C0QWX2; D5UBF9; D8IEH0; G0EMR8; J9UXV3; K0JHR3; L0X1Y3; L8XPF6; R5L7Y3	3	0	3	0	0	0	0	0	0	0	0	0	0	0	0	0
AIEEPIRMIAQNAGLDGSVVAIEAK|0	D8IB78; J9USS2; K0JLL7	1	1	0	0	0	0	0	0	0	0	0	0	0	9	11	1
NALILGSSGGYGLASR|0	D8ICF9; J9US99; K0JKP6	1	1	0	0	0	0	0	0	0	0	0	0	0	0	3	1
SQRAELGAVQNRMESMVKSL|0	A0A0H0USH8; C0R1D6; Q9F0F6	1	0	0	0	0	0	0	0	0	0	0	0	0	0	0	0
SLGSGFIINEEGYVLSNYHVVK|0	A0A0G4K974; A0A0H0UKJ6; A0A0H0VCR0; A0A0H0WLP4; C0R1G1; G0EIJ9; L0X509; L8XSK6	1	0	0	0	0	5	0	6	0	0	6	3	3	0	0	1
NVDIGRDHTIF|0	A0A0G4K8E8; A0A0H0WAG7; C0R0P3; D5U8B7; D8IEK6; G0EK92; J9UXS3; K0JF62; L0X6H7; L8XNQ7; R5LDV0	4	0	3	3	11	0	0	0	0	0	0	0	0	0	0	0
QTGAAMLANANMKNQ|Pyrolidone from Q (1)	A0A0G4K947; A0A0H0USH8; C0R1D6; D5U8W2; D8IDG1; G0EIL9; J9UXQ6; K0JLS4; L0X7D1; L8XR86; Q9F0F6	1	0	0	0	0	0	0	0	0	0	0	0	0	0	0	0
NGLEVMGIKEGYQG|0	A0A0G4K571; A0A0H0VNN6; C0QXP7; D5U5F7; G0EKC5; L0X2Y9; L8XR03	2	6	4	0	0	0	0	0	0	0	0	0	0	0	0	0
LSSGMRINTAGDDASGL|0	A0A0G4K947; A0A0H0USH8; C0R1D6; D5U8W2; G0EIL9; J9UXQ6; K0JLS4; L0X7D1; L8XR86; Q9F0F6	2	0	0	0	0	0	0	0	0	0	0	0	0	0	0	0
ELIFENARIPKDNLLGELGKGFKIA|0	A0A0G4KAX1; A0A0H0WA29; C0QV73; D5UAB0; G0EQU0; L0X610; L8XQ86	1	0	0	0	0	0	0	0	0	0	0	0	0	0	0	0
QYSITGDALDLFRKF|Pyrolidone from Q (1)	A0A0H0TR27; A0A0H0WL84; C0R155; G0EJC1; L8XPU1	1	0	2	0	0	0	0	0	0	0	0	0	0	0	0	0
IQTTEGYLQESQDILQRIREL|0	A0A0G4K9G4; A0A0H0X544; C0R1I3; D5UB01; D8IDV8; G0ENU8; J9UYC2; K0JHQ4; L0X2I6; L8XTT2; P80160; Q5XPI2; R5LSP3	2	0	1	0	0	0	0	0	0	0	0	0	0	0	0	0
AQTGKPFIIIAEDIESEAL|0	D8IB78; J9USS2; K0JLL7; Q3YLA2; Q3YLA3; R5LQ94	2	0	0	0	11	0	0	0	0	0	0	0	0	0	0	0
VINIGAATEVEMKEK|0	A0A0G4K5P2; A0A0H0TIS1; A0A0H0V6M8; C0QWM4; D5U544; D8IB78; G0EJ80; J9USS2; K0JLL7; L0X051; L8XV88; R5LQ94	1	0	1	0	0	0	0	0	0	0	0	0	0	0	0	0
DHPHGGGEGKSGQGNPHPVSPT|0	A0A0G4K3N2; A0A0H0W8S2; C0QVZ9; D5UB48; D8ICZ1; G0ENR9; J9UBA7; K0JL93; L0X3E1; L8XS49; R5LAV1	1	2	0	0	3	0	0	0	0	0	0	0	0	0	0	0
GNIIVRQRGTQ|0	A0A0G4K8E8; A0A0H0WAG7; C0R0P3; D5U8B7; D8IEK6; G0EK92; J9UXS3; K0JF62; L0X6H7; L8XNQ7; R5LDV0	1	0	0	0	0	0	0	0	0	0	0	0	0	0	0	0
HIKSEAKQIKGKEEIAQV|0	A0A0G4K5P2; A0A0H0TIS1; A0A0H0V6M8; C0QWM4; D8IB78; J9USS2; K0JLL7; Q3YL99; Q3YLA1; Q3YLA2; Q3YLA3; R5LQ94	1	5	4	0	11	0	0	0	0	0	0	0	0	0	0	0
AAPAGGAAAPAEEEK|0	A0A0G4K403; A0A0H0XA53; C0QWX5; D5UBG2; G0EMR5; L8XSH8	4	0	0	0	0	0	0	0	0	0	0	0	0	0	0	0
NSLVDIALKEL|0	A0A0G4K4Q0; A0A0H0WH59; C0QWX4; D5UBG1; G0EMR6; L0X1M9; L8XSN3	1	2	0	0	0	0	0	0	0	0	0	0	0	0	0	0
LYQIFQGESNAANR|0	A0A0G4K876; A0A0H0UBA0; C0R0D0; G0ELE6; L0WY00; L8XW39	2	0	2	0	0	0	0	0	0	0	0	0	0	0	0	0
AGYKPGDDIMIAMDPA|0	A0A0G4KAH6; A0A0H0W3D6; A0A0H0XEZ9; C0QV52; D8IET2; G0EQW4; J9URW4; K0JI69; L0X4B5; L8XSM5	2	2	0	0	0	0	0	0	0	0	0	0	0	0	0	0
YTGLSIEEIKKL|0	A0A0H0TR17; A0A0H0U9T6; A0A0H0UB75; A0A0H0VEW6; A0A0H0VSY6; A0A0H0WC10; A0A0H0X4C8; A0A0H0XH87; C0QZQ8	5	5	2	0	0	0	0	0	0	0	0	0	0	0	0	0
AGAIEMEGASVAHTALMYKIPFVVIR|0	D8IG97; J9UET0; K0JJJ9	3	2	0	0	0	0	0	0	0	0	0	0	0	0	0	1
LTVENPDEQVGVNI|0	A0A0G4K5P2; A0A0H0TIS1; A0A0H0V6M8; C0QWM4; G0EJ80	7	7	1	0	0	0	0	0	0	0	0	0	0	0	0	0
RVEDALSATRA|0	A0A0G4K5P2; A0A0H0TIS1; A0A0H0V6M8; C0QWM4; D5U544; D8IB78; G0EJ80; J9USS2; K0JLL7; L0X051; L8XV88; R5LQ94	1	1	2	2	2	0	0	0	0	0	0	0	0	0	0	0
EWVDMLKAGIIDPAKVSRS|0	A0A0G4K5P2; A0A0H0TIS1; A0A0H0V6M8; C0QWM4; D5U544; D8IB78; G0EJ80; J9USS2; K0JLL7; L0X051; L8XV88	6	9	0	8	14	0	0	0	0	0	0	0	0	0	0	0
NAQNGISFIQTTEGYLNE|0	A0A0G4K947; A0A0H0USH8; C0R1D6; D5U8W2; D8IDG1; G0EIL9; J9UXQ6; K0JLS4; L0X7D1; L8XR86; Q9F0F6	2	0	0	0	0	2	84	2	0	0	0	11	0	0	0	0
QAMVKEGLK|Pyrolidone from Q (1)	A0A0G4K5P2; A0A0H0TIS1; A0A0H0V6M8; C0QWM4; D5U544; D8IB78; F8UU24; G0EJ80; G1EI49; J9USS2; K0JLL7; L0X051; L8XV88; Q3YL98; Q3YL99; Q3YLA0; Q3YLA1; Q3YLA2; Q3YLA3; R5LQ94; T1WEF0; T1WEF7; T1WEG1; T1WEV9; T1WEW3; T1WEW8; T1WF92; T1WFA1; T1WFJ0; T1WFJ6; T1WFK2; T1WGB0; T1WGB4; T1WGB9	3	0	1	0	1	0	0	0	0	0	0	0	0	0	0	0
VATKTNDVAGDGTTTATVLAQ|0	A0A0G4K5P2; A0A0H0TIS1; A0A0H0V6M8; C0QWM4; D5U544; D8IB78; G0EJ80; J9USS2; K0JLL7; L8XV88; R5LQ94	1	0	0	0	9	0	0	0	0	0	0	0	0	0	0	0
ADDTNMLEMPRLMPYGR|0	A0A0G4K7E7; A0A0H0V8L3; A0A0H0WEB3; C0QZD1; D5U7U6; D8IBJ1; G0EJK2; J9UT97; K0JLX3; L0WZU4; L8XR25	8	3	5	0	0	0	0	0	0	0	0	0	0	0	0	0
MTVTFQGATQNLEGSQLTVGAK|0	A0A0H0VRR1; C0R042	1	3	0	0	0	21	8	16	0	0	5	6	0	0	0	1
TISANNDKEIGSL|0	A0A0G4K5P2; A0A0H0TIS1; A0A0H0V6M8; C0QWM4; D5U544; G0EJ80; Q3YL98; Q3YLA0; Q3YLA1; T1WEF0; T1WEF7; T1WEG1; T1WEW3; T1WEW8; T1WF92; T1WFA1; T1WGB9	3	8	3	0	0	0	0	0	0	0	0	0	0	0	0	0
RAIEEPIRM|0	A0A0G4K5P2; A0A0H0TIS1; A0A0H0V6M8; C0QWM4; D5U544; D8IB78; G0EJ80; J9USS2; K0JLL7; L0X051; L8XV88; R5LQ94	8	6	6	7	9	0	0	0	0	0	0	0	0	0	0	0
KSLGLEELKGELLKL|0	A0A0G4K3N7; A0A0H0TPD5; C0QW04; D8ICY6; G0ENR4; J9UBC0; K0JL88; L0X3E7; L8XS42	1	0	0	0	8	0	0	0	0	0	0	0	0	0	0	0
INGMINKI|0	A0A0G4K3P3; A0A0H0V840; C0QW13; D5UB63; D8ICX6; G0ENQ4; J9UAT9; K0JL79; L0X3F7; L8XVH7	10	0	3	0	0	0	0	0	0	0	0	0	0	0	0	0
AIQSANGIYSDSDRAL|0	A0A0G4K947; A0A0H0USH8; C0R1D6; D5U8W2; D8IDG1; G0EIL9; J9UXQ6; K0JLS4; L0X7D1; L8XR86; Q9F0F6; R5LA18	5	5	3	0	0	0	0	0	0	0	0	0	0	0	0	0
MEELGIKEPNLSGL|0	A0A0G4K884; A0A0H0TSS2; A0A0H0V4Y2; C0R0J7; L0X2W6; L8XM81	2	1	0	0	0	0	0	0	0	0	0	0	0	0	0	0
KEYQEHRFEK|0	A0A0G4K3N7; A0A0H0TPD5; C0QW04; D5UB53; D8ICY6; G0ENR4; J9UBC0; K0JL88; L0X3E7; L8XS42; R5LAU7	2	0	0	0	0	0	0	0	0	0	0	0	0	0	0	0
KVNQIGSLTETLDSIELA|0	A0A0H0W3D6; A0A0H0XEZ9; C0QV52; D8IET2; J9URW4; K0JI69; R5LML6	3	2	1	0	0	0	0	0	0	0	0	0	0	0	0	0
SQYKELSVDFEEALDLVKK|0	D8IA88; J9ULC7; K0JKN7	1	0	0	0	0	0	0	0	0	0	0	0	0	0	2	1
AAAEELGMPLYRYI|0	A0A0G4KAH6; A0A0H0W3D6; A0A0H0XEZ9; C0QV52; D5U9W9; D8IET2; G0EQW4; J9URW4; K0JI69; L0X4B5; L8XSM5	1	0	0	0	0	0	0	0	0	0	0	0	0	0	0	0
IGYNGKIEYA|0	A0A0G4K331; A9Q1Y9; C0QVC0; D5U9G6; L0X8F8; L8XNM8; M4HN28; T1WEU8; T1WFI0; T1WGA4	2	5	2	0	0	0	0	0	0	0	0	0	0	0	0	0
AELGAVQNRMESMVKSL|0	A0A0G4K947; A0A0H0USH8; C0R1D6; D5U8W2; D8IDG1; G0EIL9; J9UXQ6; K0JLS4; L0X7D1; L8XR86; Q9F0F6; R5LA18	1	0	0	0	0	0	0	0	0	0	0	0	0	0	0	0
LNANRQLNLTGNSMTKTIAQL|0	A0A0H0USH8; D5U8W2; G0EIL9; L0X7D1; L8XR86; Q9F0F6	1	0	0	0	0	0	0	0	0	0	0	0	0	0	0	0
RVGGDELDDAIIKY|0	A0A0G4K916; A0A0H0TUE9; C0R127; D5U8Z0; D8ID19; G0EJF3; J9TR23; K0JL85; L0X325; L8XW88	4	0	0	0	1	0	0	0	0	0	0	0	0	0	0	0
VGGDELDDAIIKY|0	A0A0G4K916; A0A0H0TUE9; C0R127; D5U8Z0; D8ID19; G0EJF3; J9TR23; K0JL85; L0X325; L8XW88	1	0	1	0	0	0	0	0	0	0	0	0	0	0	0	0
AVDAGFIEQSRQV|0	A0A0H0UWP8; A0A0H0VH59; C0QV71; D8ID10; J9UB52; K0JMV6; L0X5C7	2	5	3	0	0	0	0	0	0	0	0	0	0	0	0	0
DSNDKNLASEEFKKYA|0	A0A0G4K402; A0A0H0TZX4; C0QVH2; L0X4P1; L8XKI4	2	0	8	0	0	0	0	0	0	0	0	0	0	0	0	0
NSAVSKMDSITQQNA|0	A0A0G4KAN5; A0A0G4KAV7; A0A0H0TRL6; A0A0H0TS22; A0A0H0UBC6; A0A0H0UCG4; A0A0H0UHS9; A0A0H0UTT8; A0A0H0VH03; A0A0H0VMM2; A0A0H0VNP5; A0A0H0WC82; A0A0H0XDR3; B9USB5; B9USB6; C0QV19; G0EPR7; G0EPR8	1	0	0	0	0	0	0	0	0	0	0	0	0	0	0	0
SAVIEGQNEAGKETLA|0	A0A0G4K658; A0A0H0U523; C0QYS1; D5U776; G0EPV3; L0X0T0; L8XS94; R5LCC8	6	4	8	0	0	0	0	0	0	0	0	0	0	0	0	0
LDFYNHHPEYPI|0	A0A0G4K571; A0A0H0VNN6; C0QXP7; G0EKC5	3	1	3	0	0	0	0	0	0	0	0	0	0	0	0	0
NIVSKELDLTPAGIIK|0	A0A0H0WGM0; A0A0H0X9W8; A0A0H0XGX1; C0QXK7; D5U871; G0EM12	1	1	0	0	0	0	0	0	0	0	0	0	0	0	0	0
GELLKLEKEYQEHRFEK|0	A0A0G4K3N7; A0A0H0TPD5; C0QW04; D8ICY6; G0ENR4; J9UBC0; K0JL88; L0X3E7; L8XS42	15	8	4	0	0	6	0	0	0	0	0	0	0	0	0	1
GADMPINEPHGN|0	A0A0G4K916; A0A0H0TUE9; C0R127; D5U8Z0; D8ID19; G0EJF3; J9TR23; K0JL85; L0X325; L8XW88	3	0	5	0	0	0	0	0	0	0	0	0	0	0	0	0
FDAAQKIALIKEVRAVS|0	A0A0G4K403; A0A0H0XA53; C0QWX5; D8IEH3; G0EMR5; J9USC0; K0JF55; L0X2T4; L8XSH8; R5LQM0	14	5	0	0	22	0	0	0	0	0	0	0	0	0	0	0
KAEPTSLTYNPFDNINN|0	A0A0G4K7J0; A0A0H0TQQ6; A0A0H0TVL1; C0QZM2; D5U7K5; G0EM76; L0X3Z8; L8XL18	9	0	7	0	0	0	0	0	0	0	0	0	0	0	0	0
KTNDVAGDGTTTATVLA|0	A0A0G4K5P2; A0A0H0TIS1; A0A0H0V6M8; C0QWM4; D5U544; D8IB78; G0EJ80; J9USS2; K0JLL7; L0X051; L8XV88; R5LQ94	5	6	4	0	1	0	0	0	0	0	0	0	0	0	0	0
VVEGIGKGNGPIDA|0	A0A0H0UKM7; A0A0H0URB9; A0A0H0VM42; C0R089; L0X4K4	1	2	0	0	0	0	0	0	0	0	0	0	0	0	0	0
SVLKDRYENEIKQSLLKDMNL|0	A0A0G4K3I6; A0A0H0U4T3; C0QW08; D5UB57	2	0	2	0	0	0	0	0	0	0	0	0	0	0	0	0
NQLVAEVDR|0	A0A0G4K947; A0A0H0USH8; C0R1D6; D5U8W2; D8IDG1; G0EIL9; J9UXQ6; K0JLS4; L0X7D1; L8XR86; Q9F0F6	2	2	0	0	0	0	0	0	0	0	0	0	0	0	0	0
SESVIRDADMASAMV|0	A0A0G4K947; A0A0H0USH8; C0R1D6; D5U8W2; G0EIL9; L8XR86; Q9F0F6	2	0	4	0	0	0	0	0	0	0	0	0	0	0	0	0
YNPFDNINN|0	A0A0G4K7J0; A0A0H0TQQ6; A0A0H0TVL1; C0QZM2; D5U7K5; G0EM76; L0X3Z8; L8XL18; R5L6U4	4	0	4	0	0	0	0	0	0	0	0	0	0	0	0	0
GIIDPAKVSRS|0	A0A0G4K5P2; A0A0H0TIS1; A0A0H0V6M8; C0QWM4; D5U544; D8IB78; G0EJ80; J9USS2; K0JLL7; L0X051; L8XV88; R5LQ94	9	10	5	2	10	0	0	0	0	0	0	0	0	0	0	0
TGKDGLEAFNEAIENIKPRVEV|0	A0A0G4K487; A0A0H0U804; C0QVZ2; G0ENS6; L0X3N1	4	5	2	0	0	0	0	0	0	0	0	0	0	0	0	0
KSLADGAREAGLKF|0	A0A0G4K497; A0A0H0WHN0; A0A0H0X8W2; C0QW11; D5UB61; D8ICX8; G0ENQ6; J9UQB5; K0JMU2; L0X3P8; L8XWW2; R5LT20	3	0	12	0	0	0	0	0	0	0	0	0	0	0	0	0
GPPTIINDGVTI|0	A0A0G4K5P2; A0A0H0TIS1; A0A0H0V6M8; C0QWM4; D5U544; D8IB78; G0EJ80; J9USS2; K0JLL7; L0X051; L8XV88; R5LQ94	7	8	3	0	0	0	0	0	0	0	0	0	0	0	0	0
HAGRNVDIGRDHT|0	A0A0G4K8E8; A0A0H0WAG7; C0R0P3; G0EK92; L0X6H7; L8XNQ7	4	0	1	0	0	0	0	0	0	0	0	0	0	0	0	0
GISDEIKSGIYTGIGFMLK|0	D8IAL7; J9UV35; K0JI79	2	2	0	0	2	0	0	0	18	10	0	0	0	17	10	0
NQLLRIEEELGNRAVYLGKKAFYNVIK|0	A0A0G4KAH6; A0A0H0W3D6; A0A0H0XEZ9; C0QV52; G0EQW4	2	10	6	0	0	0	0	0	0	0	0	0	0	0	0	0
MKLIGDVEKEHRE|0	A0A0G4K3W6; A0A0H0W8A8; A0A0H0XBC4; C0QW82; D5U3I2; G0ENB2; L0X330; L8XTW7; R5L6I4	1	9	0	0	0	0	0	0	0	0	0	0	0	0	0	0
TEIDEEERFPVETVKKMA|0	A0A0G4KAX1; A0A0H0WA29; C0QV73; G0EQU0	1	0	0	0	0	0	0	0	0	0	0	0	0	0	0	0
AKNTKDYKSLGLEELK|0	A0A0G4K3N7; A0A0H0TPD5; C0QW04; G0ENR4	15	1	6	0	0	4	0	0	0	0	0	0	0	0	0	0
QRAELGAVQNRMESMV|0	A0A0G4K947; A0A0H0USH8; C0R1D6; D5U8W2; D8IDG1; G0EIL9; J9UXQ6; K0JLS4; L0X7D1; L8XR86; Q9F0F6; R5LA18	2	0	0	0	0	0	0	0	0	0	0	0	0	0	0	0
KEYENDYAKEETK|0	A0A0G4K568; A0A0H0UEK7; A0A0H0UID0; A0A0H0UIL8; A0A0H0VGF6; A0A0H0WD41; A0A0H0WEW4; A0A0H0XBE7; A0A0H0XEE4; C0QVX9; D8IFS2; G0EKH7; K0JHP5	1	0	0	0	0	0	0	0	0	0	0	0	0	0	0	0
VKSPIGYEKSQ|0	A0A0G4K3P3; A0A0H0V840; C0QW13; D5UB63; D8ICX6; G0ENQ4; J9UAT9; K0JL79; L0X3F7; L8XVH7; R5LAS4	4	0	1	0	0	0	0	0	0	0	0	0	0	0	0	0
VVAIEKSTGNVIAV|0	A0A0G4K916; A0A0H0TUE9; C0R127; D5U8Z0; D8ID19; G0EJF3; J9UB31; K0JL85; L0X325; L8XW88	1	0	0	0	0	0	0	0	0	0	0	0	0	0	0	0
DKYSGIQIKEDNKEYL|0	D8IAA0; J9UU75; K0JKG9	1	0	0	0	12	0	0	0	0	0	0	0	0	0	0	0
LFNQSEKLMETV|0	A0A0G4K8T3; A0A0H0TLX2; A0A0H0TPY8; A0A0H0UAG2; A0A0H0V4Y1; A0A0H0WFM7; A0A0H0WWG7; A0A0H0XF61; C0R0X5; G0EJS8	1	0	0	0	0	0	0	0	0	0	0	0	0	0	0	0
HIGANMDQRV|0	A0A0G4K947; A0A0H0USH8; C0R1D6; D5U8W2; D8IDG1; G0EIL9; J9UXQ6; K0JLS4; L0X7D1; L8XR86; Q9F0F6; R5LA18	2	1	4	0	0	0	0	0	0	0	0	0	0	0	0	0
HAFGSHKFL|0	A0A0G4K7E7; A0A0H0V8L3; A0A0H0WEB3; C0QZD1; D5U7U6; D8IBJ1; G0EJK2; J9UT97; K0JLX3; L0WZU4; L8XR25; R5M037	4	0	10	0	0	0	0	0	0	0	0	0	0	0	0	0
AAEELGMPLYRYIGGTNA|0	A0A0G4KAH6; A0A0H0W3D6; A0A0H0XEZ9; C0QV52; D5U9W9; D8IET2; G0EQW4; J9URW4; K0JI69; L0X4B5; L8XSM5	1	0	0	0	0	0	0	0	0	0	0	0	0	0	0	0
GSTYQVPVDVRPDRQNSLA|0	A0A0G4K487; A0A0H0U804; C0QVZ2; D5UB41; G0ENS6; L0X3N1; L8XVR2; R5LAQ0	1	0	4	0	0	0	0	0	0	0	0	0	0	0	0	0
KIDLYVPLNK|0	A0A0H0TL91; A0A0H0U743; A0A0H0UFD2; A0A0H0UJ68; A0A0H0V2M4; A0A0H0WLL7; A0A0H0WRY0; C0QYN1	0	0	0	0	0	0	0	0	0	0	0	0	0	0	0	1
HSSAPIDFQEY|0	A0A0G4KAH6; A0A0H0W3D6; A0A0H0XEZ9; C0QV52; D5U9W9; D8IET2; G0EQW4; J9URW4; K0JI69; L0X4B5; L8XSM5; R5LML6	2	1	0	0	0	0	0	0	0	0	0	0	0	0	0	0
AKEIELEDPFENMGAQIVKEV|0	A0A0G4K5P2; A0A0H0TIS1; A0A0H0V6M8; C0QWM4; D5U544; D8IB78; G0EJ80; J9USS2; K0JLL7; L0X051; L8XV88; R5LQ94	32	23	14	6	1	0	0	0	0	0	0	0	0	0	0	0
KIEVNGSVKKSL|0	A0A0H0XGC9	2	0	0	0	0	0	0	0	0	0	0	0	0	0	0	0
DADPVYGSVVISK|0	A0A0H0U804; C0QVZ2; G0ENS6	3	3	0	0	0	0	0	0	0	0	0	0	0	0	0	0
VVGDARQTHQLKK|0	A0A0G4K3N7; A0A0H0TPD5; C0QW04; D5UB53; D8ICY6; G0ENR4; J9UBC0; K0JL88; L0X3E7; L8XS42; R5LAU7	4	0	0	0	0	0	0	0	0	0	0	0	0	0	0	1
YAGSEHPHEANKPTVVNI|0	A0A0G4K3M2; A0A0H0UG10; A0A0H0VI61; C0QW52; D5U8P4; G0ENE1; L0X1T4; L8XVM5	3	1	4	0	0	0	0	0	0	0	0	0	0	0	0	0
YEFEIDGKKVHIGGMS|0	A0A0G4K720; A0A0H0TZW3; A0A0H0UNI4; A0A0H0UNQ4; A0A0H0VRW6; A0A0H0WC92; A0A0H0WYT5; A0A0H0X9A7; C0QYU8; L0WZ68	1	0	0	0	0	0	0	0	0	0	0	0	0	0	0	0
GDTVEVIAGEQSGERGEV|0	A0A0G4K492; A0A0H0WE97; C0QW07; D5UB56; D8ICY3; G0ENR1; J9UQF7; K0JMU4; L0X3P5; L8XWW7	1	0	0	0	1	0	0	0	0	0	0	0	0	0	0	0
PVGDASKAIVTVVTTQDDDANKGAAEA|0	A0A0H0X349; C0QXT3; G0EKG1	1	2	3	0	0	0	0	0	0	0	0	0	0	0	0	0
QKQLEEIAQEKM|Pyrolidone from Q (1)	A0A0G4K485; A0A0H0XFL7; C0QWX2; D5UBF9; D8IEH0; G0EMR8; J9UXV3; K0JHR3; L0X1Y3; L8XPF6; R5L7Y3	2	0	0	7	8	0	0	0	0	0	0	0	0	0	0	0
LGYFGKTPSTPDPEIVKI|0	A0A0G4K6M6; A0A0H0TY53; A0A0H0V274; A0A0H0V9F5; A0A0H0XA98; C0QY07; D5U4C9; D8I9T6; G0EPB7; J9UGL5; K0JKW5; L0X024; L8XSV2	1	1	8	0	0	0	0	0	0	0	0	0	0	0	0	0
IVKVRIPGGEATPAPPLGPALGQKQIQIA|0	A0A0G4K485; A0A0H0XFL7; C0QWX2; D5UBF9; D8IEH0; G0EMR8; J9UXV3; K0JHR3; L0X1Y3; L8XPF6; R5L7Y3	1	0	3	0	0	0	0	0	0	0	0	0	0	0	0	0
MKRTYQPSKLR|0	A0A0G4K9T8; A0A0H0TZD8; D5U933; J9UUK6; K0JKS9; L0X5V6; L8XV25; R5LR83	1	0	0	0	0	0	0	0	0	0	0	0	0	0	0	1
ATINQKQLEEIAQEK|0	A0A0G4K485; A0A0H0XFL7; C0QWX2; D8IEH0; G0EMR8; J9UXV3; K0JHR3; L0X1Y3; L8XPF6	14	16	9	0	22	0	0	0	0	1	0	0	0	0	0	0
QPSELIATGIAGIDLNNTLVTGQK|0	A0A0G4KAU2; A0A0H0U6L6; A0A0H0VI36; A0A0H0WAY2; A0A0H0XKU3; C0QV77; D5UAB5; D8ID03; G0EQT3; J9URQ7; K0JLB7; L0X8K3; L8XS60; R5LEP1	1	1	0	0	0	0	0	0	0	0	0	0	0	0	0	1
GDEGGFAPTLKDNEEPLQVI|0	A0A0G4KAH6; A0A0H0W3D6; A0A0H0XEZ9; C0QV52; D5U9W9; D8IET2; G0EQW4; J9URW4; K0JI69; L0X4B5; L8XSM5	3	0	2	0	0	0	0	0	0	0	0	0	0	0	0	0
MNLSDYKGILV|0	A0A0G4KAJ6; A0A0H0UWP8; A0A0H0VH59; C0QV71; D5UAA8; D8ID10; G0EQT8; J9UB52; K0JMV6; L0X5C7	4	0	6	0	0	0	0	0	0	0	0	0	0	0	0	0
RGVDALANAVKVT|0	A0A0G4K5P2; A0A0H0TIS1; A0A0H0V6M8; C0QWM4; D5U544; D8IB78; G0EJ80; J9USS2; K0JLL7; L0X051; L8XV88; R5LQ94	2	1	6	0	4	0	0	0	0	0	0	0	0	0	0	0
AERIEKDSMDSDVESVLK|0	A0A0H0TQQ8; A0A0H0W8H3; C0QW05	1	10	0	0	0	1	0	0	0	0	0	0	0	0	0	1
KYAGIQIKEGDTEYLIVKNEEIVALIK|0	A0A0H0U5L6; C0QVL3; D5UAF9; G0EPH3; L0X7N4; L8XRD8	1	0	0	0	0	0	0	0	0	0	0	0	0	0	0	0
GHKLGEFAPTRKF|0	A0A0G4K3P9; A0A0H0TQQ4; A0A0H0VI08; C0QW00; D5UB49; G0ENR8; L0X622; L8XSF2	3	0	2	0	0	0	0	0	0	0	0	0	0	0	0	0
VTDIINPMDRLTNKPR|0	A0A0G4K9D3; A0A0H0TYM8; A0A0H0UFL5; A0A0H0UR63; C0R179; D5UBE4; G0EJ16; L0X3F0; L8XNJ7	5	0	4	0	0	5	0	0	0	0	0	0	0	0	0	1
KTVKDNEFGNTFDTSKDTSDGFESF|0	A0A0G4K6H0; A0A0H0UF16; A0A0H0UJ58; A0A0H0V8P8; A0A0H0WKB9; A0A0H0WVP3; C0QY68; L0WZS1; L8XT85	1	0	0	0	0	0	0	0	0	0	0	0	0	0	0	0
AVSEKMRSQYRGLQQ|0	A0A0G4K947; A0A0H0USH8; C0R1D6; D5U8W2; D8IDG1; G0EIL9; J9UXQ6; K0JLS4; L0X7D1; L8XR86; Q9F0F6; R5LA18	2	0	0	0	0	0	0	0	0	0	0	0	0	0	0	0
TEGYLNETTNIMQRMREL|0	A0A0G4K947; A0A0H0USH8; C0R1D6; D5U8W2; D8IDG1; G0EIL9; J9UXQ6; K0JLS4; L0X7D1; L8XR86; Q9F0F6; R5LA18	2	4	1	0	0	0	0	0	0	0	0	0	0	0	0	0
LTGGQVISEDLGMKLE|0	A0A0G4K5P2; A0A0H0TIS1; A0A0H0V6M8; C0QWM4; D5U544; D8IB78; G0EJ80; J9USS2; K0JLL7; L0X051; L8XV88; R5LQ94	4	7	3	1	0	0	0	0	0	0	0	0	0	0	0	0
IEAKKQKGNMGF|0	A0A0G4K5P2; A0A0H0TIS1; A0A0H0V6M8; C0QWM4; D8IB78; G0EJ80; J9USS2; K0JLL7; L0X051; L8XV88; R5LQ94	1	0	3	0	0	0	0	0	0	0	0	0	0	0	0	0
MDAIDKLRDTATS|0	A0A0G4K571; A0A0H0VNN6; C0QXP7; D5U5F7; G0EKC5; L0X2Y9; L8XR03	1	6	1	0	0	0	0	0	0	0	0	0	0	0	0	0
ISDAMEKVGKEGVI|0	A0A0G4K5P2; A0A0H0TIS1; A0A0H0V6M8; C0QWM4; D5U544; D8IB78; F8UU24; G0EJ80; G1EI49; J9USS2; K0JLL7; L0X051; L8XV88; Q3YL98; Q3YLA0; Q3YLA1; Q3YLA2; Q3YLA3; R5LQ94; T1WEF0; T1WEF7; T1WEG1; T1WEW3; T1WEW8; T1WF92; T1WFA1; T1WFJ0; T1WFJ6; T1WFK2; T1WGB0; T1WGB4; T1WGB9	8	21	5	0	0	0	0	0	0	0	0	0	0	0	0	0
MKFFIDTANVDDIRK|0	D8ID62; J9UAV6; K0JMZ1	1	1	0	0	0	0	0	0	0	0	0	0	0	6	8	1
SVARNEGYEQIAAIFLETAENEREHAKI|0	A0A0H0W8A8; A0A0H0XBC4; C0QW82; D5U3I2; L0X330; R5L6I4	1	10	1	0	0	0	0	0	0	0	0	0	0	0	0	0
IATNAGLDGSVVAIEAK|0	A0A0G4K5P2; A0A0H0TIS1; A0A0H0V6M8; C0QWM4; G0EJ80; L0X051; L8XV88	6	18	4	0	0	0	7	0	0	0	0	6	0	0	0	0
KRAIEEPIRMI|0	A0A0G4K5P2; A0A0H0TIS1; A0A0H0V6M8; C0QWM4; D5U544; D8IB78; G0EJ80; J9USS2; K0JLL7; L0X051; L8XV88; R5LQ94	3	4	1	0	0	0	0	0	0	0	0	0	0	0	0	0
VRDFQGIPR|0	A0A0G4K3I6; A0A0H0U4T3; C0QW08; D5UB57; D8ICY2; G0ENR0; J9UGV9; K0JMQ2; L0X2B1; L8XVP8; R5LFJ0	2	0	0	0	0	6	2	0	0	0	6	9	5	1	6	1
NDGVTIAKEIELEDPFENMGAQIVKEV|0	A0A0G4K5P2; A0A0H0TIS1; A0A0H0V6M8; C0QWM4; D5U544; D8IB78; G0EJ80; J9USS2; K0JLL7; L0X051; L8XV88; R5LQ94	1	8	5	0	0	0	0	0	0	0	0	0	0	0	0	0
FQDIIDNFLNK|0	A0A0G4K876; A0A0H0UBA0; C0R0D0; D5U6V3; G0ELE6; L0WY00; L8XW39	11	10	7	0	0	0	2	0	0	0	0	0	0	0	0	0
IYEGTSEVQRM|0	A0A0G4KAX1; A0A0H0WA29; C0QV73; D5UAB0; D8ID08; G0EQU0; J9URQ5; K0JLC2; L0X610; L8XQ86	6	12	3	0	10	0	0	0	0	0	0	0	0	0	0	0
VGKEGVITVEEAK|0	A0A0G4K5P2; A0A0H0TIS1; A0A0H0V6M8; C0QWM4; D5U544; D8IB78; F8UU24; G0EJ80; G1EI49; J9USS2; K0JLL7; L0X051; L8XV88; Q3YL98; Q3YL99; Q3YLA0; Q3YLA1; Q3YLA2; Q3YLA3; R5LQ94; T1WEF0; T1WEF7; T1WEG1; T1WEV9; T1WEW3; T1WEW8; T1WF92; T1WF97; T1WFA1; T1WFJ0; T1WFJ6; T1WFK2; T1WGB0; T1WGB4; T1WGB9	11	24	12	5	6	7	4	0	0	1	6	5	0	21	7	1
SQRAELGAVQNRMESMV|0	A0A0H0USH8; C0R1D6; Q9F0F6	2	0	0	0	0	0	0	0	0	0	0	0	0	0	0	0
TKTNDVAGDGTTTAT|0	A0A0G4K5P2; A0A0H0TIS1; A0A0H0V6M8; C0QWM4; D5U544; D8IB78; G0EJ80; J9USS2; K0JLL7; L0X051; L8XV88; R5LQ94	2	1	0	0	0	0	0	0	0	0	0	0	0	0	0	0
VPYVPITADNVTIAEEAYK|0	D8IEY4; K0JGQ0	1	3	0	0	0	0	0	0	9	3	0	0	0	27	16	1
VASGIADRALVQFA|0	A0A0G4K4B2; A0A0H0WGM0; A0A0H0X9W8; A0A0H0XGX1; C0QXK7; D5U871; D8IG10; G0EM12; J9UV01; K0JFH6; L0X0S1; L8XM79	1	0	0	0	0	0	0	0	0	0	0	0	0	0	0	0
TAELEDALVLIYDKK|0	D8IB78; J9USS2; K0JLL7; Q3YLA3	1	0	2	29	13	0	0	0	0	0	0	0	0	0	0	0
RGVDALANAVKVTL|0	A0A0G4K5P2; A0A0H0TIS1; A0A0H0V6M8; C0QWM4; D5U544; D8IB78; G0EJ80; J9USS2; K0JLL7; L0X051; L8XV88; R5LQ94	2	1	0	0	11	0	0	0	0	0	0	0	0	0	0	0
FGIADLGIVGDVNKVLPL|0	A0A0G4KAJ6; A0A0H0UWP8; A0A0H0VH59; C0QV71; D5UAA8; D8ID10; G0EQT8; J9UB52; K0JMV6	4	3	1	0	0	0	0	0	0	0	0	0	0	0	0	0
IELEDPFENMGAQIVKEV|0	A0A0G4K5P2; A0A0H0TIS1; A0A0H0V6M8; C0QWM4; D5U544; D8IB78; G0EJ80; J9USS2; K0JLL7; L0X051; L8XV88; R5LQ94	6	5	6	19	16	0	0	0	0	0	0	0	0	0	0	0
VSQRAELGAVQNRMESMV|0	A0A0H0USH8; C0R1D6; Q9F0F6	2	0	0	0	0	0	0	0	0	0	0	0	0	0	0	0
IVDIYIQEK|0	A0A0G4KAZ6; A0A0H0U2R1; A0A0H0WGR5; C0QV55; D5U9W5; G0EQW1; L0X621; L8XVG1	3	0	0	0	0	0	0	0	0	0	0	0	0	0	0	0
LTAEVIITDIPEPEKPMPPMPGGGMGGMY|0	A0A0G4K5P2; A0A0H0TIS1; A0A0H0V6M8; C0QWM4; D8IB78; G0EJ80; J9USS2; K0JLL7; L0X051; L8XV88; R5LQ94	3	11	1	0	0	0	0	0	0	0	0	0	0	0	0	0
NLAIDDYKAF|0	A0A0G4K7A3; A0A0H0V7T1; C0QZD0; D5U7U7; D8IBJ0; G0EJK1; J9USF0; K0JLG9; L0WYR7; L8XS80	2	0	0	8	1	0	0	0	0	0	0	0	0	0	0	0
IGGKDVENMTEADIKKSS|0	A0A0H0U152; A0A0H0V034; A0A0H0W4B0; A0A0H0WZA6; C0R1U0; L0X3W3	5	0	5	0	0	0	0	0	0	0	0	0	0	0	0	0
AYTREQILQQTGAAM|0	A0A0G4K947; A0A0H0USH8; C0R1D6; D5U8W2; D8IDG1; G0EIL9; J9UXQ6; K0JLS4; L0X7D1; L8XR86; Q9F0F6; R5LA18	4	3	4	0	0	0	0	0	0	0	0	0	0	0	0	0
LGKVETEHAKL|0	A0A0G4K876; A0A0H0UBA0; C0R0D0; D5U6V3; G0ELE6; L0WY00; L8XW39	1	1	0	0	0	0	0	0	0	0	0	0	0	0	0	0
NSVIGMVDEALLK|0	A0A0G4K7S6; C0R027; D5U7D6; G0EKN9; L0X542; L8XRQ5; Q26501	1	0	0	0	0	0	0	0	0	0	0	0	0	0	0	0
NEAFAGESMAR|0	A0A0G4K3W6; A0A0H0W8A8; A0A0H0XBC4; C0QW82; D5U3I2; G0ENB2; L0X330; L8XTW7	1	6	0	0	0	0	3	1	0	0	0	0	0	0	0	0
LIVEGLDNSFIEYFNIGTK|0	D8IBE6; J9UTE0; K0JLD2	1	1	0	0	0	0	0	0	0	0	0	0	0	0	0	1
AIGIPTGITEVER|0	A0A0G4K916; A0A0H0TUE9; C0R127; D5U8Z0; D8ID19; G0EJF3; J9TR23; K0JL85; L0X325; L8XW88; R5L684	3	0	0	0	0	0	0	0	0	0	0	0	0	0	0	0
SLPVPLKKA|0	A0A0G4K823; A0A0H0VFA9; A0A0H0WR31; A0A0H0WZ43; C0R021; G0EKN4; L0X0V2; L8XRY5	1	6	0	0	0	0	1	0	0	0	0	0	0	0	0	0
MIINNNISALNANRQL|0	A0A0G4K947; A0A0H0USH8; D5U8W2; G0EIL9; L0X7D1; L8XR86; P80161; Q9F0F6	6	1	4	0	0	0	0	0	0	0	0	0	0	0	0	0
QVAIEQKNKLASDTV|Pyrolidone from Q (1)	A0A0G4K876; A0A0H0UBA0; C0R0D0; G0ELE6; L0WY00; L8XW39	2	0	3	0	0	0	0	0	0	0	0	0	0	0	0	0
DSAVEELSQIAGQRAVV|0	A0A0G4K3I6; A0A0H0U4T3; C0QW08; G0ENR0; L0X2B1; L8XVP8	4	2	1	0	0	0	0	0	0	0	0	0	0	0	0	0
QLEAAGGKVEIK|Pyrolidone from Q (1)	D8IEH3; J9USC0; K0JF55	2	3	0	0	2	0	0	0	19	104	0	6	0	41	47	1
KLFKDIAPR|0	A0A0G4K3J9; A0A0H0V2Z8; A0A0H0XDS3; C0QW21; D5UB72; G0ENP6; L0X2C6; L8XVN2; R5LFG5	8	0	8	0	0	3	0	0	0	0	0	0	0	0	0	1
ARIADDTNMLEMPRLMPYGR|0	A0A0G4K7E7; A0A0H0V8L3; C0QZD1; D5U7U6; D8IBJ1; G0EJK2; J9UT97; K0JLX3; L0WZU4; L8XR25	9	0	0	0	0	2	0	0	0	0	0	0	0	0	0	1
EAFSMGMGGILK|0	A0A0G4K4A6; A0A0H0X5N8; C0QX29; D5U4Y2; D8IEE0; G0EMC8; J9ULB0; K0JGD3; L0X0N9; L8XNF0; R5LSR6	1	1	0	0	0	2	0	2	0	0	3	0	2	0	13	1
LGKVPNSI|0	A0A0G4K916; A0A0H0TUE9; C0R127; D5U8Z0; D8ID19; G0EJF3; J9UB31; K0JL85; L0X325; L8XW88	4	0	3	0	0	0	0	0	0	0	0	0	0	0	0	0
MKKDIHPQY|0	A0A0G4K8P3; A0A0H0X8D2; C0R0Z4; D5UBB6; G0EJH9; R5LU71	2	0	2	0	0	0	0	0	0	0	0	0	0	0	0	0
AEMKSIFAERSIT|0	A0A0H0XFU3	2	0	0	0	0	0	0	0	0	0	0	0	0	0	0	0
SLTVENPDEQVGVNI|0	A0A0G4K5P2; A0A0H0TIS1; A0A0H0V6M8; C0QWM4; G0EJ80	1	3	0	0	0	0	0	0	0	0	0	0	0	0	0	0
YIPGIDHTLQEHNRV|0	A0A0G4K3G9; A0A0H0V0B7; A0A0H0VH37; A0A0H0VYB4; C0QVZ1; D5UB40; D8ICZ9; G0ENS7; J9URR6; K0JL53; L0X2M1; L8XWY4; R5LT46	4	0	0	0	0	0	0	0	0	0	0	0	0	0	0	0
AAKQLLFDEEARRA|0	A0A0G4K5P2; A0A0H0TIS1; A0A0H0V6M8; C0QWM4; D5U544; G0EJ80; L0X051; L8XV88	2	5	3	0	0	0	0	0	0	0	0	0	0	0	0	0
AAKQLLFDEEARR|0	A0A0G4K5P2; A0A0H0TIS1; A0A0H0V6M8; C0QWM4; D5U544; D8IB78; G0EJ80; J9USS2; K0JLL7; L0X051; L8XV88; R5LQ94	3	13	1	0	31	0	0	0	0	4	0	0	0	0	0	0
HQDILDKFQADVDNRWAR|0	D8ICR0; J9URY6; K0JMR2	1	0	0	0	0	0	0	0	2	0	0	0	0	39	20	1
TENTIASESVIRDADMASAMV|0	A0A0G4K947; A0A0H0USH8; C0R1D6; D5U8W2; G0EIL9; L8XR86; Q9F0F6	4	1	4	0	0	0	0	0	0	0	0	0	0	0	0	0
MIAEGLENVDFIAMNTDAQALSR|0	D8IBM7; J9UDB2; K0JLK0	2	0	0	0	0	0	0	0	0	0	0	0	0	1	0	1
ADEENLDLEEGEEEEQAEAAPKK|Acetylation of protein N-term (1)	A0A0G4K8Z5; A0A0H0U1X3; A0A0H0V047; C0R181; G0EJ14	5	0	0	0	0	0	0	0	0	0	0	0	0	0	0	0
ASDDKTVIGRAV|0	A0A0H0UKM7; A0A0H0URB9; A0A0H0VM42; C0R089; D8IAL3; J9UU81; K0JFK9	2	5	0	0	0	0	0	0	0	0	0	0	0	0	0	0
YGGQKVISGNIIV|0	A0A0G4K8E8; A0A0H0WAG7; C0R0P3; D5U8B7; G0EK92; L0X6H7; L8XNQ7; R5LDV0	2	0	3	0	0	0	0	0	0	0	0	0	0	0	0	0
KQNVPEKLELK|0	A0A0G4K4P3; A0A0H0UUD3; A0A0H0WF09; C0QWW9; D5UBF6; G0EMS1; L0X1M5; L8XSI2	1	0	0	0	0	0	0	0	0	0	0	0	0	0	0	0
IANGLEVMGIKEGYQGL|0	A0A0G4K571; A0A0H0VNN6; C0QXP7; D5U5F7; G0EKC5; L0X2Y9; L8XR03	1	8	0	0	0	0	0	0	0	0	0	0	0	0	0	0
SALENFNKAIEIDSNYTEAIDAKNLISI|0	D8ICV5; J9URU5; K0JHQ7	1	0	0	0	0	0	0	0	0	0	0	0	0	0	0	0
SIIKEDTIKLL|0	A0A0G4K6Y3; A0A0H0X2L0; C0QZA3; G0EMK4; Q7X3H8	3	16	2	0	0	0	0	0	0	0	0	0	0	0	0	0
NVVGVDIVASRNIEIKK|0	D8ICC9; J9UX96; K0JKM4	1	0	2	1	10	0	0	0	0	0	0	0	0	0	0	1
LNANRQLNLTGN|0	A0A0H0USH8; D5U8W2; G0EIL9; J9UXQ6; K0JLS4; L0X7D1; L8XR86; P80161; Q9F0F6	2	0	2	0	0	0	0	0	0	0	0	0	0	0	0	0
IAQLSSGMRIN|0	A0A0G4K947; A0A0H0USH8; C0R1D6; D5U8W2; G0EIL9; L0X7D1; L8XR86; Q9F0F6	1	0	0	0	0	0	0	0	0	0	0	0	0	0	0	0
ASVARNEGYEQIA|0	A0A0G4K3W6; A0A0H0W8A8; A0A0H0XBC4; C0QW82; D5U3I2; D8ICG1; G0ENB2; J9UBZ5; K0JKT4; L0X330; L8XTW7; R5L6I4	1	2	2	0	0	0	0	0	0	0	0	0	0	0	0	0
NSSIEDAQRSDL|0	A0A0H0U2R1; A0A0H0WGR5; C0QV55	4	0	0	0	0	0	0	0	0	0	0	0	0	0	0	0
LEAAGGKVEVK|0	A0A0G4K403; A0A0H0XA53; C0QWX5; D5UBG2; G0EMR5; L0X2T4; L8XSH8; R5LQM0	2	1	0	0	0	0	0	0	0	0	0	3	0	0	0	0
EFNPDVIVALGGGSALDAAK|0	A0A0G4KA99; A0A0H0UFD5; A0A0H0VAB2; A0A0H0W5D6; A0A0H0WP44; C0R295; D8ID45; G0ENY0; J9URK6; K0JLF9	1	0	0	0	0	1	7	0	177	18	2	8	2	68	17	1
QHKLESLTVENPDEQVGVNIV|0	A0A0G4K5P2; A0A0H0TIS1; A0A0H0V6M8; C0QWM4; G0EJ80	3	7	5	0	0	0	0	0	0	0	0	0	0	0	0	0
KQRSDLGAYQNRLEM|0	A0A0G4K7S6; C0R027; D5U7D6; G0EKN9; L0X542; L8XRQ5; Q26501	1	0	0	0	0	0	0	0	0	0	0	0	0	0	0	0
MAVEELSRV|0	A0A0G4KAX1; A0A0H0WA29; C0QV73; D5UAB0; D8ID08; G0EQU0; J9URQ5; K0JLC2; L0X610; L8XQ86	1	0	0	0	0	0	0	0	0	0	0	0	0	0	0	0
NLAIDDYKAFEA|0	A0A0G4K7A3; A0A0H0V7T1; C0QZD0; D5U7U7; D8IBJ0; G0EJK1; J9USF0; K0JLG9; L0WYR7; L8XS80	3	0	0	3	0	0	0	0	0	0	0	0	0	0	0	0
KSGKNVDIAKEIGKVLA|0	A0A0G4K497; A0A0H0X8W2; C0QW11; D8ICX8; G0ENQ6; J9UQB5; K0JMU2	13	0	17	0	0	0	0	0	0	0	0	0	0	0	0	0
MPLVIVIDIFTGF|Oxidation of M (1)	A0A0G4K9C6; G0EHY9	1	2	0	0	0	0	0	0	0	0	0	0	0	0	0	0
TVGLWKEWGIMK|0	A0A0G4K4M6; A0A0H0U5L7; A0A0H0UPN6; A0A0H0UW55; C0QXQ4	4	2	0	0	0	0	0	0	0	0	0	0	0	0	0	0
NAASIASQVL|0	A0A0G4K5P2; A0A0H0TIS1; A0A0H0V6M8; C0QWM4; D5U544; D8IB78; G0EJ80; J9USS2; K0JLL7; L0X051; L8XV88; R5LQ94	1	0	0	0	0	0	0	0	0	0	0	0	0	0	0	0
SASSTSLLNQAEELV|0	A0A0H0U614; A0A0H0UBE3; A0A0H0UKR8; A0A0H0UPI7; A0A0H0UVX7; A0A0H0WFR4; A0A0H0WTT9; A0A0H0X5K4; A0A0H0XP31; C0R1Y9	1	0	0	0	0	0	0	0	0	0	0	0	0	0	0	0
KGTYVIDEETGATSVEGVFAGGDAAR|0	D8IBC5; J9UK83; K0JGE0	2	3	0	0	0	0	0	0	4	4	0	0	0	7	8	1
LNASVEAARAGEQGKGF|0	A0A0G4K8T3; A0A0G4K8U2; A0A0G4K8Y0; A0A0H0TLX2; A0A0H0TP85; A0A0H0TPY8; A0A0H0U3I5; A0A0H0U9J5; A0A0H0UAG2; A0A0H0UIM9; A0A0H0UK81; A0A0H0UR96; A0A0H0UU80; A0A0H0V3T3; A0A0H0V4B8; A0A0H0V4Y1; A0A0H0VMW6; A0A0H0W3X0; A0A0H0WFM7; A0A0H0WL29; A0A0H0WL94; A0A0H0WWG7; A0A0H0XBK9; A0A0H0XF61; A0A0H0XL21; C0R0X4; C0R0X5; C0R165; C0R1V9; D5U5V9; D5U8H7; D5U9H6; D5UB14; D8IFD1; G0EJ31; G0EJS8; G0EJS9; J9T…	1	2	0	0	0	0	0	0	0	0	0	0	0	0	0	0
RFDENAAVIVDDKKEPRGK|0	A0A0G4K3I0; A0A0H0UIF3; C0QW06; D5UB55; K0JL40; L0X2N4; R5LT32	10	7	10	0	0	0	0	0	0	0	0	0	0	0	0	0
ELEDPFENMGAQI|0	A0A0G4K5P2; A0A0H0TIS1; A0A0H0V6M8; C0QWM4; D5U544; D8IB78; G0EJ80; J9USS2; K0JLL7; L0X051; L8XV88; R5LQ94	2	4	4	0	0	0	0	0	0	0	0	0	0	0	0	0
VKPGDAVVAGQELAIVG|0	A0A0G4K6M6; A0A0H0TY53; A0A0H0V274; A0A0H0V9F5; A0A0H0XA98; C0QY07; D5U4C9; D8I9T6; G0EPB7; J9UGL5; K0JKW5; L0X024; L8XSV2	2	1	0	0	0	5	4	2	0	2	11	7	7	15	15	0
KAGGLVPTSHEIIDNVKALAGGLV|0	A0A0H0UY97; A0A0H0W5C6; C0QVA3	4	3	7	0	0	0	0	0	0	0	0	0	0	0	0	0
SESVIRDADMASA|0	A0A0G4K947; A0A0H0USH8; C0R1D6; D5U8W2; G0EIL9; L8XR86; Q9F0F6	3	2	4	0	0	0	0	0	0	0	0	0	0	0	0	0
NFGTETVNIQELEGEDNINAFLLR|0	D8IEE2; J9UX46; K0JIC8	1	0	0	0	0	0	0	0	0	0	0	0	0	1	3	1
ATEEGFEEIAR|0	A0A0H0XBC4; C0QW82	2	14	2	0	0	0	7	0	0	0	0	2	0	0	0	0
AKDQILNQANL|0	A0A0G4K7S6; C0R027; D5U7D6; D8IAP2; G0EKN9; J9UV65; K0JFK3; L0X542; L8XRQ5; Q26501; R5LFD4	1	0	0	0	0	0	0	0	0	0	0	0	0	0	0	0
ISSGMRINQAGDDASGL|0	A0A0G4K7S6; C0R027; D8IAP2; G0EKN9; J9UV65; K0JFK3; L0X542; L8XRQ5; Q26501	3	3	2	0	0	0	0	0	0	0	0	0	0	0	0	0
VNDLGFFEIRLESIGGMGANSAGK|Oxidation of M (17)	A0A0G4K309; A0A0H0U839; A0A0H0USH9; C0QV97; D5UAX8; J9TRU1; K0JKW3; L0X5X8; L8XRF2; R5LBR0	1	1	0	0	0	0	0	0	0	0	0	0	0	0	0	1
VVSQRAELGAVQNRMESMVKSL|0	A0A0H0USH8; C0R1D6; Q9F0F6	4	0	1	0	0	0	0	0	0	0	0	0	0	0	0	0
SLIDNIVAREILDSRGNPTVEV|0	A0A0G4KAH6; A0A0H0W3D6; A0A0H0XEZ9; C0QV52; D5U9W9; G0EQW4; R5LML6	1	0	0	0	0	0	0	0	0	0	0	0	0	0	0	0
NQLLRIEEELGNRAVYLGKKAFY|0	A0A0G4KAH6; A0A0H0W3D6; A0A0H0XEZ9; C0QV52; G0EQW4	2	4	1	0	0	0	0	0	0	0	0	0	0	0	0	0
AGIIDPAKV|0	A0A0G4K5P2; A0A0H0TIS1; A0A0H0V6M8; C0QWM4; D5U544; D8IB78; G0EJ80; J9USS2; K0JLL7; L0X051; L8XV88	3	10	3	10	4	0	0	0	4	2	0	0	0	0	0	0
VVSQRAELGAVQNRME|0	A0A0H0USH8; C0R1D6; Q9F0F6	1	0	0	0	0	0	0	0	0	0	0	0	0	0	0	0
TVENPDEQVGVN|0	A0A0G4K5P2; A0A0H0TIS1; A0A0H0V6M8; C0QWM4; G0EJ80	6	9	5	0	0	0	0	0	0	0	0	0	0	0	0	0
TKTNDVAGDGTTTA|0	A0A0G4K5P2; A0A0H0TIS1; A0A0H0V6M8; C0QWM4; D5U544; D8IB78; G0EJ80; J9USS2; K0JLL7; L0X051; L8XV88; R5LQ94	1	0	0	0	0	0	0	0	0	0	0	0	0	0	0	0
NGIYSDSDRALIQV|0	A0A0G4K947; A0A0H0USH8; C0R1D6; D5U8W2; D8IDG1; G0EIL9; J9UXQ6; K0JLS4; L0X7D1; L8XR86; Q9F0F6; R5LA18	1	0	0	0	0	0	0	0	0	0	0	0	0	0	0	0
YTREYPVERMM|0	A0A0G4KAX1; A0A0H0WA29; C0QV73; D5UAB0; D8ID08; G0EQU0; J9URQ5; K0JLC2; L0X610; L8XQ86	2	0	3	0	0	0	0	0	0	0	0	0	0	0	0	0
VLFAPKAGEETREDIKETMD|0	A0A0G4K9P1; A0A0H0VLH1; C0R1P2; D5UB93; G0EHV8; L0X370; L8XRF5	1	0	0	0	0	0	0	0	0	0	0	0	0	0	0	0
RIPGGEATPAPPLGPALGQKQ|0	A0A0G4K485; A0A0H0XFL7; C0QWX2; D5UBF9; D8IEH0; G0EMR8; J9UXV3; K0JHR3; L0X1Y3; L8XPF6; R5L7Y3	20	12	16	0	8	0	0	0	0	0	0	0	0	0	0	0
KVNQIGSLTETLDSIELAK|0	A0A0H0W3D6; A0A0H0XEZ9; C0QV52; D8IET2; J9URW4; K0JI69; R5LML6	3	3	0	0	0	0	0	0	0	0	0	5	0	0	0	0
MKELLPILEK|0	A0A0G4K5P2; A0A0H0TIS1; A0A0H0V6M8; C0QWM4; D5U544; F8UU24; G0EJ80; G1EI49; L0X051; L8XV88; Q3YL98; Q3YLA0; Q3YLA1; T1WEF0; T1WEF7; T1WEG1; T1WEW3; T1WEW8; T1WF92; T1WFA1; T1WFJ0; T1WFJ6; T1WFK2; T1WGB0; T1WGB4; T1WGB9	1	14	0	0	0	0	0	0	0	0	0	0	0	0	0	0
SKIVEMMKGDKVV|0	A0A0G4K954; A0A0H0UP32; C0R0P5; G0EK90; L0X2S6; L8XKR5	1	0	3	0	0	0	0	0	0	0	0	0	0	0	0	0
LKDYVLTPLMEYHFHYAYLE|0	A0A0G4KA01; A0A0H0U098; C0R1B2	1	0	0	0	0	0	0	0	0	0	12	1	0	0	0	0
TVEELPLDIVEINYIK|0	A0A0H0TSD1; A0A0H0UW53; C0R1N3	3	2	0	0	0	5	2	0	0	0	9	15	8	0	0	1
GVLTSGGDASGMNPAIR|0	A0A0G4K571; A0A0H0VNN6; C0QXP7; D5U5F7; G0EKC5; L0X2Y9; L8XR03	1	8	0	0	0	0	0	0	0	0	0	0	0	0	0	0
ITKLPIEGSK|0	A0A0G4K4G0; A0A0H0U4W8; A0A0H0UUH9; C0QXQ6; D5U5Q6; D8IG77; G0EKD4; J9UKU4; K0JG81; L0X6G3; L8XV14	1	0	0	0	0	0	0	0	0	0	0	0	0	0	0	0
AVIVDDKKEPRGK|0	A0A0G4K3I0; A0A0H0UIF3; C0QW06; D5UB55; K0JL40; L0X2N4; R5LT32	7	0	8	0	0	0	0	0	0	0	0	0	0	0	0	0
NTFGTAKVHDEVLA|0	A0A0G4K4B2; A0A0H0WGM0; A0A0H0X9W8; A0A0H0XGX1; C0QXK7; D5U871; G0EM12; L0X0S1; L8XM79	2	2	3	0	0	0	0	0	0	0	0	0	0	0	0	0
VINIGAATEVEM|0	A0A0G4K5P2; A0A0H0TIS1; A0A0H0V6M8; C0QWM4; D5U544; D8IB78; G0EJ80; J9USS2; K0JLL7; L0X051; L8XV88; R5LQ94	2	5	0	8	2	0	0	0	0	0	0	0	0	0	0	0
SALNANRQLNLTGNSMTKTI|0	A0A0H0USH8; D5U8W2; G0EIL9; L0X7D1; L8XR86; Q9F0F6	1	0	2	0	0	0	0	0	0	0	0	0	0	0	0	0
KIEVNGSVKK|0	A0A0H0TLU9; A0A0H0XGC9; C0R0R3; G0EJZ1; L8XQP0	5	0	0	0	0	0	0	0	0	0	0	0	0	0	0	0
LFNLDGVKGNT|0	A0A0G4K987; A0A0H0UAK5; A0A0H0UTE1; A0A0H0WFI1; A0A0H0WR49; C0R0S2; G0EJY2; L0X707; L8XNU4	1	0	0	0	0	0	0	0	0	0	0	0	0	0	0	0
KSLEGMGM|0	A0A0G4K3J2; A0A0H0U0R8; A0A0H0U7N3; A0A0H0W6S3; C0QVK5; D5U913; G0EPI2; L0X5E2; L8XT75	3	0	1	0	0	0	0	0	0	0	0	0	0	0	0	0
FDSVQQAFLKV|0	A0A0G4K376; A0A0H0U9S1; A0A0H0WBR4; C0QVA5; D5UAH1; G0EQQ4; L0X8G9	2	0	4	0	0	0	0	0	0	0	0	0	0	0	0	0
MIINNNISALNANRQLNLTGNSMTKT|0	A0A0H0USH8; D5U8W2; G0EIL9; L0X7D1; L8XR86; Q9F0F6	1	0	0	0	0	0	0	0	0	0	0	0	0	0	0	0
IADDTNMLEMPRLMPYGR|0	A0A0G4K7E7; A0A0H0V8L3; A0A0H0WEB3; C0QZD1; D5U7U6; D8IBJ1; G0EJK2; J9UT97; K0JLX3; L0WZU4; L8XR25	17	0	0	0	0	5	0	0	0	0	0	0	0	0	1	1
LEEIAQEKMA|Oxidation of M (9)	A0A0G4K485; A0A0H0XFL7; C0QWX2; D5UBF9; D8IEH0; G0EMR8; J9UXV3; K0JHR3; L0X1Y3; L8XPF6	1	0	0	0	0	0	0	0	0	0	0	0	0	0	0	0
QIFQGESNAANRY|Pyrolidone from Q (1)	A0A0G4K876; A0A0H0UBA0; C0R0D0; G0ELE6; L0WY00; L8XW39	6	0	0	0	0	0	0	0	0	0	0	0	0	0	0	0
FEGQLDSPKGF|0	A0A0G4K4G0; A0A0H0U4W8; A0A0H0UUH9; C0QXQ6; D5U5Q6; G0EKD4; L0X6G3; L8XV14	3	1	0	0	0	0	0	0	0	0	0	0	0	0	0	0
VAPNQVDMVYMGCVIQASQGQNVAR|0	A0A0G4K5E7; A0A0H0TQP4; C0QWH1; G0EK41; L0WZ48; L8XN00	1	0	0	0	0	0	0	0	0	0	0	2	0	0	0	1
ATKTNDVAGDGTTTATVL|0	A0A0G4K5P2; A0A0H0TIS1; A0A0H0V6M8; C0QWM4; D5U544; D8IB78; G0EJ80; J9USS2; K0JLL7; L8XV88; R5LQ94	8	15	5	6	17	0	0	0	0	0	0	0	0	0	0	0
LDDAIIKY|0	A0A0G4K916; A0A0H0TUE9; C0R127; D5U8Z0; D8ID19; G0EJF3; J9TR23; K0JL85; L0X325; L8XW88	2	0	0	0	0	0	0	0	0	0	0	0	0	0	0	0
TINQKQLEEIAQEKMA|Oxidation of M (15)	A0A0G4K485; A0A0H0XFL7; C0QWX2; D8IEH0; G0EMR8; J9UXV3; K0JHR3; L0X1Y3; L8XPF6	4	0	7	0	0	0	0	0	0	0	0	0	0	0	0	0
GSEHPHEANKPTVV|0	A0A0G4K3M2; A0A0H0UG10; A0A0H0VI61; C0QW52; D5U8P4; G0ENE1; L0X1T4; L8XVM5	2	1	4	0	0	0	0	0	0	0	0	0	0	0	0	0
FFDYRGVTVA|0	A0A0G4K4Q0; A0A0H0WH59; C0QWX4; G0EMR6; L0X1M9; L8XSN3	5	0	7	0	0	0	0	0	0	0	0	0	0	0	0	0
TPSLSEEERNKKY|0	A0A0G4K331; A9Q1Y9; C0QVC0; D5U9G6; L0X8F8; L8XNM8	1	9	6	0	0	0	0	0	0	0	0	0	0	0	0	0
VALVLAGFLGDK|0	D5U407; J9UXT3; K0JGH1	1	0	0	0	0	0	0	0	0	0	0	0	0	0	2	1
FHIGANMDQRV|0	A0A0G4K947; A0A0H0USH8; C0R1D6; D5U8W2; D8IDG1; G0EIL9; J9UXQ6; K0JLS4; L0X7D1; L8XR86; Q9F0F6; R5LA18	4	0	0	0	0	0	0	0	0	0	0	0	0	0	0	0
MIINNNISAINA|0	A0A0G4K947; A0A0G4K9G4; A0A0H0ULZ7; A0A0H0USH8; A0A0H0X544; D5U8W2; D5UB01; G0EIL9; L0X2I6; L0X7D1; L8XR86; L8XTT2; P80160; P80161; Q7M132; Q9F0F6	2	0	3	0	0	0	0	0	0	0	0	0	0	0	0	0
TVYEDKTYT|0	A0A0G4K485; A0A0H0XFL7; C0QWX2; D5UBF9; D8IEH0; G0EMR8; J9UXV3; K0JHR3; L0X1Y3; L8XPF6; R5L7Y3	1	0	2	0	0	0	0	0	0	0	0	0	0	0	0	0
GSLTETLDSIELAK|0	A0A0H0W3D6; A0A0H0XEZ9; C0QV52; D8IET2; J9URW4; K0JI69; R5LML6	4	2	1	0	0	0	2	0	0	0	0	2	0	0	0	0
ATRAAVEEGVIPGGGIT|0	A0A0G4K5P2; A0A0H0TIS1; A0A0H0V6M8; C0QWM4; D5U544; D8IB78; G0EJ80; J9USS2; K0JLL7; L0X051; L8XV88; R5LQ94	6	5	5	0	2	0	0	0	0	0	0	0	0	0	0	0
AVDAGFIEQSR|0	A0A0H0UWP8; A0A0H0VH59; C0QV71; D8ID10; J9UB52; K0JMV6; L0X5C7	3	4	0	0	0	0	2	0	0	0	0	0	0	1	0	0
TVSIMDNQNNVVEGIGKGNGPIDA|0	A0A0H0UKM7; A0A0H0URB9; A0A0H0VM42; C0R089	1	4	0	0	0	0	0	0	0	0	0	0	0	0	0	0
MTDKEARKEKVGGE|0	A0A0G4K3S1; A0A0H0VZ73; C0QW09; D8ICY0; G0ENQ8; J9TRE8; K0JHT2; L0X632; L8XS37	3	0	0	0	0	0	0	0	0	0	0	0	0	0	0	0
NTYITVYEDKTYTF|0	A0A0G4K485; A0A0H0XFL7; C0QWX2; D5UBF9; D8IEH0; G0EMR8; J9UXV3; K0JHR3; L0X1Y3; L8XPF6; R5L7Y3	1	0	0	0	3	0	0	0	0	0	0	0	0	0	0	0
NYTVGLWKEWGIMK|0	A0A0G4K4M6; A0A0H0U5L7; A0A0H0UPN6; A0A0H0UW55; C0QXQ4	2	3	0	0	0	0	0	0	0	0	0	0	0	0	0	0
FQLRLYFL|0	A0A0G4KA05; A0A0H0WYE3; D5UAH3	1	0	0	0	0	0	0	0	0	0	0	0	0	0	0	0
GVTQAVTDKKYV|0	A0A0G4K3I6; A0A0H0U4T3; C0QW08; D5UB57; G0ENR0; L0X2B1; L8XVP8	2	0	0	0	0	0	0	0	0	0	0	0	0	0	0	0
KDFPADGKYPYIPYKKPEPVYG|0	A0A0G4K309; A0A0H0U839; A0A0H0USH9; C0QV97; D5UAX8; G0EQR2; L0X5X8; L8XRF2	2	0	0	0	0	0	0	0	0	0	0	0	0	0	0	0
TPQINGMINK|0	A0A0G4K3P3; A0A0H0V840; C0QW13; D5UB63; D8ICX6; G0ENQ4; J9UAT9; K0JL79; L0X3F7; L8XVH7	1	0	0	0	0	0	0	0	0	0	0	0	0	0	0	0
VSEIVAHI|0	A0A0G4K5P2; A0A0H0TIS1; A0A0H0V6M8; C0QWM4; D8IB78; J9USS2; K0JLL7; Q3YLA1; Q3YLA3	1	9	3	2	9	0	0	0	0	0	0	0	0	0	0	0
KVQLVGDDLFV|0	A0A0G4KAH6; A0A0H0W3D6; A0A0H0XEZ9; C0QV52; D5U9W9; D8IET2; G0EQW4; J9URW4; K0JI69; L0X4B5; L8XSM5; R5LML6	1	0	0	0	0	0	0	0	0	0	0	0	0	0	0	0
ASDTVNSLGKVETEHAKL|0	A0A0G4K876; A0A0H0UBA0; C0R0D0; G0ELE6; L0WY00; L8XW39	6	13	4	0	0	0	0	0	0	0	0	0	0	0	0	0
KGEGIVLAEPSVV|0	A0A0G4K916; A0A0H0TUE9; C0R127; D5U8Z0; D8ID19; G0EJF3; J9UB31; K0JL85; L0X325; L8XW88; R5L684	3	0	2	0	0	0	0	0	0	0	0	0	0	0	0	0
IIVLDGKESIDIVK|0	A0A0G4K3H7; A0A0H0U4S3; C0QVZ8; D5UB47; D8ICZ2; G0ENS0; J9UH50; K0JMR1; L0X2A1; L8XVJ1	1	0	0	0	0	0	0	0	0	0	0	0	0	0	0	0
GLGLKEAKDAVEKGGETIKS|0	A0A0G4K403; A0A0H0XA53; C0QWX5; D5UBG2; D8IEH3; G0EMR5; J9USC0; K0JF55; L0X2T4; L8XSH8; R5LQM0	6	2	0	7	21	0	0	0	0	0	0	0	0	0	0	0
VLFAPKAGEETREDIKETM|0	A0A0G4K9P1; A0A0H0VLH1; C0R1P2; D5UB93; G0EHV8; L0X370; L8XRF5	3	0	0	0	0	0	0	0	0	0	0	0	0	0	0	0
GRNVDIGRDHTI|0	A0A0G4K8E8; A0A0H0WAG7; C0R0P3; G0EK92; L0X6H7; L8XNQ7	2	0	2	0	0	0	0	0	0	0	0	0	0	0	0	0
ASESVIRDADMASA|0	A0A0G4K947; A0A0H0USH8; C0R1D6; D5U8W2; G0EIL9; L8XR86; Q9F0F6	6	2	4	0	0	0	0	0	0	0	0	0	0	0	0	0
QNIDNLHQEAGSK|Pyrolidone from Q (1)	A0A0G4KAZ6; A0A0H0U2R1; A0A0H0WGR5; C0QV55; D5U9W5; D8IDF0; G0EQW1; J9UXP6; K0JLR6; L0X621; L8XVG1; R5LA56	1	0	0	0	0	0	0	0	0	0	0	0	0	0	0	0
MIINNNISALNANRQ|0	A0A0G4K947; A0A0H0USH8; D5U8W2; G0EIL9; L0X7D1; L8XR86; P80161; Q9F0F6	3	0	0	0	0	0	0	0	0	0	0	0	0	0	0	0
EGSKFLNDTVVIDPTTV|0	A0A0H0U4W8; A0A0H0UUH9; C0QXQ6; D5U5Q6; D8IG77; J9UKU4; K0JG81; L0X6G3; L8XV14	3	0	0	0	0	0	0	0	0	0	0	0	0	0	0	0
AITLENIDESAEAYK|0	A0A0G4K4X4; A0A0H0WPE0; A0A0H0XC92; C0QYC3; L0X0X5; L8XLG2	1	6	0	0	0	4	7	0	0	0	7	7	5	0	0	1
HAGRNVDIGR|0	A0A0G4K8E8; A0A0H0WAG7; C0R0P3; G0EK92; L0X6H7; L8XNQ7	1	0	0	0	0	0	0	0	0	0	0	0	0	0	0	0
SEIVKEKPIMEEVQKK|0	A0A0G4K9F5; A0A0H0UB76; A0A0H0XEW9; C0QZF9; D5U5H9; D5U883; D5UA51; G0EKY4; G0EML0; G0EMM0; L0WYT9	1	3	0	0	0	1	0	0	0	0	0	0	0	0	0	0
SGIQIKEDNKEYL|0	D8IAA0; J9UU75; K0JKG9	5	0	2	13	31	0	0	0	0	0	0	0	0	0	0	0
LHNDVVVVIDEELADAIGYK|0	D8IEE0; J9ULB0; K0JGD3	1	0	0	0	0	0	0	0	0	0	0	0	0	38	75	1
TAPREVSLEDTIMTVVK|0	A0A0H0USZ4; A0A0H0V647; C0QXB3	2	0	0	0	0	3	7	0	0	0	0	0	0	0	0	1
YFIVDEAQNLTPHEI|0	A0A0G4K3E6; A0A0H0U693; A0A0H0UG22; A0A0H0VV43; A0A0H0WZU3; A0A0H0XA54; C0QVH8; D5U9R8; D8IDY3; G0EPK0; J9UXK6; K0JG10; L0X203; L8XSR1; R5LVF5	4	0	0	0	0	0	0	0	0	0	0	0	0	0	0	0
TDSDYDREKLQERL|0	A0A0G4K5P2; A0A0H0TIS1; A0A0H0V6M8; C0QWM4; D5U544; D8IB78; G0EJ80; J9USS2; K0JLL7; L0X051; L8XV88; R5LQ94	1	10	0	7	15	0	0	0	0	0	0	0	0	0	0	0
KGGYMGEDLLNPADVQVVA|0	A0A0G4K4Q0; A0A0H0WH59; C0QWX4; G0EMR6	1	0	3	0	0	0	0	0	0	0	0	0	0	0	0	0
VVALGFKKGKRVVEKEATPQ|0	A0A0G4K3P3; A0A0H0V840; C0QW13; G0ENQ4	4	0	0	0	0	0	0	0	0	0	0	0	0	0	0	0
NVTGSDIIATR|0	A0A0H0U0L3; A0A0H0U861; C0QVB6	2	4	0	0	0	0	0	0	0	0	0	0	0	0	0	0
AVGNEALNFMGWKNI|0	A0A0H0XM61; C0QWY9; D5U8S6	3	0	0	0	0	0	0	0	0	0	0	0	0	0	0	0
NASIFGGNTIIGK|0	A0A0H0TZH2; A0A0H0VB34; C0QYS6	3	8	3	0	0	0	0	0	0	0	0	0	0	0	0	0
TGKDGLEAFNEAIENIKPRVEVK|0	A0A0G4K487; A0A0H0U804; C0QVZ2; G0ENS6; L0X3N1	5	4	1	0	0	1	0	0	0	0	0	0	0	0	0	1
KMDSITQQNASLV|0	A0A0G4KAN5; A0A0G4KAV7; A0A0H0TRL6; A0A0H0UBC6; A0A0H0UCG4; A0A0H0UHS9; A0A0H0UTT8; A0A0H0VH03; A0A0H0VMM2; A0A0H0VNP5; A0A0H0WC82; B9USB5; B9USB6; C0QV19; G0EPR7; G0EPR8; L0X5D0; L8XQE1	2	0	0	0	0	0	0	0	0	0	0	0	0	0	0	0
QLVGDDLFVTNV|0	A0A0G4KAH6; A0A0H0W3D6; A0A0H0XEZ9; C0QV52; D5U9W9; D8IET2; G0EQW4; J9URW4; K0JI69; L0X4B5; L8XSM5; R5LML6	1	0	0	0	0	0	0	0	0	0	0	0	0	0	0	0
LIKEGIGIETGLMTTIHS|0	A0A0G4KA43; A0A0H0UCR6; C0R213; D5UAB9; D8IB86; G0EIA7; J9UE83; K0JJQ2; L0X5P7; L8XS79; Q8VM39; Q8VNZ1	3	0	0	0	0	0	0	0	0	0	0	0	0	0	0	0
TGGQVISEDLGMKLE|0	A0A0G4K5P2; A0A0H0TIS1; A0A0H0V6M8; C0QWM4; D5U544; D8IB78; G0EJ80; J9USS2; K0JLL7; L0X051; L8XV88; R5LQ94	6	10	5	26	23	0	0	0	0	0	0	0	0	0	0	0
[truncated: 27,461 more rows]
