# Supplementary material for: The Exposed Proteomes of Brachyspira hyodysenteriae and B. pilosicoli
Source: Front Microbiol. 2016 Jul 21;7:1103. doi: 10.3389/fmicb.2016.01103 (PMC4955376; doi:10.3389/fmicb.2016.01103)
Supplement: Supplementary file 5 [file DataSheet3.xlsx]

## Sheet: table S3
id	validated psm								presence					accession	tryptic	strains		species
	hyodysenteriae			pilosicoli		total			hyodysenteriae			pilosicoli
	infe1	v1	ll1	vi13	ola9	hyo	pilo	total	infe1	v1	ll1	vi13	ola9			hyo	pilo
AAACNTIPSTTGAAK	1	3	3	0	0	6	0	6	1	1	1	0	0	A0A0H0UCR6; C0R213; Q8VNZ1	1	3	0	X
AAAEAKAKAAAEAKAKAEAEAK	0	1	0	0	0	1	0	1	0	1	0	0	0	A0A0G4K981; A0A0H0UU11; C0R0R7; G0EJY7	1	1	0	X
AAAEAKARAEAEAK	0	0	0	1	0	0	1	1	0	0	0	1	0	D8IDC2; J9UXF7; K0JN47	1	0	1	X
AAAEELGMPLYR	34	56	28	35	21	117	56	174	1	1	1	1	1	A0A0G4KAH6; A0A0H0W3D6; A0A0H0XEZ9; C0QV52; D5U9W9; D8IET2; G0EQW4; J9URW4; K0JI69; L0X4B5; L8XSM5	1	3	2	C
AAAEELGMPLYRY	3	3	0	0	0	6	0	6	1	1	0	0	0	A0A0G4KAH6; A0A0H0W3D6; A0A0H0XEZ9; C0QV52; D5U9W9; D8IET2; G0EQW4; J9URW4; K0JI69; L0X4B5; L8XSM5	0	2	0	X
AAAEELGMPLYRYI	1	0	0	0	0	1	0	1	1	0	0	0	0	A0A0G4KAH6; A0A0H0W3D6; A0A0H0XEZ9; C0QV52; D5U9W9; D8IET2; G0EQW4; J9URW4; K0JI69; L0X4B5; L8XSM5	0	1	0	X
AAAEELGMPLYRYIGGTNAK	9	0	0	13	8	9	20	29	1	0	0	1	1	A0A0G4KAH6; A0A0H0W3D6; A0A0H0XEZ9; C0QV52; D5U9W9; D8IET2; G0EQW4; J9URW4; K0JI69; L0X4B5; L8XSM5	1	1	2	X
AAAEGFDEIAHS	0	0	0	3	11	0	14	14	0	0	0	1	1	D8ICG1; J9UBZ5; K0JKT4	0	0	2	X
AAAEGFDEIAHSMK	0	0	0	0	3	0	3	3	0	0	0	0	1	D8ICG1; J9UBZ5; K0JKT4	0	0	1	X
AAAEGFDEIAHSMKL	0	0	0	0	3	0	3	3	0	0	0	0	1	D8ICG1; J9UBZ5; K0JKT4	0	0	1	X
AAAGIDKYLSNK	2	2	0	0	0	4	0	4	1	1	0	0	0	A0A0G4K8H1; A0A0H0TUV1; A0A0H0UYM4; C0R0R5; G0EJY9; L8XU88	1	2	0	X
AAAGVVEEVR	10	3	5	2	1	17	3	20	1	1	1	1	0	A0A0G4K906; A0A0H0TMQ0; A0A0H0UL41; A0A0H0WNG6; C0R142; D5UB35; D8ICI9; G0EJD4; J9TS86; K0JF35; L0X6S0; L8XV00	1	3	1	X
AAAGVVEEVRR	14	10	9	8	7	33	14	47	1	1	1	1	1	A0A0G4K906; A0A0H0TMQ0; A0A0H0UL41; A0A0H0WNG6; C0R142; D5UB35; D8ICI9; G0EJD4; J9TS86; K0JF35; L0X6S0; L8XV00	1	3	2	X
AAAIDLAGRDLVDAIR	10	4	3	8	9	17	16	33	1	1	1	1	1	A0A0G4K5I1; A0A0H0US63; A0A0H0UUJ5; A0A0H0VKE0; C0QWP5; D5U7W6; D8IBQ3; G0EJ53; J9US87; K0JM42; L0X190; L8XQB7	1	3	2	X
AAAIDLAGRDLVDAIRTSVSPR	0	0	0	4	7	0	11	11	0	0	0	1	1	A0A0G4K5I1; A0A0H0US63; A0A0H0UUJ5; A0A0H0VKE0; C0QWP5; D5U7W6; D8IBQ3; G0EJ53; J9US87; K0JM42; L0X190; L8XQB7	1	0	2	X
AAAIEQLEEWANR	2	5	6	4	8	14	12	26	1	1	1	1	1	A0A0G4K7C4; A0A0H0TKB3; A0A0H0V5G0; A0A0H0VBM6; A0A0H0XEV7; C0QZK4; D5U6W3; D8IA62; G0EM96; K0JIK5; L0X0P9; L8XQM8; R5LIM6	1	3	2	X
AAAIEQLEEWANRLSVTIVK	3	4	0	0	0	7	0	7	1	1	0	0	0	A0A0G4K7C4; A0A0H0TKB3; A0A0H0V5G0; A0A0H0VBM6; A0A0H0XEV7; C0QZK4; D5U6W3; D8IA62; G0EM96; K0JIK5; L0X0P9; L8XQM8	1	2	0	X
AAAIGADMPINEPHGNM	0	0	0	0	2	0	2	2	0	0	0	0	1	A0A0G4K916; A0A0H0TUE9; C0R127; D5U8Z0; D8ID19; G0EJF3; J9TR23; K0JL85; L0X325; L8XW88	0	0	1	X
AAALLKEDMDFMGPVR	0	1	0	0	0	1	0	1	0	1	0	0	0	A0A0G4K746; A0A0H0TNA6; A0A0H0UIS7; C0QZ74; D5U5X5; D8IFY8; G0EMN6; J9TYQ7; K0JFH1; L0X3W5; L8XQH1; Q6PWM7	1	1	0	X
AAAMKELLTNDKITTK	1	0	0	0	0	1	0	1	1	0	0	0	0	A0A0H0X5N8; C0QX29; D5U4Y2; L0X0N9; L8XNF0	1	1	0	X
AAANTGAADTGAAQEQAQ	3	4	0	0	0	7	0	7	1	1	0	0	0	A0A0H0TRE1; A0A0H0V489; C0R0T5; P32520	0	2	0	X
AAAPAAGGAAAAADEEK	0	0	0	2	5	0	7	7	0	0	0	1	1	D8IEH3	0	0	2	X
AAAPAAGGAAAAADEEKSDF	0	0	0	0	9	0	9	9	0	0	0	0	1	D8IEH3	0	0	1	X
AAAPAGGAAAPAEEEKNEFDI	0	3	0	0	0	3	0	3	0	1	0	0	0	A0A0G4K403; A0A0H0XA53; C0QWX5; D5UBG2; G0EMR5; L8XSH8	0	1	0	X
AAASGESVDTNPLFQYEEAPL	0	3	0	0	0	3	0	3	0	1	0	0	0	A0A0H0U878; A0A0H0V177; A0A0H0VG45; C0QW75	0	1	0	X
AAASGESVDTNPLFQYEEAPLITAGLGGK	23	27	0	0	0	50	0	50	1	1	0	0	0	A0A0H0U878; A0A0H0V177; A0A0H0VG45; C0QW75	1	2	0	BRAHW
AAASGESVDTNPLFQYEEAPLITAGLGGKK	6	8	0	0	0	14	0	14	1	1	0	0	0	A0A0H0U878; A0A0H0V177; A0A0H0VG45; C0QW75	1	2	0	X
AAAVNTIPSTTGAAK	0	1	0	12	21	1	33	34	0	0	0	1	1	D5UAB9; D8IB86; G0EIA7; J9UE83; K0JJQ2; L0X5P7; L8XS79; Q8VM39	1	0	2	X
AAAVNTIPSTTGAAKAVGEVLPVTK	0	0	0	3	0	0	3	3	0	0	0	1	0	D8IB86; J9UE83; K0JJQ2; L0X5P7; L8XS79	1	0	1	X
AAAVQYIRPELIGLVIGASVSAILSK	0	1	0	0	0	1	0	1	0	1	0	0	0	A0A0G4K7W8; A0A0H0TV72; A0A0H0UFZ6; A0A0H0V8N7; A0A0H0W2T2; A0A0H0XAD5; C0R072; G0EL16	1	1	0	X
AAAYSLVHAPDMVINNGTTQTVER	0	0	0	0	7	0	7	7	0	0	0	0	1	D8IFB3; K0JFC7	1	0	1	X
AADAISAARPGAR	1	5	0	0	1	6	1	7	1	1	0	0	1	A0A0G4K8U1; A0A0H0U8G9; A0A0H0V3X2; A0A0H0XAW5; C0R0C9; D5U6V2; D8IB75; G0ELE5; J9TUY6; K0JGB4; L0WZB2; L8XUY1; R5LAG5	1	2	1	X
AADDITDIVESTIQK	0	0	0	0	2	0	2	2	0	0	0	0	1	D8IAV9; J9UTM3	1	0	1	X
AADGYIGQMMEPVDI	0	1	0	0	0	1	0	1	0	1	0	0	0	A0A0H0UGN7; A0A0H0UY97; A0A0H0W5C6; A0A0H0WAD4; C0QVA3; L8XVD2	0	1	0	X
AADGYIGQMMEPVDIVYKPK	0	5	0	0	0	5	0	5	0	1	0	0	0	A0A0H0UGN7; A0A0H0UY97; A0A0H0W5C6; A0A0H0WAD4; C0QVA3; L8XVD2	0	1	0	X
AADIEDIIGEPGTNIGGMIEKVR	0	4	0	0	0	4	0	4	0	1	0	0	0	L0WZ58	1	1	0	X
AADIVMMLVPDEVAADIYNSQVAPYMK	0	0	0	0	2	0	2	2	0	0	0	0	1	D8IAL4; J9UMR8	1	0	1	X
AADKPLTDMLLK	0	0	0	3	0	0	3	3	0	0	0	1	0	D8I9S8; J9UUN5; K0JG03	0	0	1	X
AADLFMIDMR	0	0	0	9	10	0	20	20	0	0	0	1	1	D8IES6; J9U1C5; K0JGL7	1	0	2	X
AADNMEMYNNLIK	5	0	0	0	0	5	0	5	1	0	0	0	0	A0A0G4K7W3; A0A0H0TV82; C0R066; G0EL10	1	1	0	X
AADNMEMYNNLIKNYTNILSDVAFAK	4	0	0	0	0	4	0	4	1	0	0	0	0	A0A0G4K7W3; A0A0H0TV82; C0R066; G0EL10	1	1	0	X
AADNMKYHGID	0	2	0	0	0	2	0	2	0	1	0	0	0	A0A0G4K571; A0A0H0VNN6; C0QXP7	0	1	0	X
AADNMKYHGIDAL	0	4	0	0	0	4	0	4	0	1	0	0	0	A0A0G4K571; A0A0H0VNN6; C0QXP7	0	1	0	X
AADNMKYHGIDALIV	0	4	0	0	0	4	0	4	0	1	0	0	0	A0A0G4K571; A0A0H0VNN6; C0QXP7	0	1	0	X
AADNMKYNGIDALVVIGGDGTYK	0	1	0	0	0	1	0	1	0	1	0	0	0	D8ICM2; J9UBH8; K0JKT3	1	1	0	X
AADNQSSVTIR	0	5	0	19	3	5	21	27	0	1	0	1	1	A0A0G4K5S2; A0A0H0TVP4; A0A0H0UVV4; A0A0H0VEQ5; A0A0H0VG89; A0A0H0VHU2; A0A0H0VRU3; C0QX61; D5U3U8; D8IBS0; G0EN52; J9UD35; K0JLQ0; L0WYP3; L8XQW4	0	1	2	X
AADVGADLVGK	10	4	5	2	1	19	3	22	1	1	1	1	0	A0A0G4K906; A0A0H0TMQ0; A0A0H0UL41; A0A0H0WNG6; C0R142; D5UB35; D8ICI9; G0EJD4; J9TS86; K0JF35; L0X6S0; L8XV00; R5L7M9	1	3	1	X
AAEAGVAVTAGEPFYER	0	0	0	0	11	0	11	11	0	0	0	0	1	D8IDX4; K0JG04	1	0	1	X
AAEAGVAVTAGEPFYERK	0	0	0	0	3	0	3	3	0	0	0	0	1	D8IDX4; K0JG04	1	0	1	X
AAEDGVVVVAGEPFYEAK	0	9	0	0	0	9	0	9	0	1	0	0	0	A0A0G4K8A3; A0A0H0VAN0; A0A0H0VGM9; C0QZK6; G0EM94	1	1	0	X
AAEEAIAYQSK	6	4	3	24	19	12	43	55	1	1	1	1	1	A0A0G4K331; A9Q1Y9; A9Q1Z6; C0QVC0; D5U9G6; D8ICC5; G0EQ79; J9UWB8; K0JHA0; L0X8F8; L8XNM8	1	3	2	C
AAEEAIAYQSKDVIDAMVADSKVK	0	0	0	3	0	0	3	3	0	0	0	1	0	A9Q1Z6; D8ICC5; J9UWB8; K0JHA0	1	0	1	X
AAEEKVEEK	0	0	0	0	3	0	3	3	0	0	0	0	1	D8IBE4; J9UJW3; K0JGF0	1	0	1	X
AAEEKVEEKAEEK	0	0	0	10	9	0	19	19	0	0	0	1	1	D8IBE4; J9UJW3; K0JGF0	1	0	2	X
AAEEKVEEKAEEKAEEK	0	0	0	9	2	0	10	10	0	0	0	1	1	D8IBE4; J9UJW3; K0JGF0	1	0	2	X
AAEEKVEEKAEEKAEEKHEEDKK	0	0	0	0	2	0	2	2	0	0	0	0	1	D8IBE4; J9UJW3; K0JGF0	1	0	1	X
AAEEKVEEKAEEKAEEKHEEDKKEEAHDDK	0	0	0	3	0	0	3	3	0	0	0	1	0	D8IBE4; J9UJW3; K0JGF0	1	0	1	X
AAEELGMPLYR	2	0	0	0	0	2	0	2	1	0	0	0	0	A0A0G4KAH6; A0A0H0W3D6; A0A0H0XEZ9; C0QV52; D5U9W9; D8IET2; G0EQW4; J9URW4; K0JI69; L0X4B5; L8XSM5	0	1	0	X
AAEELGMPLYRYI	3	0	0	0	0	3	0	3	1	0	0	0	0	A0A0G4KAH6; A0A0H0W3D6; A0A0H0XEZ9; C0QV52; D5U9W9; D8IET2; G0EQW4; J9URW4; K0JI69; L0X4B5; L8XSM5	0	1	0	X
AAEELGMPLYRYIGGTNA	1	0	0	0	0	1	0	1	1	0	0	0	0	A0A0G4KAH6; A0A0H0W3D6; A0A0H0XEZ9; C0QV52; D5U9W9; D8IET2; G0EQW4; J9URW4; K0JI69; L0X4B5; L8XSM5	0	1	0	X
AAEGFDEIAHS	0	0	0	4	0	0	4	4	0	0	0	1	0	D8ICG1; J9UBZ5; K0JKT4	0	0	1	X
AAEGIDKAKENIADSMK	3	0	0	0	0	3	0	3	1	0	0	0	0	A0A0H0TR37; A0A0H0X9Q3; A0A0H0XD34; C0QZH5	1	1	0	X
AAEHLTDFLSK	2	0	0	0	0	2	0	2	1	0	0	0	0	A0A0H0UBC2; A0A0H0WVA1; A0A0H0XFM8; C0QZZ6; G0ELN6; L8XLN0	1	1	0	X
AAEISTKWFGKDIVVK	0	0	0	0	5	0	5	5	0	0	0	0	1	D8ICV6; J9TRJ6; K0JL58	1	0	1	X
AAELDKLGVDV	1	0	0	0	0	1	0	1	1	0	0	0	0	A0A0G4K800; A0A0H0UKM7; A0A0H0URB9; A0A0H0VM42; C0R089; D5U4B2; G0EL37; L0X4K4; L8XUX7	0	1	0	X
AAELDKLGVDVIEA	3	6	3	0	0	12	0	12	1	1	1	0	0	A0A0G4K800; A0A0H0UKM7; A0A0H0URB9; A0A0H0VM42; C0R089; D5U4B2; G0EL37; L0X4K4; L8XUX7	0	3	0	X
AAELELRNIENEL	2	0	0	0	0	2	0	2	1	0	0	0	0	A0A0G4K8I0; A0A0H0USU8; A0A0H0VS49; A0A0H0VTI3; A0A0H0WQU9; C0R0N2; G0EKA4	0	1	0	X
AAELYDVDLQK	0	4	3	0	0	6	0	6	0	1	1	0	0	A0A0H0U5U5; A0A0H0UBD4; A0A0H0UVF6; A0A0H0V710; A0A0H0VB76; A0A0H0VSC5; A0A0H0WKK6; C0QZE2; G0EJL0	1	2	0	X
AAENSKKIVIEMLNNI	0	0	0	0	2	0	2	2	0	0	0	0	1	D8IG95; J9UT14; K0JJG7	0	0	1	X
AAENSQLNIVK	0	0	0	0	1	0	1	1	0	0	0	0	1	J9UUI5; K0JFV8	0	0	1	X
AAEQALKDAGITDLSDENVFIAAACK	3	0	0	0	0	3	0	3	1	0	0	0	0	A0A0G4K6M6; A0A0H0TY53; A0A0H0V274; A0A0H0V9F5; A0A0H0XA98; C0QY07; D5U4C9; D8I9T6; G0EPB7; J9UGL5; L0X024; L8XSV2	1	1	0	X
AAEQALKDAGITDLSDENVFIAAACKEK	2	0	0	0	0	2	0	2	1	0	0	0	0	A0A0G4K6M6; A0A0H0TY53; A0A0H0V274; A0A0H0V9F5; A0A0H0XA98; C0QY07; D5U4C9; D8I9T6; G0EPB7; J9UGL5; L0X024; L8XSV2	1	1	0	X
AAESIVKDLMK	3	0	0	0	0	3	0	3	1	0	0	0	0	A0A0G4K5F3; A0A0H0V6N6; A0A0H0VU74; C0QWN6; G0EJ64; L0X0Y9; L8XX76	1	1	0	X
AAEVFVNAK	0	0	0	0	3	0	3	3	0	0	0	0	1	D8IAP8; J9UUB1; K0JFK2	0	0	1	X
AAEYFAVEHK	0	0	0	3	1	0	4	4	0	0	0	1	1	A0A0G4KAU2; A0A0H0U6L6; A0A0H0VI36; A0A0H0WAY2; A0A0H0XKU3; C0QV77; D8ID03; G0EQT3; J9URQ7; K0JLB7; R5LEP1	0	0	2	X
AAEYMKEEGFK	0	2	0	0	0	2	0	2	0	1	0	0	0	A0A0G4K512; A0A0H0V4D2; C0QYH4; G0EL77; L0X124; L8XSY6	1	1	0	X
AAFENLEVK	0	3	0	0	0	3	0	3	0	1	0	0	0	A0A0G4K5D9; A0A0H0TSQ1; C0QWH3; D5U562; G0EK39; L0WZE5; L8XR57	0	1	0	X
AAFIGEAIAR	8	0	5	0	0	13	0	13	1	0	1	0	0	A0A0G4K3C2; A0A0H0TZT0; C0QVC2	1	2	0	X
AAFVKDFNA	0	0	1	0	0	1	0	1	0	0	1	0	0	A0A0G4K485; A0A0H0XFL7; C0QWX2; D5UBF9; D8IEH0; G0EMR8; J9UXV3; K0JHR3; L0X1Y3; L8XPF6; R5L7Y3	0	1	0	X
AAFVKDFNAK	0	0	2	0	0	2	0	2	0	0	1	0	0	A0A0G4K485; A0A0H0XFL7; C0QWX2; D5UBF9; D8IEH0; G0EMR8; J9UXV3; K0JHR3; L0X1Y3; L8XPF6; R5L7Y3	0	1	0	X
AAFVKDFNAKT	0	0	1	0	0	1	0	1	0	0	1	0	0	A0A0G4K485; A0A0H0XFL7; C0QWX2; D5UBF9; D8IEH0; G0EMR8; J9UXV3; K0JHR3; L0X1Y3; L8XPF6; R5L7Y3	0	1	0	X
AAGAAIGCSRPVAEELK	0	1	0	0	0	1	0	1	0	1	0	0	0	A0A0G4K3Y2; C0QW98; D5U3M1; G0EN97; L0X2J0; L8XVR3	1	1	0	X
AAGAAIGCSRPVAEELKYLPIIR	3	0	0	0	0	3	0	3	1	0	0	0	0	A0A0G4K3Y2; C0QW98; D5U3M1; G0EN97; L0X2J0; L8XVR3	1	1	0	X
AAGAMEVGFEDLIDK	16	19	36	0	0	71	0	71	1	1	1	0	0	A0A0G4K3Z4; A0A0H0UNQ0; A0A0H0V612; C0QWX3; D5UBG0; G0EMR7	1	3	0	BRAHW
AAGAMEVGFEDLIDKVK	20	37	11	0	0	68	0	68	1	1	1	0	0	A0A0G4K3Z4; A0A0H0UNQ0; A0A0H0V612; C0QWX3; D5UBG0; G0EMR7	1	3	0	BRAHW
AAGASGWLVKPFNPTQLLDVVK	2	3	0	0	2	5	2	6	1	1	0	0	1	A0A0G4K6G3; C0QYP6; D5U4F7; D8IBE5; G0EQK6; J9USK1; K0JJV5; L0WZM6; L8XUS1; Q6PWM6; R5LCU5	1	2	1	X
AAGASGWLVKPFNPTQLLDVVKR	17	13	5	3	19	35	21	56	1	1	1	1	1	A0A0G4K6G3; C0QYP6; D5U4F7; D8IBE5; G0EQK6; J9USK1; K0JJV5; L0WZM6; L8XUS1; Q6PWM6; R5LCU5	1	3	2	C
AAGASGWLVKPFNPTQLLDVVKRFLN	0	0	0	0	1	0	1	1	0	0	0	0	1	A0A0G4K6G3; C0QYP6; D5U4F7; D8IBE5; G0EQK6; J9USK1; K0JJV5; L0WZM6; L8XUS1; Q6PWM6; R5LCU5	0	0	1	X
AAGDAIREINEIVHGIDKDLAK	0	1	0	0	0	1	0	1	0	1	0	0	0	A0A0G4K5V5; A0A0H0VE27; C0QZ35; G0EN21	1	1	0	X
AAGDAIREINEIVHGIDKDLAKQ	0	1	0	0	0	1	0	1	0	1	0	0	0	A0A0G4K5V5; A0A0H0VE27; C0QZ35; G0EN21	0	1	0	X
AAGGAAAAADEEKSDF	0	0	0	0	1	0	1	1	0	0	0	0	1	D8IEH3	0	0	1	X
AAGGGAQITAK	170	22	83	7	101	275	107	382	1	1	1	0	1	A0A0G4K3N2; A0A0H0W8S2; C0QVZ9; D5UB48; D8ICZ1; G0ENR9; J9UBA7; K0JL93; L0X3E1; L8XS49; R5LAV1	1	3	1	C
AAGKDPVEGTTWTLDEVKAV	0	0	0	5	1	0	6	6	0	0	0	1	1	D8IEY4; J9UL96; K0JGQ0	0	0	2	X
AAGKGLPEGY	0	0	0	0	4	0	4	4	0	0	0	0	1	D8IC63	0	0	1	X
AAGNSTLKDL	0	0	0	2	0	0	2	2	0	0	0	1	0	A0A0G4K309; A0A0H0U839; A0A0H0USH9; C0QV97; D5UAX8; D8ICR1; G0EQR2; J9TRU1; K0JKW3; L0X5X8; L8XRF2; R5LBR0	0	0	1	X
AAGNSTLKDLQVT	0	0	0	3	0	0	3	3	0	0	0	1	0	A0A0G4K309; A0A0H0U839; A0A0H0USH9; C0QV97; D5UAX8; D8ICR1; G0EQR2; J9TRU1; K0JKW3; L0X5X8; L8XRF2; R5LBR0	0	0	1	X
AAGNSTLKDLQVTRT	0	0	0	10	0	0	10	10	0	0	0	1	0	A0A0G4K309; A0A0H0U839; A0A0H0USH9; C0QV97; D5UAX8; D8ICR1; G0EQR2; J9TRU1; K0JKW3; L0X5X8; L8XRF2; R5LBR0	0	0	1	X
AAGVNAGVVDGMIK	0	0	0	0	8	0	8	8	0	0	0	0	1	D8IEQ3; J9US41; K0JI39	1	0	1	X
AAGVQGGVVDDMVK	20	15	9	0	0	44	0	44	1	1	1	0	0	A0A0G4K8Z5; A0A0H0U1X3; A0A0H0V047; C0R181; D5UBE2; G0EJ14; L0X3Q5; L8XS95	1	3	0	X
AAGVQGGVVDDMVKQPPPSIYR	3	2	0	0	0	5	0	5	1	1	0	0	0	A0A0G4K8Z5; A0A0H0U1X3; A0A0H0V047; C0R181; D5UBE2; G0EJ14; L0X3Q5; L8XS95	1	2	0	X
AAGYDKPFMNVNTGVK	3	0	3	0	0	6	0	6	1	0	1	0	0	A0A0G4K6V9; A0A0H0TTS9; A0A0H0U3T4; A0A0H0VE78; A0A0H0WKH0; C0QZ84	1	2	0	X
AAGYSLSVVK	1	2	0	0	0	3	0	3	1	1	0	0	0	A0A0H0TMF2; A0A0H0U2M0; A0A0H0ULL1; A0A0H0VGX6; A0A0H0W6Q1; A0A0H0WDH8; A0A0H0WX23; C0QW56	1	2	0	X
AAGYSLSVVKNENADILK	3	0	0	0	0	3	0	3	1	0	0	0	0	A0A0H0TMF2; A0A0H0U2M0; A0A0H0ULL1; A0A0H0VGX6; A0A0H0W6Q1; A0A0H0WDH8; A0A0H0WX23; C0QW56	1	1	0	X
AAHAGQDYNDTFGSR	0	4	0	0	0	4	0	4	0	1	0	0	0	A0A0G4KA59; A0A0H0U5R9; A0A0H0U928; A0A0H0ULZ6; A0A0H0VZJ7; A0A0H0W4B4; C0R1J3; G0EHZ2	0	1	0	X
AAIDTMFQK	0	0	0	5	1	0	6	6	0	0	0	1	1	D8IEL1; J9UXS0; K0JF63	0	0	2	X
AAIDTMFQKIERK	0	0	0	0	3	0	3	3	0	0	0	0	1	D8IEL1; J9UXS0; K0JF63	0	0	1	X
AAIENKENIEDMFNYFDIK	0	0	0	0	3	0	3	3	0	0	0	0	1	D8IBH5; J9UDM7; K0JJY9	1	0	1	X
AAIEVSEK	3	0	1	0	0	4	0	4	1	0	1	0	0	A0A0H0UUH3; A0A0H0WFG8; C0R0S3; G0EJY1; L0X4C2; L8XNE0	1	2	0	X
AAIEYLQTGK	0	0	6	0	0	6	0	6	0	0	1	0	0	A0A0G4KAT6; A0A0H0U272; A0A0H0V600; A0A0H0X0I2; C0QV38; G0EQY1; L0X5I9; L8XSF3	1	1	0	X
AAIFDAHITLLEDEDLLEEVNNIITDDK	0	12	6	0	0	18	0	18	0	1	1	0	0	A0A0G4K985; A0A0H0U0K3; A0A0H0VWF4; C0R1A0; L8XQT8	1	2	0	X
AAIFLETAENER	0	4	0	0	0	4	0	4	0	1	0	0	0	A0A0G4K3W6; A0A0H0W8A8; A0A0H0XBC4; C0QW82; D5U3I2; D8ICG1; G0ENB2; J9UBZ5; K0JKT4; L0X330; L8XTW7; R5L6I4	0	1	0	X
AAIFLETAENEREH	0	2	0	0	0	2	0	2	0	1	0	0	0	A0A0G4K3W6; A0A0H0W8A8; A0A0H0XBC4; C0QW82; D5U3I2; D8ICG1; G0ENB2; J9UBZ5; K0JKT4; L0X330; L8XTW7; R5L6I4	0	1	0	X
AAIFLETAENEREHA	4	6	6	0	0	16	0	16	1	1	1	0	0	A0A0G4K3W6; A0A0H0W8A8; A0A0H0XBC4; C0QW82; D5U3I2; D8ICG1; G0ENB2; J9UBZ5; K0JKT4; L0X330; L8XTW7; R5L6I4	0	3	0	X
AAIFLETAENEREHAK	0	7	0	3	5	7	8	15	0	1	0	1	1	A0A0G4K3W6; A0A0H0W8A8; A0A0H0XBC4; C0QW82; D5U3I2; D8ICG1; G0ENB2; J9UBZ5; K0JKT4; L0X330; L8XTW7; R5L6I4	0	1	2	X
AAIFLETAENEREHAKI	4	13	6	0	0	23	0	23	1	1	1	0	0	A0A0H0W8A8; A0A0H0XBC4; C0QW82; D5U3I2; L0X330; R5L6I4	0	3	0	X
AAIGADMPINEPHGN	2	0	4	0	1	6	1	7	1	0	1	0	1	A0A0G4K916; A0A0H0TUE9; C0R127; D5U8Z0; D8ID19; G0EJF3; J9TR23; K0JL85; L0X325; L8XW88	0	2	1	X
AAIGADMPINEPHGNM	2	0	0	0	3	2	3	5	1	0	0	0	1	A0A0G4K916; A0A0H0TUE9; C0R127; D5U8Z0; D8ID19; G0EJF3; J9TR23; K0JL85; L0X325; L8XW88	0	1	1	X
AAIGADMPINEPHGNMIIEI	1	0	3	0	0	4	0	4	1	0	1	0	0	A0A0G4K916; A0A0H0TUE9; C0R127; D5U8Z0; D8ID19; G0EJF3; J9TR23; K0JL85; L0X325; L8XW88	0	2	0	X
AAISEKEAQEMLQK	0	4	0	1	0	4	1	4	0	1	0	1	0	A0A0G4K3J2; A0A0H0U0R8; A0A0H0U7N3; A0A0H0W6S3; C0QVK5; D8IDQ6; G0EPI2; J9UQF1; K0JGW2; L0X5E2; L8XT75	1	1	1	X
AAIYLEALGGR	0	0	0	3	0	0	3	3	0	0	0	1	0	A0A0G4K885; D8IAT0; K0JI54; L0X402; L8XTJ4	0	0	1	X
AAKAEKAFAA	0	0	0	0	1	0	1	1	0	0	0	0	1	R5HK66	0	0	1	X
AAKAVGEVLPVTK	0	0	0	0	6	0	6	6	0	0	0	0	1	D8IB86; J9UE83; K0JJQ2; L0X5P7; L8XS79	0	0	1	X
AAKAVGEVLPVTKG	0	0	0	0	3	0	3	3	0	0	0	0	1	D8IB86; J9UE83; K0JJQ2; L0X5P7; L8XS79	0	0	1	X
AAKFLVGKKPGLYR	0	1	0	0	0	1	0	1	0	1	0	0	0	A0A0G4K964; A0A0H0U127; A0A0H0X3I7; C0R175	1	1	0	X
AAKQLLFDEEAR	0	8	0	0	14	8	14	22	0	1	0	0	1	A0A0G4K5P2; A0A0H0TIS1; A0A0H0V6M8; C0QWM4; D5U544; D8IB78; G0EJ80; J9USS2; K0JLL7; L0X051; L8XV88; R5LQ94	0	1	1	X
AAKQLLFDEEARR	3	11	1	0	30	15	30	45	1	1	0	0	1	A0A0G4K5P2; A0A0H0TIS1; A0A0H0V6M8; C0QWM4; D5U544; D8IB78; G0EJ80; J9USS2; K0JLL7; L0X051; L8XV88; R5LQ94	0	2	1	X
AAKQLLFDEEARRA	2	4	3	0	0	9	0	9	1	1	1	0	0	A0A0G4K5P2; A0A0H0TIS1; A0A0H0V6M8; C0QWM4; D5U544; G0EJ80; L0X051; L8XV88	0	3	0	X
AAKQLLFDEEARRAL	2	1	4	0	0	7	0	7	1	1	1	0	0	A0A0G4K5P2; A0A0H0TIS1; A0A0H0V6M8; C0QWM4; D5U544; G0EJ80; L0X051; L8XV88	0	3	0	X
AAKQLLFDEEARRALM	3	1	4	0	3	8	3	10	1	1	1	0	1	A0A0G4K5P2; A0A0H0TIS1; A0A0H0V6M8; C0QWM4; D5U544; G0EJ80; L0X051; L8XV88	0	3	1	X
AAKQLLFDEEARRALMR	1	0	0	0	0	1	0	1	1	0	0	0	0	A0A0G4K5P2; A0A0H0TIS1; A0A0H0V6M8; C0QWM4; D5U544; G0EJ80; L0X051; L8XV88	0	1	0	X
AAKQLLFDEEARRALMRGVDA	1	1	3	0	0	5	0	5	1	1	1	0	0	A0A0G4K5P2; A0A0H0TIS1; A0A0H0V6M8; C0QWM4; D5U544; G0EJ80; L0X051; L8XV88	0	3	0	X
AAKQLLFDEEARRS	0	0	0	0	3	0	3	3	0	0	0	0	1	D8IB78; J9USS2; K0JLL7; R5LQ94	0	0	1	X
AAKQLLFDEEARRSL	0	0	0	0	23	0	23	23	0	0	0	0	1	D8IB78; J9USS2; K0JLL7; R5LQ94	0	0	1	X
AAKQLLFDEEARRSLM	0	0	0	0	4	0	4	4	0	0	0	0	1	D8IB78; J9USS2; K0JLL7; R5LQ94	0	0	1	X
AAKQLLFDEEARRSLMR	0	0	0	0	1	0	1	1	0	0	0	0	1	D8IB78; J9USS2; K0JLL7; R5LQ94	0	0	1	X
AALEGFSATVSGYSHMIDMVLHGQK	0	0	3	0	0	3	0	3	0	0	1	0	0	A0A0H0UVX7	1	1	0	X
AALEGIIEEK	0	0	0	0	2	0	2	2	0	0	0	0	1	D8IA88; J9UT89; K0JKN7	1	0	1	X
AALENNVDALVALVQDGK	0	4	0	0	0	4	0	4	0	1	0	0	0	A0A0H0TMI5; A0A0H0UII4; A0A0H0UQN4; A0A0H0UYW1; A0A0H0VAJ1; A0A0H0VNH6; A0A0H0WCD7; A0A0H0WMV6; A0A0H0WY36; A0A0H0XIN3; C0QW34	0	1	0	X
AALFLIGLKPGIK	0	0	0	3	5	0	9	9	0	0	0	1	1	D8IG92; J9UFC1; K0JJK2	1	0	2	X
AALFLIGLKPGIR	16	16	4	0	0	36	0	36	1	1	1	0	0	A0A0G4K715; A0A0H0UAX4; A0A0H0VG30; A0A0H0W202; C0QXE7	1	3	0	X
AALIKVVEDAL	0	0	0	0	3	0	3	3	0	0	0	0	1	A0A0G4K3W7; A0A0H0W6P6; C0QW51; D5U8P5; D8ICE7; G0ENE2; J9UI42; K0JM91; L0X360; L8XS83; R5L7V6	0	0	1	X
AALIVDDISDTGETLK	0	13	0	0	0	13	0	13	0	1	0	0	0	A0A0G4K5E9; A0A0H0UBY5; C0QWI4; D5U5B8; G0EK28	1	1	0	X
AALKNDPNNK	0	0	0	3	1	0	3	3	0	0	0	1	1	D5UAX7; D8ICR0; J9URY6; K0JMR2; L0X4X7; L8XRL5	1	0	2	X
AALKNDPNNKSSIVSR	0	0	0	5	5	0	10	10	0	0	0	1	1	D5UAX7; D8ICR0; J9URY6; K0JMR2; L8XRL5	1	0	2	X
AALKNDVNNK	4	1	0	0	0	5	0	5	1	1	0	0	0	A0A0G4K3T0; A0A0H0UY93; A0A0H0VE59; C0QV98; G0EQR1	1	2	0	X
AALKNDVNNKSSIVSR	8	5	0	0	0	13	0	13	1	1	0	0	0	A0A0G4K3T0; A0A0H0UY93; A0A0H0VE59; C0QV98	1	2	0	X
AALKSGADIVVM	0	1	0	0	0	1	0	1	0	1	0	0	0	R5H5C5	0	1	0	X
AALLKVVEDALKVTGNFGK	3	0	0	0	0	3	0	3	1	0	0	0	0	A0A0G4K3W7; A0A0H0W6P6; C0QW51; D5U8P5; G0ENE2; L0X360; L8XS83	1	1	0	X
AALLKVVEDALKVTGNLGK	0	0	0	4	4	0	9	9	0	0	0	1	1	D8ICE7; J9UI42; K0JM91	1	0	2	X
AALLKVVEDALKVTGNLGKYDVYANVR	0	0	0	3	3	0	6	6	0	0	0	1	1	D8ICE7; J9UI42; K0JM91	1	0	2	X
AALNALFDYGR	0	0	1	0	0	1	0	1	0	0	1	0	0	A0A0G4K9W9; A0A0H0VPS7; C0R182; G0EJ13; L0X746; L8XTF4; R5LBZ7	1	1	0	X
AALNALFDYGRPK	18	4	6	0	0	29	0	29	1	1	1	0	0	A0A0G4K9W9; A0A0H0VPS7; C0R182; G0EJ13; L0X746; L8XTF4; R5LBZ7	1	3	0	X
AALNALFEYGRPQR	0	0	0	1	5	0	6	6	0	0	0	1	1	D8IEQ4; J9UWT7; K0JIS2	1	0	2	X
AALNTESFISSASFQETTK	0	1	7	0	0	8	0	8	0	1	1	0	0	A0A0G4K486; A0A0H0V036; A0A0H0W6Q6; A0A0H0WGA7; A0A0H0WGD9; A0A0H0X3A4; A0A0H0XFM2; C0QWX7; D5UBG4; D8IEH5; G0EMR3; J9UXU8; K0JHR8; L0X1Y9; L8XPF0; R5L7X8	1	2	0	X
AALSEHGLTPEEWGGDTQ	0	0	0	2	0	0	2	2	0	0	0	1	0	D8IC94; J9U0Q9; K0JMI3	0	0	1	X
AALSEHGLTPEEWGGDTQYIGVSALTK	0	0	0	9	9	0	19	19	0	0	0	1	1	D8IC94; J9U0Q9; K0JMI3	1	0	2	X
AALSEYGLTPEEWGGDTQYIGVSALTK	0	1	0	0	0	1	0	1	0	1	0	0	0	A0A0G4K942; C0R1D0; G0EIM5; L0X4R1; L8XVR6	1	1	0	X
AALSNENKLEMK	0	0	0	0	7	0	7	7	0	0	0	0	1	D8IEP8; J9US46; K0JI34	1	0	1	X
AALSSGMRINRAGDDASGL	1	0	0	0	0	1	0	1	1	0	0	0	0	A0A0G4K9G4; A0A0H0ULZ7; A0A0H0X544; C0R1I3; G0ENU8; P80160	0	1	0	X
AALTEIGRL	0	3	0	0	0	3	0	3	0	1	0	0	0	A0A0G4K9U3; A0A0H0WSR3; C0R200; D5UAU2; D8IFJ9; G0EIC1; J9TZH7; K0JHD4; L0X485; L8XT65; R5L4V2	0	1	0	X
AAMEVMLYDAK	0	0	0	1	0	0	1	1	0	0	0	1	0	D8IE17; K0JF20	0	0	1	X
AAMMFEELIK	1	0	1	0	0	2	0	2	1	0	1	0	0	A0A0G4K9H3; A0A0H0UDT0; A0A0H0UNJ9; A0A0H0V554; A0A0H0V6T0; A0A0H0W0I4; A0A0H0WFU1; A0A0H0WJ36; A0A0H0XB13; A0A0H0XBJ1; C0R1J1	1	2	0	X
AAMMFEELIKLEK	0	1	0	0	0	1	0	1	0	1	0	0	0	A0A0G4K9H3; A0A0H0UDT0; A0A0H0UNJ9; A0A0H0V554; A0A0H0V6T0; A0A0H0W0I4; A0A0H0WFU1; A0A0H0WJ36; A0A0H0XB13; A0A0H0XBJ1; C0R1J1	1	1	0	X
AAMPVAAVAAAPAGGAAAPAEEEK	0	5	0	0	0	5	0	5	0	1	0	0	0	A0A0G4K403; A0A0H0XA53; C0QWX5; D5UBG2; G0EMR5; L8XSH8	0	1	0	X
AAMYAPSANNKR	0	0	0	0	3	0	3	3	0	0	0	0	1	D8IFL9; J9UVE9; K0JHF6	1	0	1	X
AANADSHIVASDYNQK	0	4	0	0	0	4	0	4	0	1	0	0	0	A0A0H0VRR1; C0R042	0	1	0	X
AANDGDYWDYIFGGTGK	0	0	0	14	14	0	28	28	0	0	0	1	1	D8ICB1; J9UKJ0; K0JH90	0	0	2	X
AANDGDYWDYIFGGTGKGK	0	0	0	0	3	0	3	3	0	0	0	0	1	D8ICB1; J9UKJ0; K0JH90	0	0	1	X
AANFSFGALGSDTGGSIR	0	0	0	0	1	0	1	1	0	0	0	0	1	R5L8L6	0	0	1	X
AANGIYTDEDRL	1	0	0	0	0	1	0	1	1	0	0	0	0	A0A0G4K7S6; C0R027; D5U7D6; D8IAP2; G0EKN9; J9UV65; K0JFK3; L0X542; L8XRQ5; Q26501; R5LFD4	0	1	0	X
AANIDMIITDLNMPK	0	0	0	42	55	0	96	96	0	0	0	1	1	D8IBE5; J9USK1; K0JJV5	1	0	2	BRAPL
AANIGAAGQLR	0	0	0	0	3	0	3	3	0	0	0	0	1	D8IFS5; J9UPD6; K0JJV6	0	0	1	X
AANILDDVDIK	2	4	0	8	6	6	14	20	1	1	0	1	1	A0A0G4K5Q9; A0A0H0VK91; A0A0H0VLL7; A0A0H0WDE3; C0QWP7; D5U5V3; D8IDW3; G0EJ50; J9UYC8; K0JG09; L0X3P4; L8XQV1	1	2	2	X
AANKTGVLVYGVDGSPEIK	0	0	0	8	0	0	8	8	0	0	0	1	0	J9UYL3; K0JLT3; K0JLV7	1	0	1	X
AANKTGVLVYGVDGSPEIKAFIK	0	0	0	3	0	0	3	3	0	0	0	1	0	K0JLV7	1	0	1	X
AANKTGVLVYGVDGSPEIKASIK	0	0	0	3	0	0	3	3	0	0	0	1	0	J9UYL3; K0JLT3	1	0	1	X
AANLQVGGDTPI	0	3	0	0	0	3	0	3	0	1	0	0	0	A0A0G4K947; A0A0H0USH8; C0R1D6; D5U8W2; D8IDG1; G0EIL9; J9UXQ6; K0JLS4; L0X7D1; L8XR86; Q9F0F6	0	1	0	X
AANMLQEFLTV	0	0	2	0	0	2	0	2	0	0	1	0	0	A0A0G4K466; A0A0H0UH75; A0A0H0UJJ9; A0A0H0V0S3; A0A0H0VQJ6; A0A0H0WFB5; C0QWX6; D5UBG3; D8IEH4; G0EMR4; J9UX21; K0JGF5; L0X5F5; L8XP22; R5LQE5	0	1	0	X
AANPASAAEYTSFVEYIK	0	0	0	5	8	0	13	13	0	0	0	1	1	D8I9Q8; J9UGG8	1	0	2	X
AANPASAAEYTSFVEYIKNAVK	0	0	0	2	1	0	3	3	0	0	0	1	1	D8I9Q8; J9UGG8	1	0	2	X
AANPLSGAEYTSFIEYIK	18	0	0	0	0	18	0	18	1	0	0	0	0	A0A0G4KA01; A0A0H0U098; C0R1B2; D5UB12	1	1	0	X
AANPLSGAEYTSFIEYIKNAAK	12	0	0	0	0	12	0	12	1	0	0	0	0	A0A0H0U098; C0R1B2	1	1	0	X
AANTGAADTGAAQEQAQ	0	4	0	0	0	4	0	4	0	1	0	0	0	A0A0H0TRE1; A0A0H0V489; C0R0T5; P32520	0	1	0	X
AANTSLAVYYATYGGK	16	10	5	0	0	30	0	30	1	1	1	0	0	A0A0G4K875; A0A0H0URA3; A0A0H0WT89; A0A0H0X8M6; C0R075; L8XSS1	1	3	0	X
AANVGEMDALVDAIVESINK	169	41	75	0	0	284	0	284	1	1	1	0	0	A0A0G4K410; A0A0H0W920; C0QW99; G0EN96; L0X556; L8XSC8	1	3	0	BRAHW
AANVGEMDALVDALVESINK	0	36	0	0	0	36	0	36	0	1	0	0	0	A0A0G4K410; A0A0H0W920; C0QW99; G0EN96; L0X556; L8XSC8	1	1	0	X
AANYNEDTTIK	0	0	0	0	3	0	3	3	0	0	0	0	1	D8IBE6; J9UTE0; K0JLD2	1	0	1	X
AAPAAGGAAAAADEE	0	0	0	0	2	0	2	2	0	0	0	0	1	D8IEH3	0	0	1	X
AAPAAGGAAAAADEEK	0	0	0	0	3	0	3	3	0	0	0	0	1	D8IEH3	0	0	1	X
AAPAAGGAAAAADEEKSD	0	0	0	0	5	0	5	5	0	0	0	0	1	D8IEH3	0	0	1	X
AAPAAGGAAAAADEEKSDF	1	0	0	0	18	1	18	19	1	0	0	0	1	D8IEH3	0	1	1	X
AAPAAGGAAAAADEEKSDFD	0	0	0	0	3	0	3	3	0	0	0	0	1	D8IEH3	0	0	1	X
AAPAAGGAAAAADEEKSDFDVILTG	0	0	0	0	4	0	4	4	0	0	0	0	1	D8IEH3	0	0	1	X
AAPAGGAAAPAEEEK	4	0	0	0	0	4	0	4	1	0	0	0	0	A0A0G4K403; A0A0H0XA53; C0QWX5; D5UBG2; G0EMR5; L8XSH8	0	1	0	X
AAPAGGAAAPAEEEKNE	5	1	0	0	0	6	0	6	1	1	0	0	0	A0A0G4K403; A0A0H0XA53; C0QWX5; D5UBG2; G0EMR5; L8XSH8	0	2	0	X
AAPAGGAAAPAEEEKNEFDIILTG	2	0	0	0	0	2	0	2	1	0	0	0	0	A0A0G4K403; A0A0H0XA53; C0QWX5; D5UBG2; G0EMR5; L8XSH8	0	1	0	X
AAQELSQGNTDLSR	7	6	2	0	0	15	0	15	1	1	1	0	0	A0A0G4KBA4; A0A0H0U424; A0A0H0UG84; A0A0H0UQQ4; A0A0H0V0Q6; A0A0H0W1D1; C0R2F1; G0EPN6; L0X4H3	1	3	0	X
AASAAEAIHAK	0	0	0	3	14	0	18	18	0	0	0	1	1	A0A0G4K7B2; A0A0H0TLN1; A0A0H0X9T7; C0QZK5; D5U6W2; D8IC63; G0EM95; L0X471; L8XPI0	1	0	2	X
AASAAEALHAK	2	0	4	4	9	6	14	19	1	0	1	1	1	A0A0G4K7B2; A0A0H0TLN1; A0A0H0X9T7; C0QZK5; D5U6W2; D8IC63; G0EM95; L0X471; L8XPI0	1	2	2	X
AASIASQVLTA	1	0	0	0	0	1	0	1	1	0	0	0	0	A0A0G4K5P2; A0A0H0TIS1; A0A0H0V6M8; C0QWM4; D5U544; D8IB78; G0EJ80; J9USS2; K0JLL7; L0X051; L8XV88; R5LQ94	0	1	0	X
AASILGALPSEIQPDVAK	0	0	0	2	6	0	8	8	0	0	0	1	1	D8IFY8; J9TYQ7; K0JFH1	1	0	2	X
AASILGALPSEIQPDVAKR	0	0	0	0	3	0	3	3	0	0	0	0	1	D8IFY8; J9TYQ7; K0JFH1	1	0	1	X
AASILGALPTEIQPDVAK	9	7	15	0	0	31	0	31	1	1	1	0	0	A0A0G4K746; A0A0H0TNA6; A0A0H0UIS7; C0QZ74; D5U5X5; G0EMN6; L0X3W5; L8XQH1; Q6PWM7	1	3	0	X
AASILGALPTEIQPDVAKR	0	2	0	0	0	2	0	2	0	1	0	0	0	A0A0G4K746; A0A0H0TNA6; A0A0H0UIS7; C0QZ74; D5U5X5; G0EMN6; L0X3W5; L8XQH1; Q6PWM7	1	1	0	X
AASPVLGVEDVR	0	0	0	2	2	0	3	3	0	0	0	1	1	A7LAW5; D8IC46; K0JKL6	1	0	2	X
AASVGFEYENIDDSLDKIEEELIEVK	0	0	0	3	9	0	11	11	0	0	0	1	1	D8IBF7; J9TUA8; K0JLT9	1	0	2	X
AATEVEMKEKKARVEDALS	0	0	0	4	3	0	7	7	0	0	0	1	1	A0A0G4K5P2; A0A0H0TIS1; A0A0H0V6M8; C0QWM4; D5U544; D8IB78; G0EJ80; J9USS2; K0JLL7; L0X051; L8XV88; R5LQ94	0	0	2	X
AATEVEMKEKKARVEDALSATRA	0	0	0	7	2	0	9	9	0	0	0	1	1	A0A0G4K5P2; A0A0H0TIS1; A0A0H0V6M8; C0QWM4; D5U544; D8IB78; G0EJ80; J9USS2; K0JLL7; L0X051; L8XV88; R5LQ94	0	0	2	X
AATIEKYLLGQTKLE	0	0	0	0	1	0	1	1	0	0	0	0	1	D8IEW1; J9UKM0; K0JGQ1	0	0	1	X
AAVAAAPAAGGAAAAADEEK	0	0	0	6	9	0	15	15	0	0	0	1	1	D8IEH3	0	0	2	X
AAVAAAPAAGGAAAAADEEKSDF	0	0	0	0	9	0	9	9	0	0	0	0	1	D8IEH3	0	0	1	X
AAVAAAPAGGAAAPAEEEK	2	18	0	0	0	20	0	20	1	1	0	0	0	A0A0G4K403; A0A0H0XA53; C0QWX5; D5UBG2; G0EMR5; L8XSH8	0	2	0	X
AAVANVNNLAR	2	5	1	0	0	8	0	8	1	1	1	0	0	A0A0G4K3Q2; A0A0H0UL75; A0A0H0V006; A0A0H0VHD1; A0A0H0W0Y4; A0A0H0XF15; C0QW79	1	3	0	X
AAVDAGFIEQSR	39	72	27	8	7	137	14	152	1	1	1	1	0	A0A0H0UWP8; A0A0H0VH59; C0QV71; D8ID10; J9UB52; K0JMV6; L0X5C7	1	3	1	C
AAVDAGFIEQSRQVGQTGK	0	1	0	0	1	1	1	2	0	1	0	0	1	A0A0H0UWP8; A0A0H0VH59; C0QV71; D8ID10; J9UB52; K0JMV6; L0X5C7	1	1	1	X
AAVDCCFFPLYESEHGITTITNMVADDK	0	0	0	5	4	0	9	9	0	0	0	1	1	L0X4X7	1	0	2	X
AAVDCCFFPLYESEHGITTITNMVADDKK	0	0	0	4	5	0	9	9	0	0	0	1	1	L0X4X7	1	0	2	X
AAVDTCFFPLYEVEHGITTITNMIADAK	1	4	5	0	0	10	0	10	1	1	1	0	0	R5LU45	1	3	0	X
AAVEEGVIPGGGITY	0	1	0	2	0	1	2	3	0	1	0	1	0	A0A0G4K5P2; A0A0H0TIS1; A0A0H0V6M8; C0QWM4; D5U544; D8IB78; G0EJ80; J9USS2; K0JLL7; L0X051; L8XV88; R5LQ94	0	1	1	X
AAVEEGVIPGGGITYL	0	3	0	0	0	3	0	3	0	1	0	0	0	A0A0G4K5P2; A0A0H0TIS1; A0A0H0V6M8; C0QWM4; D5U544; D8IB78; G0EJ80; J9USS2; K0JLL7; L0X051; L8XV88; R5LQ94	0	1	0	X
AAVEEGVIPGGGITYLH	0	16	0	16	8	16	24	40	0	1	0	1	1	A0A0G4K5P2; A0A0H0TIS1; A0A0H0V6M8; C0QWM4; D5U544; D8IB78; G0EJ80; J9USS2; K0JLL7; L0X051; L8XV88; R5LQ94	0	1	2	X
AAVEEGVIPGGGITYLHA	3	0	5	3	0	8	3	10	1	0	1	1	0	A0A0G4K5P2; A0A0H0TIS1; A0A0H0V6M8; C0QWM4; D5U544; D8IB78; G0EJ80; J9USS2; K0JLL7; L0X051; L8XV88; R5LQ94	0	2	1	X
AAVEEGVIPGGGITYLHAQ	0	0	0	3	2	0	5	5	0	0	0	1	1	A0A0G4K5P2; A0A0H0TIS1; A0A0H0V6M8; C0QWM4; D5U544; D8IB78; G0EJ80; J9USS2; K0JLL7; L0X051; L8XV88; R5LQ94	0	0	2	X
AAVEEGVIPGGGITYLHAQHK	35	20	40	0	0	96	0	96	1	1	1	0	0	A0A0G4K5P2; A0A0H0TIS1; A0A0H0V6M8; C0QWM4; G0EJ80; L0X051; L8XV88	1	3	0	BRAHW
AAVEEGVIPGGGITYLHAQHKLESL	0	3	0	0	0	3	0	3	0	1	0	0	0	A0A0G4K5P2; A0A0H0TIS1; A0A0H0V6M8; C0QWM4; G0EJ80; L0X051; L8XV88	0	1	0	X
AAVEEGVIPGGGITYLHAQS	0	0	0	3	0	0	3	3	0	0	0	1	0	D8IB78; J9USS2; K0JLL7	0	0	1	X
AAVEEGVIPGGGITYLHAQSK	0	0	0	20	12	0	32	32	0	0	0	1	1	D8IB78; J9USS2; K0JLL7	1	0	2	X
AAVINGLDKEGM	0	0	0	0	3	0	3	3	0	0	0	0	1	A0A0H0V3R9; A0A0H0XEV3; C0QZJ8; D8I9T0; J9UTS1; K0JJ62; L0X1R1	0	0	1	X
AAVINGLDKEGMK	0	0	0	1	3	0	3	3	0	0	0	1	1	A0A0H0V3R9; A0A0H0XEV3; C0QZJ8; D8I9T0; J9UTS1; K0JJ62; L0X1R1	1	0	2	X
AAVINGLDKEGMKQL	0	0	0	0	3	0	3	3	0	0	0	0	1	A0A0H0V3R9; A0A0H0XEV3; C0QZJ8; D8I9T0; J9UTS1; K0JJ62; L0X1R1	0	0	1	X
AAVINGLDKEGMKQLR	0	0	0	0	6	0	6	6	0	0	0	0	1	D8I9T0; J9UTS1; K0JJ62	1	0	1	X
AAVIVDDKKEPRGK	1	0	2	0	0	3	0	3	1	0	1	0	0	A0A0G4K3I0; A0A0H0UIF3; C0QW06; D5UB55; K0JL40; L0X2N4; R5LT32	0	2	0	X
AAVPSGASTGEHEAVE	0	5	0	0	0	5	0	5	0	1	0	0	0	A0A0G4KAH6; A0A0H0W3D6; A0A0H0XEZ9; C0QV52; D5U9W9; D8IET2; G0EQW4; J9URW4; K0JI69; L0X4B5; L8XSM5; R5LML6	0	1	0	X
AAVPSGASTGEHEAVELR	50	99	32	38	44	181	83	264	1	1	1	1	1	A0A0G4KAH6; A0A0H0W3D6; A0A0H0XEZ9; C0QV52; D5U9W9; D8IET2; G0EQW4; J9URW4; K0JI69; L0X4B5; L8XSM5; R5LML6	1	3	2	C
AAVPSGASTGEHEAVELRDGDK	10	27	0	17	18	37	35	72	1	1	0	1	1	A0A0G4KAH6; A0A0H0W3D6; A0A0H0XEZ9; C0QV52; D5U9W9; D8IET2; G0EQW4; J9URW4; K0JI69; L0X4B5; L8XSM5; R5LML6	1	2	2	C
AAVPSGASTGEHEAVELRDGDKSR	18	10	0	27	19	28	46	74	1	1	0	1	1	A0A0G4KAH6; A0A0H0W3D6; A0A0H0XEZ9; C0QV52; D5U9W9; D8IET2; G0EQW4; J9URW4; K0JI69; L0X4B5; L8XSM5	1	2	2	C
AAVPSGASTGEHEAVELRDGDKSRYLGK	0	0	0	8	0	0	8	8	0	0	0	1	0	A0A0G4KAH6; A0A0H0W3D6; A0A0H0XEZ9; C0QV52; D8IET2; G0EQW4; J9URW4; K0JI69	1	0	1	X
AAVPSGASTGIYEALELR	30	0	19	0	4	49	4	54	1	0	1	0	1	R5HIM5	1	2	1	C
AAVQALGEIGSEK	0	0	0	0	3	0	3	3	0	0	0	0	1	D8IBB7; J9USN1; K0JJS8	0	0	1	X
AAVSQYQEQVDSLEEAYLDILNKVDTVLK	0	0	0	3	2	0	4	4	0	0	0	1	1	D8IA88; J9UT89; K0JKN7	1	0	2	X
AAVSQYQEQVDSLEEAYLEILNKVDTVLK	0	1	0	0	0	1	0	1	0	1	0	0	0	A0A0G4K6D0; A0A0H0TW77; A0A0H0U846; A0A0H0UED7; A0A0H0UNA0; A0A0H0UT99; A0A0H0UX55; A0A0H0VEA5; A0A0H0VM70; A0A0H0VTQ1; A0A0H0WQX7; A0A0H0WVI3; A0A0H0XCK7; C0QY77; D5U4L2; G0EPZ2; L0X136; L8XPP1	1	1	0	X
AAVSSQVEGE	0	0	0	3	0	0	3	3	0	0	0	1	0	A0A0G4K3R7; A0A0H0TQQ8; A0A0H0W8H3; C0QW05; D5UB54; D8ICY5; G0ENR3; J9TRA3; K0JHT8; L0X627	0	0	1	X
AAWEGENEEYENMYPR	0	4	0	0	0	4	0	4	0	1	0	0	0	A0A0G4K3W6; A0A0H0W8A8; A0A0H0XBC4; C0QW82; G0ENB2	0	1	0	X
AAWEGENEEYENMYPRMAKE	0	2	0	0	0	2	0	2	0	1	0	0	0	A0A0G4K3W6; A0A0H0W8A8; A0A0H0XBC4; C0QW82; G0ENB2	0	1	0	X
AAYDKMIQAN	0	0	0	7	0	0	7	7	0	0	0	1	0	D5U5E1	0	0	1	X
AAYDQMIK	0	0	0	5	1	0	6	6	0	0	0	1	1	D8IFQ2; J9UVB1; K0JHJ5	1	0	2	X
AAYDQMIKAN	0	0	0	9	0	0	9	9	0	0	0	1	0	D8IFQ2; J9UVB1; K0JHJ5	0	0	1	X
AAYSSGKPALGVGAGNTPAIIDETADIK	0	0	0	1	0	0	1	1	0	0	0	1	0	D8IES9; J9UXG2; K0JIU5	1	0	1	X
ACEAVCPSNAIHQA	0	0	0	0	1	0	1	1	0	0	0	0	1	D8IA49; J9UT42; K0JII7	0	0	1	X
ADAAKYIEEHKK	0	2	0	0	5	2	5	7	0	1	0	0	1	A0A097BU34; A0A0G4K5P9; C0QYL1; D5U710; D8IBL1; G0ELB5; J9USC6; K0JK36; L0X164; L8XVS3; O34163; Q6VAN3	0	1	1	X
ADAINIEHLTNTGK	0	0	0	14	13	0	26	26	0	0	0	1	1	D8IEQ9; J9UK33; K0JF73	1	0	2	X
ADANLENVNDDKPIDLTTDTDIVELLNK	0	0	0	1	0	0	1	1	0	0	0	1	0	D8IDJ4; J9UFD7; K0JGR7	1	0	1	X
ADAPLVHEERESNLLTHER	1	0	0	0	0	1	0	1	1	0	0	0	0	D5U701; L0X0H8	1	1	0	X
ADAQTPMTFHIG	0	0	0	1	0	0	1	1	0	0	0	1	0	D5U8W2; D8IDG1; L0X7D1; L8XR86	0	0	1	X
ADASKNIPDPTPE	0	1	0	0	0	1	0	1	0	1	0	0	0	A0A0H0U0M6; A0A0H0USL3; A0A0H0UVA9; A0A0H0X8P6; C0R1D1; G0EIM4; L0X3P7; L8XUI9	0	1	0	X
ADDAYFFIDEPLK	0	0	0	0	3	0	3	3	0	0	0	0	1	D8IBA5; J9UE39; K0JLP0	1	0	1	X
ADDEIFETTVYDYK	0	7	1	0	0	8	0	8	0	1	1	0	0	A0A0G4K5W9; A0A0H0V8D1; C0QZ09; G0EJB3; Q9F6Z0	1	2	0	X
ADDIEAPEFK	3	12	5	4	2	20	6	26	1	1	1	1	1	A0A0G4K9S1; A0A0H0WK29; C0R1R8; D8IEF5; G0EHT1; J9UL79; K0JGE6; L0X566; L8XR62	1	3	2	X
ADDIKDVDNFINLNIDELHK	0	11	4	0	0	14	0	14	0	1	1	0	0	A0A0H0TTE3; A0A0H0UGC1; A0A0H0UK73; A0A0H0UQM1; A0A0H0UVB0; A0A0H0VBG3; A0A0H0VPK3; A0A0H0W366; A0A0H0WAE7; A0A0H0X4Y4; A0A0H0XGT3; C0QXM1	1	2	0	X
ADDIKDVENFINLNTEELHK	0	0	0	14	16	0	31	31	0	0	0	1	1	J9UG25; K0JIB8	1	0	2	X
ADDIKDVKNFINLNTEELHK	0	0	0	2	0	0	2	2	0	0	0	1	0	D8IDB1	1	0	1	X
ADDLQNQGQYQQSYDK	0	1	0	0	0	1	0	1	0	1	0	0	0	A0A0G4K981; A0A0H0UU11; A0A0H0VHR7; C0R0R7; G0EJY7; L0X712; L8XQM6	0	1	0	X
ADDNGDTPLLWAVTGQNPYEASK	1	3	1	0	0	5	0	5	1	1	1	0	0	A0A0G4K822; A0A0H0V3Y5; A0A0H0WLJ4; J9UDN5	1	3	0	X
ADDNLIDLELEK	0	4	1	0	0	4	0	4	0	1	1	0	0	A0A0G4K8X4; A0A0H0TP76; A0A0H0UJX2; A0A0H0UQ66; A0A0H0USK2; A0A0H0V5F9; A0A0H0VDD4; A0A0H0W0L3; A0A0H0WFQ6; A0A0H0WNJ7; A0A0H0X473; A0A0H0XJT6; C0R112; G0EJG9	1	2	0	X
ADDNLIDLELEKEWASILK	1	19	4	0	0	24	0	24	0	1	1	0	0	A0A0G4K8X4; A0A0H0TP76; A0A0H0UQ66; A0A0H0USK2; A0A0H0V5F9; A0A0H0VDD4; A0A0H0W0L3; A0A0H0WNJ7; A0A0H0X473; A0A0H0XJT6; G0EJG9	1	2	0	X
ADDSLIDLELESEWASILK	0	0	0	0	13	0	13	13	0	0	0	0	1	D8IBN7	1	0	1	X
ADDTNMLEMPR	7	5	13	0	0	25	0	25	1	1	1	0	0	A0A0G4K7E7; A0A0H0V8L3; A0A0H0WEB3; C0QZD1; D5U7U6; D8IBJ1; G0EJK2; J9UT97; K0JLX3; L0WZU4; L8XR25	0	3	0	X
ADDTNMLEMPRL	0	2	3	0	0	5	0	5	0	1	1	0	0	A0A0G4K7E7; A0A0H0V8L3; A0A0H0WEB3; C0QZD1; D5U7U6; D8IBJ1; G0EJK2; J9UT97; K0JLX3; L0WZU4; L8XR25	0	2	0	X
ADDTNMLEMPRLMPYG	4	2	18	0	0	24	0	24	1	1	1	0	0	A0A0G4K7E7; A0A0H0V8L3; A0A0H0WEB3; C0QZD1; D5U7U6; D8IBJ1; G0EJK2; J9UT97; K0JLX3; L0WZU4; L8XR25	0	3	0	X
ADDTNMLEMPRLMPYGR	8	3	5	0	0	15	0	15	1	1	1	0	0	A0A0G4K7E7; A0A0H0V8L3; A0A0H0WEB3; C0QZD1; D5U7U6; D8IBJ1; G0EJK2; J9UT97; K0JLX3; L0WZU4; L8XR25	0	3	0	X
ADDYVIATGETHSVK	0	0	0	20	0	0	20	20	0	0	0	1	0	D8IEE8; J9UX42; K0JHP3	1	0	1	X
ADDYVIATGETHSVR	3	19	5	0	0	26	0	26	1	1	1	0	0	A0A0G4K5M3; A0A0H0W212; A0A0H0XJK7; C0QWK6; G0EJ97; L0WY35; L8XRG0	1	3	0	X
ADEALKADNFASVQQNVAAALAGITK	0	2	1	0	0	3	0	3	0	1	1	0	0	A0A0G4K981; G0EJY7; L0X712	1	2	0	X
ADEALQADNFASVQQNVAAALAGITK	16	27	18	0	0	61	0	61	1	1	1	0	0	A0A0H0UU11; A0A0H0VHR7; C0R0R7	1	3	0	BRAHW
ADEALSNDNFASVQQNVSTALAGINK	0	0	0	8	14	0	21	21	0	0	0	1	1	D8IDC2; J9UXF7; K0JN47	1	0	2	X
ADEENLDLEEGEEEEQAEAAPKK	5	0	0	0	0	5	0	5	1	0	0	0	0	A0A0G4K8Z5; A0A0H0U1X3; A0A0H0V047; C0R181; G0EJ14	0	1	0	X
ADEENLDLEEGEEEEQAEAAPKKKFGLSPM	1	0	0	0	0	1	0	1	1	0	0	0	0	A0A0G4K8Z5; A0A0H0U1X3; A0A0H0V047; C0R181; G0EJ14	0	1	0	X
ADEIISNAKNEADR	0	0	0	9	0	0	9	9	0	0	0	1	0	D8ID06; J9UH11; K0JL68	1	0	1	X
ADEIISNAKNEADRIIK	0	0	0	3	0	0	3	3	0	0	0	1	0	D8ID06; J9UH11; K0JL68	1	0	1	X
ADEIRDELNSMGIEIMDTPNGVR	0	0	0	3	7	0	9	9	0	0	0	1	1	D8ID31; J9URN4; K0JMX1	1	0	2	X
ADEIRDELNSMGIEIMDTPNGVRWK	0	0	0	0	2	0	2	2	0	0	0	0	1	D8ID31; J9URN4; K0JMX1	1	0	1	X
ADEIRNQLLSMGIEIMDTPQGVK	1	0	0	0	0	1	0	1	1	0	0	0	0	A0A0G4K9R4; A0A0H0TXI9; A0A0H0ULA8; A0A0H0UZ69; C0R1J9; G0ENV9; L0X3I4; L8XRA5	1	1	0	X
ADEIRNQLLSMGIEIMDTPQGVKWK	1	0	0	0	0	1	0	1	1	0	0	0	0	A0A0G4K9R4; A0A0H0TXI9; A0A0H0ULA8; A0A0H0UZ69; C0R1J9; G0ENV9; L0X3I4; L8XRA5	1	1	0	X
ADELGIKPMAK	0	2	0	0	0	2	0	2	0	1	0	0	0	A0A0G4KAP9; A0A0H0ULW5; A9Q1Y4; A9Q1Z1; C0R206; D8IEF2; J9UXW4; L0X4M0; L8XS82; M4HMP2; T1WEC0; T1WF62	1	1	0	X
ADETIFEMGLNAVR	4	19	5	0	0	28	0	28	1	1	1	0	0	A0A0G4K9S1; A0A0H0WK29; C0R1R8; G0EHT1; L0X566; L8XR62	1	3	0	X
ADEVFEKEGSKV	0	4	0	0	0	4	0	4	0	1	0	0	0	A0A0G4K8D1; A0A0H0UHY2; A0A0H0UIG1; A0A0H0WG25; A0A0H0XB87; C0R0M9; D5U8D2; L0X4B0; L8XM30	0	1	0	X
ADFAPNEVGVVVEVGDGIAR	0	0	0	16	8	0	24	24	0	0	0	1	1	D8IBP7; J9UJ83; K0JLM2	1	0	2	X
ADFDGNNRPTYR	4	10	0	0	0	14	0	14	1	1	0	0	0	A0A0H0UC41; A0A0H0UI76; A0A0H0UJC9; A0A0H0V3C5; A0A0H0VRG0; A0A0H0VS64; A0A0H0W0Y5; A0A0H0XMG9; C0QZT1; C0QZT2	1	2	0	X
ADFDGNNRPTYRLEK	5	0	0	0	0	5	0	5	1	0	0	0	0	A0A0H0UC41; A0A0H0UI76; A0A0H0UJC9; A0A0H0V3C5; A0A0H0VRG0; A0A0H0VS64; A0A0H0W0Y5; A0A0H0XMG9; C0QZT1; C0QZT2	1	1	0	X
ADFETVEKMIRY	0	0	2	0	0	2	0	2	0	0	1	0	0	A0A0G4K916; A0A0H0TUE9; C0R127; D5U8Z0; D8ID19; G0EJF3; J9UB31; K0JL85; L0X325; L8XW88; R5L684	0	1	0	X
ADFTPNEVGVVVEVGDGIAR	2	14	1	0	0	17	0	17	1	1	1	0	0	A0A0G4K3V0; A0A0H0TMK8; A0A0H0VHV0; C0QW65; D5U3H4; G0ENC9; L0X262; L8XPW2	1	3	0	X
ADGAREAGLKF	23	0	14	1	3	37	3	40	1	0	1	0	1	A0A0G4K497; A0A0H0WHN0; A0A0H0X8W2; C0QW11; D5UB61; D8ICX8; G0ENQ6; J9UQB5; K0JMU2; L0X3P8; L8XWW2; R5LT20	0	2	1	X
ADGKYPYIPYK	0	0	0	3	3	0	7	7	0	0	0	1	1	A0A0G4K309; A0A0H0U839; A0A0H0USH9; C0QV97; D5UAX8; D8ICR1; G0EQR2; J9TRU1; K0JKW3; L0X5X8; L8XRF2	1	0	2	X
ADGKYPYIPYKKPEPVYG	0	0	0	0	3	0	3	3	0	0	0	0	1	A0A0G4K309; A0A0H0U839; A0A0H0USH9; C0QV97; D5UAX8; D8ICR1; G0EQR2; J9TRU1; K0JKW3; L0X5X8; L8XRF2	0	0	1	X
ADGKYPYIPYKKPEPVYGK	0	0	0	0	14	0	14	14	0	0	0	0	1	A0A0G4K309; A0A0H0U839; A0A0H0USH9; C0QV97; D5UAX8; D8ICR1; G0EQR2; J9TRU1; K0JKW3; L0X5X8; L8XRF2	1	0	1	X
ADGLYNEDKNTVK	0	1	0	0	0	1	0	1	0	1	0	0	0	A0A0H0UHN3; A0A0H0WHK1; C0QXT9	1	1	0	X
ADGQTPMTFHI	2	1	4	0	0	7	0	7	1	1	1	0	0	A0A0G4K947; A0A0H0USH8; C0R1D6; G0EIL9; Q9F0F6	0	3	0	X
ADGQTPMTFHIG	2	0	0	0	0	2	0	2	1	0	0	0	0	A0A0G4K947; A0A0H0USH8; C0R1D6; G0EIL9; Q9F0F6	0	1	0	X
ADGQTPMTFHIGA	1	0	0	0	0	1	0	1	1	0	0	0	0	A0A0G4K947; A0A0H0USH8; C0R1D6; G0EIL9; Q9F0F6	0	1	0	X
ADGQTPMTFHIGANMDQRVS	1	0	0	0	0	1	0	1	1	0	0	0	0	A0A0G4K947; A0A0H0USH8; C0R1D6; G0EIL9; Q9F0F6	0	1	0	X
ADGVSIDIENDGR	0	1	0	0	0	1	0	1	0	1	0	0	0	A0A0G4K473; A0A0H0U6Y5; A0A0H0UMM3; A0A0H0UN54; A0A0H0UVE3; A0A0H0VBC0; A0A0H0W0I0; A0A0H0WGJ2; A0A0H0WHA8; A0A0H0X522; A0A0H0XGP8; C0QX39; G0EMB7	1	1	0	X
ADGYGKMVLGYFGKTPSTPDPEIVKI	0	0	1	0	0	1	0	1	0	0	1	0	0	A0A0G4K6M6; A0A0H0TY53; A0A0H0V274; A0A0H0V9F5; A0A0H0XA98; C0QY07; D5U4C9; D8I9T6; G0EPB7; J9UGL5; K0JKW5; L0X024; L8XSV2	0	1	0	X
ADHVIIIDSISK	0	3	0	0	0	3	0	3	0	1	0	0	0	A0A0G4K803; A0A0H0VV03; A0A0H0W068; C0QZZ8	0	1	0	X
ADIDAAFEK	0	0	0	3	3	0	6	6	0	0	0	1	1	D8ID06; J9UH11; K0JL68	1	0	2	X
ADIDSSFEK	0	2	0	0	0	2	0	2	0	1	0	0	0	A0A0G4KBI0; A0A0H0X0L8; C0QV74	1	1	0	X
ADIFQAGDFIDVSSLSK	9	3	10	0	0	22	0	22	1	1	1	0	0	A0A0G4K3H4; A0A0H0TMF1; A0A0H0WCH2; C0QVZ6; F6LQI0; F6LQI1; F6LQJ2; F6LQJ3; F6LQJ6; F6LQJ7; G0ENS2; L0X2M5; L8XWX8	1	3	0	X
ADIIMKAENKDEAEK	0	0	1	0	0	1	0	1	0	0	1	0	0	D8IDC1; J9USR8; K0JMZ4	0	1	0	X
ADIKDDEEANKPAESK	19	28	12	0	0	59	0	59	1	1	1	0	0	A0A0H0UKT4; A0A0H0UQE6; A0A0H0UZ00; A0A0H0V1X5; A0A0H0VCH7; A0A0H0WIV6; A0A0H0XM80; C0QYP7	1	3	0	BRAHW
ADIKDDEEANKPAESKK	4	16	1	0	0	21	0	21	1	1	0	0	0	A0A0H0UKT4; A0A0H0UQE6; A0A0H0UZ00; A0A0H0V1X5; A0A0H0VCH7; A0A0H0WIV6; A0A0H0XM80; C0QYP7	1	2	0	X
ADIKDDEEANKPAESKKEEPAK	0	1	0	0	0	1	0	1	0	1	0	0	0	A0A0H0UQE6; A0A0H0UZ00; A0A0H0V1X5; A0A0H0VCH7; A0A0H0WIV6; A0A0H0XM80; C0QYP7	1	1	0	X
ADIKDDEEANKPAESKKEEPAKEEAK	8	12	2	0	0	22	0	22	1	1	1	0	0	A0A0H0UQE6; A0A0H0UZ00; A0A0H0V1X5; A0A0H0VCH7; A0A0H0WIV6; A0A0H0XM80; C0QYP7	1	3	0	X
ADIKKIGVLTSGGDASG	0	0	0	0	1	0	1	1	0	0	0	0	1	D8ICM2; G0EKC5; J9UBH8; K0JKT3; L0X2Y9	0	0	1	X
ADIKKIGVLTSGGDASGMNPTIR	0	0	0	3	5	0	9	9	0	0	0	1	1	D8ICM2; J9UBH8; K0JKT3	0	0	2	X
ADIKRIGVLT	1	1	4	0	0	6	0	6	1	1	1	0	0	A0A0G4K571; A0A0H0VNN6; C0QXP7	0	3	0	X
ADIKRIGVLTS	0	2	0	0	0	2	0	2	0	1	0	0	0	A0A0G4K571; A0A0H0VNN6; C0QXP7	0	1	0	X
ADISFAAPLSK	0	1	0	0	0	1	0	1	0	1	0	0	0	A0A0G4K5W6; A0A0H0TP14; A0A0H0U4Q2; A0A0H0UD59; A0A0H0V4Y8; A0A0H0V7W4; A0A0H0VS21; A0A0H0WDX6; A0A0H0WHF0; A0A0H0XCQ6; A0A0H0XIL0; C0QZ14; D5U7M3; G0EJJ7; L0X3A7; L8XXN4; R5LVN9	1	1	0	X
ADISLFEK	3	0	0	0	0	3	0	3	1	0	0	0	0	A0A0H0UL75; A0A0H0V006; A0A0H0VHD1; A0A0H0W0Y4; A0A0H0XF15; C0QW79	1	1	0	X
ADITTEGEDVL	0	0	0	0	1	0	1	1	0	0	0	0	1	A0A0G4KA43; A0A0H0UCR6; C0R213; D8IB86; G0EIA7; J9UE83; K0JJQ2; Q8VNZ1	0	0	1	X
ADITTEGEDVLVVNGNK	14	154	21	546	405	189	951	1140	0	1	0	1	1	A0A0G4KA43; A0A0H0UCR6; C0R213; D8IB86; G0EIA7; J9UE83; K0JJQ2; Q8VNZ1	1	1	2	C
ADITTEGEDVLVVNGNKIK	0	0	0	2	0	0	2	2	0	0	0	1	0	A0A0G4KA43; A0A0H0UCR6; C0R213; D8IB86; G0EIA7; J9UE83; K0JJQ2; Q8VNZ1	1	0	1	X
ADIVERGIVMS	0	0	0	0	4	0	4	4	0	0	0	0	1	A0A0G4K916; A0A0H0TUE9; C0R127; D5U8Z0; D8ID19; G0EJF3; J9TR23; K0JL85; L0X325; L8XW88; R5L684	0	0	1	X
ADIVLFDDLK	0	0	0	2	2	0	3	3	0	0	0	1	1	D5U9D7; D8IF30; J9UC65; K0JF99; L0X7Q5; L8XRY3	1	0	2	X
ADIVLFDDLKDFK	0	0	0	2	1	0	3	3	0	0	0	1	1	D5U9D7; D8IF30; J9UC65; K0JF99; L0X7Q5; L8XRY3	1	0	2	X
ADKIQEDLEEAEK	3	4	0	1	0	7	1	8	1	1	0	1	0	A0A0G4K3N0; A0A0H0TMI6; A0A0H0U869; A0A0H0X2W8; C0QW62; D5U3H1; D8IBP4; G0END2; J9UT46; K0JK50; L0X1U5; L8XR74	1	2	1	X
ADKIQEDLEEAEKTR	0	1	0	3	0	1	3	3	0	1	0	1	0	A0A0G4K3N0; A0A0H0TMI6; A0A0H0U869; A0A0H0X2W8; C0QW62; D5U3H1; D8IBP4; G0END2; J9UT46; K0JK50; L0X1U5; L8XR74	1	1	1	X
ADKIQEDLEEAEKTRENAKK	0	0	0	1	0	0	1	1	0	0	0	1	0	A0A0G4K3N0; A0A0H0TMI6; A0A0H0U869; A0A0H0X2W8; C0QW62; D5U3H1; D8IBP4; G0END2; J9UT46; K0JK50; L0X1U5; L8XR74	1	0	1	X
ADKKQHFNKEVNEKDAASR	0	0	0	4	5	0	9	9	0	0	0	1	1	D8ICS6; J9UQQ5; K0JMK4	1	0	2	X
ADKQNILDDIR	0	4	0	0	0	4	0	4	0	1	0	0	0	A0A0G4K3V0; A0A0H0TMK8; A0A0H0VHV0; C0QW65; G0ENC9	1	1	0	X
ADKRDYYEVLGVAK	2	0	0	0	0	2	0	2	1	0	0	0	0	A0A0H0V622; C0QX66; L0X004; L8XPD1	0	1	0	X
ADKTPDVESIIIEK	0	0	0	5	2	0	7	7	0	0	0	1	1	A0A0G4K5X1; A0A0H0TRL2; A0A0H0W9N7; A0A0H0XCD1; A7LAU4; A7LAV8; C0QWD1; D5U701; D8IC54; G0EK81; J9U0I3; K0JKH7; L0X0H8; L8XQV2; Q6URA9	1	0	2	X
ADLFTEVDLK	0	0	3	0	0	3	0	3	0	0	1	0	0	A0A0G4K5R7; A0A0H0TUY5; A0A0H0VMF1; A0A0H0WJ94; C0QX44	1	1	0	X
ADLGAYQNRLEMTAQGLMVGFENMQASESR	0	0	0	17	15	0	32	32	0	0	0	1	1	D8IAP2; J9UV65; K0JFK3; R5LFD4	1	0	2	X
ADLGFNPFNDGGNIR	7	19	11	7	19	37	26	62	1	1	1	1	1	A0A0G4K5Q5; A0A0H0W5Y2; C0QWQ6; D5U6G3; D8IBK4; G0EIW2; J9UDG4; K0JK16; L0WZZ6; L8XMW9	1	3	2	C
ADLLLEQYK	3	0	0	0	0	3	0	3	1	0	0	0	0	A0A0G4K6F6; A0A0H0TZ64; A0A0H0WPV1; A0A0H0XGB1; C0QYN5; D5U4G6; G0EQJ5; L0WZA1; L8XWR7; R5LDT7	1	1	0	X
ADLNAIEVAR	0	1	0	0	0	1	0	1	0	1	0	0	0	A0A0G4K8T8; A0A0H0TYN9; A0A0H0U8G4; C0R0C4; G0ELE0; L0WZA8	1	1	0	X
ADLNIADNDGR	0	1	0	0	0	1	0	1	0	1	0	0	0	A0A0H0UWC5; A0A0H0VDR7; A0A0H0W3E2; C0QV57	1	1	0	X
ADLVEELER	0	0	0	9	3	0	13	13	0	0	0	1	1	D8ICL6; J9UR38; K0JMP4	1	0	2	X
ADLVEELERLYKEPR	0	0	0	4	2	0	6	6	0	0	0	1	1	D8ICL6; J9UR38; K0JMP4	1	0	2	X
ADMASAMVAYTR	2	0	0	0	0	2	0	2	1	0	0	0	0	A0A0G4K947; A0A0H0USH8; C0R1D6; D5U8W2; G0EIL9; L8XR86; Q9F0F6	0	1	0	X
ADMDGLPIVEETGVEYASK	0	0	0	27	13	0	40	40	0	0	0	1	1	D8IF11; J9UWM9; K0JF94	1	0	2	X
ADMPIQANQLPK	0	0	0	6	3	0	9	9	0	0	0	1	1	D5U488; D5U489; D8IFM3; J9UPN4; K0JFE9	0	0	2	X
ADNDDMARTL	0	0	0	0	3	0	3	3	0	0	0	0	1	A0A0G4K3I6; A0A0H0U4T3; C0QW08; D5UB57; D8ICY2; G0ENR0; J9UGV9; K0JMQ2; L0X2B1; L8XVP8	0	0	1	X
ADNFASVQQNVAAALAGITK	0	4	0	0	0	4	0	4	0	1	0	0	0	A0A0G4K981; A0A0H0UU11; A0A0H0VHR7; C0R0R7; G0EJY7; L0X712	1	1	0	X
ADNFVVLLDYFQTVTDTFR	16	25	19	9	7	60	16	76	1	1	1	1	1	A0A0G4K491; A0A0H0UUF0; C0QWY8; D5U8S7; D8ICA8; G0EMH3; J9UX66; K0JM58; L0X320; L8XPC1; R5LT29	1	3	2	C
ADNINDDATLAGK	14	13	14	0	0	41	0	41	1	1	1	0	0	A0A0G4K875; A0A0H0URA3; A0A0H0WT89; A0A0H0X8M6; C0R075; G0EL20; L8XSS1	1	3	0	X
ADNKQEEEKKPQPPQS	1	0	0	0	0	1	0	1	1	0	0	0	0	A0A0G4K6Z4; A0A0H0UF41; A0A0H0V031; A0A0H0VS60; A0A0H0WHI9; C0QYZ6	0	1	0	X
ADNVYKGFNPLYAEDIADNIEYALTR	1	0	0	0	0	1	0	1	1	0	0	0	0	A0A0G4K9E6; A0A0H0URZ7; A0A0H0V658; C0R1F8; G0EIK2	1	1	0	X
ADPTLDKNGDGVIQYVLIK	0	0	0	15	7	0	22	22	0	0	0	1	1	D8IEY4; J9UL96; K0JGQ0	1	0	2	X
ADPTLDKNGDGVIQYVLIKGEPGHPDAEAR	0	0	0	8	3	0	10	10	0	0	0	1	1	D8IEY4; J9UL96; K0JGQ0	1	0	2	X
ADQGAAANTGAADTGAAQEQAQ	0	1	0	0	0	1	0	1	0	1	0	0	0	A0A0H0TRE1; A0A0H0V489; C0R0T5; P32520	0	1	0	X
ADQLFSMLMGDEVKPR	3	0	6	0	12	9	12	21	1	0	1	0	1	A0A0G4K5W9; A0A0H0V8D1; C0QZ09; D5U7L9; D8IFT6; G0EJB3; J9UW48; K0JFG3; L0X3B0; L8XXN9; Q9F6Z0	1	2	1	X
ADRVLLKVLEQEEKT	0	1	0	0	0	1	0	1	0	1	0	0	0	A0A0G4K3A8; A0A0H0U5L6; C0QVL3; D5UAF9; G0EPH3; L0X7N4; L8XRD8	0	1	0	X
ADRVLLQVLEQEE	0	0	0	0	3	0	3	3	0	0	0	0	1	D8IAA0; J9UU75; K0JKG9	0	0	1	X
ADRVLLQVLEQEEK	0	0	0	9	12	0	20	20	0	0	0	1	1	D8IAA0; J9UU75; K0JKG9	0	0	2	X
ADRVLLQVLEQEEKT	0	0	0	7	17	0	24	24	0	0	0	1	1	D8IAA0; J9UU75; K0JKG9	0	0	2	X
ADRVLLQVLEQEEKTSSGILLPDTAKEK	0	0	0	1	3	0	4	4	0	0	0	1	1	D8IAA0; J9UU75; K0JKG9	0	0	2	X
ADRVLLQVLEQEEKTSSGILLPDTAKEKTQ	0	0	0	3	2	0	4	4	0	0	0	1	1	D8IAA0; J9UU75; K0JKG9	0	0	2	X
ADSDAVVDFPK	0	1	1	2	4	2	6	8	0	1	1	1	1	A0A0G4K526; A0A0H0VN88; C0QYJ4; D8IG95; G0EL98; J9UT14; K0JJG7; L0X144; L8XVN1	1	2	2	X
ADSELINDSIFNK	0	0	0	18	18	0	36	36	0	0	0	1	1	D8IDP7; J9U9R4; K0JFU5	1	0	2	X
ADSELINDSIFNKMLELVK	0	0	0	0	1	0	1	1	0	0	0	0	1	D8IDP7; J9U9R4; K0JFU5	1	0	1	X
ADSELINDSIFNKMLELVKVDIPK	0	0	0	1	0	0	1	1	0	0	0	1	0	D8IDP7; J9U9R4; K0JFU5	1	0	1	X
ADSIPELGR	0	0	5	0	0	5	0	5	0	0	1	0	0	A0A0G4K7U5; A0A0H0TY54; A0A0H0WLA0; C0R046; D5U445; D8IG48; G0EKZ0; J9UVR5; K0JI06; L0X1C2; L8XWA2	1	1	0	X
ADSLHEDLSIRRY	0	3	0	0	0	3	0	3	0	1	0	0	0	A0A0G4K490; A0A0H0V124; D5UB51; D8ICY8; G0ENR6; J9UQE5; K0JMU6; L0X3P1; L8XVQ3; R5LAP1	0	1	0	X
ADSPYKNIMDVMNALK	14	10	4	0	0	27	0	27	1	1	1	0	0	A0A0G4K3K6; A0A0H0VI97; A0A0H0XBV8; C0QVQ0	1	3	0	X
ADSPYKNIMDVMNALKADPK	17	9	0	0	0	26	0	26	1	1	0	0	0	A0A0G4K3K6; A0A0H0VI97; A0A0H0XBV8; C0QVQ0	1	2	0	X
ADSSVFYMIFITPYI	0	0	0	0	1	0	1	1	0	0	0	0	1	D5U546	0	0	1	X
ADTEISSDEGITPLILAIK	0	0	0	0	3	0	3	3	0	0	0	0	1	D8IAH2; J9UUI5; K0JFV8	1	0	1	X
ADTILDKIINEDFDAIALPGGMGGMNNLK	0	0	0	3	0	0	3	3	0	0	0	1	0	D8IEU4; J9UXF1; K0JGM8	1	0	1	X
ADTPNDAQIAR	0	0	0	9	0	0	9	9	0	0	0	1	0	A0A0G4K8D1; A0A0H0UHY2; A0A0H0UIG1; A0A0H0WG25; A0A0H0XB87; C0R0M9; D8ICL6; G0EKA7; J9UR38; K0JMP4; L0X4B0; L8XM30	0	0	1	X
ADTPPKKDDIKKV	0	0	0	0	3	0	3	3	0	0	0	0	1	D8ICB0; J9URM2; K0JKL2	0	0	1	X
ADTVYQEANAMYTAETK	14	19	11	0	0	44	0	44	1	1	1	0	0	A0A0G4K8F6; A0A0H0UNC0; C0R0R6; G0EJY8; L0X3L3; L8XU18	1	3	0	X
ADTVYQEANAMYTAETKDYR	6	7	0	0	0	13	0	13	1	1	0	0	0	A0A0G4K8F6; A0A0H0UNC0; C0R0R6; G0EJY8; L0X3L3; L8XU18	1	2	0	X
ADTVYQEANAMYTAETKDYRIMVDKLYQAK	1	0	0	0	0	1	0	1	1	0	0	0	0	A0A0G4K8F6; A0A0H0UNC0; C0R0R6	1	1	0	X
ADTYVVFAVTTPGIGTK	0	0	0	3	1	0	3	3	0	0	0	1	1	D8IC39	1	0	2	X
ADVEGEELNMLK	5	16	5	0	0	26	0	26	1	1	1	0	0	A0A0H0U0M0; A0A0H0V5Y3; A0A0H0W084; A0A0H0X7I1	1	3	0	X
ADVQGSAEALR	11	1	5	3	15	16	18	34	1	0	1	1	1	A0A0G4K942; C0R1D0; D5U8V7; D8IC94; G0EIM5; J9U0Q9; K0JMI3; L0X4R1; L8XVR6	1	2	2	X
ADVTFDNYNR	3	0	0	0	0	3	0	3	1	0	0	0	0	A0A0G4K620; A0A0H0U7Q9; A0A0H0UTK4; A0A0H0UZ73; A0A0H0VGD7; A0A0H0VRP9; A0A0H0XHU4; A0A0H0XNU7; C0QXB8	1	1	0	X
ADVTFEAYNER	6	0	4	0	0	10	0	10	1	0	1	0	0	A0A0H0TVT9; A0A0H0UAZ5; A0A0H0UDQ7; A0A0H0VCU6; A0A0H0VFE9; A0A0H0VJ80; A0A0H0VQN0; A0A0H0WTS7; A0A0H0XMS6; C0QXB9	1	2	0	X
ADVVYFDATK	0	0	0	3	0	0	3	3	0	0	0	1	0	A0A0G4K7K1; A0A0H0VKJ9; A0A0H0VZZ8; A0A0H0XQZ8; C0QZW3; D8IFL0; G0ELS5; J9UPR6; K0JJ52	1	0	1	X
ADVVYFDATKEETFTSMVEDVIK	0	0	0	3	0	0	3	3	0	0	0	1	0	D8IFL0; J9UPR6; K0JJ52	1	0	1	X
ADVVYFDATKEETFTSMVEDVIKK	0	0	0	10	0	0	10	10	0	0	0	1	0	D8IFL0; J9UPR6; K0JJ52	1	0	1	X
ADYEEYSIMLDNAYNTAVSSLDEHLDNVKK	0	0	0	0	3	0	3	3	0	0	0	0	1	K0JKN7	1	0	1	X
ADYELQHLY	0	0	0	0	5	0	5	5	0	0	0	0	1	D8IFC4; J9UIX3; K0JH70	0	0	1	X
ADYIALTNEDDGLGK	0	0	0	0	1	0	1	1	0	0	0	0	1	D8IF69; J9USJ3; K0JGX9	1	0	1	X
AEADAKAAAER	4	0	0	0	0	4	0	4	1	0	0	0	0	A0A0G4K981; A0A0H0UU11; A0A0H0VHR7; C0R0R7; D5U894; G0EJY7; L8XQM6	1	1	0	X
AEADKIILGGM	0	0	0	6	0	0	6	6	0	0	0	1	0	A0A0G4KAU2; A0A0H0U6L6; A0A0H0VI36; A0A0H0WAY2; A0A0H0XKU3; C0QV77; D5UAB5; D8ID03; G0EQT3; J9URQ7; K0JLB7; L0X8K3; L8XS60; R5LEP1	0	0	1	X
AEADKIILGGMGL	0	0	0	5	0	0	5	5	0	0	0	1	0	A0A0G4KAU2; A0A0H0U6L6; A0A0H0VI36; A0A0H0WAY2; A0A0H0XKU3; C0QV77; D5UAB5; D8ID03; G0EQT3; J9URQ7; K0JLB7; L0X8K3; L8XS60; R5LEP1	0	0	1	X
AEADKIILGGMGLSNDDYLSFK	0	0	0	2	0	0	2	2	0	0	0	1	0	A0A0G4KAU2; A0A0H0U6L6; A0A0H0VI36; A0A0H0WAY2; A0A0H0XKU3; C0QV77; D5UAB5; D8ID03; G0EQT3; J9URQ7; K0JLB7; L0X8K3; L8XS60; R5LEP1	1	0	1	X
AEADLLFMAR	0	0	5	0	0	5	0	5	0	0	1	0	0	A0A0G4K8W2; A0A0H0UMP6; A0A0H0V3P2; A0A0H0WHY1; C0R0S4; G0EJY0	1	1	0	X
AEADNLLNILQTKPHDIENNWK	0	1	1	0	0	2	0	2	0	1	1	0	0	A0A0G4K378; A0A0H0UC81; C0QVB1; G0EQ86	1	2	0	X
AEADTIMIK	0	0	1	0	0	1	0	1	0	0	1	0	0	A0A0G4K6H6; A0A0H0TW17; A0A0H0UWZ4; A0A0H0VEG2; A0A0H0VKF3; C0QY09; G0EPC1; L0X0B1	1	1	0	X
AEAEAKAKADAIAKAK	0	0	0	3	0	0	3	3	0	0	0	1	0	D8IDC2; J9UXF7; K0JN47	1	0	1	X
AEAENFLNLLQTKPHDIENNWK	0	0	0	0	9	0	9	9	0	0	0	0	1	D8ID15; K0JMV9	1	0	1	X
AEAIHAKLL	0	0	0	2	0	0	2	2	0	0	0	1	0	A0A0G4K7B2; A0A0H0TLN1; A0A0H0X9T7; C0QZK5; D5U6W2; D8IC63; G0EM95; L0X471; L8XPI0	0	0	1	X
AEALISIAHPDFREDLIK	0	0	0	2	0	0	2	2	0	0	0	1	0	D8IC38	1	0	1	X
AEALISIAHPDLR	19	0	4	0	0	23	0	23	1	0	1	0	0	A0A0G4K3R6; A0A0H0V9H8; A0A0H0WG72; C0QW97; G0EN98; J9UWX9; K0JMF3; L0X1F0; L8XVX5	1	2	0	X
AEALISIAHPDLRDGLIK	5	0	0	0	0	5	0	5	1	0	0	0	0	A0A0G4K3R6; A0A0H0V9H8; A0A0H0WG72; C0QW97; G0EN98; J9UWX9; K0JMF3; L0X1F0; L8XVX5	1	1	0	X
AEALISIAHPDLRDGLIKEAEK	3	0	0	0	0	3	0	3	1	0	0	0	0	A0A0G4K3R6; A0A0H0V9H8; A0A0H0WG72; C0QW97; G0EN98; L0X1F0; L8XVX5	1	1	0	X
AEAMKEAGEQSILVR	0	1	0	0	0	1	0	1	0	1	0	0	0	A0A0H0UHY2; A0A0H0UIG1; A0A0H0WG25; A0A0H0XB87; C0R0M9	1	1	0	X
AEASSIIENAR	0	0	0	0	3	0	3	3	0	0	0	0	1	D5U3H1; D8IBP4; J9UT46; K0JK50	1	0	1	X
AEATYEDKYLLGTSAARPLIAK	7	4	0	0	0	11	0	11	1	1	0	0	0	A0A0G4K989; A0A0H0UEY9; A0A0H0V7L7; A0A0H0WS80; C0R1H5; G0ENU0; L0X605; L8XQY2	1	2	0	X
AEDAGYSLVRE	0	0	0	0	2	0	2	2	0	0	0	0	1	A0A0G4K4I1; A0A0H0UAT9; A0A0H0UFQ7; C0QWR9; D5U3Q4; D8IDL5; G0EMX4; J9TPQ4; K0JGT6; L0X2M7; L8XWM6; R5LGM9	0	0	1	X
AEDFAIFHPGGSLGR	0	0	0	0	1	0	1	1	0	0	0	0	1	D8ICH2; J9US82; K0JMA9; L0X628; L8XSU7; R5LGR7	1	0	1	X
AEDFAIFHPGGSLGRQLAKVK	0	4	0	9	0	4	9	13	0	1	0	1	0	D8ICH2; J9US82; K0JMA9; L0X628; L8XSU7	1	1	1	X
AEDFAVFHPGGSLGR	0	3	1	0	0	4	0	4	0	1	1	0	0	A0A0G4K3G1; A0A0H0U5T9; A0A0H0U6E7; A0A0H0W356; A0A0H0W6E4; C0QVG6; D5U9D1; G0EQ34	1	2	0	X
AEDKKLDSLLER	0	0	0	29	11	0	40	40	0	0	0	1	1	D8ID06; J9UH11; K0JL68; R5LEN6	0	0	2	X
AEDKKLDSLLERIYQD	0	0	0	1	0	0	1	1	0	0	0	1	0	D8ID06; J9UH11; K0JL68	0	0	1	X
AEDKKLDSLLERIYQDGVEK	0	0	0	17	14	0	32	32	0	0	0	1	1	D8ID06; J9UH11; K0JL68	0	0	2	X
AEDKKLDSLLERIYQDGVEKSNK	0	0	0	2	0	0	2	2	0	0	0	1	0	D8ID06; J9UH11; K0JL68	0	0	1	X
AEDLNKLKDIVKSL	0	0	0	6	0	0	6	6	0	0	0	1	0	D8IAW9; J9UUI6; K0JK65	0	0	1	X
AEDMAGLQAPDVIATIGGDHIK	0	0	0	4	8	0	12	12	0	0	0	1	1	D8IBY7; J9UVT8; K0JKH8	1	0	2	X
AEDMIAEGR	0	0	0	0	2	0	2	2	0	0	0	0	1	A0A0H0U6I3; D8ID62; J9UAV6; K0JMZ1	1	0	1	X
AEDRHEFEEMLK	0	0	0	5	0	0	5	5	0	0	0	1	0	A0A0G4K4G3; A0A0H0TS56; A0A0H0TW16; A0A0H0UA98; A0A0H0UHG3; A0A0H0UL07; A0A0H0UU77; A0A0H0VFR1; A0A0H0VPI2; A0A0H0W383; A0A0H0WMT2; A0A0H0XLN7; C0QXJ4; D5U655; D8IAT6; G0EMA5; J9UUF6; K0JK80; L8XW15	1	0	1	X
AEDVYIDLLTDSGTGAMSDK	0	4	0	0	0	4	0	4	0	1	0	0	0	A0A0G4KB28; A0A0H0UQQ5; A0A0H0UU29; A0A0H0WLD3; A0A0H0XFU1; C0QV81; G0EQS9; K0JFW6	1	1	0	X
AEDYADFRPDR	0	0	0	0	2	0	2	2	0	0	0	0	1	D8IB52; G0ENJ8; J9UTP8; K0JLJ1	1	0	1	X
AEDYEKVLPR	0	0	0	1	2	0	3	3	0	0	0	1	1	D8IEQ4; J9UWT7; K0JIS2	1	0	2	X
AEEEKFFETEEAK	0	0	1	0	0	1	0	1	0	0	1	0	0	A0A0H0U0M6; A0A0H0USL3; A0A0H0UVA9; A0A0H0X8P6; C0R1D1; L0X3P7	1	1	0	X
AEEENLELEEGEEEEQNEAQAK	0	0	0	0	1	0	1	1	0	0	0	0	1	D8IEQ3; J9US41	0	0	1	X
AEEKAEEKHEEDKKEEAHDDKAK	0	0	0	0	2	0	2	2	0	0	0	0	1	D8IBE4; J9UJW3; K0JGF0	1	0	1	X
AEEKKLDSLLER	11	4	0	0	0	15	0	15	1	1	0	0	0	A0A0G4KBI0; A0A0H0X0L8; C0QV74; D5UAB2; G0EQT6; L0X510; L8XMA4	0	2	0	X
AEEKKLDSLLERIYQDGVEK	1	0	0	0	0	1	0	1	1	0	0	0	0	A0A0G4KBI0; A0A0H0X0L8; C0QV74; D5UAB2; G0EQT6; L0X510; L8XMA4	0	1	0	X
AEELKISYFEKNPR	0	0	0	1	6	0	7	7	0	0	0	1	1	D8IB66; J9TV00; K0JJM8	0	0	2	X
AEEMYNPEVFGYDGQHK	2	0	0	0	0	2	0	2	1	0	0	0	0	A0A0G4K7X8; A0A0H0U9Q8; A0A0H0UB41; A0A0H0UKH9; A0A0H0UQ58; A0A0H0V2K5; A0A0H0V3C6; A0A0H0W097; A0A0H0WK43; A0A0H0WYD7; A0A0H0XHJ6; A0A0H0XKW1; C0QZX4; D8IAD7; G0ELR4; J9UTI7; K0JFS7; L8XPP3	1	1	0	X
AEEYNNKKDEDNNVNNDEKKDDLDDNLK	0	0	0	1	0	0	1	1	0	0	0	1	0	D8ICF3; K0JML4	1	0	1	X
AEFDTLPAIIAEAR	0	0	0	37	51	0	89	89	0	0	0	1	1	D8IFK4; J9TZG8; K0JHD8	1	0	2	BRAPL
AEFESILENQR	0	1	0	0	0	1	0	1	0	1	0	0	0	A0A0H0X6Y7; A0A0H0XBM0; C0R1L7	1	1	0	X
AEFETLPAIIAEAR	3	53	16	0	0	72	0	72	0	1	1	0	0	A0A0G4K592; A0A0H0WK07; C0QWD9; D5U594; G0EK73; L0WY67; L8XV28	1	2	0	BRAHW
AEFFELEDK	0	0	0	3	5	0	8	8	0	0	0	1	1	D8IDL9; J9U9L9; K0JFT0	1	0	2	X
AEFINAEYIK	0	0	0	1	0	0	1	1	0	0	0	1	0	D8IDK8; J9UNF1; K0JHG4	1	0	1	X
AEFYELEDK	0	2	0	0	0	2	0	2	0	1	0	0	0	A0A0G4KAA5; A0A0H0TXU8; A0A0H0VMI1; C0R1P1; D5UB92; G0EHV9; L0X5U1; L8XUT5; R5LDC4	1	1	0	X
AEGAGILILEEYEHAKKR	0	1	0	0	0	1	0	1	0	1	0	0	0	A0A0G4K4W0; A0A0H0VN76; C0QYL0; D5U709; G0ELB4; L0X2H5; L8XVL5; Q6LC17	0	1	0	X
AEGDESGGAMEVAK	0	2	0	0	0	2	0	2	0	1	0	0	0	A0A0G4K571; A0A0H0VNN6; C0QXP7; D5U5F7; D8ICM2; G0EKC5; J9UBH8; K0JKT3; L0X2Y9; L8XR03	0	1	0	X
AEGDESGGAMEVAKQ	0	1	0	0	0	1	0	1	0	1	0	0	0	A0A0G4K571; A0A0H0VNN6; C0QXP7; D5U5F7; D8ICM2; G0EKC5; J9UBH8; K0JKT3; L0X2Y9; L8XR03	0	1	0	X
AEGDESGGAMEVAKQI	0	1	0	0	0	1	0	1	0	1	0	0	0	A0A0G4K571; A0A0H0VNN6; C0QXP7; D5U5F7; D8ICM2; G0EKC5; J9UBH8; K0JKT3; L0X2Y9; L8XR03	0	1	0	X
AEGDESGGAMEVAKQIEG	0	1	0	0	0	1	0	1	0	1	0	0	0	A0A0G4K571; A0A0H0VNN6; C0QXP7; D5U5F7; D8ICM2; G0EKC5; J9UBH8; K0JKT3; L0X2Y9; L8XR03	0	1	0	X
AEGDESGGAMEVAKQIEGKTGFDTR	0	4	0	0	0	4	0	4	0	1	0	0	0	A0A0G4K571; A0A0H0VNN6; C0QXP7; D5U5F7; D8ICM2; G0EKC5; J9UBH8; K0JKT3; L0X2Y9; L8XR03	0	1	0	X
AEGDESGGAMEVAKQIEGKTGFDTRV	0	1	0	0	0	1	0	1	0	1	0	0	0	A0A0G4K571; A0A0H0VNN6; C0QXP7; D5U5F7; D8ICM2; G0EKC5; J9UBH8; K0JKT3; L0X2Y9; L8XR03	0	1	0	X
AEGDESGGAMEVAKQIEGKTGFDTRVTIL	0	3	0	0	0	3	0	3	0	1	0	0	0	A0A0G4K571; A0A0H0VNN6; C0QXP7; D5U5F7; D8ICM2; G0EKC5; J9UBH8; K0JKT3; L0X2Y9; L8XR03	0	1	0	X
AEGEAFGK	0	2	0	0	0	2	0	2	0	1	0	0	0	A0A0G4K5J1; A0A0H0UTG5; A0A0H0X3Z1; A0A0H0XET1; C0QWH2; D5U563; G0EK40; L0WY31; L8XSB5	1	1	0	X
AEGHIAAGA	0	0	0	2	9	0	10	10	0	0	0	1	1	A0A0G4KA43; A0A0H0UCR6; C0R213; D8IB86; G0EIA7; J9UE83; K0JJQ2; Q8VNZ1	0	0	2	X
AEGHIAAGAK	216	79	72	214	548	366	762	1128	1	1	1	1	1	A0A0G4KA43; A0A0H0UCR6; C0R213; D8IB86; G0EIA7; J9UE83; K0JJQ2; Q8VNZ1	1	3	2	C
AEGHIAAGAKK	0	1	0	3	7	1	10	11	0	1	0	1	1	A0A0G4KA43; A0A0H0UCR6; C0R213; D8IB86; G0EIA7; J9UE83; K0JJQ2; Q8VNZ1	1	1	2	X
AEGIDVYMGHDVTK	0	2	0	0	0	2	0	2	0	1	0	0	0	B1NIM1; B1NIM2; B1NIM4; D5U853; J7I5L9; J7I8Z0; Q2VHU5; Q2VHV5; Q2VHW1; Q9R905; Q9R906; Q9ZHI9; Q9ZHJ3; S4US68; S4USF3; S4UST8; S4UT24; S4UT26; S4UT36; T1VZC5; T1VZZ6; W0FBN3; W0FBQ0; W0FBR2; W0FBT8; W0FBU9; W0FF34; W0FFX7; W0FFY8; W0FG00; W0FG05; W0FGC2; W0FGH2	1	1	0	X
AEGMKNEAQLK	0	0	0	0	2	0	2	2	0	0	0	0	1	A0A0G4K556; A0A0H0U1Y4; A0A0H0WQX9; C0QYK7; D5U706; D8IEP7; G0ELB1; J9ULG7; K0JGL6; L0X296; L8XWZ5	1	0	1	X
AEGMKNEAQLKEWLKEYL	9	1	0	0	0	10	0	10	1	1	0	0	0	A0A0G4K556; A0A0H0U1Y4; A0A0H0WQX9; C0QYK7; G0ELB1	0	2	0	X
AEGMKNEAQLKEWLQEYL	10	0	0	17	15	10	32	42	1	0	0	1	1	D8IEP7; J9ULG7; K0JGL6	0	1	2	X
AEGNIDVHGTVGK	30	34	22	0	0	86	0	86	1	1	1	0	0	A0A0G4K6X2; A0A0H0VEG6; C0QXY1; D5U4N8; G0EP92; L0WZZ3; L8XRZ3	1	3	0	BRAHW
AEGNIEVNGTVGK	0	0	0	18	49	0	66	66	0	0	0	1	1	D8IA45; J9UT37; K0JFN4	1	0	2	BRAPL
AEHIAEIFK	2	5	9	0	0	17	0	17	1	1	1	0	0	A0A0H0UZ23; C0R214	1	3	0	X
AEHIAEIFKLIDEGVISGK	7	4	2	0	0	13	0	13	1	1	1	0	0	A0A0H0UZ23; C0R214	1	3	0	X
AEIEQQPIENNENK	0	0	0	3	3	0	6	6	0	0	0	1	1	D8IFE3; J9US01; K0JH88	0	0	2	X
AEIEQQPIENNENKVDVENSINLVTFR	0	0	0	2	2	0	3	3	0	0	0	1	1	D8IFE3; J9US01; K0JH88	0	0	2	X
AEIGANVEMAKR	0	0	0	2	0	0	2	2	0	0	0	1	0	A0A0G4K8U1; A0A0H0U8G9; A0A0H0V3X2; A0A0H0XAW5; C0R0C9; D8IB75; G0ELE5; J9TUY6; K0JGB4	0	0	1	X
AEIGLMGIPIPK	0	3	0	0	0	3	0	3	0	1	0	0	0	A0A0G4KAX1; A0A0H0WA29; C0QV73; D5UAB0; D8ID08; G0EQU0; J9URQ5; K0JLC2	0	1	0	X
AEIGLMGIPIPKEY	0	1	0	0	0	1	0	1	0	1	0	0	0	A0A0G4KAX1; A0A0H0WA29; C0QV73; D5UAB0; D8ID08; G0EQU0; J9URQ5; K0JLC2	0	1	0	X
AEIKNYHFSSESVTEGHPDK	0	0	0	0	3	0	3	3	0	0	0	0	1	D8IG10; J9UV01; K0JFH6	0	0	1	X
AEKDKFNEAIENVKK	0	6	0	0	0	6	0	6	0	1	0	0	0	A0A0H0UP35; A0A0H0VZ39; C0QXN0	1	1	0	X
AEKEFLDIEIFKKDI	0	0	3	0	0	3	0	3	0	0	1	0	0	A0A0H0TWR9	0	1	0	X
AEKENIEVEGTVVEPLPN	1	0	1	0	10	2	10	12	1	0	1	0	1	D8ICX3; J9UQC6; K0JMU1	0	2	1	X
AEKENIEVEGTVVEPLPNATFR	0	0	0	0	1	0	1	1	0	0	0	0	1	D8ICX3; J9UQC6; K0JMU1	0	0	1	X
AEKEVKDTDLDVEELK	0	0	0	7	0	0	7	7	0	0	0	1	0	D8ICL6; J9UR38; K0JMP4	1	0	1	X
AEKGDLLFFVADTPK	3	4	0	0	3	7	3	10	1	1	0	0	1	A0A0G4KB43; A0A0H0UF37; A0A0H0W5F8; C0R2C9; D5UA48; D8IE58; G0EIE2; J9ULK0; K0JHD0; L0X5G2; L8XTL3; R5LAG2	1	2	1	X
AEKHYPGFRDNIEYYEVATPK	1	0	0	0	0	1	0	1	1	0	0	0	0	A0A0G4K5T7; A0A0H0U166; A0A0H0VF26; A0A0H0VGJ3; A0A0H0WZ72; C0QX94; D8IBI4; G0EIS1; J9TU44; K0JGH9	1	1	0	X
AEKIEEYKKEFANPYR	0	0	0	8	11	0	19	19	0	0	0	1	1	A0A0G4K3I8; A0A0H0U7Y1; A0A0H0VG56; C0QVK0; D5UAW9; D8ICW2; G0EPI7; J9UBH0; K0JL66; L0X5D8; L8XXR7	1	0	2	X
AEKIHAEKMR	1	0	0	0	0	1	0	1	1	0	0	0	0	A0A0G4K876; A0A0H0UBA0; C0R0D0; D5U6V3; G0ELE6; L0WY00; L8XW39	0	1	0	X
AEKIHAEKMRKL	3	0	4	0	0	7	0	7	1	0	1	0	0	A0A0G4K876; A0A0H0UBA0; C0R0D0; D5U6V3; G0ELE6; L0WY00; L8XW39	0	2	0	X
AEKYGEDQVKI	0	2	0	0	0	2	0	2	0	1	0	0	0	A0A0G4KAR3; A0A0H0UU00; C0QV47; D5U9X0; D8ICV2; G0EQX0; J9TRI1; K0JHQ3; L0X4C1; L8XSG4	0	1	0	X
AELAGDIGDAHIALQAR	0	0	4	0	0	4	0	4	0	0	1	0	0	A0A0G4K8A2; A0A0H0U8I8; C0R0F2; D5U5J2; D8IFF0; G0ELG8; J9UVS4; K0JH89; L0WYD0; R5LRQ1	1	1	0	X
AELDISIEETER	0	0	0	4	0	0	4	4	0	0	0	1	0	L0WZZ3; L8XRZ3	1	0	1	X
AELDKLGVDIIEAGFA	0	0	0	0	3	0	3	3	0	0	0	0	1	D8IAL3; J9UU81; K0JFK9	0	0	1	X
AELDKLGVDVIEA	0	4	3	0	0	6	0	6	0	1	1	0	0	A0A0G4K800; A0A0H0UKM7; A0A0H0URB9; A0A0H0VM42; C0R089; D5U4B2; G0EL37; L0X4K4; L8XUX7	0	2	0	X
AELGAIVIK	0	4	0	0	0	4	0	4	0	1	0	0	0	A0A0H0TQP4; C0QWH1; D5U564; L0WZ48; L8XN00	0	1	0	X
AELGAVQNR	8	11	5	10	9	24	19	43	1	1	1	1	1	A0A0G4K947; A0A0H0USH8; C0R1D6; D5U8W2; D8IDG1; G0EIL9; J9UXQ6; K0JLS4; L0X7D1; L8XR86; Q9F0F6; R5LA18	1	3	2	X
AELGAVQNRMESM	2	0	2	0	0	4	0	4	1	0	1	0	0	A0A0G4K947; A0A0H0USH8; C0R1D6; D5U8W2; D8IDG1; G0EIL9; J9UXQ6; K0JLS4; L0X7D1; L8XR86; Q9F0F6; R5LA18	0	2	0	X
AELGAVQNRMESMVK	19	4	15	14	2	38	15	53	1	1	1	1	0	A0A0G4K947; A0A0H0USH8; C0R1D6; D5U8W2; D8IDG1; G0EIL9; J9UXQ6; K0JLS4; L0X7D1; L8XR86; Q9F0F6; R5LA18	1	3	1	C
AELGAVQNRMESMVKSL	1	0	0	0	0	1	0	1	1	0	0	0	0	A0A0G4K947; A0A0H0USH8; C0R1D6; D5U8W2; D8IDG1; G0EIL9; J9UXQ6; K0JLS4; L0X7D1; L8XR86; Q9F0F6; R5LA18	0	1	0	X
AELGAVVIK	0	0	0	1	0	0	1	1	0	0	0	1	0	A0A0G4K5E7; D8IC35; G0EK41; J9UR41; K0JH38; R5LHG3	0	0	1	X
AELIDFVILQQDAFDK	6	12	6	39	11	24	50	74	1	1	1	1	1	A0A0G4KB23; A0A0H0VH63; A0A0H0XFU3; A0A0H0XKJ4; C0QV76; D5UAB4; D8ID04; G0EQT4; J9TR55; K0JMS2; L0X5C2; L8XR08; R5LET5	1	3	2	C
AELIDFVILQQDAFDKVDK	12	10	0	22	12	22	34	56	1	1	0	1	1	A0A0G4KB23; A0A0H0VH63; A0A0H0XFU3; A0A0H0XKJ4; C0QV76; D5UAB4; D8ID04; G0EQT4; J9TR55; K0JMS2; L0X5C2; L8XR08; R5LET5	1	2	2	C
AELIDFVLLQQDAFDKVDK	0	0	10	15	0	10	15	25	0	0	1	1	0	A0A0G4KB23; A0A0H0VH63; A0A0H0XFU3; A0A0H0XKJ4; C0QV76; D5UAB4; D8ID04; G0EQT4; J9TR55; K0JMS2; L0X5C2; L8XR08; R5LET5	1	1	1	X
AELKEQAEK	0	0	0	3	20	0	23	23	0	0	0	1	1	D8ICZ7	1	0	2	X
AELRYNPLLGDYVM	0	0	0	0	1	0	1	1	0	0	0	0	1	A0A0G4K8C2; A0A0H0UK87; A0A0H0WP65; A0A0H0X8X1; C0QZM6; D5U7K9; D8IC64; G0EM72; J9URB7; K0JKI3; L0X1H9; L8XQA7	0	0	1	X
AELRYNPLLGDYVMIASHR	18	9	0	9	12	27	21	48	1	1	0	1	1	A0A0G4K8C2; A0A0H0UK87; A0A0H0WP65; A0A0H0X8X1; C0QZM6; D5U7K9; D8IC64; G0EM72; J9URB7; K0JKI3; L0X1H9; L8XQA7	0	2	2	X
AELRYNPLLGDYVMIASHRQAR	1	27	3	6	9	30	15	46	0	1	1	1	1	A0A0H0UK87; A0A0H0WP65; A0A0H0X8X1; C0QZM6; D5U7K9; D8IC64; J9URB7; K0JKI3; L8XQA7	0	2	2	X
AELTAALVNK	0	0	0	7	0	0	7	7	0	0	0	1	0	D8ID45; J9URK6; K0JLF9	0	0	1	X
AELVEPNIEAF	0	0	0	3	0	0	3	3	0	0	0	1	0	A0A0H0USH9; D5UAX8; D8ICR1; J9TRU1; K0JKW3; L0X5X8; L8XRF2	0	0	1	X
AELVEPNIEAFR	0	22	11	30	25	33	55	88	0	1	1	1	1	A0A0H0USH9; D5UAX8; D8ICR1; J9TRU1; K0JKW3; L0X5X8; L8XRF2	1	2	2	C
AELVEPNIEAFRK	0	0	0	27	15	0	43	43	0	0	0	1	1	D5UAX8; D8ICR1; J9TRU1; K0JKW3; L0X5X8; L8XRF2	1	0	2	X
AELVEPNIEAFRKGGSESVVK	0	0	0	4	3	0	8	8	0	0	0	1	1	D5UAX8; D8ICR1; J9TRU1; K0JKW3; L0X5X8; L8XRF2	1	0	2	X
AELVEPNIEAFRKGGSESVVKEF	0	0	0	0	3	0	3	3	0	0	0	0	1	D8ICR1; J9TRU1; K0JKW3	0	0	1	X
AELVEPNIEAFRR	0	10	2	0	0	12	0	12	0	1	1	0	0	A0A0H0USH9	1	2	0	X
AELYNKTMQDL	0	1	0	0	0	1	0	1	0	1	0	0	0	A0A0H0TLN1; A0A0H0X9T7; C0QZK5	0	1	0	X
AEMESIFAER	0	0	0	6	0	0	6	6	0	0	0	1	0	A0A0G4KB23; A0A0H0VH63; A0A0H0XKJ4; C0QV76; D5UAB4; D8ID04; G0EQT4; J9TR55; K0JMS2; L0X5C2; L8XR08; R5LET5	0	0	1	X
AEMESIFAERS	0	2	0	0	0	2	0	2	0	1	0	0	0	A0A0G4KB23; A0A0H0VH63; A0A0H0XKJ4; C0QV76; D5UAB4; D8ID04; G0EQT4; J9TR55; K0JMS2; L0X5C2; L8XR08; R5LET5	0	1	0	X
AEMESIFAERSITHA	0	7	0	9	4	7	13	20	0	1	0	1	1	A0A0G4KB23; A0A0H0VH63; A0A0H0XKJ4; C0QV76; D5UAB4; D8ID04; G0EQT4; J9TR55; K0JMS2; L0X5C2; L8XR08	0	1	2	X
AEMFGYTTSIR	0	0	0	0	1	0	1	1	0	0	0	0	1	A0A0G4K3H3; A0A0H0UDC6; A0A0H0UHC1; A0A0H0UJ78; A0A0H0VJ13; C0QVZ3; D5UB42; D8ICZ7; G0ENS5; J9UH41; K0JMR3; L0X297; L8XVJ7; R5LFK5	0	0	1	X
AEMKSIFAERS	2	0	0	0	0	2	0	2	1	0	0	0	0	A0A0H0XFU3	0	1	0	X
AEMKSIFAERSIT	2	0	0	0	0	2	0	2	1	0	0	0	0	A0A0H0XFU3	0	1	0	X
AEMKSIFAERSITHA	21	0	0	0	0	21	0	21	1	0	0	0	0	A0A0H0XFU3	0	1	0	X
AENEREHAKIHF	0	2	0	0	0	2	0	2	0	1	0	0	0	A0A0H0W8A8; A0A0H0XBC4; C0QW82; D5U3I2; L0X330; R5L6I4	0	1	0	X
AENEREHAKVHF	0	0	0	1	1	0	2	2	0	0	0	1	1	A0A0G4K3W6; D8ICG1; G0ENB2; J9UBZ5; K0JKT4; L8XTW7	0	0	2	X
AENGEEGVLMYK	0	2	0	0	0	2	0	2	0	1	0	0	0	A0A0G4K971; A0A0H0V659; C0R123; G0EJF7; L0X4G3; L8XSU9	0	1	0	X
AENILMEEMPIIPLYYR	1	2	0	0	0	3	0	3	1	1	0	0	0	A0A0G4K9K2; A0A0H0U9S2; A0A0H0UF59; A0A0H0UQH7; A0A0H0UVL8; A0A0H0VMU1; A0A0H0VZF6; C0R1K4; D5UAF2; G0ENV5	1	2	0	X
AENIQALHELYDNILK	0	0	2	0	0	2	0	2	0	0	1	0	0	A0A0G4K9T4; A0A0H0UXB1	1	1	0	X
AENIVFSGVAK	0	0	0	0	3	0	3	3	0	0	0	0	1	A0A0G4K7M9; D8IAH4; G0ELP7; J9UMN6; K0JKA1; L0WZB7; L8XQ08; R5M0E1	1	0	1	X
AENLQTEIK	0	0	0	0	3	0	3	3	0	0	0	0	1	D8IDK2; J9UQ28; K0JEY0	1	0	1	X
AENLQTEIKK	0	0	0	0	1	0	1	1	0	0	0	0	1	D8IDK2; J9UQ28; K0JEY0	1	0	1	X
AENNLSILK	0	0	0	1	0	0	1	1	0	0	0	1	0	A0A0G4K7M9; A0A0H0UQM7; A0A0H0V9Z3; A0A0H0VLI2; A0A0H0XGH2; C0QZY6; D5U5R5; D8IAH4; G0ELP7; J9UMN6; K0JKA1; L0WZB7; L8XQ08; R5M0E1	1	0	1	X
AENQGSATIIHK	0	3	0	0	0	3	0	3	0	1	0	0	0	A0A0H0URZ7; A0A0H0V658; C0R1F8; G0EIK2; L0X7B4; L8XP11	0	1	0	X
AENVGNDEMALVAGR	9	0	9	15	12	18	27	45	1	0	1	1	1	A0A0G4KAU2; A0A0H0VI36; A0A0H0WAY2; A0A0H0XKU3; C0QV77; D5UAB5; D8ID03; G0EQT3; J9URQ7; K0JLB7; L0X8K3; L8XS60	1	2	2	X
AENVGNDEMALVAGRPAQVVK	8	8	6	18	7	21	25	46	1	1	1	1	1	A0A0G4KAU2; A0A0H0VI36; A0A0H0WAY2; A0A0H0XKU3; C0QV77; D5UAB5; D8ID03; G0EQT3; J9URQ7; K0JLB7; L0X8K3; L8XS60	1	3	2	X
AEPLYIPDIDPFR	1	8	5	0	0	14	0	14	1	1	1	0	0	A0A0G4K9Z6; A0A0H0U3T0; A0A0H0UCA1; A0A0H0UXE8; A0A0H0V9F3; A0A0H0W123; A0A0H0XC44; A0A0H0XJ90; C0R248; G0EQA0; L0X562; L8XUR7	1	3	0	X
AEPLYIPDIDPFRNEK	0	7	0	0	0	7	0	7	0	1	0	0	0	A0A0G4K9Z6; A0A0H0U3T0; A0A0H0UCA1; A0A0H0UXE8; A0A0H0V9F3; A0A0H0W123; A0A0H0XC44; A0A0H0XJ90; C0R248; G0EQA0; L0X562; L8XUR7	1	1	0	X
AEPTSLTYNPFDNINN	13	3	7	0	0	23	0	23	1	1	1	0	0	A0A0G4K7J0; A0A0H0TQQ6; A0A0H0TVL1; C0QZM2; D5U7K5; G0EM76; L0X3Z8; L8XL18	0	3	0	X
AEQLASLTTLAAGVAHEIK	0	0	1	0	0	1	0	1	0	0	1	0	0	A0A0G4K6T3; A0A0H0U5B3; A0A0H0U8T1; A0A0H0VGH8; A0A0H0X2W2; A0A0H0X6S1; A0A0H0XHX1; C0QXB1; D5U5D0; G0EIQ5; L0WZI9; L8XRM9; R5L582	1	1	0	X
AEQTEQQPIESTENR	3	7	7	0	0	17	0	17	1	1	1	0	0	A0A0H0TTS0; A0A0H0WH23; L0X2W5	0	3	0	X
AEQTEQQPIESTENRVDLEDSTNLVTFR	0	4	0	0	0	4	0	4	0	1	0	0	0	A0A0H0TTS0; A0A0H0WH23; L0X2W5	0	1	0	X
AERIEKDSMDSDVESVLK	2	9	0	0	0	11	0	11	1	1	0	0	0	A0A0H0TQQ8; A0A0H0W8H3; C0QW05	1	2	0	X
AERIEKDSMDSDVESVLKREK	0	1	0	0	0	1	0	1	0	1	0	0	0	A0A0H0TQQ8; A0A0H0W8H3; C0QW05	1	1	0	X
AERIEKDSMDSDVESVLKREKHAPE	1	4	0	0	0	5	0	5	1	1	0	0	0	A0A0H0TQQ8; A0A0H0W8H3; C0QW05	0	2	0	X
AERIEKDSMDSDVESVLKREKHAPEAA	1	4	1	0	0	6	0	6	1	1	1	0	0	A0A0H0TQQ8; A0A0H0W8H3; C0QW05	0	3	0	X
AERIEKDSMDSDVESVLKREKHAPEAAV	2	4	1	0	0	6	0	6	1	1	1	0	0	A0A0H0TQQ8; A0A0H0W8H3; C0QW05	0	3	0	X
AERPEFMPTYEDVLVK	0	0	0	13	6	0	19	19	0	0	0	1	1	A0A0G4K4P9; D8IAM5; G8DZM8; G8DZN7; J9UGQ4; K0JKC2; Q2VHU7; Q7BTH4; Q9R903; Q9R904; Q9ZHI6; Q9ZHJ1; Q9ZHJ2; R5LYG6	0	0	2	X
AESDFENLQTAR	1	0	0	0	0	1	0	1	1	0	0	0	0	A0A0G4K967; A0A0H0TP28; A0A0H0UKX7; A0A0H0UXT9; A0A0H0VCU8; A0A0H0WVL2; A0A0H0X2M4; A0A0H0X7U3; A0A0H0XI82; C0R162; L0X6P9; L8XNL9	0	1	0	X
AESFGFDFR	0	0	0	3	0	0	3	3	0	0	0	1	0	D8ICU0	1	0	1	X
AESILQALELPYR	0	3	0	8	10	3	18	21	0	1	0	1	1	A0A0G4K9V9; A0A0H0TV71; A0A0H0U4E3; A0A0H0UB60; A0A0H0UTL6; C0R1U9; D5UA61; D8ICC2; G0EQF6; J9URP7; K0JKQ7; L0X480; L8XMJ1; R5LZ38	0	1	2	X
AESIVAVGGFK	0	1	0	0	0	1	0	1	0	1	0	0	0	A0A0G4K9B8; A0A0H0V0U8; A0A0H0W0H4; A0A0H0WFT3; C0R1K1; D5UAK5; G0ENV7; L0X398; L8XNB6	1	1	0	X
AESKSEEIIKE	0	0	0	0	7	0	7	7	0	0	0	0	1	D8ID06; J9UH11; K0JL68	0	0	1	X
AESLQNEVKK	0	1	0	0	0	1	0	1	0	1	0	0	0	A0A0G4KA35; A0A0H0UJU7; A0A0H0URB8; A0A0H0V058; A0A0H0VMJ1; A0A0H0W6S5; A0A0H0WUC9; A0A0H0X9F6; C0R1G2; G0EIJ8; L0X3Y5; L8XSE3	1	1	0	X
AETDKFFETEEAK	0	0	0	0	1	0	1	1	0	0	0	0	1	D8IC93; J9UKF1; K0JM49	1	0	1	X
AEVEATLYHR	10	0	0	0	0	10	0	10	1	0	0	0	0	A0A0G4K932; A0A0H0UP15; A0A0H0VRQ2; C0R0Z2; G0EJI1	1	1	0	X
AEVGIKDSLVEQFGK	0	2	0	0	0	2	0	2	0	1	0	0	0	A0A0H0U6L6; A0A0H0VI36; A0A0H0WAY2; A0A0H0XKU3; C0QV77; L0X8K3	1	1	0	X
AEVGIKESLVEQYGK	0	0	0	5	0	0	5	5	0	0	0	1	0	D8ID03; J9URQ7; K0JLB7	1	0	1	X
AEVGIKESLVEQYGKWTNN	0	0	0	3	0	0	3	3	0	0	0	1	0	D8ID03; J9URQ7; K0JLB7	0	0	1	X
AEVIALQDMGHK	0	6	0	0	3	6	3	9	0	1	0	0	1	A0A0G4K568; A0A0H0UEK7; A0A0H0UID0; A0A0H0UIL8; A0A0H0VGF6; A0A0H0WD41; A0A0H0WEW4; A0A0H0XBE7; A0A0H0XEE4; C0QVX9; D8IFS2; G0EKH7; J9TZ12; K0JHP5; L0X0R2; L8XQT3	1	1	1	X
AEVIITDIPEPEKPMPPMPGGGM	0	4	0	0	0	4	0	4	0	1	0	0	0	A0A0G4K5P2; A0A0H0TIS1; A0A0H0V6M8; C0QWM4; D8IB78; G0EJ80; J9USS2; K0JLL7; L0X051; L8XV88; R5LQ94	0	1	0	X
AEVIITDIPEPEKPMPPMPGGGMGG	0	2	0	0	0	2	0	2	0	1	0	0	0	A0A0G4K5P2; A0A0H0TIS1; A0A0H0V6M8; C0QWM4; D8IB78; G0EJ80; J9USS2; K0JLL7; L0X051; L8XV88; R5LQ94	0	1	0	X
AEVIITDIPEPEKPMPPMPGGGMGGMY	9	30	6	17	19	46	36	81	1	1	1	1	1	A0A0G4K5P2; A0A0H0TIS1; A0A0H0V6M8; C0QWM4; D8IB78; G0EJ80; J9USS2; K0JLL7; L0X051; L8XV88; R5LQ94	0	3	2	C
AEVMLEQQNKL	0	0	0	0	3	0	3	3	0	0	0	0	1	D8IFZ8; J9TYP6; K0JFH3	0	0	1	X
AEVNEISKSEAENIK	0	2	0	0	0	2	0	2	0	1	0	0	0	A0A0H0U6I0; A0A0H0V3J6; A0A0H0WT26; C0R012	1	1	0	X
AEVPLSEMLTY	0	0	0	2	0	0	2	2	0	0	0	1	0	A0A0G4K4I4; A0A0H0UPK7; A0A0H0VW23; A0A0H0X9V6; C0QXL7; D5U7Z3; D8IC17; G0ELZ4; J9UVX5; K0JH24; L0X2T3; L8XM90; R5LH62	0	0	1	X
AEVPLSEMLTYSIEMK	0	0	0	10	0	0	10	10	0	0	0	1	0	A0A0G4K4I4; A0A0H0UPK7; A0A0H0VW23; A0A0H0X9V6; C0QXL7; D5U7Z3; D8IC17; G0ELZ4; J9UVX5; K0JH24; L0X2T3; L8XM90; R5LH62	1	0	1	X
AEVSGGGKKPWR	2	3	0	0	0	5	0	5	1	1	0	0	0	A0A0G4K488; A0A0H0WE86; C0QVZ7; D5UB46; D8ICZ3; G0ENS1; J9UQ86; K0JMU8; L0X3N6; L8XVQ7; Q9FA03	1	2	0	X
AEVSGGGKKPWRQKGTGR	1	0	0	0	0	1	0	1	1	0	0	0	0	A0A0H0WE86; C0QVZ7; D5UB46; D8ICZ3; G0ENS1; J9UQ86; K0JMU8; L0X3N6; L8XVQ7; Q9FA03	1	1	0	X
AEVVEIGDSEDIK	0	1	0	0	0	1	0	1	0	1	0	0	0	D5UAF9	1	1	0	X
AEVVEVGDSEDIK	19	31	14	0	0	64	0	64	1	1	1	0	0	A0A0G4K3A8; A0A0H0U5L6; C0QVL3	1	3	0	BRAHW
AEVVEVGDSEDIKVK	20	35	2	0	0	57	0	57	1	1	0	0	0	A0A0G4K3A8; A0A0H0U5L6; C0QVL3	1	2	0	BRAHW
AEWGVGMGHK	9	2	3	0	0	14	0	14	1	1	1	0	0	A0A0G4KAW2; A9Q1Y5; C0QV24; G0EPS2	1	3	0	X
AEWGVGMGHKAILGGLMPGGR	0	3	0	0	0	3	0	3	0	1	0	0	0	A0A0G4KAW2; A9Q1Y5; C0QV24; G0EPS2	1	1	0	X
AFAEIEKYL	1	0	0	0	0	1	0	1	1	0	0	0	0	A0A0G4KAZ6; A0A0H0U2R1; A0A0H0WGR5; C0QV55	0	1	0	X
AFAQALDIFDSTVYLPHR	0	0	0	2	17	0	19	19	0	0	0	1	1	D8IA91; G0ENZ6; J9UT95; K0JFM6	1	0	2	X
AFAQALDIFDSTVYLPHRVEVK	0	0	0	0	2	0	2	2	0	0	0	0	1	D8IA91; G0ENZ6; K0JFM6	1	0	1	X
AFDDAIITASR	1	0	0	0	0	1	0	1	1	0	0	0	0	A0A0H0UT00; A0A0H0VHL4; A0A0H0WPF8; C0QYA7; G0EKT2; L8XM02	1	1	0	X
AFDEAYFLTR	0	0	0	3	0	0	3	3	0	0	0	1	0	A0A0G4K3K2; A0A0H0U2C0; A0A0H0UJT4; A0A0H0V159; C0QVP4; D5U904; D8IEQ9; G0EPE1; J9UK33; K0JF73; L0X3K1; L8XQI8	0	0	1	X
AFDEVKPNLILMVPLIIEKIYLKK	1	2	0	0	0	3	0	3	1	1	0	0	0	A0A0G4KAP5; A0A0H0UQK8; A0A0H0W0F7; A0A0H0XE99; C0QV31; G0EPS9; L0X5X0; L8XQ31	1	2	0	X
AFDIDPATEEGIKK	0	0	0	3	0	0	3	3	0	0	0	1	0	D8I9Z0; J9UG57; K0JJA0	1	0	1	X
AFDIELIDQSAQSIVA	2	0	0	0	0	2	0	2	1	0	0	0	0	A0A0G4K3P7; A0A0H0XIJ9; C0QVZ5; D5UB44; D8ICZ5; G0ENS3; J9TRC4; K0JHU7; L0X617; L8XSF7; P52857; Q9FA05	0	1	0	X
AFDIELIDQSAQSIVASVK	4	3	15	0	20	21	20	42	1	1	1	0	1	A0A0G4K3P7; A0A0H0XIJ9; C0QVZ5; D5UB44; D8ICZ5; G0ENS3; J9TRC4; K0JHU7; L0X617; L8XSF7; P52857; Q9FA05	1	3	1	X
AFDIELIDQSAQSIVASVKK	8	5	0	1	3	13	4	18	1	1	0	1	1	A0A0G4K3P7; A0A0H0XIJ9; C0QVZ5; D5UB44; D8ICZ5; G0ENS3; J9TRC4; K0JHU7; L0X617; L8XSF7; P52857; Q9FA05	1	2	2	X
AFDIELIDQSAQSIVASVKKT	0	0	1	0	0	1	0	1	0	0	1	0	0	A0A0G4K3P7; A0A0H0XIJ9; C0QVZ5; D5UB44; D8ICZ5; G0ENS3; J9TRC4; K0JHU7; L0X617; L8XSF7; P52857; Q9FA05	0	1	0	X
AFDQPLNDWDVSNVK	0	3	0	0	3	3	3	5	0	1	0	0	1	A0A0G4K7C3; A0A0H0TY52; A0A0H0U4H4; A0A0H0U8U8; A0A0H0UCU8; A0A0H0VGD8; A0A0H0WED1; C0QZF7; D5U7Q8; D8IF92; G0EJM7; K0JJ63; L8XSH9	1	1	1	X
AFEAVVEVAK	11	11	13	2	17	34	19	53	1	1	1	0	1	A0A0G4K7A3; A0A0H0V7T1; C0QZD0; D5U7U7; D8IBJ0; G0EJK1; J9USF0; K0JLG9; L0WYR7; L8XS80	1	3	1	C
AFEAVVEVAKK	0	3	0	0	4	3	4	7	0	1	0	0	1	A0A0G4K7A3; A0A0H0V7T1; C0QZD0; D5U7U7; D8IBJ0; G0EJK1; J9USF0; K0JLG9; L0WYR7; L8XS80	1	1	1	X
AFEDFTSNVLER	0	1	3	0	0	4	0	4	0	1	1	0	0	A0A0H0UED7; A0A0H0UNA0; A0A0H0UT99; A0A0H0UX55; A0A0H0VEA5; A0A0H0VTQ1; A0A0H0WQX7; A0A0H0WVI3; C0QY77	1	2	0	X
AFEEQLPEDLR	2	10	2	2	7	14	9	22	1	1	1	1	1	A0A0G4K9K0; A0A0H0VN50; A0A0H0VV13; C0R1S4; D5U9H8; D8IDR9; G0EHS5; J9UQI0; K0JHL3; L0X7H3; L8XTM7	1	3	2	X
AFEEQLPEDLRNIEGYELFINPADPEVKK	0	1	0	0	0	1	0	1	0	1	0	0	0	A0A0H0VN50; A0A0H0VV13; C0R1S4; D5U9H8; G0EHS5; L8XTM7	1	1	0	X
AFEIAPSNKDIKEHLLKLDNYKI	0	0	0	2	5	0	7	7	0	0	0	1	1	D8IAB4; J9ULC4	0	0	2	X
AFEIYEDFLK	0	0	0	0	3	0	3	3	0	0	0	0	1	D8IFI0; J9UWE8; K0JHB9	1	0	1	X
AFENPLLDVASIK	0	0	0	3	0	0	3	3	0	0	0	1	0	D8IBM7; J9UDB2; K0JLK0	0	0	1	X
AFEPVLVEGK	0	0	0	3	0	0	3	3	0	0	0	1	0	A0A0G4K486; A0A0H0V036; A0A0H0W6Q6; A0A0H0WGA7; A0A0H0WGD9; A0A0H0X3A4; A0A0H0XFM2; C0QWX7; D5UBG4; D8IEH5; G0EMR3; J9UXU8; K0JHR8; L0X1Y9; L8XPF0; R5L7X8	0	0	1	X
AFFDLSLEELYK	2	0	0	0	0	2	0	2	1	0	0	0	0	A0A0G4K465; A0A0H0UC95; A0A0H0VIL1; A0A0H0WC69; A0A0H0XIH1; C0QVP2; D5U9F8; G0EPE3; L0X3W0; L8XRV4	0	1	0	X
AFFNTKELFDNSLKGIQEADDKIK	0	0	0	1	0	0	1	1	0	0	0	1	0	D8IBK6; J9USC9; K0JK31	1	0	1	X
AFGAEIEHK	0	0	0	14	41	0	55	55	0	0	0	1	1	D8IFA9; J9USN9; K0JH56	1	0	2	BRAPL
AFGAEIEHKEVVDVKLDGKVK	0	0	0	1	0	0	1	1	0	0	0	1	0	D8IFA9; J9USN9; K0JH56	1	0	1	X
AFGAEIEHKEVVDVKLDGKVKEVK	0	0	0	1	1	0	2	2	0	0	0	1	1	D8IFA9; J9USN9; K0JH56	1	0	2	X
AFGAIDSITSNK	0	7	1	0	0	8	0	8	0	1	1	0	0	A0A0G4K800; A0A0H0UKM7; A0A0H0URB9; A0A0H0VM42; C0R089; G0EL37; L0X4K4; L8XUX7	0	2	0	X
AFGAIDSVTSNR	0	0	0	0	4	0	4	4	0	0	0	0	1	D8IAL3; J9UU81; K0JFK9	0	0	1	X
AFGDFEGMTHNDLK	0	0	0	0	6	0	6	6	0	0	0	0	1	D8IFL7; J9TZE0; K0JHG6	1	0	1	X
AFGDFEGMTHNDLKDNPYYK	0	0	0	0	8	0	8	8	0	0	0	0	1	J9TZE0; K0JHG6	1	0	1	X
AFGDFEGMTHNDLKDNPYYKEFMK	0	0	0	0	1	0	1	1	0	0	0	0	1	J9TZE0; K0JHG6	1	0	1	X
AFGFETYVVDGHNEK	0	3	5	0	0	7	0	7	0	1	1	0	0	A0A0H0UHR6; C0QWF2; G0EK59; L0WZG6; L8XQ36	1	2	0	X
AFGFETYVVDGHNEKELEEVFGK	0	14	2	0	0	16	0	16	0	1	1	0	0	A0A0H0UHR6; C0QWF2; L8XQ36	1	2	0	X
AFGFETYVVDGHNEKELEEVFGKK	0	4	0	0	0	4	0	4	0	1	0	0	0	A0A0H0UHR6; C0QWF2; L8XQ36	1	1	0	X
AFGSFIAIDGK	0	0	0	4	0	0	4	4	0	0	0	1	0	D5U3M2; D8IC40	0	0	1	X
AFHQSFPQYTQTPLADLK	6	0	0	0	0	6	0	6	1	0	0	0	0	A0A0H0TLE5; A0A0H0UE19; A7LAT5; C0QWC7; L8XU79	1	1	0	X
AFHQSFPQYTQTPLADLKEMAK	2	2	0	0	0	4	0	4	1	1	0	0	0	A0A0H0TLE5; A0A0H0UE19; A7LAT5; C0QWC7	1	2	0	X
AFHQSFPQYTQTPLSELKEMAK	0	0	0	3	2	0	4	4	0	0	0	1	1	A7LAW1; D5U6Z7; D8IC50; J9U0H0; K0JH53; L0X384	1	0	2	X
AFHQSFPQYTQTPLSELKEMAKYLGLGTIK	0	0	0	1	0	0	1	1	0	0	0	1	0	A7LAW1; D8IC50; J9U0H0; K0JH53	1	0	1	X
AFIADMLGLGGK	0	0	0	2	0	0	2	2	0	0	0	1	0	D8IES9; K0JIU5	0	0	1	X
AFIDNIGK	0	0	0	0	2	0	2	2	0	0	0	0	1	J9UQN3; K0JHN7	1	0	1	X
AFIIEDDNIK	0	6	5	0	0	11	0	11	0	1	1	0	0	A0A0H0V1Y2	1	2	0	X
AFIIEDDNIKR	0	12	5	0	0	17	0	17	0	1	1	0	0	A0A0H0V1Y2	1	2	0	X
AFKELDEALKMYPK	1	0	0	0	0	1	0	1	1	0	0	0	0	A0A0G4K433; A0A0H0TRK9; A0A0H0VQM4; C0QX15; D8ICN1; G0EME4; J9US18; K0JMF8	1	1	0	X
AFKERDPYKKEELNQK	0	0	0	0	3	0	3	3	0	0	0	0	1	D8IAQ6; K0JJX8	1	0	1	X
AFKERDPYKKEELTK	1	0	0	0	0	1	0	1	1	0	0	0	0	A0A0G4K7I3; A0A0H0UH87; A0A0H0URK1; A0A0H0V2H1; A0A0H0VKI9; A0A0H0WK04; A0A0H0WT43; A0A0H0XGM4; C0QZS7; D5U8D4; G0EM38; L0WY81	1	1	0	X
AFKKEDTIVDVSGVK	0	0	0	8	5	0	13	13	0	0	0	1	1	A0A0G4K4A3; A0A0H0W6G3; D5U5D1; D5U8L8; D8IEH6; J9U1Z0; K0JIG4; L0X209; L8XVV7	1	0	2	X
AFKKEDTVVDVSGVK	9	10	0	0	0	19	0	19	1	1	0	0	0	A0A0G4K5Y9; A0A0H0UIJ8; A0A0H0UUS9; A0A0H0VRD7; A0A0H0VX31; A0A0H0XFT0; C0QXJ1; C0QYY6; G0EMA6; G0ENH6; L0WZL0; L8XRS2	1	2	0	X
AFKYQILFNLIPQIDAFDSK	0	0	0	2	2	0	3	3	0	0	0	1	1	D8IDD5; J9UMB4; K0JN53	1	0	2	X
AFLATVPGVIDIDDDDKIGKEELR	1	4	0	0	0	5	0	5	1	1	0	0	0	A0A0H0TMF2; A0A0H0U2M0; A0A0H0ULL1; A0A0H0VGX6; A0A0H0W6Q1; A0A0H0WDH8; A0A0H0WX23; C0QW56	1	2	0	X
AFLDFINSEAGK	0	1	0	2	4	1	6	7	0	1	0	1	1	A0A0G4K6S7; A0A0H0W238; C0QY26; D8IAV1; J9UUH6; K0JI10	1	1	2	X
AFLPGIGIIESIDGVENAK	0	13	0	0	0	13	0	13	0	1	0	0	0	A0A0H0U1G1; A0A0H0UEH9; A0A0H0VBU1; A0A0H0VEF2; A0A0H0VPA1; A0A0H0WV84; A0A0H0XFR7; A0A0H0XJG3; C0QYR7	1	1	0	X
AFLPGTGIIESIEGLENAK	0	0	0	20	34	0	55	55	0	0	0	1	1	D8IBM2; J9UT68; K0JLJ7; R5L815	1	0	2	BRAPL
AFLQVAFPAQMTIYAAPAR	0	10	2	0	0	12	0	12	0	1	1	0	0	A0A0G4KA58; A0A0H0VN52; C0R203; G0EIB8	1	2	0	X
AFMFMDQFGFTIPEDK	11	0	3	0	0	14	0	14	1	0	1	0	0	A0A0G4K410; A0A0H0W920; C0QW99	1	2	0	X
AFMFMDQFGFTIPEDKK	18	1	5	0	0	23	0	23	1	0	1	0	0	A0A0G4K410; A0A0H0W920; C0QW99	1	2	0	X
AFMFMDQFGFTIPEDKKEQVK	17	14	3	0	0	34	0	34	1	1	1	0	0	A0A0G4K410; A0A0H0W920; C0QW99	1	3	0	X
AFMLANPSNPTGVVYTK	9	4	0	0	0	13	0	13	1	1	0	0	0	A0A0G4K803; A0A0H0VV03; A0A0H0W068; C0QZZ8; D5U6Q6; G0ELN4; L8XQY8	1	2	0	X
AFMLANPSNPTGVVYTKK	4	1	0	0	0	5	0	5	1	1	0	0	0	A0A0G4K803; A0A0H0VV03; A0A0H0W068; C0QZZ8	1	2	0	X
AFNIEGMIEGFERDK	0	0	0	0	3	0	3	3	0	0	0	0	1	A0A0G4K5J9; A0A0H0UN12; A0A0H0V601; A0A0H0WJ76; A0A0H0XF43; C0QWP4; D5U7W5; D8IBQ4; G0EJ54; J9UT36; K0JK59; L0X073; L8XQI7	0	0	1	X
AFNTVALILGGGR	15	7	6	0	0	28	0	28	1	1	1	0	0	A0A0G4K539; A0A0H0W692; C0QWE4; D5U599; G0EK67; L8XQK5	1	3	0	X
AFPGSIPR	22	0	11	0	0	33	0	33	1	0	1	0	0	A0A0G4K4Q3; A0A0H0X349; C0QXT3; D5U848; D8IFH5; G0EKG1; J9UWF3; K0JHB4; L0X3I7; L8XNM4	1	2	0	X
AFQAYEKQNL	0	0	3	0	0	3	0	3	0	0	1	0	0	A0A0G4K3T7; A0A0H0TL80; A0A0H0VHW4; C0QW50; D5U8P6; L0X243; L8XSI3	0	1	0	X
AFRPDIFNAVTSGITVVG	6	0	0	0	0	6	0	6	1	0	0	0	0	A0A0G4KAQ8; A0A0H0UX47; A0A0H0V515; A0A0H0W0B1; A0A0H0WRM7; A0A0H0XL08; B9US99; B9USC6; D5U9Z6; G0EPQ1; L0X5S6; L8XT84; Q56B01	0	1	0	X
AFRPDIFNAVTSGITVVGTAFR	4	0	0	0	0	4	0	4	1	0	0	0	0	A0A0G4KAQ8; A0A0H0UX47; A0A0H0V515; A0A0H0W0B1; A0A0H0WRM7; A0A0H0XL08; B9US99; B9USC6; D5U9Z6; G0EPQ1; L0X5S6; L8XT84; Q56B01	1	1	0	X
AFSDAGADTDIFVFR	0	0	5	0	0	5	0	5	0	0	1	0	0	A0A0G4K4K5; A0A0H0UGC1; A0A0H0UK73; A0A0H0UQM1; A0A0H0UVB0; A0A0H0VBG3; A0A0H0W366	1	1	0	X
AFSDAGANTDIFVFR	0	0	0	4	9	0	13	13	0	0	0	1	1	D8IDB1; G0ELZ1; J9UG25; K0JIB8	1	0	2	X
AFTKDPGQNESETPSNNE	3	7	0	0	0	10	0	10	1	1	0	0	0	A0A0H0WJP8; C0R0Y3	0	2	0	X
AFTLDRFSK	0	0	0	0	2	0	2	2	0	0	0	0	1	D8IAZ7; J9UHY9; K0JJI8	1	0	1	X
AFTTETTAKMIMR	1	0	0	0	0	1	0	1	1	0	0	0	0	A0A0H0TLK3; A0A0H0U3L7; A0A0H0VUX2; A0A0H0XB60; C0R0E2; G0ELG0; L8XR55	0	1	0	X
AFVDKAPTLK	0	0	3	0	0	3	0	3	0	0	1	0	0	A0A0H0X3E3; C0QW01	0	1	0	X
AFVKDFNAKT	0	0	3	0	0	3	0	3	0	0	1	0	0	A0A0G4K485; A0A0H0XFL7; C0QWX2; D5UBF9; D8IEH0; G0EMR8; J9UXV3; K0JHR3; L0X1Y3; L8XPF6; R5L7Y3	0	1	0	X
AFYDEEAFKNDLLQYHIK	5	1	0	0	0	6	0	6	1	1	0	0	0	A0A0H0WDT4; A0A0H0X1U1; C0R1M9	1	2	0	X
AFYDEEASNKGLLQYHIK	0	1	0	0	0	1	0	1	0	1	0	0	0	D8IF62; J9UIH0; K0JJ42	1	1	0	X
AFYDEILR	0	0	0	4	16	0	20	20	0	0	0	1	1	D5UBG0; D8IEH1; J9U258; K0JIF8; L0X306; L8XTW0; R5LCV6	1	0	2	X
AGAALVAAGAIAK	3	0	0	0	0	3	0	3	1	0	0	0	0	A0A0H0UCA8; A0A0H0VKT8; A0A0H0W115; C0R259; G0EI79; L0X475; L8XTE5	1	1	0	X
AGAALVIAGAVADGVTDLHR	0	0	0	0	21	0	21	21	0	0	0	0	1	D8IDP5; J9UFG0; K0JEZ0	1	0	1	X
AGAAYDPDKLTEVVR	1	0	0	0	0	1	0	1	1	0	0	0	0	A0A0H0UH50; A0A0H0ULB6; A0A0H0UV37; A0A0H0VAU2; A0A0H0VYM4; A0A0H0XGV3; C0QXP3	1	1	0	X
AGADAPYGMAAVLGLDYDTVSK	1	0	0	9	13	1	22	23	0	0	0	1	1	D8IDW3; J9UYC8; K0JG09	1	0	2	X
AGADIISVHYEGNIHLHK	0	0	0	0	1	0	1	1	0	0	0	0	1	D8IAZ5; J9UUL6; K0JHY3	1	0	1	X
AGAIEMEGAAVAH	0	1	0	0	0	1	0	1	0	1	0	0	0	A0A0G4K526; A0A0H0VN88; C0QYJ4; D5U6D0; G0EL98; L0X144; L8XVN1	0	1	0	X
AGAIEMEGASVAH	0	0	0	0	1	0	1	1	0	0	0	0	1	D8IG95; D8IG97; J9UET0; J9UT14; K0JJG7; K0JJJ9	0	0	1	X
AGAIEMEGASVAHA	0	0	0	0	2	0	2	2	0	0	0	0	1	D8IG95; J9UT14; K0JJG7	0	0	1	X
AGAIEMEGASVAHTALMYKIPFVVIR	3	2	0	0	0	5	0	5	1	1	0	0	0	D8IG97; J9UET0; K0JJJ9	1	2	0	X
AGAINTIPSTTGAAK	0	0	0	0	1	0	1	1	0	0	0	0	1	A0A0G4KA43	1	0	1	X
AGAIVEDSVNK	2	3	1	0	0	6	0	6	1	1	1	0	0	A0A0G4K7X3; A0A0H0UEU6; A0A0H0UWK1; A0A0H0VS22; A0A0H0WFC3; C0R059; G0EL03	1	3	0	X
AGAIVEDSVNKMNDVYEASTK	0	2	0	0	0	2	0	2	0	1	0	0	0	A0A0H0UEU6; A0A0H0UWK1; A0A0H0VS22; A0A0H0WFC3; C0R059; G0EL03	1	1	0	X
AGAKKVIISAPGKGDLRTF	0	0	0	1	0	0	1	1	0	0	0	1	0	A0A0G4KA43; A0A0H0UCR6; C0R213; D5UAB9; D8IB86; G0EIA7; J9UE83; K0JJQ2; L0X5P7; L8XS79; Q8VM39; Q8VNZ1; R5LAH7	0	0	1	X
AGALTIGVVTKPFEYEGK	2	0	0	0	0	2	0	2	1	0	0	0	0	A0A0G4K7X4; A0A0H0U6I0; A0A0H0U8F5; A0A0H0UQQ7; A0A0H0V3J6; A0A0H0V5I7; A0A0H0VKK6; A0A0H0WT26; A0A0H0XF60; C0R012; G0EKM5; L8XRZ2	1	1	0	X
AGALTIGVVTKPFEYEGR	0	0	0	0	3	0	3	3	0	0	0	0	1	D8IBM7; J9UDB2; K0JLK0	1	0	1	X
AGATYVSPFIGR	1	0	0	2	1	1	3	4	1	0	0	1	1	A0A0G4K3C7; A0A0H0U6I3; A0A0H0WJ30; C0QVC8; D8ID62; G0EQ72; J9UAV6; K0JMZ1; L0X564; L8XL69; R5LPC9	1	1	2	X
AGATYVSPFIGRLDDISMDGLELIR	2	4	0	0	0	6	0	6	1	1	0	0	0	A0A0H0WJ30; C0QVC8; G0EQ72	1	2	0	X
AGATYVSPFLGRLDDISTDGLELIR	0	0	0	8	7	0	14	14	0	0	0	1	1	D8ID62; J9UAV6; K0JMZ1; R5LPC9	1	0	2	X
AGAVYETSLDEFLPK	0	11	6	0	0	18	0	18	0	1	1	0	0	A0A0G4K6A5; A0A0H0U051; A0A0H0UNS4; A0A0H0VBS0; A0A0H0VS10; A0A0H0WH20; C0QYX0; G0ENJ4	1	2	0	X
AGDANDRNINGALTR	0	0	0	9	21	0	30	30	0	0	0	1	1	D8IDC2; J9UXF7; K0JN47	1	0	2	X
AGDDASGLAVSEK	11	17	8	9	5	36	14	50	1	1	1	1	1	A0A0G4K7S6; A0A0G4K947; A0A0G4K9G4; A0A0H0ULZ7; A0A0H0USH8; A0A0H0X544; C0R027; C0R1D6; C0R1I3; D5U7D6; D5U8W2; D5UB01; D8IAP2; D8IDG1; D8IDV8; G0EIL9; G0EKN9; G0ENU8; J9UV65; J9UXQ6; J9UYC2; K0JFK3; K0JHQ4; K0JLS4; L0X2I6; L0X542; L0X7D1; L8XR86; L8XRQ5; L8XTT2; P80160; Q26501; Q5XPI2; Q9F0F6; R5LA18; R5LFD4; R5LSP3	1	3	2	C
AGDDASGLAVSEKM	0	0	0	0	1	0	1	1	0	0	0	0	1	A0A0G4K7S6; A0A0G4K947; A0A0G4K9G4; A0A0H0ULZ7; A0A0H0USH8; A0A0H0X544; C0R027; C0R1D6; C0R1I3; D5U7D6; D5U8W2; D5UB01; D8IAP2; D8IDG1; D8IDV8; G0EIL9; G0EKN9; G0ENU8; J9UV65; J9UXQ6; J9UYC2; K0JFK3; K0JHQ4; K0JLS4; L0X2I6; L0X542; L0X7D1; L8XR86; L8XRQ5; L8XTT2; P80160; Q26501; Q5XPI2; Q9F0F6; R5LA18; R5LSP3	0	0	1	X
AGDDASGLAVSEKMR	18	20	23	14	5	61	20	81	1	1	1	1	1	A0A0G4K7S6; A0A0G4K947; A0A0G4K9G4; A0A0H0ULZ7; A0A0H0USH8; A0A0H0X544; C0R027; C0R1D6; C0R1I3; D5U7D6; D5U8W2; D5UB01; D8IAP2; D8IDG1; D8IDV8; G0EIL9; G0EKN9; G0ENU8; J9UV65; J9UXQ6; J9UYC2; K0JFK3; K0JHQ4; K0JLS4; L0X2I6; L0X542; L0X7D1; L8XR86; L8XRQ5; L8XTT2; P80160; Q26501; Q5XPI2; Q9F0F6; R5LA18; R5LSP3	1	3	2	C
AGDDASGLAVSEKMRSQYRGLQQ	2	0	0	0	0	2	0	2	1	0	0	0	0	A0A0G4K947; A0A0H0USH8; C0R1D6; D5U8W2; D8IDG1; G0EIL9; J9UXQ6; K0JLS4; L0X7D1; L8XR86; Q9F0F6; R5LA18	0	1	0	X
AGDDASGLAVSEKMRTQIR	0	0	1	3	0	1	3	4	0	0	1	1	0	A0A0G4K7S6; A0A0G4K9G4; A0A0H0ULZ7; A0A0H0X544; C0R027; C0R1I3; D5U7D6; D5UB01; D8IAP2; D8IDV8; G0EKN9; G0ENU8; J9UV65; J9UYC2; K0JFK3; K0JHQ4; L0X2I6; L0X542; L8XRQ5; L8XTT2; P80160; Q26501; Q5XPI2; R5LSP3	1	1	1	X
AGDGFNALMEAVR	4	0	5	0	0	9	0	9	1	0	1	0	0	A0A0H0TPK0; A0A0H0TYD1; A0A0H0TZL5; A0A0H0U2Z8; A0A0H0U833; A0A0H0UHB1; A0A0H0UPE4; A0A0H0V3Y5; A0A0H0VAA8; A0A0H0VLK3; A0A0H0VME5; A0A0H0WLJ4; A0A0H0X970; C0R0E1; D8IBG9; G0ELF9; K0JGG9	1	2	0	X
AGDGFNALMEAVRTDNIEMAK	2	0	0	0	0	2	0	2	1	0	0	0	0	A0A0H0TYD1; A0A0H0TZL5; A0A0H0U2Z8; A0A0H0UHB1; A0A0H0UPE4; A0A0H0V3Y5; A0A0H0VAA8; A0A0H0VLK3; A0A0H0VME5; A0A0H0WLJ4; C0R0E1; G0ELF9	1	1	0	X
AGDGLVKDDIEATIDSIGR	5	33	3	0	0	40	0	40	1	1	1	0	0	A0A0H0U9J2; A0A0H0UBN6; A0A0H0V8J1; A0A0H0WRW3; C0QYM2	1	3	0	X
AGDGVVMASDAFFPFR	6	0	5	0	8	11	8	18	1	0	1	0	1	A0A0G4K5C7; A0A0H0TT91; A0A0H0UP90; A0A0H0VYW7; A0A0H0W9U3; C0QXU6; D5U460; D8IDW5; G0EKQ4; J9UST9; K0JFZ6; L8XUA2	1	2	1	X
AGDILVGKVTPK	0	0	0	0	3	0	3	3	0	0	0	0	1	A0A0G4K466; A0A0H0UH75; A0A0H0UJJ9; A0A0H0V0S3; A0A0H0VQJ6; A0A0H0WFB5; C0QWX6; D5UBG3; D8IEH4; G0EMR4; J9UX21; K0JGF5; L0X5F5; L8XP22; R5LQE5	1	0	1	X
AGDILVTPTNNLEK	0	7	0	0	0	7	0	7	0	1	0	0	0	A0A0H0U1G1; A0A0H0UEH9; A0A0H0VBU1; A0A0H0VEF2; A0A0H0VPA1; A0A0H0WV84; A0A0H0XFR7; A0A0H0XJG3; C0QYR7; D5U780	1	1	0	X
AGDLFMIDMR	2	3	3	0	0	7	0	7	1	1	1	0	0	A0A0G4K4U1; A0A0H0UGE7; A0A0H0VB67; D5U4X3; G0EL93; L0X278	1	3	0	X
AGDLLDISDR	5	19	6	0	0	30	0	30	1	1	1	0	0	A0A0G4K985; A0A0H0U0K3; A0A0H0VWF4; C0R1A0; G0EIZ5	1	3	0	X
AGDLLDISDRW	0	4	0	0	0	4	0	4	0	1	0	0	0	A0A0G4K985; A0A0H0U0K3; A0A0H0VWF4; C0R1A0; G0EIZ5	0	1	0	X
AGDLLDISDRWIR	10	16	7	0	0	33	0	33	1	1	1	0	0	A0A0G4K985; A0A0H0U0K3; A0A0H0VWF4; C0R1A0; G0EIZ5	1	3	0	X
AGDNGIPVGTVKVPNNAK	0	0	0	0	2	0	2	2	0	0	0	0	1	D8IFP3; J9UW90; K0JJ99	1	0	1	X
AGDNNDKAVSGALTK	15	9	5	0	0	28	0	28	1	1	1	0	0	A0A0H0UU11; A0A0H0VHR7; C0R0R7	1	3	0	X
AGDSSELIASSDR	0	0	0	6	12	0	18	18	0	0	0	1	1	A0A0H0XPY9; D8IBB2; J9USN6; K0JJS4	1	0	2	X
AGDSSELIASSER	3	8	4	0	0	15	0	15	1	1	1	0	0	A0A0H0U9T5; A0A0H0UW69; C0R1L9; D5UAM5; R5L8P3	1	3	0	X
AGDVLLLENLR	20	19	15	20	23	53	43	96	1	1	1	1	1	A0A0G4KAC1; A0A0H0UGB9; A0A0H0UYG2; A0A0H0VMX9; A0A0H0WUR0; A0A0H0X0G3; A0A0H0XJJ8; C0R212; D5UAC0; D8IB87; G0EIA8; J9UKA0; K0JL87; L0X4M5; R5L5I6	1	3	2	C
AGDVLLLENLRYHAEEEKNDAAFSK	0	0	0	3	0	0	3	3	0	0	0	1	0	A0A0G4KAC1; A0A0H0UGB9; A0A0H0UYG2; A0A0H0VMX9; A0A0H0WUR0; A0A0H0X0G3; A0A0H0XJJ8; C0R212; D8IB87; G0EIA8; J9UKA0; K0JL87	1	0	1	X
AGEAVQNTVSGYDPNSK	0	11	0	0	0	11	0	11	0	1	0	0	0	A0A0G4K9S3; A0A0H0TT23; A0A0H0U337; A0A0H0VIU9; A0A0H0VTM5	1	1	0	X
AGEAVQNTVSGYDPNSKLDAFAGR	0	23	0	0	0	23	0	23	0	1	0	0	0	A0A0G4K9S3; A0A0H0TT23; A0A0H0U337; A0A0H0VIU9; A0A0H0VTM5	1	1	0	X
AGEDTLSAFK	0	0	0	2	2	0	3	3	0	0	0	1	1	D8IDV6; J9UMI3; K0JFZ0	1	0	2	X
AGEDTLSAFKESIVSR	0	0	0	7	8	0	14	14	0	0	0	1	1	D8IDV6; J9UMI3; K0JFZ0	1	0	2	X
AGEEFNLQSPK	0	0	0	0	1	0	1	1	0	0	0	0	1	A0A0G4K4R1; A0A0H0U2N6; A0A0H0UHV8; A0A0H0UMY2; A0A0H0UWL9; A0A0H0UYN7; A0A0H0VG85; A0A0H0W1U2; A0A0H0WG32; A0A0H0WPC1; A0A0H0X760; A0A0H0XAX7; C0QYF7; D5U6A4; D8IAE3; G0EL61; J9TW33; K0JKX8; L0X2B8; Q9F191	1	0	1	X
AGEEILNYIAQK	3	0	0	3	0	3	3	6	1	0	0	1	0	A0A0G4KAQ8; A0A0H0UX47; A0A0H0V515; A0A0H0W0B1; A0A0H0WRM7; A0A0H0XL08; B9US83; B9US99; B9USC6; D5U9Z6; D8IDH2; G0EPQ1; J9UN56; K0JLW3; L0X5S6; L8XT84; Q56B01	1	1	1	X
AGEEILNYIAQKLVSR	6	0	0	0	0	6	0	6	1	0	0	0	0	A0A0G4KAQ8; A0A0H0UX47; A0A0H0V515; A0A0H0W0B1; A0A0H0WRM7; A0A0H0XL08; B9US83; B9US99; B9USC6; D5U9Z6; D8IDH2; G0EPQ1; J9UN56; K0JLW3; L0X5S6; L8XT84; Q56B01	1	1	0	X
AGEETREDIKETMDNIK	37	42	8	27	15	87	43	129	1	1	1	1	1	A0A0G4K9P1; A0A0H0VLH1; C0R1P2; D5UB93; D8IE19; G0EHV8; J9U2L8; K0JH86; L0X370; L8XRF5	1	3	2	C
AGEETREDIKETMDNIKY	0	0	0	2	1	0	3	3	0	0	0	1	1	A0A0G4K9P1; A0A0H0VLH1; C0R1P2; D5UB93; D8IE19; G0EHV8; J9U2L8; K0JH86; L0X370; L8XRF5	0	0	2	X
AGEETREDIKETMDNIKYK	6	6	0	5	3	12	9	21	1	1	0	1	1	A0A0G4K9P1; A0A0H0VLH1; C0R1P2; D5UB93; D8IE19; G0EHV8; J9U2L8; K0JH86; L0X370; L8XRF5	1	2	2	X
AGEETREDIKETMDNIKYKVDDLYHR	19	4	0	2	1	23	3	26	1	1	0	1	0	A0A0G4K9P1; A0A0H0VLH1; C0R1P2; D5UB93; D8IE19; G0EHV8; J9U2L8; K0JH86; L0X370; L8XRF5	1	2	1	X
AGEETREDIKETMDNIKYKVDDLYHRGVIK	0	0	0	3	3	0	6	6	0	0	0	1	1	D8IE19; J9U2L8; K0JH86	1	0	2	X
AGEIYDNALKINANHFPSLLGK	4	0	0	0	0	4	0	4	1	0	0	0	0	A0A0G4K4A1; A0A0H0WML9; C0QX14; D8ICN3; G0EME5; J9TRZ9; K0JMP9; L8XSQ1	1	1	0	X
AGEKAEKALDEAGEKIEEVIE	1	0	0	0	0	1	0	1	1	0	0	0	0	A0A0H0VS76; C0QZ82	0	1	0	X
AGELDEGNISATSYDNK	1	2	4	0	0	6	0	6	1	1	1	0	0	A0A0G4K6K2; A0A0H0UGP4; A0A0H0UTP3; A0A0H0V7L2; A0A0H0VZ08; A0A0H0XDF0; A0A0H0XH84; C0QY86; G0EQ01	1	3	0	X
AGEPVDLLVNGKLIA	0	0	0	0	3	0	3	3	0	0	0	0	1	A0A0G4K980; A0A0G4K9D3; A0A0H0TYM8; A0A0H0UFL5; A0A0H0UR63; A0A0H0VGL7; A0A0H0VUD4; A0A0H0WQ33; C0R178; C0R179; D5UBE4; D8IEQ1; G0EJ16; G0EJ17; J9U1R7; K0JF71; L0X3F0; L0X4H0; L8XNJ7; L8XP01; R5L6P9	0	0	1	X
AGEQDSNVQGSEYYK	8	11	7	0	0	27	0	27	1	1	1	0	0	A0A0G4K5L7; A0A0H0TXS2; A0A0H0WS36; C0QX60; G0EN50	1	3	0	X
AGEQDSNVQGSEYYKGIELIHK	1	0	0	0	0	1	0	1	1	0	0	0	0	A0A0G4K5L7; A0A0H0TXS2; A0A0H0WS36; C0QX60; G0EN50	1	1	0	X
AGEQGKGFAVVANEVR	0	0	0	0	4	0	4	4	0	0	0	0	1	D8IFD1; J9TTC8; K0JH73	1	0	1	X
AGEQSGERGEVL	0	0	0	0	4	0	4	4	0	0	0	0	1	A0A0G4K492; A0A0H0WE97; C0QW07; D5UB56; D8ICY3; G0ENR1; J9UQF7; K0JMU4; L0X3P5; L8XWW7	0	0	1	X
AGFDIIELHAAHGYLISTFLSPLSNKR	0	0	0	1	0	0	1	1	0	0	0	1	0	D8IAW0; J9ULV1; K0JKP4	1	0	1	X
AGFDPTAPDIHL	0	4	0	6	4	4	10	15	0	1	0	1	1	A0A0G4K5U9; A0A0H0UVA7; A0A0H0V1S6; C0QX88; D5U6L4; D8IFJ0; G0EJB2; K0JJ29; L0X025; L8XR16; R5LQ22	0	1	2	X
AGFDPTAPDIHLGHTVL	0	0	0	0	3	0	3	3	0	0	0	0	1	A0A0G4K5U9; A0A0H0UVA7; A0A0H0V1S6; C0QX88; D5U6L4; D8IFJ0; G0EJB2; K0JJ29; L0X025; L8XR16; R5LQ22	0	0	1	X
AGFDPTAPDIHLGHTVLLR	1	0	8	4	7	9	11	20	0	0	1	1	1	A0A0G4K5U9; A0A0H0UVA7; A0A0H0V1S6; C0QX88; D5U6L4; D8IFJ0; G0EJB2; K0JJ29; L0X025; L8XR16	1	1	2	X
AGFEEAMEEQK	7	9	8	0	0	24	0	24	1	1	1	0	0	A0A0G4KA35; A0A0H0UJU7; A0A0H0URB8; A0A0H0V058; A0A0H0VMJ1; A0A0H0W6S5; A0A0H0WUC9; A0A0H0X9F6; C0R1G2; D5U940; G0EIJ8; L0X3Y5; L8XSE3	1	3	0	X
AGFEEAMEEQKKR	1	1	0	0	0	2	0	2	1	1	0	0	0	A0A0G4KA35; A0A0H0UJU7; A0A0H0URB8; A0A0H0V058; A0A0H0VMJ1; A0A0H0W6S5; A0A0H0WUC9; A0A0H0X9F6; C0R1G2; D5U940; G0EIJ8; L0X3Y5; L8XSE3	1	2	0	X
AGFEGGQMPLHR	22	0	30	9	8	52	16	69	1	0	1	1	1	A0A0G4K3S7; A0A0H0W820; A0A0H0WY46; C0QW14; D5UB64; D8ICX5; G0ENQ3; J9TRC5; K0JHS8; L0X637; L8XS31	1	2	2	C
AGFEGGQMPLHRR	3	0	0	0	4	3	4	7	1	0	0	0	1	A0A0G4K3S7; A0A0H0W820; A0A0H0WY46; C0QW14; D5UB64; D8ICX5; G0ENQ3; J9TRC5; K0JHS8; L0X637; L8XS31	1	1	1	X
AGFILAAIGSAVGLGNIWR	0	1	0	0	0	1	0	1	0	1	0	0	0	A0A0G4K9C7; A0A0H0TWD4; C0R1E6; D5UA82; D8IDZ3; G0EIL5; J9UYF7; K0JHT0; L0X4Q4; L8XR82	1	1	0	X
AGFMITGK	0	0	0	1	0	0	1	1	0	0	0	1	0	D8IFP1; J9UJ45; K0JHJ8	1	0	1	X
AGFTFDKAYTSTLTR	3	3	0	1	8	6	9	14	1	1	0	1	1	A0A0G4KAR3; A0A0H0UU00; C0QV47; D5U9X0; D8ICV2; G0EQX0; J9TRI1; K0JHQ3; L0X4C1; L8XSG4; R5LHD1	1	2	2	X
AGFTSEQISQAEEAYDMWYNWNK	0	2	1	0	3	3	3	6	0	1	1	0	1	A0A0H0UEL3; A0A0H0W7F3; A0A0H0XDS7; C0QW26; D8IC97; K0JKP5	1	2	1	X
AGGAAAAADEEKSDF	0	0	0	0	14	0	14	14	0	0	0	0	1	D8IEH3	0	0	1	X
AGGHDISNSFLKLEK	0	0	0	0	2	0	2	2	0	0	0	0	1	D8IEL3; J9ULL4; K0JHX7	1	0	1	X
AGGIIDKIK	8	6	0	2	0	14	2	16	1	1	0	1	0	A0A0G4K410; A0A0H0W920; C0QW99; D5U3M2; D8IC40; G0EN96; J9UJK2; K0JH42; L0X556; L8XSC8; R5LFT2	1	2	1	X
AGGIMHIVENTMVER	1	2	0	0	0	3	0	3	1	1	0	0	0	A0A0G4K9L5; A0A0H0U9U4; A0A0H0UQJ7; A0A0H0WDT4; A0A0H0X1U1; C0R1M9	1	2	0	X
AGGIMHVVENTMIER	0	0	0	0	2	0	2	2	0	0	0	0	1	J9UIH0; K0JJ42	1	0	1	X
AGGIPAVMKELDKGGFINTSLMTATGK	0	0	0	0	1	0	1	1	0	0	0	0	1	D8IBI6; G0EK12; K0JLW9	1	0	1	X
AGGIPFIIPMIDDDDDIK	0	0	0	0	2	0	2	2	0	0	0	0	1	D8IFA6; J9UIK5; K0JH54	1	0	1	X
AGGKIGNVNYLGK	0	0	0	1	0	0	1	1	0	0	0	1	0	A9Q1Z2; D8IDT6; J9UNW5; K0JFY5	1	0	1	X
AGGKIGNVNYLGKGDYIQIPR	0	0	0	13	6	0	19	19	0	0	0	1	1	A9Q1Z2; D8IDT6; J9UNW5; K0JFY5	1	0	2	X
AGGLLADGPATDHGELALGR	21	28	22	8	12	71	20	91	1	1	1	1	1	A0A0G4K466; A0A0H0UH75; A0A0H0UJJ9; A0A0H0V0S3; A0A0H0VQJ6; A0A0H0WFB5; C0QWX6; D5UBG3; D8IEH4; G0EMR4; J9UX21; K0JGF5; L0X5F5; L8XP22	1	3	2	C
AGGLPNPESFPVEEIK	0	8	0	0	0	8	0	8	0	1	0	0	0	A0A0G4K8A3; A0A0H0VAN0; A0A0H0VGM9; A0A0H0XD64; C0QZK6; G0EM94; L0X1I2	0	1	0	X
AGGLPNPSSFPVEAVK	0	0	0	0	9	0	9	9	0	0	0	0	1	D8IDX4; J9UXJ6; K0JG04	0	0	1	X
AGGLVPAAYEIIEHVR	0	0	0	0	34	0	34	34	0	0	0	0	1	D8IED3; J9U2C2; K0JGD4	1	0	1	X
AGGLVPAAYEIIEHVREFAGGIL	0	0	0	8	10	0	18	18	0	0	0	1	1	D8IED3; J9U2C2; K0JGD4	0	0	2	X
AGGLVPTSHEIIDNVK	14	39	20	0	0	73	0	73	1	1	1	0	0	A0A0H0UY97; A0A0H0W5C6; C0QVA3	1	3	0	BRAHW
AGGLVPTSHEIIDNVKALAGGLV	6	0	0	0	0	6	0	6	1	0	0	0	0	A0A0H0UY97; A0A0H0W5C6; C0QVA3	0	1	0	X
AGGQAIMGEMK	0	1	0	0	0	1	0	1	0	1	0	0	0	A0A0G4K5G4; A0A0H0VWR1; A0A0H0W9T3; C0QWJ7; D5U7R3; G0EK10; K0JLG4; L0X366; L8XUF4	1	1	0	X
AGGSIIDNMPILFAIGVAFGMSK	0	1	0	0	0	1	0	1	0	1	0	0	0	A0A0G4K5V8; A0A0H0U838; C0QXB4; G0EIQ2	1	1	0	X
AGGSIIDNMPILFAIGVAFGMSKDR	0	4	0	0	0	4	0	4	0	1	0	0	0	A0A0G4K5V8; A0A0H0U838; C0QXB4; G0EIQ2	1	1	0	X
AGGVVANIIPR	0	0	0	1	0	0	1	1	0	0	0	1	0	A7LAV6; D8IC53; J9UJM3; K0JMG4	1	0	1	X
AGGVYYTPEYIVDYIVANTVGEAIK	0	0	0	0	1	0	1	1	0	0	0	0	1	A0A0G4K8R1; A0A0H0TPV4; A0A0H0UJY4; A0A0H0UQ55; A0A0H0US17; A0A0H0VN08; A0A0H0W7C3; A0A0H0WDQ4; A0A0H0XB22; A0A0H0XPQ8; C0R109; D8IBN3; G0EJH0; J9USA5; K0JK43	1	0	1	X
AGIAEIMTMAEILMNDK	1	0	4	0	0	5	0	5	1	0	1	0	0	A0A0G4K318; A0A0H0U5U0; A0A0H0U7E2; A0A0H0UD12; A0A0H0UHS7; A0A0H0UU40; A0A0H0VGS0; A0A0H0XKC3; C0QV99; G0EQR0	1	2	0	X
AGIELHLGETVK	0	0	0	4	3	0	7	7	0	0	0	1	1	B1NIM3; B9VSA5; B9VSA6; B9VSA9; B9VSB1; B9VSB5; B9VSB6; B9VSD3; B9VSD4; D8IAM5; F1B291; G8DZP2; J9UGQ4; K0JKC2; Q7BTH4; Q9R903; Q9R904; Q9ZHI6; Q9ZHJ2; R5LYG6; S4UT40; S5GG10; T1W0C5; W0FBQ9	0	0	2	X
AGIGIDENVLK	3	1	1	0	0	5	0	5	1	1	1	0	0	A0A0G4K613; A0A0H0TIA0; A0A0H0VJZ2; A0A0H0VL32; A0A0H0VX52; A0A0H0XHX5; A0A0H0XI00; C0QXB7; G0ENL0	1	3	0	X
AGIHSDEANLPK	13	7	0	0	0	20	0	20	1	1	0	0	0	A0A0G4KBC1; A0A0H0U6Z8; A0A0H0VN98; A0A0H0WSE6; B9US98; C0R2G5; Q56B02	1	2	0	X
AGIHSDEANLPKR	0	4	0	0	0	4	0	4	0	1	0	0	0	A0A0G4KBC1; A0A0H0U6Z8; A0A0H0VN98; A0A0H0WSE6; B9US98; C0R2G5; Q56B02	1	1	0	X
AGIIAGGAVNLATLS	0	0	0	0	1	0	1	1	0	0	0	0	1	D5U4T2; D5U9M1	0	0	1	X
AGIIDPAK	0	3	0	6	3	3	9	11	0	1	0	1	1	A0A0G4K5P2; A0A0H0TIS1; A0A0H0V6M8; C0QWM4; D5U544; D8IB78; G0EJ80; J9USS2; K0JLL7; L0X051; L8XV88	1	1	2	X
AGIIDPAKV	3	9	3	12	5	15	17	32	1	1	1	1	1	A0A0G4K5P2; A0A0H0TIS1; A0A0H0V6M8; C0QWM4; D5U544; D8IB78; G0EJ80; J9USS2; K0JLL7; L0X051; L8XV88	0	3	2	X
AGIIDPAKVS	0	4	3	13	0	7	13	20	0	1	1	1	0	A0A0G4K5P2; A0A0H0TIS1; A0A0H0V6M8; C0QWM4; D5U544; D8IB78; G0EJ80; J9USS2; K0JLL7; L0X051; L8XV88	0	2	1	X
AGIIDPAKVSR	12	6	10	6	10	28	16	44	1	1	1	1	1	A0A0G4K5P2; A0A0H0TIS1; A0A0H0V6M8; C0QWM4; D5U544; D8IB78; G0EJ80; J9USS2; K0JLL7; L0X051; L8XV88	1	3	2	X
AGIIDPAKVSRS	1	0	0	2	0	1	2	3	1	0	0	1	0	A0A0G4K5P2; A0A0H0TIS1; A0A0H0V6M8; C0QWM4; D5U544; D8IB78; G0EJ80; J9USS2; K0JLL7; L0X051; L8XV88	0	1	1	X
AGIIGAGPAGLSAAFFLAR	0	0	1	0	0	1	0	1	0	0	1	0	0	A0A0G4K525; A0A0H0TJU6; A0A0H0UIE2; A0A0H0V5V2; A0A0H0V7X8; A0A0H0VGH1; A0A0H0VS65; A0A0H0WD52; A0A0H0WEX2; A7LAT9; C0QWD0; D5U700; G0EK82; L0WZG2; L8XR48	1	1	0	X
AGIIGITKSM	0	0	0	2	1	0	3	3	0	0	0	1	1	D5U711; D8IBL2; J9UT75; K0JLI9; L0X2A0; Q6VAN4; R5LCB5	0	0	2	X
AGIKDMENLPDMI	7	2	0	0	0	9	0	9	1	1	0	0	0	A0A0G4K658; A0A0H0U523; C0QYS1; D5U776; D8IAR9; G0EPV3; J9TXJ6; K0JFJ7; L0X0T0; L8XS94; R5LCC8	0	2	0	X
AGIKDMENLPDML	0	0	2	0	0	2	0	2	0	0	1	0	0	A0A0G4K658; A0A0H0U523; C0QYS1; D5U776; D8IAR9; G0EPV3; J9TXJ6; K0JFJ7; L0X0T0; L8XS94; R5LCC8	0	1	0	X
AGIKDMENLPDMLF	2	0	0	0	0	2	0	2	1	0	0	0	0	A0A0G4K658; A0A0H0U523; C0QYS1; D5U776; D8IAR9; G0EPV3; J9TXJ6; K0JFJ7; L0X0T0; L8XS94; R5LCC8	0	1	0	X
AGIKGETYEYTK	0	0	0	7	9	0	15	15	0	0	0	1	1	D8IC63	1	0	2	X
AGILPGDIIIEINGESTK	0	0	0	7	3	0	10	10	0	0	0	1	1	D8IF04; J9UL67; K0JIZ9	1	0	2	X
AGILSGDIITEIDGK	2	4	2	0	0	7	0	7	1	1	1	0	0	A0A0G4KAT6; A0A0H0U272; A0A0H0V600; A0A0H0X0I2; C0QV38; D5UA53; G0EQY1; L0X5I9; L8XSF3	1	3	0	X
AGISRLISK	0	0	0	9	10	0	20	20	0	0	0	1	1	D8IF53; J9UCQ5; K0JGW0	1	0	2	X
AGIVLNPHTR	1	0	0	3	4	1	7	8	1	0	0	1	1	A0A0H0TQD1; A0A0H0UCU1; A0A0H0UJN9; A0A0H0V3C3; A0A0H0VHT8; A0A0H0VQ39; A0A0H0XEJ2; A0A0H0XFI6; C0QVS7; D5U7S7; D8IAZ5; G0ELD7; J9UUL6; K0JHY3; L0X1M4; L8XT34	1	1	2	X
AGIYDADENHLNEISQK	0	3	0	0	0	3	0	3	0	1	0	0	0	A0A0H0TRH4; A0A0H0W118	0	1	0	X
AGIYKEEAVEPIQDNILR	0	12	6	0	0	18	0	18	0	1	1	0	0	A0A0H0VB54; A0A0H0VK27; C0QYP9	1	2	0	X
AGIYKEEAVEPIQDNILRK	0	4	0	0	0	4	0	4	0	1	0	0	0	A0A0H0VB54; A0A0H0VK27; C0QYP9	1	1	0	X
AGKAFAEIEKYL	2	0	0	0	0	2	0	2	1	0	0	0	0	A0A0G4KAZ6; A0A0H0U2R1; A0A0H0WGR5; C0QV55	0	1	0	X
AGKDTLQALKESIASR	2	0	0	0	0	2	0	2	1	0	0	0	0	A0A0H0UPI3; C0R1Z4	1	1	0	X
AGKGFSIVEMLT	0	0	5	0	0	5	0	5	0	0	1	0	0	A0A0G4K321; A0A0H0UD16; A0A0H0UHS3; A0A0H0W590; A0A0H0XKB9; C0QVA4; D5UAH0; D8IED4; G0EQQ5; J9ULD1; K0JF48; L0X586; L8XU56; R5L6E0	0	1	0	X
AGKKEEAEKIKEEMK	0	0	0	1	4	0	5	5	0	0	0	1	1	D8ICC2; J9URP7	1	0	2	X
AGLDGSVVAIEAK	1	1	0	24	6	2	30	32	0	0	0	1	1	A0A0G4K5P2; A0A0H0TIS1; A0A0H0V6M8; C0QWM4; D8IB78; G0EJ80; J9USS2; K0JLL7; L0X051; L8XV88; R5LQ94	0	0	2	X
AGLDGSVVAIEAKK	0	0	0	1	0	0	1	1	0	0	0	1	0	A0A0G4K5P2; A0A0H0TIS1; A0A0H0V6M8; C0QWM4; D8IB78; G0EJ80; J9USS2; K0JLL7; L0X051; L8XV88; R5LQ94	0	0	1	X
AGLDGSVVAIEAKKQ	0	3	0	0	0	3	0	3	0	1	0	0	0	A0A0G4K5P2; A0A0H0TIS1; A0A0H0V6M8; C0QWM4; D8IB78; G0EJ80; J9USS2; K0JLL7; L0X051; L8XV88; R5LQ94	0	1	0	X
AGLEAYETNEDLQK	2	0	0	0	0	2	0	2	1	0	0	0	0	A0A0H0TLT8; C0QZ83	1	1	0	X
AGLEEALK	1	0	0	0	0	1	0	1	1	0	0	0	0	A0A0G4KBH7; A0A0H0U588; C0QV72; G0EQT9; L8XUQ5	1	1	0	X
AGLEEALKLK	0	1	0	0	0	1	0	1	0	1	0	0	0	A0A0G4KBH7; A0A0H0U588; C0QV72; G0EQT9; L8XUQ5	1	1	0	X
AGLKEKEPK	0	0	0	0	2	0	2	2	0	0	0	0	1	A0A0G4K8X4; A0A0H0TP76; A0A0H0UJX2; A0A0H0UQ66; A0A0H0USK2; A0A0H0V5F9; A0A0H0VDD4; A0A0H0W0L3; A0A0H0WFQ6; A0A0H0WNJ7; A0A0H0X473; A0A0H0XJT6; C0R112; D5UB97; D8IBN7; G0EJG9; J9UJ98; K0JLL0; L0X363; L8XUB2; R5L7Y0	1	0	1	X
AGLLMDVADETVEETYSLPK	3	10	5	0	0	17	0	17	1	1	1	0	0	A0A0G4K6V8; A0A0H0UF17; A0A0H0WM11; C0QZ34; D5U7S6; G0EN22	1	3	0	X
AGLSKEEIMSIVR	2	0	0	0	0	2	0	2	1	0	0	0	0	A0A0G4KAB3; A0A0H0U270; A0A0H0UD62; A0A0H0W3N8; A0A0H0WWY0; B9US81; B9US97; B9USC7; D8IDH4; G0EPP9; J9UYM5; K0JN71; L0X5F1; L8XWD6; Q56B03	1	1	0	X
AGLSKEEIMSIVRNDLVPIGVGGR	3	0	0	0	0	3	0	3	1	0	0	0	0	A0A0H0UD62; B9US97; Q56B03	1	1	0	X
AGLSTSDIDEVILVGGSTR	0	0	0	0	3	0	3	3	0	0	0	0	1	A0A0G4K5S2; A0A0H0TVP4; A0A0H0UVV4; A0A0H0VEQ5; A0A0H0VG89; A0A0H0VHU2; A0A0H0VRU3; C0QX61; D8IBS0; G0EN52; J9UD35; K0JLQ0; L0WYP3	0	0	1	X
AGMGDVFAGFIGALLAR	15	0	0	0	0	15	0	15	1	0	0	0	0	A0A0H0U9K6; A0A0H0UBI6; A0A0H0UPS1; A0A0H0V8H4; A0A0H0VB88; A0A0H0VHM1; A0A0H0XD25; C0QYK5; D5U704; G0ELA9; L0X2H0; L8XV60	1	1	0	X
AGMGDVLAGFVGAFLAR	0	0	0	5	9	0	14	14	0	0	0	1	1	D8IEP9; J9UWU1; K0JIR8	1	0	2	X
AGMPAVAGFLMEK	16	12	8	9	19	37	27	64	1	1	1	1	1	A0A0G4KAC1; A0A0H0UGB9; A0A0H0UYG2; A0A0H0VMX9; A0A0H0WUR0; A0A0H0X0G3; A0A0H0XJJ8; C0R212; D5UAC0; D8IB87; G0EIA8; J9UKA0; K0JL87; L0X4M5	1	3	2	C
AGMQVMELLKK	0	0	0	1	0	0	1	1	0	0	0	1	0	A0A0G4K5I8; A0A0H0TRG5; A0A0H0UBX2; C0QWJ5; D8IBI6; G0EK12; J9USF5; K0JLW9; L0X0B3	1	0	1	X
AGMSLIFSLLTDK	18	0	14	0	0	32	0	32	1	0	1	0	0	A0A0G4K5Q2; A0A0H0V596; A0A0H0VTG8; C0QWN8; D5U5A9; D8I9W8; G0EJ60; J9TWN1; K0JKY2; L0X0Z5; L8XLV5	1	2	0	X
AGMSLIFSLLTDKEVGVIADMNEISAVGHR	5	6	13	0	0	24	0	24	1	1	1	0	0	A0A0H0V596; A0A0H0VTG8; C0QWN8	1	3	0	X
AGMSLIFSLLTDKEVGVISDMSEISGVGHR	0	0	0	5	3	0	8	8	0	0	0	1	1	D5U5A9; D8I9W8; J9TWN1; K0JKY2	1	0	2	X
AGNASLEEIVMGIK	0	14	0	12	17	14	29	43	0	1	0	1	1	A0A0G4K800; A0A0H0UKM7; A0A0H0URB9; A0A0H0VM42; C0R089; D8IAL3; G0EL37; J9UU81; K0JFK9; L0X4K4; L8XUX7; R5L723	1	1	2	X
AGNFIIFR	1	1	0	0	0	2	0	2	1	1	0	0	0	A0A0G4K9Q6; A0A0H0V6X5; A0A0H0X337; C0R1Q3; D5UB81; D8IEX5; G0EHU7; J9US14; K0JF87; L0X212; L8XKG0; R5LSL8	1	2	0	X
AGNIVEESVSK	1	0	0	0	0	1	0	1	1	0	0	0	0	A0A0H0UG61; A0A0H0VEJ9; A0A0H0XDT2; C0QWJ6	1	1	0	X
AGNKEEAEKIKEEMK	1	6	0	0	0	7	0	7	1	1	0	0	0	A0A0G4K9V9; A0A0H0TV71; A0A0H0U4E3; A0A0H0UB60; A0A0H0UTL6; C0R1U9; D5UA61; G0EQF6	1	2	0	X
AGNKVKTEQIHL	0	0	0	0	3	0	3	3	0	0	0	0	1	D8IEG7; J9UL62; K0JGF1	0	0	1	X
AGNKVKTEQIHLQ	0	0	0	0	8	0	8	8	0	0	0	0	1	D8IEG7; J9UL62; K0JGF1	0	0	1	X
AGNMTFDPLSILDKPTKFNVK	0	0	0	0	1	0	1	1	0	0	0	0	1	D8IAB5; J9UF81; K0JIS0	1	0	1	X
AGNSTLKDLQVT	0	0	0	3	3	0	5	5	0	0	0	1	1	A0A0G4K309; A0A0H0U839; A0A0H0USH9; C0QV97; D5UAX8; D8ICR1; G0EQR2; J9TRU1; K0JKW3; L0X5X8; L8XRF2; R5LBR0	0	0	2	X
AGNSTLKDLQVTRT	1	5	2	10	3	8	13	21	0	1	1	1	1	A0A0G4K309; A0A0H0U839; A0A0H0USH9; C0QV97; D5UAX8; D8ICR1; G0EQR2; J9TRU1; K0JKW3; L0X5X8; L8XRF2; R5LBR0	0	2	2	X
AGNTQILDYSSTMFK	0	0	3	0	0	3	0	3	0	0	1	0	0	A0A0G4K749; A0A0H0TUY7; A0A0H0UFI2; A0A0H0UY96; A0A0H0XBQ7; A0A0H0XHP7; C0QY76	1	1	0	X
AGNVIGGGDFADNR	0	0	0	1	2	0	3	3	0	0	0	1	1	A0A0H0UE37; D5U4J2; G0EQ03; K0JHN7	1	0	2	X
AGNVIGGGDFADNRIIPDIVR	0	0	0	0	2	0	2	2	0	0	0	0	1	D5U4J2; G0EQ03; K0JHN7	1	0	1	X
AGNYALEDTLAVIK	0	0	0	1	0	0	1	1	0	0	0	1	0	D8ID04; J9TR55	0	0	1	X
AGQLPASAWVPSGVNDVEGADGDFRK	3	8	1	0	0	12	0	12	1	1	1	0	0	A0A0G4KAM8; A0A0H0TIQ1; A0A0H0U0M7; A0A0H0URY4; A0A0H0VI62; A0A0H0WRK4; A0A0H0XAC0; C0R2D8; G0EP14	1	3	0	X
AGRYTSEFPEMQGMK	0	0	0	0	3	0	3	3	0	0	0	0	1	D5UB97; D8IBN7; J9UJ98; K0JLL0; L0X363; L8XUB2	1	0	1	X
AGSEISSIETTGGDIPGVIIGK	0	2	0	0	0	2	0	2	0	1	0	0	0	A0A0G4K5K0; A0A0H0TSR2; A0A0H0UB59; A0A0H0VE17; A0A0H0VL66; A0A0H0W825; C0QWI3; L0WZ62	0	1	0	X
AGSIVVDNSSAFR	11	4	10	0	0	26	0	26	1	1	1	0	0	A0A0G4K9Z8; A0A0H0U073; A0A0H0US45; A0A0H0X0D2; A0A0H0XJA7; C0R1Y0; D5UAV9; G0EQA5	1	3	0	X
AGSIVYFTGDTSDR	0	0	1	0	0	1	0	1	0	0	1	0	0	A0A0G4K6G0; A0A0H0TZ74; A0A0H0V0R3; A0A0H0XGB8; C0QYP1; D5U4G2; G0EQK1; L0WZM2; L8XNV7	1	1	0	X
AGSTIIDFIMK	0	0	0	0	3	0	3	3	0	0	0	0	1	D8IEU5; J9U1A0; K0JF81	0	0	1	X
AGSTRSPIWVGGGK	0	1	0	0	0	1	0	1	0	1	0	0	0	A0A0G4K488; A0A0H0WE86; C0QVZ7; D5UB46; D8ICZ3; G0ENS1; J9UQ86; K0JMU8; L0X3N6; L8XVQ7; Q9FA03; R5LAP6	1	1	0	X
AGSVEKHSYLEQYMGDPNVK	0	0	0	29	24	0	53	53	0	0	0	1	1	D8ICR0; J9URY6; K0JMR2	1	0	2	BRAPL
AGSVVIDNSSAFR	0	2	0	4	8	2	12	14	0	1	0	1	1	D8IDD5; J9UMB4; K0JN53	1	1	2	X
AGSVVIDNSSAFRMDK	0	2	0	2	1	2	3	4	0	1	0	1	1	D8IDD5; J9UMB4; K0JN53	1	1	2	X
AGTENVPYIIGLGK	7	9	8	6	13	24	19	43	1	1	1	1	1	A0A0G4K7I4; A0A0H0TS11; A0A0H0UXE1; A0A0H0WUH8; A0A0H0XE19; C0QZL7; D5U7K0; D8IAS3; G0EM81; J9UH14; K0JI35; L0X404; L8XPJ9	1	3	2	X
AGTKVQAPSTVR	3	1	0	0	0	4	0	4	1	1	0	0	0	A0A0G4K6M3; A0A0H0UKT4; A0A0H0UQE6; A0A0H0UZ00; A0A0H0V1X5; A0A0H0VCH7; A0A0H0WIV6; A0A0H0XM80; C0QYP7	1	2	0	X
AGTLLIEFEKEEVEK	0	0	0	2	0	0	2	2	0	0	0	1	0	D8IFH0; J9UWF9; K0JHB1	1	0	1	X
AGTPDDVANVAELLMTDR	0	0	0	0	3	0	3	3	0	0	0	0	1	A0A0G4K6S1; K0JLR5	1	0	1	X
AGTPDDVANVAELLMTER	0	0	0	2	8	0	9	9	0	0	0	1	1	D8IBT4; J9US54	1	0	2	X
AGTTVESLAK	4	9	0	0	0	13	0	13	1	1	0	0	0	A0A0G4K5E7; A0A0H0TQP4; C0QWH1; D8IC35; G0EK41; J9UR41; K0JH38	1	2	0	X
AGTYDPNMEYITYDEAMILR	38	19	14	0	0	71	0	71	1	1	1	0	0	A0A0G4K981; A0A0H0UU11; A0A0H0VSR5; C0R0R7; G0EJY7; L0X712; L8XQM6	1	3	0	BRAHW
AGVAFTEIEK	0	0	0	0	3	0	3	3	0	0	0	0	1	D8IDF0; J9UXP6; K0JLR6; L0X621; L8XVG1	1	0	1	X
AGVAMSDENQLPSFISK	0	0	0	1	0	0	1	1	0	0	0	1	0	D8IFA7; J9UCI6; K0JIU1	1	0	1	X
AGVAMSDENQLPSFISKR	0	0	0	0	9	0	9	9	0	0	0	0	1	D8IFA7; J9UCI6; K0JIU1	1	0	1	X
AGVDHKQIEADIKK	0	0	3	0	0	3	0	3	0	0	1	0	0	A0A0G4K4B2; A0A0H0WGM0; A0A0H0X9W8; A0A0H0XGX1; C0QXK7; D5U871; L0X0S1; L8XM79	0	1	0	X
AGVDHKQIEADIKKYV	0	0	6	0	0	6	0	6	0	0	1	0	0	A0A0G4K4B2; A0A0H0WGM0; A0A0H0X9W8; A0A0H0XGX1; C0QXK7	0	1	0	X
AGVEHKQIEEDIKKHV	0	0	0	0	1	0	1	1	0	0	0	0	1	D8IG10; J9UV01; K0JFH6	0	0	1	X
AGVGVDNIDVEAATEK	5	10	7	10	12	22	22	44	1	1	1	1	1	A0A0G4K6A5; A0A0H0U051; A0A0H0UNS4; A0A0H0VBS0; A0A0H0VS10; A0A0H0WH20; C0QYX0; D5U737; D8IB48; G0ENJ4; J9UNY9; K0JJE5; L0X222; L8XSF1	1	3	2	X
AGVHPSPVPHA	0	0	1	0	0	1	0	1	0	0	1	0	0	A0A0G4K4B1; A0A0H0WKV0; A0A0H0X436; C0QX31; G0EMC6; K0JGD7; L8XP37	0	1	0	X
AGVIGAGPAGLSAAFFLAR	0	0	0	3	0	0	3	3	0	0	0	1	0	A7LAV6; D8IC53; J9UJM3; K0JMG4	1	0	1	X
AGVIIEDSVNK	3	7	2	0	0	12	0	12	1	1	1	0	0	A0A0H0TWK7; A0A0H0U0E9; A0A0H0UJW4; A0A0H0UP03; A0A0H0UPQ4; A0A0H0UYS5; A0A0H0V704; A0A0H0VEH4; A0A0H0WA38; A0A0H0WRQ5; A0A0H0X7V7; A0A0H0XFD1; A0A0H0XFD6; C0R060; C0R061; G0EL06	1	3	0	X
AGVISSAIIDGQNEAGK	0	0	0	0	11	0	11	11	0	0	0	0	1	D8IAR9; J9TXJ6; K0JFJ7	0	0	1	X
AGVISSAIIDGQNEAGKETLAK	0	0	0	0	4	0	4	4	0	0	0	0	1	D8IAR9; J9TXJ6; K0JFJ7	0	0	1	X
AGVIVEDSVEK	0	0	0	3	3	0	6	6	0	0	0	1	1	D8IBS9; J9US59; K0JKA6	1	0	2	X
AGVLDINAADK	0	0	0	0	5	0	5	5	0	0	0	0	1	A0A0G4K3I8; A0A0H0U7Y1; A0A0H0VG56; C0QVK0; D5UAW9; D8ICW2; G0EPI7; J9UBH0; K0JL66; L0X5D8; L8XXR7; R5L6C5	0	0	1	X
AGVPEELAQSAFR	0	0	1	0	0	1	0	1	0	0	1	0	0	A0A0G4K3I1; A0A0H0XBY4; C0QW03; D8ICY7; G0ENR5; J9UH58; K0JMQ7; L8XVI6; R5LFJ5	0	1	0	X
AGVPEELAQSAFRL	0	0	4	1	0	4	1	5	0	0	1	1	0	A0A0G4K3I1; A0A0H0XBY4; C0QW03; D8ICY7; G0ENR5; J9UH58; K0JMQ7; L8XVI6; R5LFJ5	0	1	1	X
AGVPEELAQSAFRLA	10	0	7	0	0	17	0	17	1	0	1	0	0	A0A0G4K3I1; A0A0H0XBY4; C0QW03; D8ICY7; G0ENR5; J9UH58; K0JMQ7; L8XVI6; R5LFJ5	0	2	0	X
AGVTYFESGGGAT	0	2	0	0	0	2	0	2	0	1	0	0	0	A0A0G4K6M6; A0A0H0TY53; A0A0H0V274; A0A0H0V9F5; A0A0H0XA98; C0QY07; D5U4C9; G0EPB7; L0X024; L8XSV2	0	1	0	X
AGYKPGDDIMIAMDPA	2	2	0	0	0	4	0	4	1	1	0	0	0	A0A0G4KAH6; A0A0H0W3D6; A0A0H0XEZ9; C0QV52; D8IET2; G0EQW4; J9URW4; K0JI69; L0X4B5; L8XSM5	0	2	0	X
AGYKPGDDIMIAMDPASSE	0	3	0	0	0	3	0	3	0	1	0	0	0	A0A0G4KAH6; A0A0H0W3D6; A0A0H0XEZ9; C0QV52; D8IET2; G0EQW4; J9URW4; K0JI69; L0X4B5; L8XSM5	0	1	0	X
AGYKPGDDIMIAMDPASSEF	0	2	0	0	0	2	0	2	0	1	0	0	0	A0A0G4KAH6; A0A0H0W3D6; A0A0H0XEZ9; C0QV52; D8IET2; G0EQW4; J9URW4; K0JI69; L0X4B5; L8XSM5	0	1	0	X
AGYKPGDDIMIAMDPASSEFY	0	4	0	0	0	4	0	4	0	1	0	0	0	A0A0G4KAH6; A0A0H0W3D6; A0A0H0XEZ9; C0QV52; D8IET2; G0EQW4; J9URW4; K0JI69; L0X4B5; L8XSM5	0	1	0	X
AGYKPGDDIMIAMDPASSEFYDK	0	0	0	31	18	0	49	49	0	0	0	1	1	D8IET2; J9URW4; K0JI69	1	0	2	X
AGYKPGDDIMIAMDPASSEFYDKNK	5	2	2	35	22	9	57	66	1	0	0	1	1	D8IET2; J9URW4; K0JI69	1	1	2	C
AGYKPGDDIMIAMDPASSEFYDKNKK	1	0	0	5	1	1	6	7	1	0	0	1	1	D8IET2; J9URW4; K0JI69	1	1	2	X
AGYKPGDDIMIAMDPASSEFYDKNKKK	3	0	0	9	0	3	9	12	1	0	0	1	0	D8IET2; J9URW4; K0JI69	1	1	1	X
AGYKPGDDIMIAMDPASSEFYNK	29	47	36	0	0	112	0	112	1	1	1	0	0	A0A0G4KAH6; A0A0H0W3D6; A0A0H0XEZ9; C0QV52; G0EQW4; L0X4B5; L8XSM5	1	3	0	BRAHW
AGYKPGDDIMIAMDPASSEFYNKDK	27	42	11	2	1	81	3	83	1	1	1	0	0	A0A0G4KAH6; A0A0H0W3D6; A0A0H0XEZ9; C0QV52; G0EQW4; L0X4B5; L8XSM5	1	3	0	C
AGYKPGDDIMIAMDPASSEFYNKDKK	10	4	0	0	0	14	0	14	1	1	0	0	0	A0A0G4KAH6; A0A0H0W3D6; A0A0H0XEZ9; C0QV52; G0EQW4; L0X4B5; L8XSM5	1	2	0	X
AGYKPGDDIMIAMDPASSEFYNKDKKK	4	0	0	0	0	4	0	4	1	0	0	0	0	A0A0G4KAH6; A0A0H0W3D6; A0A0H0XEZ9; C0QV52; G0EQW4; L0X4B5; L8XSM5	1	1	0	X
AGYKPGEDVMIAMDPASSEFYNKDK	0	2	0	4	3	2	8	9	0	1	0	1	1	D5U9W9	1	1	2	X
AGYQVLGKEEDPAVVK	3	0	0	0	0	3	0	3	1	0	0	0	0	C0R273; D8IFE5; K0JH85	1	1	0	X
AGYVKKEEYDAIKK	0	0	0	7	7	0	14	14	0	0	0	1	1	D8IAL7; J9UV35; K0JI79	1	0	2	X
AGYVKKEEYDAIKKELEELK	0	0	0	2	0	0	2	2	0	0	0	1	0	D8IAL7; J9UV35; K0JI79	1	0	1	X
AGYVKKEEYDAIKKELEELKSK	0	0	0	8	4	0	12	12	0	0	0	1	1	D8IAL7; J9UV35; K0JI79	1	0	2	X
AGYVKKEEYDAIKKELEELKSKINNQQ	0	0	0	11	3	0	14	14	0	0	0	1	1	D8IAL7; J9UV35; K0JI79	0	0	2	X
AGYYQTAMNLYER	1	0	0	0	0	1	0	1	1	0	0	0	0	A0A0H0V4P5; A0A0H0VWU6; A0A0H0W1P0; A0A0H0XAK8; C0R011	1	1	0	X
AHASTAGIVSAK	65	23	16	3	103	104	106	209	1	1	1	0	1	A0A0G4KAC1; A0A0H0UGB9; A0A0H0UYG2; A0A0H0VMX9; A0A0H0WUR0; A0A0H0X0G3; A0A0H0XJJ8; C0R212; D5UAC0; D8IB87; G0EIA8; J9UKA0; K0JL87; L0X4M5	1	3	1	C
AHDEKNECHEGDLVR	0	2	3	0	0	5	0	5	0	1	1	0	0	A0A0G4K3R7; A0A0H0TQQ8; A0A0H0W8H3; C0QW05; D5UB54; G0ENR3; L0X627	1	2	0	X
AHDINNNEEKSMYEER	9	1	3	0	0	13	0	13	1	1	1	0	0	A0A0G4K3J0; D5UB62; L0X2B6; L8XVP2	0	3	0	X
AHDINNNEEKSMYEERL	1	2	0	0	0	3	0	3	1	1	0	0	0	A0A0G4K3J0; D5UB62; L0X2B6; L8XVP2	0	2	0	X
AHDINNNEEKSMYEERLI	2	3	6	0	0	11	0	11	1	1	1	0	0	A0A0G4K3J0; D5UB62; L0X2B6; L8XVP2	0	3	0	X
AHDINNNEEKSMYEERLIT	1	0	3	0	0	4	0	4	1	0	1	0	0	A0A0G4K3J0; D5UB62; L0X2B6; L8XVP2	0	2	0	X
AHDINNNEEKSMYEERLITLNR	5	0	0	0	0	5	0	5	1	0	0	0	0	A0A0G4K3J0; D5UB62; L0X2B6; L8XVP2	0	1	0	X
AHDINNNEEKSMYEERLITLNRV	0	0	2	0	0	2	0	2	0	0	1	0	0	A0A0G4K3J0; D5UB62; L0X2B6; L8XVP2	0	1	0	X
AHDINNNEEKSMYEERLITLNRVA	0	0	2	0	0	2	0	2	0	0	1	0	0	A0A0G4K3J0; D5UB62; L0X2B6; L8XVP2	0	1	0	X
AHDNNEEKSMFEER	0	0	0	0	1	0	1	1	0	0	0	0	1	J9UH76; K0JMQ0	0	0	1	X
AHDNNEEKSMFEERL	0	0	0	2	5	0	7	7	0	0	0	1	1	J9UH76; K0JMQ0	0	0	2	X
AHDNNEEKSMFEERLI	0	0	0	3	0	0	3	3	0	0	0	1	0	J9UH76; K0JMQ0	0	0	1	X
AHDNNEEKSMFEERLITL	0	0	0	0	1	0	1	1	0	0	0	0	1	J9UH76; K0JMQ0	0	0	1	X
AHDNNEEKSMFEERLITLNR	0	0	0	3	2	0	5	5	0	0	0	1	1	J9UH76; K0JMQ0	0	0	2	X
AHDNNEEKSMFEERLITLNRVAKVM	0	0	0	3	0	0	3	3	0	0	0	1	0	J9UH76; K0JMQ0	0	0	1	X
AHEAVKEMAR	1	0	0	0	0	1	0	1	1	0	0	0	0	A0A0G4K658; A0A0H0U523; C0QYS1; G0EPV3; L0X0T0; L8XS94	1	1	0	X
AHFNKELNEKDGR	5	0	0	0	0	5	0	5	1	0	0	0	0	A0A0H0TZX6; C0R078	1	1	0	X
AHFNKELNEKDGRK	5	0	0	0	0	5	0	5	1	0	0	0	0	A0A0H0TZX6; C0R078	1	1	0	X
AHFNKELNEKDGRKK	0	1	0	0	0	1	0	1	0	1	0	0	0	A0A0H0TZX6; C0R078	1	1	0	X
AHGDLADIAFQAYEKQ	0	0	0	0	3	0	3	3	0	0	0	0	1	D8ICE6; J9UCC6; K0JKS6	0	0	1	X
AHHNDVDTQTVEAVIVK	11	12	6	0	0	29	0	29	1	1	1	0	0	A0A0G4K8U1; A0A0H0U8G9; A0A0H0V3X2; A0A0H0XAW5; C0R0C9; D5U6V2; L0WZB2; L8XUY1	1	3	0	X
AHHNDVETQTVEAVIVK	0	0	0	4	15	0	20	20	0	0	0	1	1	D8IB75; J9TUY6; K0JGB4	1	0	2	X
AHIDLNLNEK	0	0	0	4	7	0	11	11	0	0	0	1	1	D8IEN1; J9UKT0; K0JF67	1	0	2	X
AHIKSEAKQIKGKEE	1	0	0	0	0	1	0	1	1	0	0	0	0	A0A0G4K5P2; A0A0H0TIS1; A0A0H0V6M8; C0QWM4; D8IB78; J9USS2; K0JLL7; Q3YL99; Q3YLA1; Q3YLA2; Q3YLA3; R5LQ94	0	1	0	X
AHIKSEAKQIKGKEEIAQ	0	0	2	0	0	2	0	2	0	0	1	0	0	A0A0G4K5P2; A0A0H0TIS1; A0A0H0V6M8; C0QWM4; D8IB78; J9USS2; K0JLL7; Q3YL99; Q3YLA1; Q3YLA2; Q3YLA3; R5LQ94	0	1	0	X
AHILATENDEKFIKSL	0	0	0	0	2	0	2	2	0	0	0	0	1	J9USY3; K0JKB6	0	0	1	X
AHIQLFRAYYEPKADK	0	9	0	0	0	9	0	9	0	1	0	0	0	A0A0G4K6I2; A0A0H0WJM5; D5U3U7; G0EN51; L0WZR8; L8XU95	0	1	0	X
AHIQLFRAYYEPKADKK	0	2	0	0	0	2	0	2	0	1	0	0	0	A0A0G4K6I2; A0A0H0WJM5; D5U3U7; G0EN51; L0WZR8; L8XU95	0	1	0	X
AHLGIGVGK	4	0	0	2	13	4	14	18	1	0	0	1	1	A0A0G4K7X4; A0A0H0U6I0; A0A0H0U8F5; A0A0H0UQQ7; A0A0H0V3J6; A0A0H0V5I7; A0A0H0VKK6; A0A0H0WT26; A0A0H0XF60; C0R012; D5U5N9; D8IBM7; G0EKM5; J9UDB2; K0JLK0; L0X0V7; L8XRZ2	1	1	2	X
AHLVLAELEK	0	0	0	0	1	0	1	1	0	0	0	0	1	D8IDF0; J9UXP6	1	0	1	X
AHPDVFNVLLQVLDDGR	2	9	2	2	15	13	17	30	1	1	1	1	1	A0A0G4K6Z7; A0A0H0TIT2; A0A0H0TQZ6; A0A0H0U4S1; A0A0H0UDX8; A0A0H0V220; A0A0H0VCL4; A0A0H0WWF6; A0A0H0X6T9; C0QYZ1; D5U760; D8IG05; G0ENH0; J9UP07; K0JHX8; L0WZW3; L8XVE6; R5LGC7	1	3	2	X
AHPDVTNILLQVLEEGQLTDNFGR	0	0	3	0	0	3	0	3	0	0	1	0	0	A0A097BU10; A0A097BU33; A0A0G4K8Q8; A0A0H0UMP0; A0A0H0V531; C0R0R9; D5U8D7; G0EJY5; L0X399; L8XVF5; Q54316; R5LG35	1	1	0	X
AHPHDNGGKELIR	0	0	0	2	0	0	2	2	0	0	0	1	0	A0A0G4K4X7; A0A0H0UMN1; A0A0H0XF03; C0QXJ0; D5U8L9; D8IAN7; G0EMA7; J9TXG7; K0JJZ0; L0X115; L8XSH4	1	0	1	X
AHPHDNGGKELIREISEICR	0	0	0	1	0	0	1	1	0	0	0	1	0	D8IAN7; J9TXG7; K0JJZ0	1	0	1	X
AHPQGSIVDGTVK	12	11	12	0	0	35	0	35	1	1	1	0	0	A0A0G4K7J0; A0A0H0TQQ6; A0A0H0TVL1; C0QZM2; D5U7K5; G0EM76; L0X3Z8; L8XL18	1	3	0	X
AHTDNLDEYDQR	1	0	0	0	0	1	0	1	1	0	0	0	0	A0A0G4K6D0; A0A0H0TW77; A0A0H0U846; A0A0H0UED7; A0A0H0UNA0; A0A0H0UT99; A0A0H0UX55; A0A0H0VEA5; A0A0H0VM70; A0A0H0VTQ1; A0A0H0WQX7; A0A0H0WVI3; A0A0H0XCK7; C0QY77; G0EPZ2	1	1	0	X
AHTELAWIFNSIIPVAELER	0	0	3	0	4	3	4	7	0	0	1	0	1	A0A0G4K6H4; A0A0H0UVZ0; A0A0H0WKC4; A0A0H0WVN3; A0A0H0XIC6; C0QY73; D5U3Y1; D8IAD0; G0EPY8; J9UFC0; L0WZS6; L8XR54	1	1	1	X
AHVDGGVPNIIIDLDK	0	2	0	0	0	2	0	2	0	1	0	0	0	A0A0H0UFL7; A0A0H0WCH3; A0A0H0X9U6; C0R0H9; G0ELJ7; R5LWV9	0	1	0	X
AHVGELMALLR	12	1	3	3	1	16	4	20	1	0	1	1	0	A0A0G4K884; A0A0H0TSS2; A0A0H0V4Y2; C0R0J7; D8IEF8; G0ELU9; J9UXW1; K0JHQ2; L0X2W6; L8XM81; R5LJU9	1	2	1	X
AHVLMPYHK	2	1	0	0	2	3	2	5	1	1	0	0	1	A0A0G4KBA0; A0A0H0UF34; A0A0H0UJB3; A0A0H0UQR1; A0A0H0UZ48; A0A0H0V5L6; A0A0H0VNH8; A0A0H0W549; A0A0H0X7D3; A0A0H0XAA0; C0R2E2; D8ICT9; G0EP18; J9UB04; K0JL42	1	2	1	X
AHVLMPYHKILDELQEEDLGENKLGTTK	0	0	0	0	3	0	3	3	0	0	0	0	1	A0A0G4KBA0; A0A0H0UF34; A0A0H0UJB3; A0A0H0UQR1; A0A0H0UZ48; A0A0H0V5L6; A0A0H0VNH8; A0A0H0W549; A0A0H0X7D3; A0A0H0XAA0; C0R2E2; D8ICT9; G0EP18; J9UB04; K0JL42	1	0	1	X
AHVPGGSSGGSAAAVSAN	0	0	0	0	8	0	8	8	0	0	0	0	1	D8IDB8; J9UYA5; K0JLP1	0	0	1	X
AIAAVEYPASR	3	0	0	0	0	3	0	3	1	0	0	0	0	B9US97; L0X5F1; Q56B03	1	1	0	X
AIADANNIK	0	0	0	0	3	0	3	3	0	0	0	0	1	J9UMS5	1	0	1	X
AIADARGKYNAALGK	3	0	0	0	0	3	0	3	1	0	0	0	0	A0A0G4K981; A0A0H0UU11; A0A0H0VHR7; C0R0R7; G0EJY7	1	1	0	X
AIADGNDVSTAAATPK	21	19	15	0	0	54	0	54	1	1	1	0	0	A0A0H0UQE6; A0A0H0UZ00; A0A0H0V1X5; A0A0H0WIV6; A0A0H0XM80; C0QYP7	1	3	0	BRAHW
AIADIVNGYAR	0	0	0	1	3	0	3	3	0	0	0	1	1	D8ICT7; J9URW0; K0JMS3	1	0	2	X
AIADLMTYYR	7	1	0	3	1	8	3	11	1	1	0	1	1	A0A0G4K3W1; A9Q1Z0; A9Q1Z7; C0QWT8; D5U3R4; D8IDC6; G0EMV4; J9UMS5; K0JLP7; L8XME9	1	2	2	X
AIADLMTYYRNNLPK	2	0	0	0	0	2	0	2	1	0	0	0	0	A0A0G4K3W1; A9Q1Z0; A9Q1Z7; C0QWT8; D5U3R4; D8IDC6; G0EMV4; J9UMS5; K0JLP7; L8XME9	1	1	0	X
AIAEGNDINTVSVEK	0	0	0	7	14	0	21	21	0	0	0	1	1	D8IBE4; J9UJW3; K0JGF0	1	0	2	X
AIAEGNDINTVSVEKK	0	0	0	0	1	0	1	1	0	0	0	0	1	D8IBE4; J9UJW3; K0JGF0	1	0	1	X
AIAEGNDINTVSVEKKEEAPK	0	0	0	8	3	0	11	11	0	0	0	1	1	D8IBE4; J9UJW3; K0JGF0	1	0	2	X
AIAENDNYVVDGR	0	0	0	6	0	0	6	6	0	0	0	1	0	D8IA83; J9UT84; K0JKN4	1	0	1	X
AIAHGVANPDTDIWDFWTR	0	9	0	0	0	9	0	9	0	1	0	0	0	A0A0H0VYL5; A0A0H0XCV0; C0QW33	1	1	0	X
AIAIGAANPHVDIWDF	0	0	0	0	2	0	2	2	0	0	0	0	1	J9UR33	0	0	1	X
AIALDNTNPEYHLLLGEILSSSR	0	2	1	0	0	3	0	3	0	1	1	0	0	A0A0H0TZ53; A0A0H0UKV3; A0A0H0V9E7; C0QYR9	1	2	0	X
AIALESTDGISR	11	15	7	6	10	33	16	50	1	1	1	1	1	A0A0G4K5M1; A0A0H0UVK0; A0A0H0VYZ1; A0A0H0W5X7; C0QX45; D5U6G9; D8IBH9; G0EIV5; J9TU52; K0JGH7; R5LYW4	1	3	2	C
AIAMDTYNLAK	14	8	15	0	0	37	0	37	1	1	1	0	0	A0A0H0V596; A0A0H0VTG8; C0QWN8	1	3	0	X
AIAMDTYNLALK	0	0	0	0	2	0	2	2	0	0	0	0	1	A0A0G4K5Q2; D5U5A9; D8I9W8; G0EJ60; J9TWN1; K0JKY2; L0X0Z5; L8XLV5	1	0	1	X
AIANGLEVMGIKEGYQ	0	1	0	0	0	1	0	1	0	1	0	0	0	A0A0G4K571; A0A0H0VNN6; C0QXP7; D5U5F7; G0EKC5; L0X2Y9; L8XR03	0	1	0	X
AIANGLEVMGIKEGYQG	0	3	0	0	0	3	0	3	0	1	0	0	0	A0A0G4K571; A0A0H0VNN6; C0QXP7; D5U5F7; G0EKC5; L0X2Y9; L8XR03	0	1	0	X
AIANGLEVMGIKEGYQGL	0	4	0	0	0	4	0	4	0	1	0	0	0	A0A0G4K571; A0A0H0VNN6; C0QXP7; D5U5F7; G0EKC5; L0X2Y9; L8XR03	0	1	0	X
AIANGLEVMGIKEGYQGLM	0	4	0	0	0	4	0	4	0	1	0	0	0	A0A0G4K571; A0A0H0VNN6; C0QXP7; D5U5F7; G0EKC5; L0X2Y9; L8XR03	0	1	0	X
AIAPGFIQTDMTGVLAEDAVK	0	0	0	4	9	0	14	14	0	0	0	1	1	D8IBL2; J9UT75; K0JLI9; Q6VAN4	0	0	2	X
AIAQAAIKDEGTTK	0	1	0	0	0	1	0	1	0	1	0	0	0	A0A0G4K9L5; A0A0H0U9U4; A0A0H0UQJ7; A0A0H0WDT4; A0A0H0X1U1; C0R1M9; G0EHX2	0	1	0	X
AIASNTAEDAQMAR	21	13	13	0	0	47	0	47	1	1	1	0	0	A0A0G4K8I0; A0A0H0USU8; A0A0H0VS49; A0A0H0VTI3; A0A0H0WQU9; C0R0N2	1	3	0	X
AIAVEELSR	0	0	0	3	2	0	5	5	0	0	0	1	1	A0A0G4K3Y2; C0QW98; D5U3M1; D8IC39; G0EN97; J9UW04; K0JKG4; L0X2J0; L8XVR3	0	0	2	X
AIAVSEARKL	1	0	0	0	0	1	0	1	1	0	0	0	0	A0A0G4K658; A0A0H0U523; C0QYS1; D5U776; G0EPV3; L0X0T0; L8XS94; R5LCC8	0	1	0	X
AIDAKEEFNK	0	0	0	0	3	0	3	3	0	0	0	0	1	D8IA88; J9ULC7; K0JKN7	1	0	1	X
AIDEMSLLLGGR	9	9	5	7	9	22	16	39	1	1	1	1	1	A0A0H0UQ89; A0A0H0VZR8; C0R135; D5U8Z8; D8IE05; J9UXD8; K0JG26; L0X6S6; L8XVY6; R5LD99	1	3	2	X
AIDEYDMITK	1	1	3	0	0	5	0	5	1	1	1	0	0	A0A0G4K6A7; A0A0H0TZ53; A0A0H0UKV3; A0A0H0V9E7; C0QYR9; D5U778; G0EPV7; L0X013	1	3	0	X
AIDFLKEKNVDVEVIADAR	0	0	0	0	2	0	2	2	0	0	0	0	1	D8IA89; J9TVK6; K0JKG1	1	0	1	X
AIDIMPYDENEIKR	0	0	0	2	1	0	3	3	0	0	0	1	1	D8IAL0; J9UGM1; K0JKD1	1	0	2	X
AIDIMRDIYNPFTR	4	0	0	5	6	4	11	15	1	0	0	1	1	A0A0G4K4R6; A0A0H0TPR0; A0A0H0USJ3; A0A0H0VDY5; A0A0H0WUQ9; C0QYB3; D8IB21; G0EKT8; J9UVM9; K0JG44; L0X0W6; L8XVV1	1	1	2	X
AIDLIDEAGSR	0	1	6	0	0	6	0	6	0	1	1	0	0	A0A097BU10; A0A097BU33; A0A0G4K8Q8; A0A0H0UMP0; A0A0H0V531; C0R0R9; D5U8D7; D8IF59; G0EJY5; J9TSX2; K0JFA5; L0X399; L8XVF5; Q54316; R5LG35	1	2	0	X
AIDLVDEAASQLK	0	2	0	0	7	2	7	9	0	1	0	0	1	A0A0G4K6Z7; A0A0H0TIT2; A0A0H0TQZ6; A0A0H0U4S1; A0A0H0UDX8; A0A0H0V220; A0A0H0VCL4; A0A0H0WWF6; A0A0H0X6T9; C0QYZ1; D5U760; D8IG05; G0ENH0; J9UP07; K0JHX8; L0WZW3; L8XVE6; R5LGC7	1	1	1	X
AIDLYNSIRPTYEILGK	0	0	0	12	9	0	21	21	0	0	0	1	1	D8ICG3; K0JML9	1	0	2	X
AIDLYNSIRPTYKILGK	0	0	0	1	0	0	1	1	0	0	0	1	0	J9UR86	1	0	1	X
AIDMIVHNIEK	2	5	0	60	23	7	83	91	0	1	0	1	1	A0A0G4KA99; A0A0H0UFD5; A0A0H0VAB2; A0A0H0W5D6; A0A0H0WP44; C0R295; D8ID45; G0ENY0; J9URK6; K0JLF9	1	1	2	C
AIDMIVHNIEKA	0	0	0	2	0	0	2	2	0	0	0	1	0	A0A0G4KA99; A0A0H0UFD5; A0A0H0VAB2; A0A0H0W5D6; A0A0H0WP44; C0R295; D8ID45; G0ENY0; J9URK6; K0JLF9	0	0	1	X
AIDSLKDEDKK	0	2	0	0	0	2	0	2	0	1	0	0	0	A0A0G4K9E6; A0A0H0URZ7; A0A0H0V658; C0R1F8	1	1	0	X
AIDSLSKENNELKEK	12	4	0	0	0	16	0	16	1	1	0	0	0	A0A0G4K9T9; A0A0H0ULX4; A0A0H0XCP3; C0R1Z5; G0EIC6	1	2	0	X
AIDSLSKENNELKEKLGILIER	1	0	0	0	0	1	0	1	1	0	0	0	0	A0A0H0ULX4; A0A0H0XCP3; C0R1Z5	1	1	0	X
AIDSMTPIGR	9	12	4	4	3	25	8	33	1	1	1	1	1	A0A0G4K3V0; A0A0H0TMK8; A0A0H0VHV0; C0QW65; D8IBP7; G0ENC9; J9UJ83; K0JLM2	1	3	2	X
AIDVASGEKPLEEL	0	3	0	0	0	3	0	3	0	1	0	0	0	A0A0G4K9U3; A0A0H0WSR3; C0R200; D5UAU2; G0EIC1; L0X485; L8XT65	0	1	0	X
AIEAALNPADTDYIFFVADGTGK	0	0	1	0	0	1	0	1	0	0	1	0	0	A0A0H0UTV3; A0A0H0V7L6; A0A0H0VL79; A0A0H0WXA3; A0A0H0X0X2; A0A0H0XDE2; C0QY74; D5U6M1	1	1	0	X
AIEATGIPVVHI	0	0	0	0	4	0	4	4	0	0	0	0	1	D5U769; D8IFB2; J9USP5; K0JH60	0	0	1	X
AIEDKNQIKEDLEK	9	30	0	0	0	39	0	39	1	1	0	0	0	A0A0G4K9C4; A0A0H0VGM5; A0A0H0VZC1; C0R168; D5UAD6; L0X6N8; L8XTF9	1	2	0	X
AIEDKNQIKEELE	0	0	0	3	0	0	3	3	0	0	0	1	0	D8IEE4; J9U298; K0JF50	0	0	1	X
AIEDKNQIKEELEK	0	2	0	36	22	2	58	60	0	0	0	1	1	D8IEE4; J9U298; K0JF50	1	0	2	C
AIEDKNQIKEELEKAQSEEK	0	0	0	5	2	0	7	7	0	0	0	1	1	D8IEE4; J9U298	1	0	2	X
AIEDKNQIKEELEKAQSEEKKE	0	0	0	25	11	0	36	36	0	0	0	1	1	D8IEE4; J9U298	0	0	2	X
AIEDKNQLKEDLEK	0	0	5	0	0	5	0	5	0	0	1	0	0	A0A0G4K9C4; A0A0H0VGM5; A0A0H0VZC1; C0R168; D5UAD6; L0X6N8; L8XTF9	1	1	0	X
AIEDKNQLKEDLEKAQAEDKKE	0	11	0	0	0	11	0	11	0	1	0	0	0	A0A0G4K9C4; A0A0H0VGM5; A0A0H0VZC1; C0R168; L0X6N8; L8XTF9	0	1	0	X
AIEEMKVIEL	0	0	0	0	3	0	3	3	0	0	0	0	1	A0A0G4K403; A0A0H0XA53; C0QWX5; D5UBG2; D8IEH3; G0EMR5; J9USC0; K0JF55; L0X2T4; L8XSH8; R5LQM0	0	0	1	X
AIEEPIRM	7	13	6	32	30	26	61	87	1	1	1	1	1	A0A0G4K5P2; A0A0H0TIS1; A0A0H0V6M8; C0QWM4; D5U544; D8IB78; G0EJ80; J9USS2; K0JLL7; L0X051; L8XV88; R5LQ94	0	3	2	C
AIEEPIRMI	0	6	0	4	0	6	4	10	0	1	0	1	0	A0A0G4K5P2; A0A0H0TIS1; A0A0H0V6M8; C0QWM4; D5U544; D8IB78; G0EJ80; J9USS2; K0JLL7; L0X051; L8XV88; R5LQ94	0	1	1	X
AIEEPIRMIAQ	0	0	0	0	3	0	3	3	0	0	0	0	1	D8IB78; J9USS2; K0JLL7	0	0	1	X
AIEEPIRMIAQN	0	0	0	1	0	0	1	1	0	0	0	1	0	D8IB78; J9USS2; K0JLL7	0	0	1	X
AIEEPIRMIAQNAGLDGSVVAIEAK	1	1	0	8	9	2	17	19	1	1	0	1	1	D8IB78; J9USS2; K0JLL7	1	2	2	X
AIEEPIRMIAQNAGLDGSVVAIEAKK	0	0	0	13	13	0	26	26	0	0	0	1	1	D8IB78; J9USS2; K0JLL7	1	0	2	X
AIEEPIRMIAQNAGLDGSVVAIEAKKQK	0	0	0	3	3	0	6	6	0	0	0	1	1	D8IB78; J9USS2; K0JLL7	1	0	2	X
AIEEPIRMIATNAGLDGSVVAIEAK	3	0	0	0	0	3	0	3	1	0	0	0	0	A0A0G4K5P2; A0A0H0TIS1; A0A0H0V6M8; C0QWM4; G0EJ80; L0X051; L8XV88	1	1	0	X
AIEEPIRMIATNAGLDGSVVAIEAKK	7	1	0	0	0	8	0	8	1	1	0	0	0	A0A0G4K5P2; A0A0H0TIS1; A0A0H0V6M8; C0QWM4; G0EJ80; L0X051; L8XV88	1	2	0	X
AIEIEGEGSHAMSGADLAK	0	0	0	10	14	0	24	24	0	0	0	1	1	D8IB75; J9TUY6; K0JGB4	1	0	2	X
AIEIEGEGSHAMSGADLAKR	0	0	0	8	7	0	14	14	0	0	0	1	1	D8IB75; J9TUY6; K0JGB4	1	0	2	X
AIELNPNYSESYFNR	1	0	0	0	0	1	0	1	1	0	0	0	0	A0A0H0U6T3; A0A0H0UJH9; A0A0H0VDK0; A0A0H0W3V2; A0A0H0WM27; A0A0H0WR26; A0A0H0X5G9; A0A0H0XQA9; C0R1T5	1	1	0	X
AIELNSQSELIEQDR	0	0	0	0	1	0	1	1	0	0	0	0	1	D8IF08; J9U171; K0JIE8; R5LRD9	1	0	1	X
AIENAVEIDDDTPVEAYQNYSNKK	0	0	0	4	1	0	5	5	0	0	0	1	1	D8IEI2; J9UL31; K0JGG1	1	0	2	X
AIENEMNDLGMSSTK	0	1	0	0	0	1	0	1	0	1	0	0	0	A0A0H0TPW7; A0A0H0TR57; A0A0H0VC93; A0A0H0VUJ0; A0A0H0WEF1; C0QZJ5; G0EMJ1; L0X481; L8XT09	1	1	0	X
AIENFLTR	9	0	10	0	0	19	0	19	1	0	1	0	0	A0A0G4K9M9; A0A0H0UAP9; A0A0H0XJ42; C0R1P4; D5UB95	1	2	0	X
AIEQKNKLASDTVNSLGKV	0	1	0	0	0	1	0	1	0	1	0	0	0	A0A0G4K876; A0A0H0UBA0; C0R0D0; G0ELE6; L0WY00; L8XW39	0	1	0	X
AIETEGEGSHAMSGADLAK	13	15	12	0	0	40	0	40	1	1	1	0	0	A0A0G4K8U1; A0A0H0U8G9; A0A0H0V3X2; A0A0H0XAW5; C0R0C9; D5U6V2; G0ELE5; L0WZB2; L8XUY1	1	3	0	X
AIETEGEGSHAMSGADLAKR	8	11	0	0	0	19	0	19	1	1	0	0	0	A0A0G4K8U1; A0A0H0U8G9; A0A0H0V3X2; A0A0H0XAW5; C0R0C9; D5U6V2; G0ELE5; L0WZB2; L8XUY1	1	2	0	X
AIFDDLEIPLDPR	8	18	8	11	11	34	22	56	1	1	1	1	1	A0A0G4K4M8; A0A0H0VHU5; A0A0H0XB04; C0QYC1; D5U4Z4; D8IEY5; G0EKU7; J9US04; K0JF89; L0X184; L8XPL8	1	3	2	C
AIFDKAANILDDVDIK	0	0	0	0	4	0	4	4	0	0	0	0	1	A0A0G4K5Q9; A0A0H0VK91; A0A0H0VLL7; A0A0H0WDE3; C0QWP7; D5U5V3; D8IDW3; G0EJ50; J9UYC8; K0JG09; L0X3P4; L8XQV1	1	0	1	X
AIFGDKANDDNTIMENSYLK	0	0	0	2	0	0	2	2	0	0	0	1	0	D8IFM2; J9UIF9; K0JHH3	1	0	1	X
AIFITINDITQIFK	0	0	0	0	4	0	4	4	0	0	0	0	1	D8IE64; J9USI4; K0JG86	0	0	1	X
AIFLETAENEREHA	7	11	3	0	0	21	0	21	1	1	1	0	0	A0A0G4K3W6; A0A0H0W8A8; A0A0H0XBC4; C0QW82; D5U3I2; D8ICG1; G0ENB2; J9UBZ5; K0JKT4; L0X330; L8XTW7; R5L6I4	0	3	0	X
AIFLETAENEREHAK	0	6	0	0	0	6	0	6	0	1	0	0	0	A0A0G4K3W6; A0A0H0W8A8; A0A0H0XBC4; C0QW82; D5U3I2; D8ICG1; G0ENB2; J9UBZ5; K0JKT4; L0X330; L8XTW7; R5L6I4	0	1	0	X
AIFNIINETLESIEDFPK	0	0	0	13	45	0	58	58	0	0	0	1	1	D8I9X4; J9UUT2; K0JJE1	1	0	2	BRAPL
AIFVNKMDR	4	0	0	0	0	4	0	4	1	0	0	0	0	A0A0G4K3H3; A0A0H0UDC6; A0A0H0UHC1; A0A0H0UJ78; A0A0H0V822; A0A0H0VJ13; C0QVZ3; D5UB42; D8ICZ7; G0ENS5; J9UH41; K0JMR3; L0X297; L8XVJ7; R5LFK5	1	1	0	X
AIFVNKMDRIGANFYAVLDQTRDR	0	0	0	0	2	0	2	2	0	0	0	0	1	D8ICZ7; G0ENS5; J9UH41; K0JMR3	1	0	1	X
AIFYEDFSSSK	0	1	0	0	0	1	0	1	0	1	0	0	0	A0A0G4K7U4; A0A0H0TYH2; A0A0H0X1B4; C0QZU4; G0EM24	1	1	0	X
AIGADMPINEPHGNM	0	0	0	0	1	0	1	1	0	0	0	0	1	A0A0G4K916; A0A0H0TUE9; C0R127; D5U8Z0; D8ID19; G0EJF3; J9TR23; K0JL85; L0X325; L8XW88	0	0	1	X
AIGCGKFIEETRNL	0	0	0	0	3	0	3	3	0	0	0	0	1	D8ID19; G0EJF3; K0JL85	0	0	1	X
AIGIILTGMGDDGANGMK	0	32	6	0	17	37	17	54	0	1	1	0	1	A0A0G4K6G8; A0A0H0TSK6; A0A0H0TZ65; C0QYQ1; D5U4F2; D8IBE0; G0EQL1; J9USK7; K0JJU9; L0WZN0; L8XUR8; R5LCU2	1	2	1	C
AIGIPTGITEVER	3	0	0	0	0	3	0	3	1	0	0	0	0	A0A0G4K916; A0A0H0TUE9; C0R127; D5U8Z0; D8ID19; G0EJF3; J9TR23; K0JL85; L0X325; L8XW88; R5L684	0	1	0	X
AIGITTNEEILK	8	5	8	2	6	22	8	29	1	1	1	1	1	A0A0G4K466; A0A0H0UH75; A0A0H0UJJ9; A0A0H0V0S3; A0A0H0VQJ6; A0A0H0WFB5; C0QWX6; D5UBG3; D8IEH4; G0EMR4; J9UX21; K0JGF5; L0X5F5; L8XP22; R5LQE5	1	3	2	X
AIGITTNEEILKLFYEIDKISLAK	0	0	0	7	7	0	14	14	0	0	0	1	1	D8IEH4; J9UX21; K0JGF5	1	0	2	X
AIGITTNEEILKLFYEVDNISLEK	3	2	0	0	0	5	0	5	1	1	0	0	0	A0A0G4K466; A0A0H0UH75; A0A0H0UJJ9; A0A0H0V0S3; A0A0H0VQJ6; A0A0H0WFB5; C0QWX6; D5UBG3; L0X5F5; L8XP22	1	2	0	X
AIGNSLEEIHNR	0	0	1	0	0	1	0	1	0	0	1	0	0	A0A0G4K6D0; A0A0H0TW77; A0A0H0U846; A0A0H0UED7; A0A0H0UNA0; A0A0H0UT99; A0A0H0UX55; A0A0H0VEA5; A0A0H0VM70; A0A0H0VTQ1; A0A0H0WQX7; A0A0H0WVI3; A0A0H0XCK7; C0QY77; G0EPZ2; L0X136	1	1	0	X
AIGPMLQGIAKPANDL	0	1	0	0	0	1	0	1	0	1	0	0	0	A0A0G4K715; A0A0H0UAX4; A0A0H0VG30; A0A0H0W202; C0QXE7; D5U626; D8IG92; G0EP49; K0JJK2; L0WZQ2; L8XR56; R5LZJ7	0	1	0	X
AIGSVEIPQDAFISVLK	0	0	0	0	12	0	12	12	0	0	0	0	1	D5UAC7; D8IFN3; J9UID6; K0JHH5; L0X613; L8XRS5	1	0	1	X
AIGSVEIPQDAFISVLKTDDNNK	0	0	0	0	2	0	2	2	0	0	0	0	1	D5UAC7; D8IFN3; J9UID6; K0JHH5; L0X613; L8XRS5	1	0	1	X
AIGTAEIVHA	0	4	3	1	3	7	4	11	0	1	1	1	1	A0A0G4K321; A0A0H0UD16; A0A0H0UHS3; A0A0H0W590; A0A0H0XKB9; C0QVA4; D8IED4; G0EQQ5; J9ULD1; K0JF48	0	2	2	X
AIGVENIRPLLR	2	0	0	0	0	2	0	2	1	0	0	0	0	A0A0G4K9Y6; A0A0H0V4F6; C0R197; G0EIZ8	1	1	0	X
AIGVPEPLSVYVNTFGTAK	5	0	6	0	0	11	0	11	1	0	1	0	0	A0A0G4K4B2; A0A0H0WGM0; A0A0H0X9W8; A0A0H0XGX1; C0QXK7; D5U871; G0EM12; L0X0S1; L8XM79	0	2	0	X
AIHDSVVFTLQGDGDLAAIGTAEIVHAAAR	1	3	5	0	0	8	0	8	1	1	1	0	0	A0A0G4K321; A0A0H0UD16; A0A0H0UHS3; A0A0H0W590; A0A0H0XKB9; C0QVA4; G0EQQ5	1	3	0	X
AIIAEVFEEFASL	0	0	0	20	9	0	29	29	0	0	0	1	1	D8ICR0; J9URY6; K0JMR2; O87445	0	0	2	X
AIIAEVFEEFASLSGR	1	0	0	285	306	1	591	592	0	0	0	1	1	D8ICR0; J9URY6; K0JMR2; O87445	1	0	2	BRAPL
AIIAEVFEEFASLSGRK	0	0	0	8	2	0	9	9	0	0	0	1	1	D8ICR0; J9URY6; K0JMR2; O87445	1	0	2	X
AIIDDKKPEIVLL	0	0	0	6	3	0	9	9	0	0	0	1	1	D8ID10; K0JMV6	0	0	2	X
AIIDDKKPEIVLLGATTLGR	0	0	0	3	2	0	4	4	0	0	0	1	1	D8ID10; K0JMV6	1	0	2	X
AIIDDKKPEIVLLGATTLGRDLAPR	0	0	0	0	3	0	3	3	0	0	0	0	1	D8ID10; K0JMV6	1	0	1	X
AIIDGQNEAGKETLA	0	0	0	0	2	0	2	2	0	0	0	0	1	D8IAR9; J9TXJ6; K0JFJ7	0	0	1	X
AIIDGQNEAGKETLAK	0	0	0	3	0	0	3	3	0	0	0	1	0	D8IAR9; J9TXJ6; K0JFJ7	0	0	1	X
AIIDRIYPQVNNIPFYGQVQLMR	1	0	0	0	0	1	0	1	1	0	0	0	0	A0A0H0U9Q8; A0A0H0UB41; A0A0H0UKH9; A0A0H0UQ58; A0A0H0V2K5; A0A0H0V3C6; A0A0H0W097; A0A0H0WK43; A0A0H0WYD7; A0A0H0XHJ6; A0A0H0XKW1; C0QZX4; D8IAD7; G0ELR4; J9UTI7; L0X1Z2	1	1	0	X
AIIDSGVIVSLENDLEGYMHISQIDLPK	0	3	0	18	58	3	76	78	0	0	0	1	1	D8IA84; J9ULB7; K0JIN7	1	0	2	C
AIIEAAVK	10	7	2	4	2	19	6	25	1	1	1	1	1	A0A0G4K8D1; A0A0H0UHY2; A0A0H0UIG1; A0A0H0WG25; A0A0H0XB87; C0R0M9; D5U8D2; D8ICL6; G0EKA7; J9UR38; K0JMP4; L0X4B0; L8XM30; R5LUQ4	1	3	2	X
AIIEHAVAK	0	0	0	14	0	0	14	14	0	0	0	1	0	J9UYL3; K0JLT3	0	0	1	X
AIIEMASDK	1	0	2	0	4	3	4	7	1	0	1	0	1	A0A0G4K7H9; A0A0H0TQ01; A0A0H0TQ81; C0QZL2; D5U7H0; D8IG20; G0EM88; J9UVW9; K0JFH8; L0X0E0; L8XLC0	1	2	1	X
AIIEMASDKTGFSPDYIKENEQK	0	0	0	3	1	0	4	4	0	0	0	1	1	D8IG20; J9UVW9; K0JFH8	1	0	2	X
AIIEMASDKTGFSPEYIKENEQK	0	2	0	0	0	2	0	2	0	1	0	0	0	A0A0G4K7H9; A0A0H0TQ01; A0A0H0TQ81; C0QZL2; D5U7H0; G0EM88; L0X0E0; L8XLC0	1	1	0	X
AIIENGSWAPK	0	0	0	1	0	0	1	1	0	0	0	1	0	A0A0G4K410; A0A0H0W920; C0QW99; D5U3M2; D8IC40; G0EN96; J9UJK2; K0JH42; L0X556; L8XSC8; R5LFT2	0	0	1	X
AIIGKHLTSLIEK	0	0	0	1	0	0	1	1	0	0	0	1	0	D8ID53; K0JLC9	1	0	1	X
AIIIIPTYNESDNIEK	0	0	0	0	3	0	3	3	0	0	0	0	1	D8IA64; J9UT67; K0JIH7	1	0	1	X
AIIINQGNVIADADPK	0	2	6	0	0	8	0	8	0	1	1	0	0	A0A0G4K524; A0A0H0TJZ7; A0A0H0U216; A0A0H0U9I7; A0A0H0WX69; C0QYN0; D5U7T1; G0ELD3; L0X1I3; L8XM50	1	2	0	X
AIIISDIGANSFYLHPDTFAK	0	0	0	0	8	0	8	8	0	0	0	0	1	J9UX05; K0JF58	1	0	1	X
AIILDVFEEFASL	0	2	0	0	0	2	0	2	0	1	0	0	0	A0A0G4K3T0; A0A0H0UY93; A0A0H0VE59; C0QV98	0	1	0	X
AIILDVFEEFASLSGR	100	55	105	0	0	260	0	260	1	1	1	0	0	A0A0G4K3T0; A0A0H0UY93; A0A0H0VE59; C0QV98	1	3	0	BRAHW
AIILDVFEEFASLSGRK	11	14	5	0	0	30	0	30	1	1	1	0	0	A0A0G4K3T0; A0A0H0UY93; A0A0H0VE59; C0QV98	1	3	0	X
AIILSGGPSSVYEEDAPK	1	5	0	3	7	6	10	17	1	1	0	1	1	A0A0G4K4U7; A0A0H0TPM4; A0A0H0UIY4; A0A0H0VNM4; A0A0H0W0Z9; A0A0H0WHU9; A0A0H0WPB5; A0A0H0X795; C0QYF1; D5U4Y4; D8IA74; G0EKX4; J9UL95; K0JFP2; L0X241; L8XQV0	1	2	2	X
AIIPAVSLELIHTYSLVHDDLPAMDNDDLR	0	0	0	0	1	0	1	1	0	0	0	0	1	D8IBA7; J9USP2; K0JGC9	1	0	1	X
AIIPNNYYAYLDSK	3	0	0	0	0	3	0	3	1	0	0	0	0	A0A0H0X9J7; G0EL24	1	1	0	X
AIIVLDGK	0	0	1	0	0	1	0	1	0	0	1	0	0	A0A0G4K3H7; A0A0H0U4S3; C0QVZ8; D5UB47; D8ICZ2; G0ENS0; J9UH50; K0JMR1; L0X2A1; L8XVJ1; R5LFK0	1	1	0	X
AIIVLDGKESIDIVK	1	2	0	0	1	3	1	4	1	1	0	0	1	A0A0G4K3H7; A0A0H0U4S3; C0QVZ8; D5UB47; D8ICZ2; G0ENS0; J9UH50; K0JMR1; L0X2A1; L8XVJ1	1	2	1	X
AIIVTGGSSMK	3	0	0	17	9	3	26	29	1	0	0	1	1	A0A0G4KA99; A0A0H0UFD5; A0A0H0VAB2; A0A0H0W5D6; A0A0H0WP44; C0R295; D5U9V2; D8ID45; G0ENY0; J9URK6; K0JLF9; L8XSZ6; R5LR44	1	1	2	X
AIIVTGGSSMKR	0	0	0	16	4	0	20	20	0	0	0	1	1	A0A0G4KA99; A0A0H0UFD5; A0A0H0VAB2; A0A0H0W5D6; A0A0H0WP44; C0R295; D5U9V2; D8ID45; G0ENY0; J9URK6; K0JLF9; L8XSZ6	1	0	2	X
AIKAQEAGAFKK	24	73	11	0	0	108	0	108	1	1	1	0	0	A0A0G4K5E7; A0A0H0TQP4; C0QWH1	1	3	0	BRAHW
AIKAQEAGAFKKEIVPVT	0	2	0	0	0	2	0	2	0	1	0	0	0	A0A0G4K5E7; A0A0H0TQP4; C0QWH1	0	1	0	X
AIKDAGDDTYERVWELPMFDEYKEQIK	0	0	0	0	2	0	2	2	0	0	0	0	1	D8ID90; J9URD7; K0JMW3	1	0	1	X
AIKEVEISSDVPGK	0	0	0	3	0	0	3	3	0	0	0	1	0	A0A0G4K3I4; A0A0H0UB98; A0A0H0UD69; A0A0H0V467; A0A0H0W483; C0QVJ6; D8IDM9; G0EPJ2; J9U9N8; K0JEY7; L0X501; L8XWD2; R5LT71	1	0	1	X
AIKGENIGTY	0	0	0	3	3	0	6	6	0	0	0	1	1	D8IBQ4; J9UT36; K0JK59	0	0	2	X
AIKGENIGTYVHN	0	0	0	4	10	0	14	14	0	0	0	1	1	D8IBQ4; J9UT36; K0JK59	0	0	2	X
AIKKALGEDHAKKIKINSTK	0	3	0	0	0	3	0	3	0	1	0	0	0	A0A0G4K4W0; A0A0H0VN76; C0QYL0; G0ELB4; L0X2H5; L8XVL5; Q6LC17	1	1	0	X
AIKKALGEDHAKKIKVNSTK	0	0	0	0	1	0	1	1	0	0	0	0	1	D8IBL0; J9UJQ3; K0JGJ2; Q6VAN2	1	0	1	X
AIKKQIEETDSDYDREKLQER	0	0	0	0	4	0	4	4	0	0	0	0	1	L0X051; L8XV88	0	0	1	X
AIKLENPDEQ	0	0	0	4	3	0	7	7	0	0	0	1	1	D8IB78; J9USS2; K0JLL7	0	0	2	X
AIKLENPDEQV	0	0	0	9	8	0	17	17	0	0	0	1	1	D8IB78; J9USS2; K0JLL7	0	0	2	X
AIKLENPDEQVGV	0	0	0	5	7	0	12	12	0	0	0	1	1	D8IB78; J9USS2; K0JLL7	0	0	2	X
AIKLENPDEQVGVN	0	0	0	8	11	0	19	19	0	0	0	1	1	D8IB78; J9USS2; K0JLL7	0	0	2	X
AIKLENPDEQVGVNI	0	0	0	0	7	0	7	7	0	0	0	0	1	D8IB78; J9USS2; K0JLL7	0	0	1	X
AIKLENPDEQVGVNIV	0	0	0	4	7	0	11	11	0	0	0	1	1	D8IB78; J9USS2; K0JLL7	0	0	2	X
AIKLENPDEQVGVNIVK	0	0	0	0	2	0	2	2	0	0	0	0	1	D8IB78; J9USS2; K0JLL7	0	0	1	X
AIKLENPDEQVGVNIVKR	0	0	0	6	11	0	17	17	0	0	0	1	1	D8IB78; J9USS2; K0JLL7	0	0	2	X
AIKLENPDEQVGVNIVKRA	0	0	0	3	0	0	3	3	0	0	0	1	0	D8IB78; J9USS2; K0JLL7	0	0	1	X
AIKMINAGANRIGTSNGVAIMKSLK	0	0	0	0	1	0	1	1	0	0	0	0	1	D8IF61; J9URP4; K0JIK3	0	0	1	X
AIKNIKPAADNNNNTQQNTETTETTQQ	0	0	0	0	1	0	1	1	0	0	0	0	1	D8IBB7; J9USN1; K0JJS8	0	0	1	X
AIKTLNLVLEEMGLLWIPVEK	0	0	0	7	3	0	9	9	0	0	0	1	1	D5U9X0; D8ICV2; J9TRI1; K0JHQ3; L0X4C1; L8XSG4; R5LHD1	1	0	2	X
AILADLQGPK	0	0	0	2	1	0	3	3	0	0	0	1	1	A0A0G4K5B5; A0A0H0U2X0; A0A0H0U9H1; A0A0H0VCC4; A0A0H0VMZ9; C0QVT6; D8IBL3; G0ELM6; J9TTW3; K0JM01; L0X0N1; L8XT16	0	0	2	X
AILAGLLGFETDDPR	0	5	0	0	0	5	0	5	0	1	0	0	0	A0A0G4K445; A0A0H0U8G5; C0QWS1; D5U3Q7; G0EMX0	1	1	0	X
AILDIIDFENEI	0	0	0	0	0	0	0	0	0	0	0	0	0	R5LFI1	0	0	0	X
AILEDVKQNGDNALKK	0	1	0	0	0	1	0	1	0	1	0	0	0	A0A0G4K4Q5; A0A0H0UQW2; A0A0H0UUE3; A0A0H0UVI3; A0A0H0V908; A0A0H0X557; C0QWX9; D5UBG8; G0EMI1; L0X5G0; L8XSM7	1	1	0	X
AILEEYKDSIEDYYLENDR	0	1	0	0	0	1	0	1	0	1	0	0	0	A0A0H0UGV1; A0A0H0WXJ2; A0A0H0X896; A0A0H0X8Q4; C0R174; L0X3F5	1	1	0	X
AILEEYKDSIEDYYLENDRR	8	18	10	0	0	36	0	36	1	1	1	0	0	A0A0H0UGV1; A0A0H0WXJ2; A0A0H0X896; A0A0H0X8Q4; C0R174; L0X3F5	1	3	0	X
AILFSNPGNPSGYMLK	0	0	0	0	1	0	1	1	0	0	0	0	1	A0A0G4K976; A0A0H0TM54; A0A0H0TWF8; A0A0H0VM77; A0A0H0WSA7; C0R173; D5UAX6; D8ICT6; G0EJ22; J9UQN7; K0JML0; L0X413; L8XTE4; R5L7B1	1	0	1	X
AILGGLMPGGR	27	22	16	27	27	65	55	119	1	1	1	1	1	A0A0G4KAW2; A9Q1Y5; A9Q1Z2; C0QV24; D8IDT6; G0EPS2; J9UNW5; K0JFY5; R5LDG9	1	3	2	C
AILGGLMPGGRL	0	0	0	2	0	0	2	2	0	0	0	1	0	A0A0G4KAW2; A9Q1Y5; A9Q1Z2; C0QV24; D8IDT6; G0EPS2; J9UNW5; K0JFY5; R5LDG9	0	0	1	X
AILGGLMPGGRLR	0	0	0	3	0	0	3	3	0	0	0	1	0	A0A0G4KAW2; A9Q1Y5; A9Q1Z2; C0QV24; D8IDT6; G0EPS2; J9UNW5; K0JFY5; R5LDG9	1	0	1	X
AILITDRK	0	3	0	0	0	3	0	3	0	1	0	0	0	A0A0G4KBH7; A0A0H0U588; C0QV72; D5UAA9; D8ID09; G0EQT9; J9TR46; K0JMS4; L0X8K6; L8XUQ5	1	1	0	X
AILKADLGFNPFNDGGNIR	0	0	0	1	2	0	3	3	0	0	0	1	1	A0A0G4K5Q5; A0A0H0W5Y2; C0QWQ6; D5U6G3; D8IBK4; G0EIW2; J9UDG4; K0JK16; L0WZZ6; L8XMW9	1	0	2	X
AILNDIFVK	0	0	0	1	0	0	1	1	0	0	0	1	0	D8IDP8; J9TQ03; K0JGV5	1	0	1	X
AILPFEIGDTVKV	0	0	0	0	11	0	11	11	0	0	0	0	1	A0A0G4KAB9; A0A0H0VLG1; C0R1Q2; D5UB80; D8IEX4; G0EHU8; J9UKJ1; K0JGP3; L8XNX3	0	0	1	X
AILTAYSPEFVGGGIDK	6	0	0	0	1	6	1	7	1	0	0	0	1	A0A0G4K4A1; A0A0H0WML9; C0QX14; D5U3S9; D8ICN3; G0EME5; J9TRZ9; K0JMP9; L8XSQ1	1	1	1	X
AILTAYSPEFVGGGIDKALPIFK	2	0	0	0	0	2	0	2	1	0	0	0	0	A0A0G4K4A1; A0A0H0WML9; C0QX14; D5U3S9; L8XSQ1	1	1	0	X
AILTGGQVIS	0	0	0	0	1	0	1	1	0	0	0	0	1	A0A0G4K5P2; A0A0H0TIS1; A0A0H0V6M8; C0QWM4; D5U544; D8IB78; G0EJ80; J9USS2; K0JLL7; L0X051; L8XV88; R5LQ94	0	0	1	X
AILTGGQVISEDLGMK	0	4	1	0	3	5	3	9	0	1	1	0	1	A0A0G4K5P2; A0A0H0TIS1; A0A0H0V6M8; C0QWM4; D5U544; D8IB78; G0EJ80; J9USS2; K0JLL7; L0X051; L8XV88; R5LQ94	0	2	1	X
AILTGGQVISEDLGMKLE	1	4	1	2	10	6	12	18	1	1	1	1	1	A0A0G4K5P2; A0A0H0TIS1; A0A0H0V6M8; C0QWM4; D5U544; D8IB78; G0EJ80; J9USS2; K0JLL7; L0X051; L8XV88; R5LQ94	0	3	2	X
AIMEMDSSVQK	0	0	0	0	3	0	3	3	0	0	0	0	1	D8IFE7; J9U031; K0JJF8	0	0	1	X
AIMSDTIENKDDIVK	0	0	0	1	0	0	1	1	0	0	0	1	0	A0A0G4K4C6; C0QXJ5; D8IAT5; J9UVC7; K0JI51	1	0	1	X
AIMWEELSSR	3	6	7	0	2	17	2	18	1	1	1	0	1	A0A0G4K9P6; A0A0H0UQ46; A0A0H0V8A0; A0A0H0VZQ8; C0R121; D5U8Y5; D8ICT5; J9UHF5; K0JL39; L0X467; R5LVV5	1	3	1	X
AINEDFNISTAQSTTVK	0	0	3	0	0	3	0	3	0	0	1	0	0	A0A0H0UNX9; A0A0H0UYF4; A0A0H0V7X7; C0R224	1	1	0	X
AINEGLQVDMDK	16	50	9	0	0	76	0	76	1	1	1	0	0	A0A0G4K5J1; A0A0H0UTG5; A0A0H0X3Z1; A0A0H0XET1; C0QWH2; D5U563; G0EK40; L0WY31; L8XSB5	1	3	0	BRAHW
AINEGLQVDMDKAIVIEEK	0	3	0	0	0	3	0	3	0	1	0	0	0	A0A0G4K5J1; A0A0H0UTG5; A0A0H0X3Z1; A0A0H0XET1; C0QWH2; D5U563; G0EK40; L0WY31; L8XSB5	1	1	0	X
AINEIVDSITK	0	4	4	0	0	8	0	8	0	1	1	0	0	A0A0G4KAM7; A0A0H0VGI3; A0A0H0X5K2; C0R1Y3; G0EID5; L8XS35	1	2	0	X
AINGITISNIDDYNK	0	0	0	0	3	0	3	3	0	0	0	0	1	D8ICF1; J9UC12; K0JKS8	1	0	1	X
AINGITISNIDDYNKFVK	0	0	0	0	1	0	1	1	0	0	0	0	1	D8ICF1; J9UC12; K0JKS8	1	0	1	X
AINGITISNTDDYDNFVK	10	12	14	0	0	36	0	36	1	1	1	0	0	A0A0G4K974; A0A0H0UKJ6; A0A0H0VCR0; A0A0H0WLP4; C0R1G1; G0EIJ9; L0X509; L8XSK6	1	3	0	X
AINPIALEGQIEGGVVMSLGYALTEK	0	0	0	1	0	0	1	1	0	0	0	1	0	A0A0G4K5X1; A0A0H0TRL2; A0A0H0W9N7; A0A0H0XCD1; A7LAU4; A7LAV8; C0QWD1; D5U701; D8IC54; G0EK81; J9U0I3; K0JKH7; L0X0H8; L8XQV2; Q6URA9	1	0	1	X
AINSLQNDLK	0	0	0	7	8	0	14	14	0	0	0	1	1	D8IBK4; J9UDG4; K0JK16	1	0	2	X
AINSLQNDLKGIR	0	0	0	0	10	0	10	10	0	0	0	0	1	D8IBK4; J9UDG4; K0JK16	1	0	1	X
AINSNDNITAFGLK	0	0	0	3	0	0	3	3	0	0	0	1	0	D8IDZ6; J9U2Q9; K0JG34	1	0	1	X
AINSNDNITAFGLKNLYSI	0	0	0	2	0	0	2	2	0	0	0	1	0	D8IDZ6; J9U2Q9; K0JG34	0	0	1	X
AINVDPNTVNIVHMEFPQAYQALK	2	0	0	0	0	2	0	2	1	0	0	0	0	A0A0G4K6B2; A0A0H0U1M2; A0A0H0U8Z7; A0A0H0UGM4; A0A0H0UGW1; A0A0H0UWF8; A0A0H0VZ27; C0QY54; D5U4L4; G0EPX1; L8XW73	1	1	0	X
AIPDSVVFTLQGDGDLAAIGTAEIVHAAAR	0	0	0	6	14	0	20	20	0	0	0	1	1	D8IED4; J9ULD1; K0JF48	1	0	2	X
AIPGTIDNDIFGTDY	0	1	0	0	0	1	0	1	0	1	0	0	0	A0A0G4K571; A0A0H0VNN6; C0QXP7; D5U5F7; G0EKC5; L0X2Y9; L8XR03	0	1	0	X
AIPGTIDNDIFGTDYT	0	1	0	0	0	1	0	1	0	1	0	0	0	A0A0G4K571; A0A0H0VNN6; C0QXP7; D5U5F7; G0EKC5; L0X2Y9; L8XR03	0	1	0	X
AIPGTIDNDIFGTDYTI	0	5	0	0	0	5	0	5	0	1	0	0	0	A0A0G4K571; A0A0H0VNN6; C0QXP7; D5U5F7; G0EKC5; L0X2Y9; L8XR03	0	1	0	X
AIPGTIDNDIFGTDYTIG	0	2	0	0	0	2	0	2	0	1	0	0	0	A0A0G4K571; A0A0H0VNN6; C0QXP7; D5U5F7; G0EKC5; L0X2Y9; L8XR03	0	1	0	X
AIQAANGIYTDEDRL	1	0	0	0	0	1	0	1	1	0	0	0	0	A0A0G4K7S6; C0R027; D5U7D6; D8IAP2; G0EKN9; J9UV65; K0JFK3; L0X542; L8XRQ5; Q26501; R5LFD4	0	1	0	X
AIQAIEAGK	3	3	0	0	13	6	13	18	1	1	0	0	1	A0A0G4K3M8; A0A0H0TPC4; C0QVZ4; D5UB43; D8ICZ6; G0ENS4; J9UB96; K0JL99; L0X3D8; L8XS56; P52854; R5LAV7	1	2	1	X
AIQAIEAGKD	1	0	0	0	7	1	7	8	1	0	0	0	1	A0A0G4K3M8; A0A0H0TPC4; C0QVZ4; D5UB43; D8ICZ6; G0ENS4; J9UB96; K0JL99; L0X3D8; L8XS56; P52854	0	1	1	X
AIQAIEAGKDPR	47	43	32	33	49	123	82	204	1	1	1	1	1	A0A0G4K3M8; A0A0H0TPC4; C0QVZ4; D5UB43; D8ICZ6; G0ENS4; J9UB96; K0JL99; L0X3D8; L8XS56; P52854	1	3	2	C
AIQAIEAGKDPRTDPDCK	2	0	0	2	0	2	2	4	1	0	0	1	0	A0A0G4K3M8; A0A0H0TPC4; C0QVZ4; D5UB43; D8ICZ6; G0ENS4; J9UB96; K0JL99; L0X3D8; L8XS56; P52854	1	1	1	X
AIQDKYGDVVQIENEMMKILGIDK	12	0	0	0	0	12	0	12	1	0	0	0	0	A0A0H0TPQ7; A0A0H0V643; A0A0H0VRR2; C0QXA2	1	1	0	X
AIQEGKPDEYY	0	0	0	2	2	0	3	3	0	0	0	1	1	D8IF49; J9TSW1; K0JFA3	0	0	2	X
AIQEGKPDEYYN	0	0	0	1	1	0	2	2	0	0	0	1	1	D8IF49; J9TSW1; K0JFA3	0	0	2	X
AIQEGKPDEYYNIILK	0	0	0	19	22	0	41	41	0	0	0	1	1	D8IF49; J9TSW1; K0JFA3	1	0	2	X
AIQNYIENPLAK	0	0	0	0	3	0	3	3	0	0	0	0	1	D5U760; D8IG05; K0JHX8; L0WZW3; L8XVE6; R5LGC7	1	0	1	X
AIQSANGIYSDSDR	1	11	2	0	1	13	1	14	1	1	1	0	1	A0A0G4K947; A0A0H0USH8; C0R1D6; D5U8W2; D8IDG1; G0EIL9; J9UXQ6; K0JLS4; L0X7D1; L8XR86; Q9F0F6; R5LA18	0	3	1	X
AIQSANGIYSDSDRAL	5	4	3	0	0	12	0	12	1	1	1	0	0	A0A0G4K947; A0A0H0USH8; C0R1D6; D5U8W2; D8IDG1; G0EIL9; J9UXQ6; K0JLS4; L0X7D1; L8XR86; Q9F0F6; R5LA18	0	3	0	X
AIQSANGIYSDSDRALIQV	3	0	3	0	0	6	0	6	1	0	1	0	0	A0A0G4K947; A0A0H0USH8; C0R1D6; D5U8W2; D8IDG1; G0EIL9; J9UXQ6; K0JLS4; L0X7D1; L8XR86; Q9F0F6; R5LA18	0	2	0	X
AIQSANGIYSDSDRALIQVEVNQLVAEVDR	1	0	0	0	0	1	0	1	1	0	0	0	0	A0A0G4K947; A0A0H0USH8; C0R1D6; D5U8W2; D8IDG1; G0EIL9; J9UXQ6; K0JLS4; L0X7D1; L8XR86; Q9F0F6	0	1	0	X
AIRDSLHEFNPMLGHR	14	9	8	10	10	31	20	52	1	1	1	1	1	A0A0G4K8D1; A0A0H0UHY2; A0A0H0UIG1; A0A0H0WG25; A0A0H0XB87; C0R0M9; D5U8D2; D8ICL6; G0EKA7; J9UR38; K0JMP4; L0X4B0; L8XM30	1	3	2	C
AIREEASLR	0	0	0	1	0	0	1	1	0	0	0	1	0	D8IEU7; J9URV5; K0JI85	1	0	1	X
AIREEASLRR	0	0	0	1	0	0	1	1	0	0	0	1	0	D8IEU7; J9URV5; K0JI85	1	0	1	X
AIREKILGLPTIA	0	0	0	3	0	0	3	3	0	0	0	1	0	D5U7P7; D8IBJ9; J9UDH2; K0JK13	0	0	1	X
AIRENNLTTVDEITFYTK	0	2	0	0	0	2	0	2	0	1	0	0	0	D8IAS4; J9TXN7; K0JFJ6	1	1	0	X
AIRKVFHDNPK	0	0	0	2	0	0	2	2	0	0	0	1	0	D5U7U3; D8IEL9; J9UWX0; K0JIN6; L0WYS2; L8XMV9	0	0	1	X
AISAIIDGYAR	1	0	0	0	0	1	0	1	1	0	0	0	0	A0A0H0U3T0; A0A0H0UCA1; A0A0H0UE09; A0A0H0UXE8; A0A0H0UXJ4; A0A0H0V9F3; A0A0H0W123; A0A0H0XC44; A0A0H0XJ90; C0R248	1	1	0	X
AISEAINVDQK	3	4	0	6	14	7	20	28	1	1	0	1	1	A0A0G4KAG9; A0A0H0UAW1; A0A0H0UQW3; A0A0H0WTM0; A0A0H0WWR6; A0A0H0X8W3; A0A0H0XFP2; C0R277; D8IA91; G0ENZ6; J9UT95; K0JFM6; L0X4A2; L8XU16	1	2	2	X
AISENNPLFTEEMR	0	6	0	0	0	6	0	6	0	1	0	0	0	A0A0G4K9Z6; A0A0H0U3T0; A0A0H0UCA1; A0A0H0UE09; A0A0H0UXE8; A0A0H0UXJ4; A0A0H0V9F3; A0A0H0W123; A0A0H0XC44; A0A0H0XJ90; C0R248; G0EQA0; L0X562; L8XUR7; R5LVP0	1	1	0	X
AISEPMRPGVG	0	0	0	0	3	0	3	3	0	0	0	0	1	D8IAZ2; J9UUL1; K0JI08	0	0	1	X
AISEPMRPGVGE	0	0	0	1	0	0	1	1	0	0	0	1	0	D8IAZ2; J9UUL1; K0JI08	0	0	1	X
AISEPMRPGVGERL	0	0	0	0	1	0	1	1	0	0	0	0	1	D8IAZ2; J9UUL1; K0JI08	0	0	1	X
AISLAIDR	0	0	0	0	3	0	3	3	0	0	0	0	1	A0A0G4K3B3; A0A0G4K4G1; A0A0G4K4R5; A0A0G4K5E6; A0A0G4K5J4; A0A0G4K730; A0A0G4K770; A0A0G4K7W7; A0A0G4K8N9; A0A0G4K9K2; A0A0G4K9R9; A0A0G4KA01; A0A0H0TKR0; A0A0H0TN31; A0A0H0TXL3; A0A0H0TY51; A0A0H0U067; A0A0H0U098; A0A0H0U3F2; A0A0H0U5P5; A0A0H0U9S2; A0A0H0UF59; A0A0H0UGE4; A0A0H0UH90; A0A0H0UJI0; A0A0H0UJW9; A0A0H0UKB7; A0A0H0UKZ6; A0A0H0ULJ8; A0A0H0ULZ5; A0A0H0UN17; A0A0H0UQH7; A0A0H0UR80; A0A…	1	0	1	X
AISLFAGVISSAIIDGQNEAGKETLAK	1	0	0	0	1	1	1	2	1	0	0	0	1	D8IAR9; J9TXJ6; K0JFJ7	1	1	1	X
AISLFAGVVASAVIEGQNEAGK	0	0	1	0	0	1	0	1	0	0	1	0	0	A0A0G4K658; A0A0H0U523; C0QYS1; D5U776; G0EPV3; L0X0T0; L8XS94; R5LCC8	1	1	0	X
AISLFAGVVASAVIEGQNEAGKETLAK	3	2	0	0	0	5	0	5	1	1	0	0	0	A0A0G4K658; A0A0H0U523; C0QYS1; D5U776; G0EPV3; L0X0T0; L8XS94; R5LCC8	1	2	0	X
AISNELFSPILGF	0	0	0	0	3	0	3	3	0	0	0	0	1	D8I9V3; J9TWJ6; K0JJ74	0	0	1	X
AISPFEIMPEEEMQK	0	0	0	0	5	0	5	5	0	0	0	0	1	D8IBM7; J9UDB2; K0JLK0	1	0	1	X
AISSLQNDLK	8	0	6	0	0	14	0	14	1	0	1	0	0	A0A0H0W5Y2; C0QWQ6; D5U6G3	1	2	0	X
AISYGELLEK	5	7	14	0	0	26	0	26	1	1	1	0	0	A0A0G4K3M2; A0A0H0UG10; A0A0H0VI61; C0QW52; G0ENE1	1	3	0	X
AISYGELLEKNPER	22	21	8	0	0	52	0	52	1	1	1	0	0	A0A0G4K3M2; A0A0H0UG10; A0A0H0VI61; C0QW52; G0ENE1	1	3	0	BRAHW
AITAGEMPVDSLGIK	0	0	0	0	3	0	3	3	0	0	0	0	1	D8IBG5; J9USH3; K0JJX9	1	0	1	X
AITDEKVNSVK	4	11	1	0	0	16	0	16	1	1	1	0	0	A0A0G4K823; A0A0H0VFA9; A0A0H0WZ43; C0R021; L8XRY5	1	3	0	X
AITDEKVNSVKSLPVPLKKA	0	1	0	0	0	1	0	1	0	1	0	0	0	A0A0G4K823; A0A0H0VFA9; A0A0H0WZ43; C0R021; L8XRY5	0	1	0	X
AITDERVNSVANL	0	0	0	6	3	0	9	9	0	0	0	1	1	J9UQF6	0	0	2	X
AITEGEDALGEVIVKL	0	1	0	0	0	1	0	1	0	1	0	0	0	A0A0H0UKM7; A0A0H0URB9; C0R089; R5L723	0	1	0	X
AITIENINDAMDAYK	0	0	0	10	9	0	20	20	0	0	0	1	1	D8IF40; J9UCM1; K0JGW1	1	0	2	X
AITLENIDESAEAYK	12	18	5	0	0	34	0	34	1	1	1	0	0	A0A0G4K4X4; A0A0H0WPE0; A0A0H0XC92; C0QYC3; L0X0X5; L8XLG2	1	3	0	X
AITNAFENPLLDVASIK	0	0	0	1	37	0	38	38	0	0	0	0	1	D8IBM7; J9UDB2; K0JLK0	1	0	1	X
AITNAFENPLLDVASIKNAR	0	0	0	0	7	0	7	7	0	0	0	0	1	D8IBM7; J9UDB2; K0JLK0	1	0	1	X
AITNAFENPLLDVSSIK	15	8	8	0	0	31	0	31	1	1	1	0	0	A0A0G4K7X4; A0A0H0U6I0; A0A0H0U8F5; A0A0H0UQQ7; A0A0H0V3J6; A0A0H0V5I7; A0A0H0VKK6; A0A0H0WT26; A0A0H0XF60; C0R012; D5U5N9; G0EKM5; L0X0V7; L8XRZ2	1	3	0	X
AITNAFENPLLDVSSIKNAR	4	0	0	0	0	4	0	4	1	0	0	0	0	A0A0G4K7X4; A0A0H0U6I0; A0A0H0U8F5; A0A0H0UQQ7; A0A0H0V3J6; A0A0H0V5I7; A0A0H0VKK6; A0A0H0WT26; A0A0H0XF60; C0R012; D5U5N9; G0EKM5; L0X0V7; L8XRZ2	1	1	0	X
AIVAIPNFHLSTEK	0	0	0	0	7	0	7	7	0	0	0	0	1	D8IAT2; J9UN86; K0JJW4	1	0	1	X
AIVDGVSYDYTIK	6	0	9	7	9	15	15	31	1	0	1	1	1	A0A0H0TY53; A0A0H0V274; A0A0H0V9F5; A0A0H0XA98; C0QY07; D5U4C9; D8I9T6; G0EPB7; J9UGL5; K0JKW5; L0X024; L8XSV2	1	2	2	X
AIVDIETLK	0	0	0	6	4	0	10	10	0	0	0	1	1	D8ICA2; J9URK3; K0JKP7	1	0	2	X
AIVDIETLKHTNEQL	0	0	0	0	1	0	1	1	0	0	0	0	1	D8ICA2; J9URK3; K0JKP7	0	0	1	X
AIVDMVLNVASGK	3	12	0	0	0	15	0	15	1	1	0	0	0	A0A0H0WPE0; A0A0H0XC92; C0QYC3	1	2	0	X
AIVDMVLNVASGKDVLNGTEYK	0	4	0	0	0	4	0	4	0	1	0	0	0	A0A0H0WPE0; A0A0H0XC92; C0QYC3	1	1	0	X
AIVDMVLNVASGKDVLNGTEYKLDDVK	15	34	8	0	0	57	0	57	1	1	1	0	0	A0A0H0WPE0; A0A0H0XC92; C0QYC3	1	3	0	BRAHW
AIVDMVMNVVNNKDVLEGTGYTLDEVK	0	0	0	3	3	0	7	7	0	0	0	1	1	D8IF40; J9UCM1; K0JGW1	1	0	2	X
AIVDMVMNVVNNKDVLEGTGYTLDEVKAVR	0	0	0	2	0	0	2	2	0	0	0	1	0	D8IF40; J9UCM1; K0JGW1	1	0	1	X
AIVDSGAIVSLEDDLEGYMHVSQVEIPK	23	28	38	0	0	89	0	89	1	1	1	0	0	A0A0G4K7J0; A0A0H0TQQ6; A0A0H0TVL1; C0QZM2	1	3	0	BRAHW
AIVFDYDQNMV	0	3	0	0	0	3	0	3	0	1	0	0	0	A0A0G4K331; A9Q1Y9; C0QVC0; D5U9G6; G0EQ79; L0X8F8	0	1	0	X
AIVGTHIGTLAAGTPSGEFVLK	0	0	3	0	0	3	0	3	0	0	1	0	0	A0A0H0TLM3; A0A0H0TR55; A0A0H0VC77; A0A0H0W2B9; C0QZL6	1	1	0	X
AIVITPSVLLMDEPLSNL	0	1	0	0	0	1	0	1	0	1	0	0	0	A0A0G4K7N2; A0A0H0UQ11; A0A0H0W0Y9; A0A0H0XHI8; C0QZS5; G0EM40; O54370	0	1	0	X
AIVITPSVLLMDEPLSNLDAK	0	10	5	0	0	14	0	14	0	1	1	0	0	A0A0G4K7N2; A0A0H0UQ11; A0A0H0W0Y9; A0A0H0XHI8; C0QZS5; G0EM40; O54370	1	2	0	X
AIVITPSVLLMDEPLSNLDAKLR	0	2	0	0	0	2	0	2	0	1	0	0	0	A0A0G4K7N2; A0A0H0UQ11; A0A0H0W0Y9; A0A0H0XHI8; C0QZS5; G0EM40; O54370	1	1	0	X
AIVKVPYKD	0	0	0	14	9	0	22	22	0	0	0	1	1	D8ICQ0	0	0	2	X
AIVNEINPDIIFHL	0	0	0	1	0	0	1	1	0	0	0	1	0	J9UQN3; K0JHN7	0	0	1	X
AIVNNDLNTVMELLK	0	0	0	13	10	0	23	23	0	0	0	1	1	D8IDE2; J9UMW6; K0JLU3	1	0	2	X
AIVNNDLNTVMELLKNENIDVNSK	0	0	0	8	7	0	14	14	0	0	0	1	1	D8IDE2; J9UMW6; K0JLU3	1	0	2	X
AIVQACVETK	0	0	0	0	2	0	2	2	0	0	0	0	1	A0A0G4K835; A0A0H0UMF4; A0A0H0V6S3; C0QZD7; D5U7U3; D8IEL9; G0EJK5; J9UWX0; K0JIN6; L0WYS2; L8XMV9	0	0	1	X
AIVQIVHGLGEHAGR	6	0	3	0	8	9	8	16	1	0	1	0	1	A0A0G4K945; A0A0H0UL48; A0A0H0V024; A0A0H0VNY4; A0A0H0W682; A0A0H0WNF5; C0R154; D8IA12; G0EJC2; J9UU13; K0JIS5; L0X4D3; L8XPN7	1	2	1	X
AIVTKDGPAILNSTPTDL	0	0	0	0	4	0	4	4	0	0	0	0	1	D8IAH9; J9UGF1; K0JIC7	0	0	1	X
AIVTKNGGVSINDTPTDLIVL	0	0	3	0	0	3	0	3	0	0	1	0	0	A0A0H0UD61; A0A0H0UI84; A0A0H0V792; A0A0H0VX67; A0A0H0XJL2; C0QZ26; G0EIU5; L8XXT8	0	1	0	X
AIVTVVTTQDDDANK	12	9	16	0	0	36	0	36	1	1	1	0	0	A0A0G4K4Q3; A0A0H0X349; C0QXT3; G0EKG1	1	3	0	X
AIVTVVTTQDDDANKGAAEA	43	43	23	0	0	109	0	109	1	1	1	0	0	A0A0H0X349; C0QXT3; G0EKG1	0	3	0	BRAHW
AIWDGIRDDYYNIILK	0	4	1	0	0	5	0	5	0	1	1	0	0	A0A0H0V4R0	1	2	0	X
AIWDGIRDDYYNIILKMLYSPQVK	0	2	0	0	0	2	0	2	0	1	0	0	0	A0A0H0V4R0	1	1	0	X
AIYIETISNPSLDFTDIEEVAK	0	0	0	0	24	0	24	24	0	0	0	0	1	D8IEZ2; J9U195; K0JID4	1	0	1	X
AIYIIGHNHNINAR	0	0	0	3	0	0	3	3	0	0	0	1	0	D8IEK1; J9UXS7; K0JF61	1	0	1	X
AIYNIIEETLNNIK	0	0	2	0	0	2	0	2	0	0	1	0	0	A0A0G4K8B4; A0A0H0U2W8; A0A0H0U7F1; A0A0H0UHA3; A0A0H0UP81; A0A0H0V3M4; A0A0H0V9T9; A0A0H0VGT2; A0A0H0VPK7; A0A0H0XFS5; C0R0B8	1	1	0	X
AIYNIIEETLNNIKEFPK	2	0	0	0	0	2	0	2	1	0	0	0	0	A0A0G4K8B4; A0A0H0U2W8; A0A0H0U7F1; A0A0H0UHA3; A0A0H0UP81; A0A0H0V3M4; A0A0H0V9T9; A0A0H0VGT2; A0A0H0VPK7; A0A0H0XFS5; C0R0B8	1	1	0	X
AIYNKDLNTVNVLLENENIDVNSK	2	0	0	0	0	2	0	2	1	0	0	0	0	A0A0H0TMI5; A0A0H0UII4; A0A0H0UQN4; A0A0H0UYW1; A0A0H0VAJ1; A0A0H0VNH6; A0A0H0WCD7; A0A0H0WMV6; A0A0H0WY36; A0A0H0XIN3; C0QW34	1	1	0	X
AIYNKDLNTVNVLLENENIDVNSKLDMK	3	0	0	0	0	3	0	3	1	0	0	0	0	A0A0H0TMI5; A0A0H0UII4; A0A0H0UQN4; A0A0H0UYW1; A0A0H0VAJ1; A0A0H0VNH6; A0A0H0WCD7; A0A0H0WMV6; A0A0H0WY36; A0A0H0XIN3; C0QW34	1	1	0	X
AIYNVLENEIIPLYYNNR	0	0	0	10	7	0	17	17	0	0	0	1	1	D8IAN7; J9TXG7; K0JJZ0	1	0	2	X
AKAAAEAKARAEAEAK	0	0	0	3	0	0	3	3	0	0	0	1	0	D8IDC2; J9UXF7; K0JN47	1	0	1	X
AKAAYDQMIK	0	0	0	2	2	0	3	3	0	0	0	1	1	D8IFQ2; J9UVB1; K0JHJ5	1	0	2	X
AKAEAEAKAKAEAEAKR	1	0	0	0	0	1	0	1	1	0	0	0	0	A0A0G4K981; A0A0H0UU11; A0A0H0VSR5; C0R0R7; L8XQM6	1	1	0	X
AKAEVVIKR	0	3	0	0	0	3	0	3	0	1	0	0	0	A0A0G4K8B3; A0A0H0TLM3; A0A0H0TR55; A0A0H0VC77; A0A0H0W2B9; A0A0H0XF02; G0EM82; L0X1H0; L8XQN9	1	1	0	X
AKAHLDAGAK	0	0	3	0	0	3	0	3	0	0	1	0	0	R5HH08	1	1	0	X
AKAHLDAGAKK	0	0	3	0	0	3	0	3	0	0	1	0	0	R5HH08	1	1	0	X
AKATFEGLKSL	2	0	2	0	0	4	0	4	1	0	1	0	0	A0A0G4K3J0; A0A0H0UK43; A0A0H0XIS7; C0QW12; D5UB62; D8ICX7; G0ENQ5; J9UH76; K0JMQ0; L0X2B6; L8XVP2	0	2	0	X
AKAVEIDNIKEEPKA	0	0	0	3	0	0	3	3	0	0	0	1	0	D8IFU4; J9UPA7; K0JJY6	0	0	1	X
AKAVGEVLPVTK	0	0	0	6	0	0	6	6	0	0	0	1	0	D8IB86; J9UE83; K0JJQ2; L0X5P7; L8XS79	0	0	1	X
AKDAVEKGGETIKS	1	2	0	2	5	3	7	10	1	1	0	1	1	A0A0G4K403; A0A0H0XA53; C0QWX5; D5UBG2; D8IEH3; G0EMR5; J9USC0; K0JF55; L0X2T4; L8XSH8; R5LQM0	0	2	2	X
AKDAVEKGGETIKSGVSKDEAAA	0	0	0	0	3	0	3	3	0	0	0	0	1	D5UBG2; D8IEH3; J9USC0; K0JF55; R5LQM0	0	0	1	X
AKDAVEKGGETIKSGVSKEE	0	4	0	0	0	4	0	4	0	1	0	0	0	A0A0G4K403; A0A0H0XA53; C0QWX5; G0EMR5; L0X2T4; L8XSH8	0	1	0	X
AKDDIDGATTIHIASANGNNEVINILLNK	0	0	0	3	3	0	5	5	0	0	0	1	1	D8IDE2; J9UMW6; K0JLU3	1	0	2	X
AKDDIESTAHR	0	0	0	5	16	0	21	21	0	0	0	1	1	D8ICF9; K0JKP6	1	0	2	X
AKDDIESTAHRLDK	0	0	0	0	3	0	3	3	0	0	0	0	1	D8ICF9; K0JKP6	1	0	1	X
AKDDIESTAHRLDKNMQK	0	0	0	0	3	0	3	3	0	0	0	0	1	D8ICF9; K0JKP6	1	0	1	X
AKDESEVMLSLSNDSR	0	0	0	0	3	0	3	3	0	0	0	0	1	D8ICL9; J9UHL3; K0JKX6	1	0	1	X
AKDESEVMLSLSNDSRDK	0	0	0	1	0	0	1	1	0	0	0	1	0	D8ICL9; J9UHL3; K0JKX6	1	0	1	X
AKDESEVMLSLSNDSRDKILK	0	0	0	1	0	0	1	1	0	0	0	1	0	D8ICL9; J9UHL3; K0JKX6	1	0	1	X
AKDEYFLDAK	0	0	0	1	0	0	1	1	0	0	0	1	0	D8IE53; J9UX97; K0JG73	1	0	1	X
AKDHLEATAHELDK	0	11	11	0	0	22	0	22	0	1	1	0	0	A0A0G4K3G6; A0A0H0U0P9; A0A0H0ULN6; A0A0H0UX49; C0QVH0; D5U9I6; G0EQ30	1	2	0	X
AKDHLEATAHELDKEMQEK	0	23	6	0	0	29	0	29	0	1	1	0	0	A0A0H0U0P9; A0A0H0ULN6; A0A0H0UX49; C0QVH0; D5U9I6	1	2	0	X
AKDHLEVTAHELDK	1	0	0	0	0	1	0	1	1	0	0	0	0	A0A0H0XAZ6	1	1	0	X
AKDHLEVTAHELDKEMQEK	5	0	0	0	0	5	0	5	1	0	0	0	0	A0A0H0XAZ6	1	1	0	X
AKDIVDAWIQK	24	38	20	10	2	82	12	94	1	1	1	1	0	A0A0G4K5F8; A0A0H0TXR2; A0A0H0UHD0; A0A0H0UQZ8; A0A0H0UYR6; A0A0H0XA19; C0QYC2; D8IEY4; G0EKU8; J9UL96; K0JGQ0; L0X281; L8XQS2; Q9KJ94; R5LFK6	1	3	1	C
AKDLANIAR	0	1	0	0	0	1	0	1	0	1	0	0	0	A0A0G4K3V3; A0A0H0V0W9; A0A0H0XEP7; C0QWS4; G0EMW7	1	1	0	X
AKDLGSVWIGVAPR	0	0	0	3	0	0	3	3	0	0	0	1	0	A0A0G4K8C0; A0A0H0V2C7; A0A0H0VIF8; A0A0H0X8G7; C0R0N5; D8IFL9; G0EKA1; J9UVE9; K0JHF6	1	0	1	X
AKDLGSVWLGVAPR	0	0	0	0	4	0	4	4	0	0	0	0	1	A0A0G4K8C0; A0A0H0V2C7; A0A0H0VIF8; A0A0H0X8G7; C0R0N5; D8IFL9; G0EKA1; J9UVE9; K0JHF6	1	0	1	X
AKDLLFQILK	1	0	0	0	0	1	0	1	1	0	0	0	0	A0A0G4K6L3; A0A0H0UFF0; A0A0H0UHK0; A0A0H0VU29; A0A0H0WII0; C0QY27; D5U747; D8IBI9; G0EI41; J9UJV5; K0JK07; L0X005	1	1	0	X
AKDLTDAQIT	0	0	0	3	0	0	3	3	0	0	0	1	0	A0A0G4K3Q8; A0A0H0UH89; A0A0H0X317; C0QW17; D5UB68; D8ICX2; G0ENQ0; J9UBF0; K0JL74; L0X3G2; L8XVH2; R5LAR9	0	0	1	X
AKDLTDAQITALR	0	10	6	7	7	16	14	30	0	1	1	1	1	A0A0G4K3Q8; A0A0H0UH89; A0A0H0X317; C0QW17; D5UB68; D8ICX2; G0ENQ0; J9UBF0; K0JL74; L0X3G2; L8XVH2; R5LAR9	1	2	2	X
AKDLTDAQITALRDAIEA	0	1	0	0	0	1	0	1	0	1	0	0	0	A0A0G4K3Q8; A0A0H0X317; C0QW17; D5UB68; D8ICX2; G0ENQ0; J9UBF0; K0JL74; L0X3G2; L8XVH2	0	1	0	X
AKDLTDAQITALRDAIEATTK	3	7	0	3	0	10	3	13	1	1	0	1	0	A0A0G4K3Q8; A0A0H0X317; C0QW17; D5UB68; D8ICX2; G0ENQ0; J9UBF0; K0JL74; L0X3G2; L8XVH2	1	2	1	X
AKDPSFDIVSEVDMQVIDDCVNVAVK	0	5	0	0	0	5	0	5	0	1	0	0	0	A0A0G4K5V5; A0A0H0VE27; C0QZ35; G0EN21; L0WZW0	0	1	0	X
AKDQILNQANL	1	0	0	0	0	1	0	1	1	0	0	0	0	A0A0G4K7S6; C0R027; D5U7D6; D8IAP2; G0EKN9; J9UV65; K0JFK3; L0X542; L8XRQ5; Q26501; R5LFD4	0	1	0	X
AKDQILNQANLSM	2	0	0	0	0	2	0	2	1	0	0	0	0	A0A0G4K7S6; C0R027; D5U7D6; D8IAP2; G0EKN9; J9UV65; K0JFK3; L0X542; L8XRQ5; Q26501; R5LFD4	0	1	0	X
AKDQILSQANL	1	0	0	0	0	1	0	1	1	0	0	0	0	A0A0G4K9G4; A0A0H0ULZ7; A0A0H0X544; C0R1I3; D5UB01; G0ENU8; P80160	0	1	0	X
AKDQILSQANLAM	1	0	0	0	0	1	0	1	1	0	0	0	0	A0A0G4K9G4; A0A0H0ULZ7; A0A0H0X544; C0R1I3; D5UB01; G0ENU8; P80160	0	1	0	X
AKDQILSQANLAML	1	0	0	0	0	1	0	1	1	0	0	0	0	A0A0G4K9G4; A0A0H0ULZ7; A0A0H0X544; C0R1I3; D5UB01; G0ENU8; P80160	0	1	0	X
AKDQILSQANLAMLAQ	1	0	0	0	0	1	0	1	1	0	0	0	0	A0A0G4K9G4; A0A0H0ULZ7; A0A0H0X544; C0R1I3; D5UB01; G0ENU8; P80160	0	1	0	X
AKDVLYKLDLENIKK	0	0	0	5	7	0	12	12	0	0	0	1	1	D8IDQ7; J9UNQ1; K0JHK1	1	0	2	X
AKDVLYKLDLENIKKWLSNGAQPTYAVK	0	0	0	0	2	0	2	2	0	0	0	0	1	D8IDQ7; J9UNQ1; K0JHK1	1	0	1	X
AKDVLYKLNVEGLKK	2	0	0	0	0	2	0	2	1	0	0	0	0	A0A0G4K3A1; A0A0H0X9S6; D5U914; L8XXR3	1	1	0	X
AKDYALAYASGIGAGR	11	2	0	1	9	13	9	22	1	1	0	0	1	A0A0G4K7Y6; A0A0H0TM35; A0A0H0XFC5; C0R090; D5U4B1; D8IAL4; G0EL38; J9UMR8; K0JIB1; L0X1X2; L8XRI7; R5LBZ4	1	2	1	X
AKDYMAALQETLLAIN	0	0	0	3	3	0	5	5	0	0	0	1	1	D8IFI0; J9UWE8; K0JHB9	0	0	2	X
AKEATEEGFEEIA	0	2	0	0	0	2	0	2	0	1	0	0	0	A0A0H0XBC4; C0QW82	0	1	0	X
AKEATEEGFEEIAR	0	3	0	0	0	3	0	3	0	1	0	0	0	A0A0H0XBC4; C0QW82	0	1	0	X
AKEATEEGFEEIARS	0	4	0	0	0	4	0	4	0	1	0	0	0	A0A0H0XBC4; C0QW82	0	1	0	X
AKEDMPSAAKVIS	0	0	0	4	3	0	8	8	0	0	0	1	1	D8IEH2; J9UL53; K0JGF4	0	0	2	X
AKEDVDISK	0	0	0	2	2	0	3	3	0	0	0	1	1	D8IEM2; J9ULK5; K0JGK2	1	0	2	X
AKEDVPSAAKVIS	0	2	0	0	0	2	0	2	0	1	0	0	0	A0A0H0WH59; C0QWX4; L8XSN3	0	1	0	X
AKEESEHVVSLAEDSK	6	0	7	0	0	13	0	13	1	0	1	0	0	A0A0G4K5J8; A0A0H0UQX7; C0QYF3; G0EKX7	1	2	0	X
AKEESEHVVSLAEDSKEK	6	13	5	0	0	24	0	24	1	1	1	0	0	A0A0G4K5J8; A0A0H0UQX7; C0QYF3; G0EKX7	1	3	0	X
AKEFENLKNYLEELKANINSK	0	0	0	3	3	0	5	5	0	0	0	1	1	D8IEX3; J9UXM1; K0JIX6	1	0	2	X
AKEGSEITVK	0	2	0	0	0	2	0	2	0	1	0	0	0	A0A0H0V6N6; A0A0H0VU74; C0QWN6	1	1	0	X
AKEIELEDPFENM	10	20	9	15	12	40	27	67	1	1	1	1	1	A0A0G4K5P2; A0A0H0TIS1; A0A0H0V6M8; C0QWM4; D5U544; D8IB78; G0EJ80; J9USS2; K0JLL7; L0X051; L8XV88; R5LQ94	0	3	2	C
AKEIELEDPFENMGAQ	9	13	5	0	0	27	0	27	1	1	1	0	0	A0A0G4K5P2; A0A0H0TIS1; A0A0H0V6M8; C0QWM4; D5U544; D8IB78; G0EJ80; J9USS2; K0JLL7; L0X051; L8XV88; R5LQ94	0	3	0	X
AKEIELEDPFENMGAQI	7	9	6	2	0	22	2	24	1	1	1	1	0	A0A0G4K5P2; A0A0H0TIS1; A0A0H0V6M8; C0QWM4; D5U544; D8IB78; G0EJ80; J9USS2; K0JLL7; L0X051; L8XV88; R5LQ94	0	3	1	X
AKEIELEDPFENMGAQIV	3	6	6	0	0	15	0	15	1	1	1	0	0	A0A0G4K5P2; A0A0H0TIS1; A0A0H0V6M8; C0QWM4; D5U544; D8IB78; G0EJ80; J9USS2; K0JLL7; L0X051; L8XV88; R5LQ94	0	3	0	X
AKEIELEDPFENMGAQIVK	0	14	0	0	0	14	0	14	0	1	0	0	0	A0A0G4K5P2; A0A0H0TIS1; A0A0H0V6M8; C0QWM4; D5U544; D8IB78; G0EJ80; J9USS2; K0JLL7; L0X051; L8XV88; R5LQ94	0	1	0	X
AKEIELEDPFENMGAQIVKE	7	13	3	10	6	23	16	39	1	1	1	1	1	A0A0G4K5P2; A0A0H0TIS1; A0A0H0V6M8; C0QWM4; D5U544; D8IB78; G0EJ80; J9USS2; K0JLL7; L0X051; L8XV88; R5LQ94	0	3	2	X
AKEIELEDPFENMGAQIVKEV	37	29	17	5	1	83	6	89	1	1	1	1	0	A0A0G4K5P2; A0A0H0TIS1; A0A0H0V6M8; C0QWM4; D5U544; D8IB78; G0EJ80; J9USS2; K0JLL7; L0X051; L8XV88; R5LQ94	0	3	1	C
AKEIELEDPFENMGAQIVKEVA	0	4	0	0	0	4	0	4	0	1	0	0	0	A0A0G4K5P2; A0A0H0TIS1; A0A0H0V6M8; C0QWM4; D5U544; D8IB78; G0EJ80; J9USS2; K0JLL7; L8XV88; R5LQ94	0	1	0	X
AKEIELEDPFENMGAQIVKEVAT	0	5	1	0	0	6	0	6	0	1	1	0	0	A0A0G4K5P2; A0A0H0TIS1; A0A0H0V6M8; C0QWM4; D5U544; D8IB78; G0EJ80; J9USS2; K0JLL7; L8XV88; R5LQ94	0	2	0	X
AKEIELEDPFENMGAQIVKEVATK	2	11	4	0	0	16	0	16	1	1	1	0	0	A0A0G4K5P2; A0A0H0TIS1; A0A0H0V6M8; C0QWM4; D5U544; D8IB78; G0EJ80; J9USS2; K0JLL7; L8XV88; R5LQ94	0	3	0	X
AKELFELGLK	27	25	15	14	12	66	26	93	1	1	1	1	1	A0A0G4K3T0; A0A0H0UY93; A0A0H0VE59; C0QV98; D8ICR0; J9URY6; K0JMR2	1	3	2	C
AKELFELGLKELAK	0	0	0	3	2	0	4	4	0	0	0	1	1	D8ICR0; J9URY6; K0JMR2	1	0	2	X
AKELFELGLKELANPGSVEK	13	21	2	0	0	36	0	36	1	1	1	0	0	A0A0G4K3T0; A0A0H0UY93; A0A0H0VE59; C0QV98	1	3	0	X
AKELGIKPMATWIAGGLGGVEPR	21	13	0	0	0	34	0	34	1	1	0	0	0	A0A0H0TQP4; C0QWH1; D5U564; L0WZ48; L8XN00	1	2	0	X
AKELGWTVKEDAGR	0	0	0	0	2	0	2	2	0	0	0	0	1	A7LAW4; D8IC47; J9UW15; K0JM23	1	0	1	X
AKETIVLLTGENVEPQPIENK	0	0	0	1	1	0	2	2	0	0	0	1	1	A0A0G4K6B5; A0A0H0UEL4; A0A0H0UJG3; A0A0H0V0J6; A0A0H0VBS4; A0A0H0VWH8; A0A0H0X9I9; A0A0H0XD14; C0QYW0; D5U4C0; D8IFU9; G0ENK5; J9UPJ9; K0JJZ3; L0WZJ3; L8XSP1; R5LPR0	1	0	2	X
AKEVLGWTPTIDSLEK	0	0	0	0	14	0	14	14	0	0	0	0	1	D8IBB2; J9USN6; K0JJS4	1	0	1	X
AKEVLGWTPTIDSLETIVQ	0	3	0	0	0	3	0	3	0	1	0	0	0	A0A0H0U9T5; A0A0H0UW69; A0A0H0XPY9; C0R1L9; G0EHY2; L0X5W1; L8XV30	0	1	0	X
AKEVLGWTPTIDSLETIVQTAWNWHK	4	3	0	0	0	7	0	7	1	1	0	0	0	A0A0H0U9T5; A0A0H0UW69; A0A0H0XPY9; C0R1L9; G0EHY2; L0X5W1; L8XV30	1	2	0	X
AKFDEEVK	0	0	0	0	4	0	4	4	0	0	0	0	1	D8IFR3; J9TYT9; K0JFF8	1	0	1	X
AKFEDLVR	3	0	4	0	0	7	0	7	1	0	1	0	0	A0A0G4K5S2; A0A0H0TVP4; A0A0H0UVV4; A0A0H0VEQ5; A0A0H0VG89; A0A0H0VHU2; A0A0H0VRU3; C0QX61; D8IBS0; G0EN52; J9UD35; K0JLQ0; L0WYP3; L8XQW4	1	2	0	X
AKFEDLVRDLVEK	23	2	0	5	11	25	16	41	1	0	0	1	1	A0A0G4K5S2; A0A0H0TVP4; A0A0H0UVV4; A0A0H0VEQ5; A0A0H0VG89; A0A0H0VHU2; A0A0H0VRU3; C0QX61; D8IBS0; G0EN52; J9UD35; K0JLQ0; L0WYP3; L8XQW4	1	1	2	X
AKFEDLVRDLVEKTR	0	0	0	0	3	0	3	3	0	0	0	0	1	A0A0G4K5S2; A0A0H0TVP4; A0A0H0UVV4; A0A0H0VEQ5; A0A0H0VG89; A0A0H0VHU2; A0A0H0VRU3; C0QX61; D8IBS0; G0EN52; J9UD35; K0JLQ0; L0WYP3; L8XQW4	1	0	1	X
AKFNATKKLESEHKLEK	0	3	0	0	0	3	0	3	0	1	0	0	0	A0A0G4K7Y6; A0A0H0TM35; A0A0H0XFC5; C0R090; G0EL38	1	1	0	X
AKGIEPESAEIVR	2	0	0	0	0	2	0	2	1	0	0	0	0	A0A0G4K9S9; A0A0H0UX26; A0A0H0WCZ3; C0R1L5; D5UAL3; G0EHY6; L0X392; L8XRH2	1	1	0	X
AKGQNEYVQASVENIK	0	0	0	0	3	0	3	3	0	0	0	0	1	D8IAV1; J9UUH6; K0JI10	1	0	1	X
AKGTNMPNDNIDR	9	9	0	3	6	18	9	26	1	1	0	1	1	A0A0G4K9S9; A0A0H0UX26; A0A0H0WCZ3; C0R1L5; D5UAL3; D8IDF9; G0EHY6; J9U3B0; K0JN05; L0X392; L8XRH2; R5M017	1	2	2	X
AKGTYEGNKTHV	0	0	3	0	0	3	0	3	0	0	1	0	0	A0A0G4K3M8; A0A0H0TPC4; C0QVZ4; G0ENS4; P52854	0	1	0	X
AKGTYEGNKTHVNV	2	0	3	0	0	5	0	5	1	0	1	0	0	A0A0G4K3M8; A0A0H0TPC4; C0QVZ4; G0ENS4; P52854	0	2	0	X
AKGTYEGNKTHVNVGTI	4	0	4	0	0	8	0	8	1	0	1	0	0	A0A0G4K3M8; A0A0H0TPC4; C0QVZ4; G0ENS4; P52854	0	2	0	X
AKGTYEGNKTHVNVGTIG	2	0	0	0	0	2	0	2	1	0	0	0	0	A0A0G4K3M8; A0A0H0TPC4; C0QVZ4; G0ENS4; P52854	0	1	0	X
AKGTYEGNKTHVNVGTIGHVDHGK	3	0	5	0	0	8	0	8	1	0	1	0	0	A0A0G4K3M8; A0A0H0TPC4; C0QVZ4; G0ENS4; P52854	0	2	0	X
AKGTYEGTKTHVN	0	0	0	1	0	0	1	1	0	0	0	1	0	D8ICZ6; J9UB96; K0JL99; L0X3D8; L8XS56	0	0	1	X
AKGTYEGTKTHVNV	0	0	0	0	6	0	6	6	0	0	0	0	1	D8ICZ6; J9UB96; K0JL99; L0X3D8; L8XS56	0	0	1	X
AKGTYEGTKTHVNVGTIGHVDHGKTTL	0	0	0	1	0	0	1	1	0	0	0	1	0	D8ICZ6; J9UB96; K0JL99; L0X3D8; L8XS56	0	0	1	X
AKGTYEGTKTHVNVGTIGHVDHGKTTLT	0	0	0	1	0	0	1	1	0	0	0	1	0	D8ICZ6; J9UB96; K0JL99; L0X3D8; L8XS56	0	0	1	X
AKIPDGTYL	0	0	0	0	8	0	8	8	0	0	0	0	1	A0A0G4K784; D8IFQ2; G0EJQ5; J9UVB1; K0JHJ5	0	0	1	X
AKIPKPTEEEINQAYK	0	0	0	2	7	0	9	9	0	0	0	1	1	D8IE17; J9UXC9; K0JF20	1	0	2	X
AKIQHDPSIDLYHLA	0	0	1	0	0	1	0	1	0	0	1	0	0	A0A0G4K8T9; A0A0H0UQ89; A0A0H0VZR8; C0R135; D8IE05; G0EJE5; J9UXD8; K0JG26; L0X6S6	0	1	0	X
AKITTIDGIKIDLEDSWLHVR	0	1	0	0	0	1	0	1	0	1	0	0	0	D8I9Z9; J9TWU8; K0JJG0	1	1	0	X
AKKDIEDAQNKYNNLVNDQVIAK	0	0	0	2	3	0	5	5	0	0	0	1	1	D8IDC2; J9UXF7; K0JN47	1	0	2	X
AKKDVSNLKADNLSK	0	1	0	0	0	1	0	1	0	1	0	0	0	A0A0H0TZE9; A0A0H0U0I3; A0A0H0U8X1; A0A0H0WCT4; C0QV79	1	1	0	X
AKKEIKFMLTA	1	3	0	0	0	4	0	4	1	1	0	0	0	A0A0G4K6M6; A0A0H0TY53; A0A0H0V274; A0A0H0V9F5; A0A0H0XA98; C0QY07; G0EPB7	0	2	0	X
AKKEIKFMLTAFRDGFQ	0	2	0	0	0	2	0	2	0	1	0	0	0	A0A0G4K6M6; A0A0H0TY53; A0A0H0V274; A0A0H0V9F5; A0A0H0XA98; C0QY07; G0EPB7	0	1	0	X
AKKELSSSLQTDINLPYLTADASGPK	0	0	0	0	1	0	1	1	0	0	0	0	1	D5U3U8; D8IBS0; J9UD35; K0JLQ0; R5LG41	1	0	1	X
AKKITVDKENTTIVEGAGKKADVQ	0	0	0	0	3	0	3	3	0	0	0	0	1	D8IB78; J9USS2; K0JLL7	0	0	1	X
AKKITVDKENTTIVEGAGSKEDVK	0	1	0	0	0	1	0	1	0	1	0	0	0	A0A0G4K5P2; A0A0H0TIS1; A0A0H0V6M8; C0QWM4; D5U544; G0EJ80; L0X051; L8XV88	1	1	0	X
AKKVVGIVKV	0	0	2	0	0	2	0	2	0	0	1	0	0	A0A0G4K485; A0A0H0XFL7; C0QWX2; G0EMR8; L0X1Y3; L8XPF6	0	1	0	X
AKKVVIASACR	0	0	0	0	1	0	1	1	0	0	0	0	1	D8IC35; J9UR41; K0JH38	0	0	1	X
AKLFASETAMEVTTK	4	1	0	0	0	5	0	5	1	1	0	0	0	A0A0H0WA29; C0QV73; D5UAB0; D8ID08; J9URQ5; K0JLC2; L0X610	1	2	0	X
AKLPIIVS	0	0	0	7	0	0	7	7	0	0	0	1	0	A0A0G4K3T0; A0A0H0UY93; A0A0H0VE59; C0QV98; D5UAX7; D8ICR0; G0EQR1; J9URY6; K0JMR2; L0X4X7; L8XRL5; O87445; R5LU45	0	0	1	X
AKLPIIVSS	0	4	0	13	3	4	15	19	0	1	0	1	1	A0A0G4K3T0; A0A0H0UY93; A0A0H0VE59; C0QV98; D5UAX7; D8ICR0; G0EQR1; J9URY6; K0JMR2; L0X4X7; L8XRL5; O87445; R5LU45	0	1	2	X
AKLPIIVSSD	0	0	0	2	0	0	2	2	0	0	0	1	0	A0A0G4K3T0; A0A0H0UY93; A0A0H0VE59; C0QV98; D5UAX7; D8ICR0; G0EQR1; J9URY6; K0JMR2; L0X4X7; L8XRL5; O87445; R5LU45	0	0	1	X
AKLPIIVSSDGF	0	0	0	0	7	0	7	7	0	0	0	0	1	A0A0G4K3T0; A0A0H0UY93; A0A0H0VE59; C0QV98; D5UAX7; D8ICR0; G0EQR1; J9URY6; K0JMR2; L0X4X7; L8XRL5; O87445; R5LU45	0	0	1	X
AKLPIIVSSDGFF	3	0	4	0	4	7	4	11	1	0	1	0	1	A0A0G4K3T0; A0A0H0UY93; A0A0H0VE59; C0QV98; D5UAX7; D8ICR0; G0EQR1; J9URY6; K0JMR2; L0X4X7; L8XRL5; O87445; R5LU45	0	2	1	X
AKLPIIVSSDGFFT	3	0	9	0	13	12	13	25	1	0	1	0	1	A0A0G4K3T0; A0A0H0UY93; A0A0H0VE59; C0QV98; D5UAX7; D8ICR0; G0EQR1; J9URY6; K0JMR2; L0X4X7; L8XRL5; O87445; R5LU45	0	2	1	X
AKLPIIVSSDGFFTS	0	0	0	0	3	0	3	3	0	0	0	0	1	A0A0G4K3T0; A0A0H0UY93; A0A0H0VE59; C0QV98; D5UAX7; D8ICR0; G0EQR1; J9URY6; K0JMR2; L0X4X7; L8XRL5; O87445; R5LU45	0	0	1	X
AKLPIIVSSDGFFTSHQK	26	21	4	6	12	51	18	69	1	1	1	1	1	A0A0G4K3T0; A0A0H0UY93; A0A0H0VE59; C0QV98; D5UAX7; D8ICR0; G0EQR1; J9URY6; K0JMR2; L0X4X7; L8XRL5; O87445; R5LU45	1	3	2	C
AKLREAVKNGTVFKR	0	0	0	0	3	0	3	3	0	0	0	0	1	D8ICG1; J9UBZ5; K0JKT4	0	0	1	X
AKNDANKTINEIEQLGASTDNEFK	0	0	0	0	1	0	1	1	0	0	0	0	1	D8IDC2; J9UXF7; K0JN47	1	0	1	X
AKNDANKTINEIEQLGASTDNEFKTK	0	0	0	6	7	0	13	13	0	0	0	1	1	D8IDC2; J9UXF7; K0JN47	1	0	2	X
AKNIEPESAEIVR	0	0	0	3	1	0	4	4	0	0	0	1	1	D8IDF9; J9U3B0; K0JN05	1	0	2	X
AKNIPVVFFNK	0	0	0	3	0	0	3	3	0	0	0	1	0	D8IEY4; J9UL96; K0JGQ0; Q9KJ94	1	0	1	X
AKNNKDYKSLGLEEL	0	0	0	0	5	0	5	5	0	0	0	0	1	D8ICY6; J9UBC0; K0JL88	0	0	1	X
AKNNKDYKSLGLEELKGELLKL	0	0	0	0	1	0	1	1	0	0	0	0	1	D8ICY6; J9UBC0; K0JL88	0	0	1	X
AKNTKDYKSLGLEELK	19	1	6	0	0	25	0	25	1	0	1	0	0	A0A0G4K3N7; A0A0H0TPD5; C0QW04; G0ENR4	0	2	0	X
AKPEDELGRLAYER	0	0	0	0	3	0	3	3	0	0	0	0	1	D5U5P0	1	0	1	X
AKPEPDLFLNAFEILK	2	0	3	0	3	5	3	8	1	0	1	0	1	A0A0H0TZB6; A0A0H0V132; C0QX30; D8IED9; K0JF49; L0X1S3; L8XPG6	1	2	1	X
AKPEPDLFLNAFELLK	1	1	2	4	4	4	9	12	1	1	1	1	1	A0A0H0TZB6; A0A0H0V132; C0QX30; D8IED9; K0JF49; L0X1S3; L8XPG6	1	3	2	X
AKPEVTTEESNTEA	0	0	0	14	2	0	16	16	0	0	0	1	1	D8IDQ7; J9UNQ1; K0JHK1	0	0	2	X
AKPITKEGYDKAKS	5	0	0	0	0	5	0	5	1	0	0	0	0	A0A0G4K592; A0A0H0WK07; C0QWD9; L0WY67; L8XV28	0	1	0	X
AKQDGFNNSKPNLYTEALK	7	1	0	0	0	8	0	8	1	1	0	0	0	A0A0H0UFX8; A0A0H0UK64; A0A0H0UP29; A0A0H0UTG7; A0A0H0V8R0; A0A0H0VFK3; A0A0H0WJC0; A0A0H0WY39; C0R097; C4MGG7	1	2	0	X
AKQIEGKTGFDTRV	0	1	1	0	0	2	0	2	0	1	1	0	0	A0A0G4K571; A0A0H0VNN6; C0QXP7; D5U5F7; D8ICM2; G0EKC5; J9UBH8; K0JKT3; L0X2Y9; L8XR03	0	2	0	X
AKQIEGKTGFDTRVT	0	1	0	0	0	1	0	1	0	1	0	0	0	A0A0G4K571; A0A0H0VNN6; C0QXP7; D5U5F7; D8ICM2; G0EKC5; J9UBH8; K0JKT3; L0X2Y9; L8XR03	0	1	0	X
AKQIKGKEEIAQV	0	0	0	1	3	0	3	3	0	0	0	1	1	A0A0G4K5P2; A0A0H0TIS1; A0A0H0V6M8; C0QWM4; D5U544; D8IB78; F8UU24; G0EJ80; G1EI49; J9USS2; K0JLL7; L0X051; L8XV88; Q3YL98; Q3YL99; Q3YLA0; Q3YLA1; Q3YLA2; Q3YLA3; R5LQ94; T1WEF0; T1WEF7; T1WEG1; T1WEW3; T1WEW8; T1WF92; T1WFA1; T1WFJ0; T1WFJ6; T1WFK2; T1WGB0; T1WGB4; T1WGB9	0	0	2	X
AKQLLFDEEARR	0	1	0	0	6	1	6	7	0	1	0	0	1	A0A0G4K5P2; A0A0H0TIS1; A0A0H0V6M8; C0QWM4; D5U544; D8IB78; G0EJ80; J9USS2; K0JLL7; L0X051; L8XV88; R5LQ94	0	1	1	X
AKQLLFDEEARRSL	0	0	0	0	9	0	9	9	0	0	0	0	1	D8IB78; J9USS2; K0JLL7; R5LQ94	0	0	1	X
AKQYEGKVPF	0	0	0	0	3	0	3	3	0	0	0	0	1	D8IBJ9; J9UDH2; K0JK13	0	0	1	X
AKSAKTEEAPKAAEV	2	3	0	0	0	5	0	5	1	1	0	0	0	A0A0G4K3H8; A0A0H0V2A8; A0A0H0X3E3; C0QW01; G0ENR7; L0X2M9; L8XWX2	0	2	0	X
AKSGNSVLDDLISK	0	0	0	2	0	0	2	2	0	0	0	1	0	D8IES9; J9UXG2; K0JIU5	1	0	1	X
AKTDMYLETYREEDDPLDTW	2	1	0	0	0	3	0	3	1	1	0	0	0	A0A0G4K408; A0A0H0XM61; C0QWY9; D5U8S6; G0EMH2; L0X1P6; L8XPJ3	0	2	0	X
AKTEEVIFSK	6	10	3	11	13	18	24	42	1	1	1	1	1	A0A0H0X0L8; C0QV74; D5UAB2; D8ID06; J9UH11; K0JL68; L0X510; L8XMA4	1	3	2	X
AKTILIVDDSNTAR	0	0	0	8	7	0	14	14	0	0	0	1	1	A0A0G4K6G3; C0QYP6; D5U4F7; D8IBE5; G0EQK6; J9USK1; K0JJV5; L0WZM6; L8XUS1; Q6PWM6; R5LCU5	0	0	2	X
AKTILIVDDSNTARA	0	2	0	0	1	2	1	3	0	1	0	0	1	A0A0G4K6G3; C0QYP6; D5U4F7; D8IBE5; G0EQK6; J9USK1; K0JJV5; L0WZM6; L8XUS1; Q6PWM6; R5LCU5	0	1	1	X
AKVAPNQVDMVYMGCVIQASQGQNVAR	0	2	0	0	0	2	0	2	0	1	0	0	0	A0A0G4K5E7; A0A0H0TQP4; C0QWH1; G0EK41; L0WZ48; L8XN00	1	1	0	X
AKVPDIITTPLEGTY	0	4	0	0	0	4	0	4	0	1	0	0	0	A0A0H0TMX9	0	1	0	X
AKVPDIITTPLEGTYLAFMDLRK	0	4	0	0	0	4	0	4	0	1	0	0	0	A0A0H0TMX9	1	1	0	X
AKVPEIITSPLEGTYLPF	0	0	0	0	1	0	1	1	0	0	0	0	1	D5U5A3; D8IBC0; J9UE08; K0JJU7	0	0	1	X
AKVPEIITSPLEGTYLPFIDLR	0	0	0	0	2	0	2	2	0	0	0	0	1	D5U5A3; D8IBC0; J9UE08; K0JJU7	1	0	1	X
AKVPEIITSPLEGTYLPFIDLRK	0	0	0	1	2	0	3	3	0	0	0	1	1	D5U5A3; D8IBC0; J9UE08; K0JJU7	1	0	2	X
AKVPLNSPMR	0	0	0	0	3	0	3	3	0	0	0	0	1	D5U628; D8I9U7; J9ULZ5; K0JG11	1	0	1	X
AKVVEIGSSKD	0	0	0	0	2	0	2	2	0	0	0	0	1	D8IAA0; J9UU75; K0JKG9	0	0	1	X
AKVVEIGSSKDIQVK	0	0	0	3	27	0	31	31	0	0	0	1	1	D8IAA0; J9UU75; K0JKG9	1	0	2	X
AKVVEIGSSKDIQVKK	0	0	0	0	9	0	9	9	0	0	0	0	1	D8IAA0; J9UU75; K0JKG9	1	0	1	X
AKVVITLV	14	1	6	0	14	20	14	35	1	0	1	0	1	A0A0G4K3P3; A0A0H0V840; C0QW13; D5UB63; D8ICX6; G0ENQ4; J9UAT9; K0JL79; L0X3F7	0	2	1	X
AKVVITLVK	0	0	5	0	0	5	0	5	0	0	1	0	0	A0A0G4K3P3; A0A0H0V840; C0QW13; D5UB63; D8ICX6; G0ENQ4; J9UAT9; K0JL79; L0X3F7	0	1	0	X
AKYDEMYTSSR	0	7	0	0	0	7	0	7	0	1	0	0	0	A0A0G4K499; A0A0H0WAB1; C0QX05	1	1	0	X
AKYDINEITQSILSSLSAK	9	3	1	7	4	13	11	24	1	1	0	1	1	A0A0G4KAX8; A0A0H0UY73; A0A0H0VK90; A0A0H0WJ03; C0QV75; D5UAB3; D8ID05; G0EQT5; J9UB61; K0JMV5	1	2	2	X
AKYDINEITQSILSSLSAKDAK	2	0	0	3	2	2	5	7	1	0	0	1	1	A0A0G4KAX8; A0A0H0UY73; A0A0H0VK90; A0A0H0WJ03; C0QV75; D5UAB3; D8ID05; J9UB61; K0JMV5	1	1	2	X
AKYPSLEEVMPDVYK	0	0	0	24	14	0	38	38	0	0	0	1	1	D8ICL6	1	0	2	X
AKYPSLEEVMPSVYK	0	10	0	0	0	10	0	10	0	1	0	0	0	A0A0G4K8D1; A0A0H0UHY2; A0A0H0UIG1; A0A0H0WG25; A0A0H0XB87; C0R0M9; G0EKA7	1	1	0	X
ALAIAASAGHK	4	0	0	0	0	4	0	4	1	0	0	0	0	A0A0G4K6Q4; A0A0H0U8M2; A0A0H0UTI5; A0A0H0VE57; A0A0H0W7F2; A0A0H0WSW7; A0A0H0XHQ0; A0A0H0XHS0; C0QXE5; D5U630; G0EP47; L0WZF1; L8XPT5	1	1	0	X
ALAIGADGVVIAR	0	0	1	5	4	1	9	10	0	0	1	1	1	A0A0H0UM90; A0A0H0VHH1; A0A0H0XFG4; C0QXW2; D5U4Y8; D8IEP6; G0EKS2; J9U1S6; K0JF70; L0X488; L8XX60	1	1	2	X
ALAINLVDPQAAQTIIDK	53	44	44	18	13	141	31	172	1	1	1	1	1	A0A0G4K4S5; A0A0H0TXR2; A0A0H0UHD0; A0A0H0UQZ8; A0A0H0UYR6; A0A0H0XA19; C0QYC2; D5U4Z5; D8IEY4; G0EKU8; J9UL96; K0JGQ0; L0X281; L8XQS2; Q9KJ94; R5LFK6	1	3	2	C
ALAINLVDPQAAQTIIDKAK	29	43	24	32	21	96	53	149	1	1	1	1	1	A0A0G4K4S5; A0A0H0TXR2; A0A0H0UHD0; A0A0H0UQZ8; A0A0H0UYR6; A0A0H0XA19; C0QYC2; D5U4Z5; D8IEY4; G0EKU8; J9UL96; K0JGQ0; L0X281; L8XQS2; Q9KJ94; R5LFK6	1	3	2	C
ALAINLVDPQAAQTIIDKAKAK	0	0	0	6	7	0	13	13	0	0	0	1	1	D5U4Z5; D8IEY4; J9UL96; K0JGQ0; Q9KJ94; R5LFK6	1	0	2	X
ALAINLVDPQAAQTIIDKAKTK	0	1	0	0	0	1	0	1	0	1	0	0	0	A0A0G4K4S5; A0A0H0TXR2; A0A0H0UHD0; A0A0H0UQZ8; A0A0H0UYR6; A0A0H0XA19; C0QYC2; G0EKU8; L0X281; L8XQS2	1	1	0	X
ALAKGENIDTNPLFKYEEAPLITSGLGGK	0	0	0	1	0	0	1	1	0	0	0	1	0	D8IBR5; J9TTN4; K0JK92	1	0	1	X
ALAKGENIDTNPLFKYEEAPLITSGLGGKK	0	0	0	3	3	0	6	6	0	0	0	1	1	D8IBR5; J9TTN4; K0JK92	1	0	2	X
ALALAIDR	2	2	0	0	0	4	0	4	1	1	0	0	0	A0A0G4K3Q9; A0A0G4K9J2; A0A0H0TUA2; A0A0H0TYT3; A0A0H0U2Z6; A0A0H0UEP7; A0A0H0UFR3; A0A0H0UUL5; A0A0H0WFA0; A0A0H0XBQ0; C0QW95; C0R1K6; D2WXM8; D2WXM9; D5U3L8; D5UAF4; D8IBG5; D8ICJ7; D8IFG3; G0ENA0; G0ENV3; J9USH3; J9UWG3; K0JHA5; K0JJX9; L0X1P8; L8XSM9; R5LGJ2; R5LPY8	1	2	0	X
ALALAIDRNYIVDSINK	9	2	0	0	0	11	0	11	1	1	0	0	0	A0A0G4K3Q9; A0A0H0TYT3; A0A0H0UUL5; A0A0H0WFA0; C0QW95; G0ENA0; L0X1P8; L8XSM9	1	2	0	X
ALALAIDRNYIVENITK	1	0	0	0	0	1	0	1	1	0	0	0	0	A0A0G4K9J2; A0A0H0U2Z6; A0A0H0UEP7; A0A0H0UFR3; A0A0H0XBQ0; C0R1K6; D2WXM8; D5UAF4; D8ICJ7; G0ENV3	1	1	0	X
ALANAVKVTL	0	0	0	0	4	0	4	4	0	0	0	0	1	A0A0G4K5P2; A0A0H0TIS1; A0A0H0V6M8; C0QWM4; D5U544; D8IB78; G0EJ80; J9USS2; K0JLL7; L0X051; L8XV88; R5LQ94	0	0	1	X
ALAPIVVPILLMAIGSIVR	0	1	0	0	0	1	0	1	0	1	0	0	0	A0A0G4K752; A0A0H0VB77; A0A0H0VLE5; C0QY81; G0EPZ6	1	1	0	X
ALAPNFEIIAPWR	13	10	14	0	0	37	0	37	1	1	1	0	0	A0A0G4K989; A0A0H0UEY9; A0A0H0V7L7; A0A0H0WS80; C0R1H5; G0ENU0; L0X605; L8XQY2	1	3	0	X
ALAPNFEIIAPWRE	0	4	0	0	0	4	0	4	0	1	0	0	0	A0A0G4K989; A0A0H0UEY9; A0A0H0V7L7; A0A0H0WS80; C0R1H5; G0ENU0; L0X605	0	1	0	X
ALAPNFEIIAPWREWNISSR	0	2	0	0	0	2	0	2	0	1	0	0	0	A0A0G4K989; A0A0H0UEY9; A0A0H0V7L7; A0A0H0WS80; C0R1H5; G0ENU0	1	1	0	X
ALAPNFEIIAPWRKWDISSR	0	1	0	0	0	1	0	1	0	1	0	0	0	L8XQY2	1	1	0	X
ALAQALDIFDATVYLPHR	2	0	3	0	0	5	0	5	1	0	1	0	0	A0A0H0UAW1; A0A0H0UQW3; A0A0H0WTM0; A0A0H0WWR6; A0A0H0X8W3; A0A0H0XFP2; C0R277	1	2	0	X
ALAQNVNEAAGNITNIIEK	0	0	0	0	4	0	4	4	0	0	0	0	1	D8IAP0; J9UMZ9	1	0	1	X
ALASLVVEAK	5	0	8	0	0	13	0	13	1	0	1	0	0	A0A0G4K9M9; A0A0H0UAP9; A0A0H0XJ42; C0R1P4; L0X3E5; L8XW63	1	2	0	X
ALASVIEQNYDDK	4	5	9	0	9	19	9	28	1	1	1	0	1	A0A0G4K6A1; A0A0H0V0J8; A0A0H0WR47; A0A0H0XF69; C0QY98; D5U4G8; D8IB69; G0EQJ0; J9UST0; K0JJQ8; L0WZL7; L8XVD0	1	3	1	X
ALCFEALTK	0	0	0	1	0	0	1	1	0	0	0	1	0	D8IBB7	1	0	1	X
ALDDVQLTVR	5	9	7	0	0	21	0	21	1	1	1	0	0	A0A0G4K4M8; A0A0H0VHU5; A0A0H0XB04; C0QYC1; G0EKU7; L8XPL8	1	3	0	X
ALDEAGEKIEEVIE	3	4	0	0	0	7	0	7	1	1	0	0	0	A0A0H0VS76; A0A0H0VTQ0; A0A0H0XCG9; C0QZ82	0	2	0	X
ALDEIRPISTMTNLIPR	0	0	0	8	14	0	21	21	0	0	0	1	1	D8IEN6; J9UKS0; K0JF68	1	0	2	X
ALDEIRPITTMTNLIPR	25	4	24	0	0	52	0	52	1	1	1	0	0	A0A0G4K8D6; A0A0H0TY55; A0A0H0U557; A0A0H0V372; A0A0H0WD31; C0R0E0; G0ELF8	1	3	0	BRAHW
ALDEYDYIIK	0	0	0	1	1	0	2	2	0	0	0	1	1	D8IBM0; J9UJP4; K0JGJ9	1	0	2	X
ALDFTVLK	22	20	17	0	0	59	0	59	1	1	1	0	0	A0A0G4K8N0; A0A0H0VRR1; C0R042; D5U441; G0EKY6	1	3	0	BRAHW
ALDFTVLKTDLSPWSLKDAGDTVK	18	1	0	0	0	19	0	19	1	1	0	0	0	A0A0G4K8N0; A0A0H0VRR1; C0R042; D5U441; G0EKY6	1	2	0	X
ALDKNLIPVLCVGEHLEER	0	2	0	0	0	2	0	2	0	1	0	0	0	A0A0G4K8Q9; A0A0H0UU23; C0R0T3; D5U8F1; G0EJX0; L0X4B3; L8XMT3; R5LV04	1	1	0	X
ALDNIKWYPTWGHDR	6	0	0	0	0	6	0	6	1	0	0	0	0	A0A0H0TP76; A0A0H0UJX2; A0A0H0UQ66; A0A0H0USK2; A0A0H0V5F9; A0A0H0VDD4; A0A0H0W0L3; A0A0H0WFQ6; A0A0H0WNJ7; A0A0H0X473; A0A0H0XJT6; C0R112; G0EJG9	1	1	0	X
ALDQVEIDRT	0	1	0	0	0	1	0	1	0	1	0	0	0	A0A0G4KAH6; A0A0H0W3D6; A0A0H0XEZ9; C0QV52; D5U9W9; D8IET2; G0EQW4; J9URW4; K0JI69; L0X4B5; L8XSM5	0	1	0	X
ALDSPANIRK	0	0	3	0	0	3	0	3	0	0	1	0	0	A0A0G4K321; A0A0H0UD16; A0A0H0UHS3; A0A0H0W590; A0A0H0XKB9; C0QVA4; D5UAH0; G0EQQ5	0	1	0	X
ALDSPANIRKA	0	0	4	0	0	4	0	4	0	0	1	0	0	A0A0G4K321; A0A0H0UD16; A0A0H0UHS3; A0A0H0W590; A0A0H0XKB9; C0QVA4; D5UAH0; G0EQQ5	0	1	0	X
ALDTFVNTYPDNPNVSR	0	0	0	3	3	0	5	5	0	0	0	1	1	D8IFI0; J9UWE8	1	0	2	X
ALDTGAKKPAEVPYK	0	1	0	0	0	1	0	1	0	1	0	0	0	A0A0G4K3Y2; C0QW98; D5U3M1; G0EN97; L0X2J0; L8XVR3; R5LB28	1	1	0	X
ALDTGAKKPAEVPYKK	1	9	0	0	0	10	0	10	1	1	0	0	0	A0A0G4K3Y2; C0QW98; D5U3M1; G0EN97; L0X2J0; L8XVR3; R5LB28	1	2	0	X
ALDTLKENGKYDELVKKYF	0	0	0	0	2	0	2	2	0	0	0	0	1	D8IDR6; J9UFS9; K0JEZ5	0	0	1	X
ALDTYIPDPVR	0	3	0	4	2	3	6	9	0	1	0	1	1	A0A0G4K3M8; A0A0H0TPC4; C0QVZ4; D5UB43; D8ICZ6; G0ENS4; J9UB96; K0JL99; L0X3D8; L8XS56; P52854; R5LAV7	0	1	2	X
ALEASQAMDDLVNNR	12	15	15	0	0	42	0	42	1	1	1	0	0	A0A0G4K981; A0A0H0UU11; A0A0H0VSR5; C0R0R7	1	3	0	X
ALEASQAMDDLVNNRDNTIAR	0	3	0	0	0	3	0	3	0	1	0	0	0	A0A0G4K981; A0A0H0UU11; A0A0H0VSR5; C0R0R7	1	1	0	X
ALEDDEIVNKYMNS	0	0	0	0	5	0	5	5	0	0	0	0	1	D8IDL5; J9TPQ4; K0JGT6	0	0	1	X
ALEDEQFDLLPGEIYVK	0	0	0	9	8	0	16	16	0	0	0	1	1	D8IF54; J9TSW8; K0JFA4	1	0	2	X
ALEDKFIEFK	0	4	0	0	0	4	0	4	0	1	0	0	0	A0A0H0UKM7; A0A0H0URB9; A0A0H0VM42; C0R089	1	1	0	X
ALEDTLAVIKDSK	0	0	0	4	0	0	4	4	0	0	0	1	0	D8ID04; J9TR55	0	0	1	X
ALEDVEVLK	0	0	0	1	3	0	3	3	0	0	0	1	1	A0A0G4K5U7; A0A0H0U5J3; A0A0H0U803; A0A0H0WU16; C0QX83	1	0	2	X
ALEEAYKGLYGTER	0	0	0	17	9	0	26	26	0	0	0	1	1	A7LAW2; D5U6Z6; D8IC49; J9UJL5; K0JKH4	1	0	2	X
ALEELEIAK	0	0	0	0	1	0	1	1	0	0	0	0	1	D8IBM6; J9TTU4; K0JK52; R5LJH9	1	0	1	X
ALEELNLTEDQVR	12	20	17	0	0	49	0	49	1	1	1	0	0	A0A0G4K9K6; A0A0H0W6T9; A0A0H0WCZ6; C0R1M0; D5U930; G0EHY1; L8XUV2	1	3	0	X
ALEENGIDAYK	5	1	0	0	0	6	0	6	1	1	0	0	0	A0A0G4K5S9; A0A0H0UXL3; A0A0H0VSM7; C0QX79	1	2	0	X
ALEESDNKTHFK	0	0	0	9	3	0	12	12	0	0	0	1	1	D8IA84; J9ULB7; K0JIN7	1	0	2	X
ALEESDNTFLSR	5	4	9	0	0	18	0	18	1	1	1	0	0	A0A0G4K7J0; A0A0H0TQQ6; A0A0H0TVL1; C0QZM2; G0EM76; L0X3Z8; L8XL18	1	3	0	X
ALEEVHTPDIK	0	2	1	0	0	3	0	3	0	1	1	0	0	A0A0H0V0J8; A0A0H0WR47; A0A0H0XF69; C0QY98	1	2	0	X
ALEEVQNR	4	2	0	0	3	6	3	9	1	1	0	0	1	R5HG11	1	2	1	X
ALEEVYTPDIK	0	0	0	0	5	0	5	5	0	0	0	0	1	A0A0G4K6A1; D8IB69; J9UST0; K0JJQ8	1	0	1	X
ALEFYERGDYVNAIK	0	2	0	0	0	2	0	2	0	1	0	0	0	D8IG33; J9UUV1; K0JJQ7	1	1	0	X
ALEHERLDLLK	2	0	0	0	2	2	2	4	1	0	0	0	1	A0A0H0TV71; A0A0H0U4E3; A0A0H0UB60; A0A0H0UTL6; C0R1U9; D8ICC2; J9URP7; K0JKQ7	1	1	1	X
ALEHERLDLLKEVEQDR	6	0	0	8	6	6	14	20	1	0	0	1	1	A0A0H0TV71; A0A0H0U4E3; A0A0H0UB60; A0A0H0UTL6; C0R1U9; D8ICC2; J9URP7; K0JKQ7	1	1	2	X
ALEHERLDLLKEVEQDRAK	0	0	0	5	6	0	11	11	0	0	0	1	1	A0A0H0TV71; A0A0H0U4E3; A0A0H0UB60; A0A0H0UTL6; C0R1U9; D8ICC2; J9URP7; K0JKQ7	1	0	2	X
ALEIAGVDANTPDVEGGVIERDPVTK	0	0	0	1	0	0	1	1	0	0	0	1	0	D8IF36; J9TST6	1	0	1	X
ALEIFNSIDK	0	0	0	1	6	0	7	7	0	0	0	1	1	J9US25; K0JIA7	1	0	2	X
ALEISEDELIDK	0	6	3	0	0	9	0	9	0	1	1	0	0	A0A0G4K346; A0A0H0U836; A0A0H0U8Z6; A0A0H0UF98; A0A0H0UYC1; A0A0H0VIN8; A0A0H0W3Q8; A0A0H0W6Z3; A0A0H0WLV5; A0A0H0XGD8; A0A0H0XJE6; C0QVD6; D5U8T6; D8IG80; G0EQ62; J9UTU4; K0JL41	1	2	0	X
ALEISEDELIDKIIPDLDFDKK	0	4	0	0	1	4	1	4	0	1	0	0	1	A0A0G4K346; A0A0H0U836; A0A0H0U8Z6; A0A0H0UF98; A0A0H0UYC1; A0A0H0VIN8; A0A0H0W3Q8; A0A0H0W6Z3; A0A0H0WLV5; A0A0H0XGD8; A0A0H0XJE6; C0QVD6; D5U8T6; D8IG80; G0EQ62; J9UTU4; K0JL41	1	1	1	X
ALELGATGVIDASKEDVVK	0	0	0	3	0	0	3	3	0	0	0	1	0	D8IAG1; J9UGB9	1	0	1	X
ALELGATGVIDASKEDVVKR	0	0	0	2	0	0	2	2	0	0	0	1	0	D8IAG1; J9UGB9	1	0	1	X
ALELLENMLSK	0	0	3	0	0	3	0	3	0	0	1	0	0	A0A0G4K789; A0A0H0TW81; A0A0H0UPK0; A0A0H0V8C3; A0A0H0VKI3; A0A0H0WL01; A0A0H0X617; A0A0H0X8C4; C0QZC3; G0EIT3	1	1	0	X
ALELPNDPVYSYNDR	0	0	3	0	0	3	0	3	0	0	1	0	0	A0A0G4K749; A0A0H0TUY7; A0A0H0UFI2; A0A0H0UY96; A0A0H0XBQ7; A0A0H0XHP7; C0QY76; D5U6M3; G0EPZ1; L0X026	1	1	0	X
ALENEEFDVLPGEIYVK	5	9	8	0	0	22	0	22	1	1	1	0	0	A0A0G4K8W2; A0A0H0UMP6; A0A0H0V3P2; A0A0H0WHY1; A0A0H0XJ74; C0R0S4; D5U8E2; G0EJY0; L0X395	1	3	0	X
ALEPTFGGINLEDIK	0	0	0	1	2	0	3	3	0	0	0	1	1	A0A0H0U4I5; A0A0H0U8T4; A0A0H0UJK5; A0A0H0UVD8; A0A0H0UVY4; A0A0H0VCL8; A0A0H0W4B5; A0A0H0WM17; A0A0H0WUW5; A0A0H0WYF0; A0A0H0XKH2; C0R1U5; D8IEZ5; G0EQF9; J9UWP4; K0JF91	1	0	2	X
ALEPVWLTDR	0	0	0	0	3	0	3	3	0	0	0	0	1	A0A0G4K3I1; A0A0H0XBY4; C0QW03; D5UB52; D8ICY7; G0ENR5; J9UH58; K0JMQ7; L0X2A6; L8XVI6; R5LFJ5	0	0	1	X
ALEPVWLTDRQIEAARI	0	0	1	0	0	1	0	1	0	0	1	0	0	A0A0G4K3I1; A0A0H0XBY4; C0QW03; D5UB52; D8ICY7; G0ENR5; J9UH58; K0JMQ7; L0X2A6; L8XVI6; R5LFJ5	0	1	0	X
ALESPISSFA	0	0	0	0	3	0	3	3	0	0	0	0	1	D5UBG1; D8IEH2; J9UL53; K0JGF4; L0X1M9; L8XSN3	0	0	1	X
ALETGTYEKIDNAIEEHIKR	3	0	0	0	0	3	0	3	1	0	0	0	0	A0A0G4K574; A0A0H0TJ93; A0A0H0U1Z1; A0A0H0U7B1; C0QYL3; D5U712; G0ELB7; L0X4W7; L8XSH7	1	1	0	X
ALETGTYQK	0	0	0	0	2	0	2	2	0	0	0	0	1	D8I9Z9; J9TWU8; K0JJG0; R5L4Z5	1	0	1	X
ALETGTYQKIDNAIEEHIKR	0	0	0	7	5	0	12	12	0	0	0	1	1	D8I9Z9; J9TWU8; K0JJG0	1	0	2	X
ALETLVIEAK	0	0	0	14	16	0	31	31	0	0	0	1	1	D8IE17; J9UXC9; K0JF20; R5LI99	1	0	2	X
ALETSPDTLLNMKPYNLK	4	0	0	0	0	4	0	4	1	0	0	0	0	A0A0H0TJI8; A0A0H0V4E4; C0QYG9	1	1	0	X
ALETTPESLLTIK	0	0	0	3	0	0	3	3	0	0	0	1	0	D8IFI1; J9TZL7; K0JFE0	1	0	1	X
ALEVANAVGK	0	0	0	0	1	0	1	1	0	0	0	0	1	D8IB64; J9UTM8; K0JJQ3	1	0	1	X
ALEWNKDPENWNV	0	0	0	5	4	0	9	9	0	0	0	1	1	D8ID38; J9UAZ3; K0JI09	0	0	2	X
ALEWNKNPDAWGK	8	15	1	0	0	24	0	24	1	1	0	0	0	A0A0G4K4Y3; A0A0H0U1V3; A0A0H0UHI5; A0A0H0UN00; A0A0H0V560; A0A0H0VMB8; A0A0H0W2T9; C0QYH5; G0EL78	1	2	0	X
ALFGEKYPDTVR	8	5	3	2	4	16	6	22	1	1	1	1	1	A0A0G4KA35; A0A0H0UJU7; A0A0H0URB8; A0A0H0V058; A0A0H0VMJ1; A0A0H0W6S5; A0A0H0WUC9; A0A0H0X9F6; C0R1G2; D5U940; D8IDK2; G0EIJ8; J9UQ28; K0JEY0; L0X3Y5; L8XSE3; R5L7I5	1	3	2	X
ALFMMRDKPADLIKPVVR	0	0	0	1	0	0	1	1	0	0	0	1	0	A0A0G4KAW2; A9Q1Y5; A9Q1Z2; C0QV24; D8IDT6; G0EPS2; J9UNW5; K0JFY5; R5LDG9	1	0	1	X
ALFMMRDKPADLIKPVVRIEK	0	0	0	0	2	0	2	2	0	0	0	0	1	A0A0G4KAW2; A9Q1Y5; A9Q1Z2; C0QV24; D8IDT6; G0EPS2; J9UNW5; K0JFY5; R5LDG9	1	0	1	X
ALFNLMTDAQK	0	0	0	3	0	0	3	3	0	0	0	1	0	A0A0G4K8I7; A0A0H0VLJ6; C0QZX2; D8IAV3; G0ELR6; J9UVF7; K0JI33; L0WY79; L8XVX0	1	0	1	X
ALGDGMAIIPDEGK	3	13	0	0	0	16	0	16	1	1	0	0	0	A0A0H0USZ4; A0A0H0V647; C0QXB3; L8XVA2	1	2	0	X
ALGDGMAIIPSEGK	0	0	0	9	12	0	21	21	0	0	0	1	1	D8IFH0; J9UWF9; K0JHB1	1	0	2	X
ALGDLIDLSQDDQYFLAIR	0	0	0	10	5	0	15	15	0	0	0	1	1	D8IBB7; J9USN1; K0JJS8	0	0	2	X
ALGEDINAK	0	0	0	0	3	0	3	3	0	0	0	0	1	D8ICR6; J9UB65; K0JL19	1	0	1	X
ALGEDINAKVVASYINSLGVEAK	1	1	0	0	0	2	0	2	1	1	0	0	0	D8ICR6; J9UB65; K0JL19	1	2	0	X
ALGFNAGEDHSTK	0	0	0	0	1	0	1	1	0	0	0	0	1	D8IE22; J9UXC5; K0JF21	0	0	1	X
ALGFNGDKIAKELIGDYSLISALSK	0	0	0	11	11	0	22	22	0	0	0	1	1	D8ID05; J9UB61	1	0	2	X
ALGGVAPIDFLK	0	0	0	0	2	0	2	2	0	0	0	0	1	D8IFT5; J9UV76; K0JHQ9; R5LLK7	0	0	1	X
ALGLQTAEGTGI	1	0	0	0	0	1	0	1	1	0	0	0	0	A0A0G4K9G4; A0A0H0ULZ7; A0A0H0X544; C0R1I3; G0ENU8; L0X2I6; L8XTT2; P80160	0	1	0	X
ALGPEPFSVAYVEPSR	5	4	4	5	5	13	10	23	1	1	1	1	1	A0A0G4K899; A0A0H0VNI1; A0A0H0X1Y6; C0R0J6; D5U864; D8IES8; G0ELU8; J9UWL1; K0JI63; L0X3Y8; L8XQR1	1	3	2	X
ALGPEPFSVAYVEPSRRPTDGR	0	0	0	2	0	0	2	2	0	0	0	1	0	A0A0G4K899; A0A0H0VNI1; A0A0H0X1Y6; C0R0J6; D5U864; D8IES8; G0ELU8; J9UWL1; K0JI63; L0X3Y8; L8XQR1	1	0	1	X
ALGRIDEGIQM	0	4	2	0	0	5	0	5	0	1	1	0	0	A0A0G4K947; A0A0H0USH8; C0R1D6; D8IDG1; G0EIL9; J9UXQ6; K0JLS4; L0X7D1; L8XR86; Q9F0F6	0	2	0	X
ALGTSNFEEKLK	0	0	2	0	0	2	0	2	0	0	1	0	0	A0A0H0TY79; Q54313	1	1	0	X
ALGVEYVIESTGL	0	5	0	0	0	5	0	5	0	1	0	0	0	A0A0G4KA43; A0A0H0UCR6; C0R213; Q8VNZ1	0	1	0	X
ALGVEYVIESTGLFTEK	14	265	17	0	0	296	0	296	0	1	1	0	0	A0A0G4KA43; A0A0H0UCR6; C0R213; Q8VNZ1	1	2	0	BRAHW
ALGVEYVIESTGLFTEKEK	1	62	2	0	0	65	0	65	0	1	0	0	0	A0A0G4KA43; A0A0H0UCR6; C0R213; Q8VNZ1	1	1	0	BRAHW
ALGVEYVIESTGLFTEKEKAEGHIAAGAK	3	4	2	0	0	9	0	9	1	1	1	0	0	A0A0G4KA43; A0A0H0UCR6; C0R213; Q8VNZ1	1	3	0	X
ALGVKEVSINKEHTGK	0	0	0	0	2	0	2	2	0	0	0	0	1	A0A0G4K574; A0A0H0TJ93; A0A0H0U1Z1; A0A0H0U7B1; C0QYL3; D8I9Z9; J9TWU8; K0JJG0	1	0	1	X
ALGYDINPK	0	0	0	0	1	0	1	1	0	0	0	0	1	A0A0G4K8J3; A0A0H0V546; A0A0H0W8S3; C0R0Q5; D5U8A5; D8IEF3; G0EJZ9; J9U279; K0JIE0; L0X4S2; L8XLD7	1	0	1	X
ALHDKPIYLHK	1	5	0	0	0	6	0	6	1	1	0	0	0	A0A0G4K5W9; A0A0H0V8D1; C0QZ09; D5U7L9; L0X3B0; L8XXN9; Q9F6Z0	1	2	0	X
ALHGTGGPDFVIPAEFNDVSHK	0	0	0	5	9	0	14	14	0	0	0	1	1	D8IBK8; J9TTY6; K0JLZ6	1	0	2	X
ALHGTGGPDFVIPAEFNDVSHKR	0	0	0	3	6	0	9	9	0	0	0	1	1	D8IBK8; J9TTY6; K0JLZ6	1	0	2	X
ALHKAEDLIFDYMPIIPIIYRMDPFMINPK	0	0	0	0	2	0	2	2	0	0	0	0	1	J9UYG1; K0JLP3	1	0	1	X
ALIAAVPDASSGR	3	0	0	0	0	3	0	3	1	0	0	0	0	A0A0G4K6N2; A0A0H0U7P7; C0QXH1; D5U5X9; G0EP65; L0WYM5; L8XQE9	1	1	0	X
ALIAYSIVDNISK	0	0	0	1	0	0	1	1	0	0	0	1	0	D8ICF3; J9URA4; K0JML4	1	0	1	X
ALIDAGADVNAK	0	0	0	0	1	0	1	1	0	0	0	0	1	D5U498	1	0	1	X
ALIDAGVDAIK	0	0	0	4	6	0	10	10	0	0	0	1	1	A0A0G4K4F5; A0A0H0VZN2; C0QW80; D5U3I0; D8IB88; G0ENB4; J9USR4; K0JLM7; L0X3A2; L8XRT5; R5LW33	1	0	2	X
ALIDEIKD	0	0	0	2	3	0	4	4	0	0	0	1	1	A0A097BU34; A0A0G4K5P9; C0QYL1; D5U710; D8IBL1; G0ELB5; J9USC6; K0JK36; L0X164; L8XVS3; O34163; Q6VAN3; R5L7K3	0	0	2	X
ALIDEIKDV	0	4	0	0	5	4	5	9	0	1	0	0	1	A0A097BU34; A0A0G4K5P9; C0QYL1; D5U710; D8IBL1; G0ELB5; J9USC6; K0JK36; L0X164; L8XVS3; O34163; Q6VAN3; R5L7K3	0	1	1	X
ALIDEIKDVVAN	0	0	0	2	3	0	5	5	0	0	0	1	1	A0A097BU34; A0A0G4K5P9; C0QYL1; D5U710; D8IBL1; G0ELB5; J9USC6; K0JK36; L0X164; L8XVS3; O34163; Q6VAN3	0	0	2	X
ALIDEIKDVVANQ	0	0	0	1	2	0	3	3	0	0	0	1	1	A0A097BU34; A0A0G4K5P9; C0QYL1; D5U710; D8IBL1; G0ELB5; J9USC6; K0JK36; L0X164; L8XVS3; O34163; Q6VAN3	0	0	2	X
ALIDEIKDVVANQL	0	6	0	2	3	6	4	10	0	1	0	1	1	A0A097BU34; A0A0G4K5P9; C0QYL1; D5U710; D8IBL1; G0ELB5; J9USC6; K0JK36; L0X164; L8XVS3; O34163; Q6VAN3	0	1	2	X
ALIDEIKDVVANQLN	0	1	0	0	0	1	0	1	0	1	0	0	0	A0A097BU34; A0A0G4K5P9; C0QYL1; D5U710; D8IBL1; G0ELB5; J9USC6; K0JK36; L0X164; L8XVS3; O34163; Q6VAN3	0	1	0	X
ALIDEIKDVVANQLNIS	0	0	0	0	1	0	1	1	0	0	0	0	1	A0A097BU34; A0A0G4K5P9; C0QYL1; D5U710; D8IBL1; G0ELB5; J9USC6; K0JK36; L0X164; L8XVS3; O34163; Q6VAN3	0	0	1	X
ALIDEIKDVVANQLNISD	0	0	0	1	2	0	3	3	0	0	0	1	1	A0A097BU34; A0A0G4K5P9; C0QYL1; D5U710; D8IBL1; G0ELB5; J9USC6; K0JK36; L0X164; L8XVS3; O34163; Q6VAN3	0	0	2	X
ALIDEIKDVVANQLNISDK	60	136	43	303	326	239	630	869	1	1	0	1	1	A0A097BU34; A0A0G4K5P9; C0QYL1; D5U710; D8IBL1; G0ELB5; J9USC6; K0JK36; L0X164; L8XVS3; O34163; Q6VAN3	0	2	2	C
ALIDEIKDVVANQLNISDKS	0	0	0	0	1	0	1	1	0	0	0	0	1	A0A097BU34; A0A0G4K5P9; C0QYL1; D5U710; D8IBL1; G0ELB5; J9USC6; K0JK36; L0X164; L8XVS3; O34163; Q6VAN3	0	0	1	X
ALIDEIKDVVANQLNISDKSK	48	43	13	243	167	104	410	514	1	1	0	1	1	A0A097BU34; A0A0G4K5P9; C0QYL1; D5U710; D8IBL1; G0ELB5; J9USC6; K0JK36; L0X164; L8XVS3; O34163; Q6VAN3	0	2	2	C
ALIDEIKDVVANQLNISDKSKIT	0	0	0	0	1	0	1	1	0	0	0	0	1	A0A097BU34; A0A0G4K5P9; C0QYL1; D5U710; D8IBL1; G0ELB5; J9USC6; K0JK36; L0X164; L8XVS3; O34163; Q6VAN3	0	0	1	X
ALIDEIKDVVANQLNISDKSKITD	0	1	0	7	9	1	15	16	0	1	0	1	1	A0A097BU34; A0A0G4K5P9; C0QYL1; D5U710; D8IBL1; G0ELB5; J9USC6; K0JK36; L0X164; L8XVS3; O34163; Q6VAN3	0	1	2	X
ALIDEIKDVVANQLNISDKSKITDTA	0	0	0	0	1	0	1	1	0	0	0	0	1	A0A097BU34; A0A0G4K5P9; C0QYL1; D5U710; D8IBL1; G0ELB5; J9USC6; K0JK36; L0X164; L8XVS3; O34163; Q6VAN3	0	0	1	X
ALIDNGALVNLR	10	0	2	0	0	12	0	12	1	0	1	0	0	A0A0G4K822; A0A0G4K836; A0A0H0TPK0; A0A0H0TWW4; A0A0H0TZL5; A0A0H0U2Z8; A0A0H0U833; A0A0H0UH36; A0A0H0UHB1; A0A0H0UPE4; A0A0H0V3Y5; A0A0H0V4Y9; A0A0H0VAA8; A0A0H0VDF8; A0A0H0VLK3; A0A0H0VME5; A0A0H0VNI5; A0A0H0WKG9; A0A0H0WLJ4; A0A0H0X8L1; A0A0H0X970; C0R0E1; D8IBG9; G0ELF9; J9UDN5; K0JGG9; L8XRB4	1	2	0	X
ALIDQSNVDQYGTEGWQ	0	0	0	1	0	0	1	1	0	0	0	1	0	J9UYL3; K0JLT3	0	0	1	X
ALIDSLNKLDVLR	3	1	0	0	0	4	0	4	1	1	0	0	0	A0A0H0U9K6; A0A0H0UBI6; A0A0H0UPS1; A0A0H0V8H4; A0A0H0VB88; A0A0H0VHM1; A0A0H0XD25; C0QYK5	1	2	0	X
ALIEGFIK	0	0	0	0	3	0	3	3	0	0	0	0	1	A0A0G4K734; A0A0H0TLS8; A0A0H0TTH1; A0A0H0UET4; A0A0H0WI20; C0QZ95; D5U6J6; D8I9Y5; G0EML2; J9UG51; K0JJ97; L0X028; L8XQT7; R5LDR3	1	0	1	X
ALIEIASITGGK	0	0	0	0	1	0	1	1	0	0	0	0	1	D8IDZ9; J9USQ3; K0JG37	1	0	1	X
ALIESYNNIVER	0	1	7	0	0	8	0	8	0	1	1	0	0	A0A0H0UF98; A0A0H0UYC1; A0A0H0VIN8; A0A0H0W3Q8; A0A0H0WLV5; A0A0H0XGD8	1	2	0	X
ALIFDSYYDPFR	0	0	4	0	0	4	0	4	0	0	1	0	0	A0A0G4KAJ0; A0A0H0UW51; A0A0H0XKV3; C0QV67; D5UAC7; D8IFN3; G0EQU9; J9UID6; K0JHH5; L0X613; L8XRS5	1	1	0	X
ALIGESQDFR	0	0	0	4	9	0	14	14	0	0	0	1	1	D8ICE7; J9UI42; K0JM91	1	0	2	X
ALIGESQDFRTTLKR	0	0	0	2	7	0	9	9	0	0	0	1	1	D8ICE7; J9UI42; K0JM91	1	0	2	X
ALIIDSGELIAEDTIEGLK	0	2	0	2	2	2	3	5	0	1	0	1	1	A0A0G4K4K7; A0A0H0TRF3; A0A0H0UMF7; C0QXN4; D5U496; D8IA98; G0ELX7; J9UL88; K0JID7; L0X2U8; L8XL50	1	1	2	X
ALIIHELEK	0	0	6	0	0	6	0	6	0	0	1	0	0	A0A0G4K6A9; A0A0H0TL27; A0A0H0UBV3; A0A0H0UM28; A0A0H0V0X8; A0A0H0VTF0; A0A0H0W853; A0A0H0W9P3; A0A0H0XEQ2; C0QWL4; G0EJ90	1	1	0	X
ALIITDGPLFK	0	0	0	25	8	0	32	32	0	0	0	1	1	D8IES9; J9UXG2; K0JIU5	1	0	2	X
ALIITDGPLFKLGVTDNVTK	0	0	0	11	2	0	13	13	0	0	0	1	1	D8IES9; J9UXG2; K0JIU5	1	0	2	X
ALIKEVRAVS	0	0	0	0	4	0	4	4	0	0	0	0	1	A0A0G4K403; A0A0H0XA53; C0QWX5; D5UBG2; D8IEH3; G0EMR5; J9USC0; K0JF55; L0X2T4; L8XSH8; R5LQM0	0	0	1	X
ALILIADEKLPESYEEISK	0	3	0	0	0	3	0	3	0	1	0	0	0	A0A0G4K729; A0A0H0TVR8; A0A0H0VDS0; C0QXC6; G0ENM0	1	1	0	X
ALINFMLK	4	4	0	4	4	8	9	17	1	1	0	1	1	A0A0G4K9V9; A0A0H0TV71; A0A0H0U4E3; A0A0H0UB60; A0A0H0UTL6; C0R1U9; D5UA61; D8ICC2; G0EQF6; J9URP7; K0JKQ7; L0X480; L8XMJ1; R5LZ38	1	2	2	X
ALINFMLKK	0	0	0	1	0	0	1	1	0	0	0	1	0	A0A0G4K9V9; A0A0H0TV71; A0A0H0U4E3; A0A0H0UB60; A0A0H0UTL6; C0R1U9; D5UA61; D8ICC2; G0EQF6; J9URP7; K0JKQ7; L0X480; L8XMJ1; R5LZ38	1	0	1	X
ALINRPSVVLADEPTGNLDKK	3	0	0	0	0	3	0	3	1	0	0	0	0	A0A0H0UAB4; A0A0H0W8A6; C0QWN3	1	1	0	X
ALIQVEVNQL	0	20	0	3	0	20	3	24	0	1	0	1	0	A0A0G4K947; A0A0H0USH8; C0R1D6; D5U8W2; D8IDG1; G0EIL9; J9UXQ6; K0JLS4; L0X7D1; L8XR86; Q9F0F6; R5LA18	0	1	1	X
ALIQVEVNQLVAEVDR	131	311	91	607	177	533	785	1318	1	1	1	1	1	A0A0G4K947; A0A0H0USH8; C0R1D6; D5U8W2; D8IDG1; G0EIL9; J9UXQ6; K0JLS4; L0X7D1; L8XR86; Q9F0F6	1	3	2	C
ALIQVEVNQLVAEVDRIASQAEFNK	0	1	0	0	0	1	0	1	0	1	0	0	0	A0A0G4K947; A0A0H0USH8; C0R1D6; D5U8W2; D8IDG1; G0EIL9; J9UXQ6; K0JLS4; L0X7D1; L8XR86; Q9F0F6	1	1	0	X
ALISVEKPFTK	16	4	11	0	0	31	0	31	1	1	1	0	0	A0A0G4K420; A0A0H0W2E7; C0QWS5; G0EMW6; L0X598	1	3	0	X
ALISVFYKDGILDFAK	2	0	0	0	0	2	0	2	1	0	0	0	0	A0A0G4K5C7; A0A0H0TT91; A0A0H0VYW7; A0A0H0W9U3; C0QXU6; D8IDW5; G0EKQ4; J9UST9; K0JFZ6	1	1	0	X
ALITGITGQDGSYLAELLLEK	0	0	0	8	0	0	8	8	0	0	0	1	0	D8IEE8; J9UX42; K0JHP3; L0WY35; R5LK20	1	0	1	X
ALITGITGQDGSYLAELLLEKGYEVHGIIR	0	0	0	1	0	0	1	1	0	0	0	1	0	D8IEE8; J9UX42; K0JHP3; L0WY35; R5LK20	1	0	1	X
ALITGITGQDGSYLTELLLEK	0	7	0	0	0	7	0	7	0	1	0	0	0	A0A0H0W212; A0A0H0XJK7; C0QWK6; G0EJ97	1	1	0	X
ALIVTDDIVDK	0	1	0	0	2	1	2	3	0	1	0	0	1	A0A0G4K4N3; A0A0H0TPP9; A0A0H0U1R7; A0A0H0USI5; A0A0H0VDZ2; A0A0H0W2Q0; A0A0H0WNA0; A0A0H0X5E0; C0QYC5; D5U501; G0EKV1; K0JIP9; L8XPF5	1	1	1	X
ALIVTGGTSIK	0	0	0	4	12	0	16	16	0	0	0	1	1	D5U9U8; D8ICB1; J9UKJ0; K0JH90; R5L9D2	1	0	2	X
ALIVTGGTSIKK	0	0	0	8	10	0	18	18	0	0	0	1	1	D5U9U8; D8ICB1; J9UKJ0; K0JH90; R5L9D2	1	0	2	X
ALIVTGGTSVK	8	4	5	0	0	17	0	17	1	1	1	0	0	A0A0G4KAN6; A0A0H0UD54; A0A0H0UK62; A0A0H0URX5; A0A0H0V525; C0R2F2; G0EPN7; L0X5I4; L8XLM1	1	3	0	X
ALIVTGGTSVKK	1	0	0	0	0	1	0	1	1	0	0	0	0	A0A0G4KAN6; A0A0H0UD54; A0A0H0UK62; A0A0H0URX5; A0A0H0V525; C0R2F2; G0EPN7; L0X5I4; L8XLM1	1	1	0	X
ALKALTTPVDSQTVFEN	0	0	0	0	3	0	3	3	0	0	0	0	1	D8IFB2; J9USP5	0	0	1	X
ALKDAGLSTSDIDEVILVGGSTR	2	0	0	0	0	2	0	2	1	0	0	0	0	A0A0G4K5S2; A0A0H0TVP4; A0A0H0UVV4; A0A0H0VEQ5; A0A0H0VG89; A0A0H0VHU2; A0A0H0VRU3; C0QX61; D8IBS0; G0EN52; J9UD35; K0JLQ0; L0WYP3	1	1	0	X
ALKDLGREVKDEM	0	0	0	0	6	0	6	6	0	0	0	0	1	D8IEH2; J9UL53; K0JGF4	0	0	1	X
ALKEDFQSSFVK	0	0	3	0	0	3	0	3	0	0	1	0	0	A0A0G4K8A3; A0A0H0VAN0; A0A0H0VGM9; A0A0H0XD64; C0QZK6; G0EM94; L0X1I2; L8XPA7	1	1	0	X
ALKEILESIR	16	9	4	4	7	29	11	40	1	1	1	1	1	A0A0G4K4B0; A0A0H0TMH4; C0QW20; D8ICW9; G0ENP7; J9UQI5; K0JMT9; L0X3Q7; L8XWV2; R5LAL0	0	3	2	X
ALKEILESIRHPHR	28	5	2	10	14	35	25	60	1	1	0	1	1	A0A0G4K4B0; A0A0H0TMH4; C0QW20; D8ICW9; G0ENP7; J9UQI5; K0JMT9; L0X3Q7; L8XWV2	0	2	2	C
ALKEKEIDINKR	0	0	0	0	1	0	1	1	0	0	0	0	1	A0A0G4K5V2; A0A0H0WKE7; C0QZ40; D5U550; D8IAB8; G0EN15; J9ULM4; K0JIS4; L0WZW5; L8XSZ4	0	0	1	X
ALKELASNGYNIK	0	0	0	0	1	0	1	1	0	0	0	0	1	D5U771; D8IFB4; J9UIV1; K0JH61	1	0	1	X
ALKELGREVKDEMFVNPT	6	2	1	0	0	9	0	9	1	1	1	0	0	A0A0G4K4Q0; A0A0H0WH59; C0QWX4; D5UBG1	0	3	0	X
ALKELGREVKDEMFVNPTAV	4	2	3	0	0	9	0	9	1	1	1	0	0	A0A0G4K4Q0; A0A0H0WH59; C0QWX4; D5UBG1	0	3	0	X
ALKEQLLESEQEKK	0	4	0	0	0	4	0	4	0	1	0	0	0	A0A0H0U7B8; A0A0H0VHZ9; A0A0H0W8M4; A0A0H0WQX4; C0QYK2; G0ELA6; L0X292	1	1	0	X
ALKEWKQNIYDKWSK	0	0	0	0	2	0	2	2	0	0	0	0	1	D8IAN7; J9TXG7; K0JJZ0	1	0	1	X
ALKGVVDVITAKDLPGAK	1	0	0	0	0	1	0	1	1	0	0	0	0	A0A0G4K5X1; A0A0H0TRL2; A0A0H0W9N7; A0A0H0XCD1; A7LAU4; C0QWD1; D5U701; G0EK81; L0X0H8; L8XQV2	1	1	0	X
ALKIEVSGLK	0	0	0	5	0	0	5	5	0	0	0	1	0	D5U749; D8IEM0; J9UXR3	1	0	1	X
ALKIQHDMNDIIK	0	0	0	1	0	0	1	1	0	0	0	1	0	D8ICP9; J9UQR0; K0JHJ9	1	0	1	X
ALKKNPFDIANDIVK	0	0	0	0	1	0	1	1	0	0	0	0	1	D8ID70; J9TQX7; K0JLK2	1	0	1	X
ALKPHILDWDENVR	1	0	0	0	0	1	0	1	1	0	0	0	0	A0A0G4K7D0; A0A0H0TT65; C0QZL4; D5U7H2; G0EM84; L0X0N8; L8XPB6	1	1	0	X
ALKPHILDWDENVRLK	3	0	0	0	0	3	0	3	1	0	0	0	0	A0A0G4K7D0; A0A0H0TT65; C0QZL4; D5U7H2; G0EM84; L0X0N8; L8XPB6	1	1	0	X
ALKQLADKLIYR	0	0	0	0	4	0	4	4	0	0	0	0	1	A0A0H0V2Z8; A0A0H0XDS3; C0QW21; D8ICW8; G0ENP6; J9UGZ0; K0JMP3; L0X2C6; L8XVN2; R5LFG5	1	0	1	X
ALKVLEAAGLIK	0	0	0	14	9	0	24	24	0	0	0	1	1	A0A0H0UDG0; A0A0H0UXH8; A0A0H0WRF4; A0A0H0X914; C0R278; D5UA70; D8IA92; D8IA93; J9UFV3; J9UL81; K0JID2; K0JK45; L0X5A2; L8XPL9; Q83VH9; R5L9I7; R5LH87; R5LM26; R5LMB9	1	0	2	X
ALKVLQAAGIIK	7	3	0	0	0	10	0	10	1	1	0	0	0	A0A0G4KAC2; A0A0H0UZ89; C0R281; D5UA74; G0EP00; L0X5N9; L8XSV0; Q5G9K9; Q5G9L0; Q5G9L5; Q6R5N2; Q6R5N3; Q83VH6	1	2	0	X
ALLANSLEELIK	0	0	0	0	5	0	5	5	0	0	0	0	1	D8I9V3; J9TWJ6; K0JJ74	1	0	1	X
ALLANSLEELIKDR	0	0	0	1	4	0	5	5	0	0	0	1	1	D8I9V3; J9TWJ6; K0JJ74	1	0	2	X
ALLDAGNEKEL	0	4	0	0	0	4	0	4	0	1	0	0	0	A0A0G4K3W1; A9Q1Z0; C0QWT8; G0EMV4; L0X2P8; L8XME9	0	1	0	X
ALLDAGNEKELIDAFYR	3	11	0	0	0	14	0	14	1	1	0	0	0	A0A0G4K3W1; A9Q1Z0; C0QWT8; G0EMV4	1	2	0	X
ALLDAGNEKELIDAFYRDLEFGTGGLR	4	2	0	0	0	6	0	6	1	1	0	0	0	A0A0G4K3W1; A9Q1Z0; C0QWT8; G0EMV4	1	2	0	X
ALLDSGNEKELTDAFYR	0	0	0	7	2	0	9	9	0	0	0	1	1	A9Q1Z7; D5U3R4; D8IDC6; J9UMS5; K0JLP7	1	0	2	X
ALLDSGNEKELTDAFYRDLEFGTGGLR	0	0	0	1	1	0	2	2	0	0	0	1	1	A9Q1Z7; D5U3R4; D8IDC6; J9UMS5; K0JLP7	1	0	2	X
ALLEIADKLEQNK	0	0	0	3	9	0	12	12	0	0	0	1	1	D8I9X4; J9UUT2; K0JJE1	1	0	2	X
ALLEKPADYVEEENNNK	0	0	0	3	12	0	14	14	0	0	0	1	1	D8IEN6; J9UKS0; K0JF68	1	0	2	X
ALLEKPADYVEEENNNKR	0	0	0	20	24	0	43	43	0	0	0	1	1	D8IEN6; J9UKS0; K0JF68	1	0	2	X
ALLEKPADYVEEEYNK	9	0	17	0	0	26	0	26	1	0	1	0	0	A0A0H0TY55; A0A0H0U557; A0A0H0V372; A0A0H0WD31; C0R0E0; G0ELF8	1	2	0	X
ALLEKPADYVEEEYNKK	9	8	12	0	0	29	0	29	1	1	1	0	0	A0A0H0TY55; A0A0H0U557; A0A0H0V372; A0A0H0WD31; C0R0E0; G0ELF8	1	3	0	X
ALLGESIGTYVHN	2	12	4	0	0	18	0	18	1	1	1	0	0	A0A0G4K5J9; A0A0H0UN12; A0A0H0V601; A0A0H0WJ76; A0A0H0XF43; C0QWP4; G0EJ54	0	3	0	X
ALLKEYAHKDAISK	2	1	0	0	0	3	0	3	1	1	0	0	0	A0A0G4K985; A0A0H0U0K3; A0A0H0U2S4; A0A0H0VWF4; C0R1A0; G0EIZ5; L0X3G8; L8XQT8	1	2	0	X
ALLKEYAHR	0	0	0	3	2	0	4	4	0	0	0	1	1	D8ICD3; J9U0W6; K0JMK3; R5L8Q2	1	0	2	X
ALLKEYAHRDAISK	0	0	0	1	0	0	1	1	0	0	0	1	0	D8ICD3; J9U0W6; K0JMK3; R5L8Q2	1	0	1	X
ALLNDYATYEAF	0	0	0	0	4	0	4	4	0	0	0	0	1	A0A0G4K7K3; A0A0H0X817; C0QZI8; D5U6R5; D8IBR1; G0EK09; J9UD50; K0JLN8; L0WZQ9; L8XUL7	0	0	1	X
ALLSVLSLK	10	7	4	3	3	21	6	27	1	1	1	1	1	A0A0G4K488; A0A0H0WE86; C0QVZ7; D5UB46; D8ICZ3; G0ENS1; J9UQ86; K0JMU8; L0X3N6; L8XVQ7; Q9FA03; R5LAP6	1	3	2	X
ALMEDGFIAWK	0	0	3	0	0	3	0	3	0	0	1	0	0	A0A0G4K9Q1; A0A0H0WYG1; C0R1W6; G0EQD2; L0X5B5; L8XUR1	1	1	0	X
ALMGSNMQR	0	1	1	0	0	2	0	2	0	1	1	0	0	A0A0G4K466; A0A0H0UH75; A0A0H0UJJ9; A0A0H0V0S3; A0A0H0VQJ6; A0A0H0WFB5; C0QWX6; D5UBG3; D8IEH4; G0EMR4; J9UX21; K0JGF5; L0X5F5; L8XP22; R5H7L8; R5LQE5	1	2	0	X
ALMLLPLLGGIENIVDIDNCATR	1	0	0	0	0	1	0	1	1	0	0	0	0	A0A0H0U838; C0QXB4; D5U5C8; G0EIQ2	1	1	0	X
ALMPHVHEL	0	0	0	6	3	0	9	9	0	0	0	1	1	D5U7P7; D8IBJ9; J9UDH2	0	0	2	X
ALMPHVHELAK	0	0	0	32	33	0	66	66	0	0	0	1	1	D5U7P7; D8IBJ9; J9UDH2	1	0	2	BRAPL
ALMPHVHELAKQYEGKVPFYSFNTSK	0	0	0	11	9	0	20	20	0	0	0	1	1	D8IBJ9; J9UDH2	1	0	2	X
ALMVLGDKNGHV	0	0	2	0	0	2	0	2	0	0	1	0	0	A0A0G4K3J0; A0A0H0UK43; A0A0H0XIS7; C0QW12; D5UB62; D8ICX7; G0ENQ5; J9UH76; K0JMQ0; L0X2B6; L8XVP2; R5LFH3	0	1	0	X
ALNAAVEAAR	0	0	0	0	1	0	1	1	0	0	0	0	1	A0A0G4K3Q5; A0A0G4K3U4; A0A0G4K3Y3; A0A0G4K447; A0A0G4K513; A0A0G4K563; A0A0G4K5A8; A0A0G4K5I2; A0A0G4K5T9; A0A0G4K6H0; A0A0G4K6P2; A0A0G4K8J7; A0A0G4K9P9; A0A0G4K9V8; A0A0G4K9X3; A0A0G4KB05; A0A0G4KBA4; A0A0H0TJ38; A0A0H0TT62; A0A0H0TVQ3; A0A0H0TW39; A0A0H0TWC0; A0A0H0U1V2; A0A0H0U226; A0A0H0U424; A0A0H0U4A9; A0A0H0U4Y3; A0A0H0U614; A0A0H0U9T2; A0A0H0UBE3; A0A0H0UBU3; A0A0H0UF16; A0A0H0UG84; A0A…	0	0	1	X
ALNAGFDIVK	7	3	6	0	0	15	0	15	1	1	1	0	0	A0A0G4K5Z7; A0A0H0VXH0; C0QZ10; D8IFT5; G0EJB4; J9UV76; K0JHQ9; L0X0K4; L8XWF8; R5LLK7	1	3	0	X
ALNAGFDIVKHIDELMK	0	0	0	2	0	0	2	2	0	0	0	1	0	D8IFT5; J9UV76; K0JHQ9	1	0	1	X
ALNAGFDIVKHIDELMKK	0	0	0	8	12	0	20	20	0	0	0	1	1	D8IFT5; J9UV76; K0JHQ9	1	0	2	X
ALNAGFDIVKYIHDLIKK	5	3	0	0	0	8	0	8	1	1	0	0	0	A0A0H0VXH0; C0QZ10	1	2	0	X
ALNALNSQVLDEIEK	16	29	10	0	0	55	0	55	1	1	1	0	0	A0A0H0UTG5; A0A0H0X3Z1; A0A0H0XET1; C0QWH2; D5U563; L0WY31; L8XSB5	1	3	0	BRAHW
ALNALNSQVLDEIEKT	0	4	0	0	0	4	0	4	0	1	0	0	0	A0A0H0UTG5; A0A0H0X3Z1; A0A0H0XET1; C0QWH2; D5U563; L0WY31; L8XSB5	0	1	0	X
ALNALNSQVLDEIEKTFDSVDLNNIR	0	3	0	0	0	3	0	3	0	1	0	0	0	D5U563; L0WY31	1	1	0	X
ALNALNSQVLDEIEKTFDSVDVNNIR	9	28	0	0	0	37	0	37	1	1	0	0	0	A0A0H0UTG5; A0A0H0X3Z1; A0A0H0XET1; C0QWH2	1	2	0	X
ALNALNSQVLDELDK	0	1	0	10	9	1	19	20	0	0	0	1	1	D8IC34; J9UVZ7; K0JKG2	1	0	2	X
ALNALNSQVLDELDKTLDAVDINNIR	0	0	0	21	18	0	39	39	0	0	0	1	1	D8IC34; J9UVZ7; K0JKG2	1	0	2	X
ALNALNSQVLDELNR	0	7	0	0	0	7	0	7	0	1	0	0	0	R5M068	1	1	0	X
ALNANRQLNLTGN	0	0	0	1	0	0	1	1	0	0	0	1	0	A0A0H0USH8; D5U8W2; G0EIL9; J9UXQ6; K0JLS4; L0X7D1; L8XR86; P80161; Q9F0F6	0	0	1	X
ALNANRQLNLTGNSM	1	0	0	0	0	1	0	1	1	0	0	0	0	A0A0H0USH8; D5U8W2; G0EIL9; L0X7D1; L8XR86; P80161; Q9F0F6	0	1	0	X
ALNANRQLNLTGNSMT	1	0	0	0	0	1	0	1	1	0	0	0	0	A0A0H0USH8; D5U8W2; G0EIL9; L0X7D1; L8XR86; P80161; Q9F0F6	0	1	0	X
ALNKDDVFNIFK	0	0	0	0	5	0	5	5	0	0	0	0	1	D8ICJ1	1	0	1	X
ALNNELSGENDAQK	4	0	5	0	0	9	0	9	1	0	1	0	0	A0A0H0U2P4; A0A0H0V4Q6; A0A0H0XF11; C0QW84	0	2	0	X
ALNSQVLDEIEK	0	3	0	0	0	3	0	3	0	1	0	0	0	A0A0H0UTG5; A0A0H0X3Z1; A0A0H0XET1; C0QWH2; D5U563; L0WY31; L8XSB5	0	1	0	X
ALNTSIDNISIK	0	0	0	0	2	0	2	2	0	0	0	0	1	J9UIF5; K0JJ51	1	0	1	X
ALNVPADQYISVR	0	0	0	0	2	0	2	2	0	0	0	0	1	D8IEQ4; J9UWT7; K0JIS2	0	0	1	X
ALPAGVDVQLK	12	5	8	0	14	26	14	39	1	1	1	0	1	A0A0G4K3P7; A0A0H0XIJ9; C0QVZ5; D5UB44; D8ICZ5; G0ENS3; J9TRC4; K0JHU7; L0X617; L8XSF7; P52857; Q9FA05; R5LTC8	0	3	1	X
ALPKDALVEVEIIAVVE	0	0	0	9	2	0	11	11	0	0	0	1	1	D8IFH7; J9UIR2; K0JHB0	0	0	2	X
ALPLELMSK	0	0	0	1	2	0	3	3	0	0	0	1	1	D8IG87; J9UKW3; K0JG77	1	0	2	X
ALPSTPVEVLGFEK	7	9	6	6	7	21	13	34	1	1	1	1	1	A0A0G4K942; C0R1D0; D5U8V7; D8IC94; G0EIM5; J9U0Q9; K0JMI3; L0X4R1; L8XVR6; R5L5Q4	1	3	2	X
ALPTLAFAFSSR	0	0	0	0	3	0	3	3	0	0	0	0	1	D8IDJ6; J9TPL2; K0JFT2	1	0	1	X
ALQEADGDMDK	0	0	0	6	15	0	21	21	0	0	0	1	1	D8IAS0; J9UVA8; K0JI62	1	0	2	X
ALQEADGDMDKAIR	0	0	0	6	7	0	13	13	0	0	0	1	1	D8IAS0; J9UVA8; K0JI62	1	0	2	X
ALQEADGDMDKAIRLLK	0	0	0	3	4	0	7	7	0	0	0	1	1	D8IAS0; J9UVA8; K0JI62	1	0	2	X
ALQEADGDMDKAIRLLKEK	0	0	0	0	3	0	3	3	0	0	0	0	1	D8IAS0; J9UVA8; K0JI62	1	0	1	X
ALQEADGDMDKAIRLLKEKGTAVAAK	0	0	0	0	2	0	2	2	0	0	0	0	1	D8IAS0; J9UVA8; K0JI62	1	0	1	X
ALQEDFQGDFVK	0	0	0	5	7	0	12	12	0	0	0	1	1	D8IDX4; J9UXJ6; K0JG04	1	0	2	X
ALQEDFQGDFVKM	0	0	0	0	2	0	2	2	0	0	0	0	1	D8IDX4; J9UXJ6; K0JG04	0	0	1	X
ALQETDGDMDK	0	4	1	0	0	4	0	4	0	1	1	0	0	A0A0G4K736; A0A0H0UNF7; A0A0H0VYC8; A0A0H0X0Z5; C0QYS0; D5U777; G0EPV4; L0X3H0; L8XVN5; R5L7D9	1	2	0	X
ALQETDGDMDKAIR	7	0	0	0	0	7	0	7	1	0	0	0	0	A0A0G4K736; A0A0H0UNF7; A0A0H0VYC8; A0A0H0X0Z5; C0QYS0; D5U777; G0EPV4; L0X3H0; L8XVN5; R5L7D9	1	1	0	X
ALQLEKENFESR	0	1	0	0	0	1	0	1	0	1	0	0	0	A0A0H0UXB1	1	1	0	X
ALQLLEDILSNINQK	0	0	0	0	3	0	3	3	0	0	0	0	1	D8IF87; J9TT04; K0JGY4	1	0	1	X
ALQNAASIASQVLTA	1	4	0	0	3	5	3	7	1	1	0	0	1	A0A0G4K5P2; A0A0H0TIS1; A0A0H0V6M8; C0QWM4; D5U544; D8IB78; G0EJ80; J9USS2; K0JLL7; L0X051; L8XV88; R5LQ94	0	2	1	X
ALRIEVEAN	0	0	0	3	0	0	3	3	0	0	0	1	0	D8ICR1; J9TRU1; K0JKW3	0	0	1	X
ALSAIGVETMFDDRK	0	0	0	0	1	0	1	1	0	0	0	0	1	D8IB69; J9UST0; K0JJQ8	1	0	1	X
ALSANDINADYYTEPISK	0	2	0	0	0	2	0	2	0	1	0	0	0	A0A0H0UEU6; A0A0H0UWK1; A0A0H0VS22; A0A0H0WFC3; C0R059	1	1	0	X
ALSATRAAVEE	0	0	0	0	5	0	5	5	0	0	0	0	1	A0A0G4K5P2; A0A0H0TIS1; A0A0H0V6M8; C0QWM4; D5U544; D8IB78; G0EJ80; J9USS2; K0JLL7; L0X051; L8XV88; R5LQ94	0	0	1	X
ALSATRAAVEEGVIPGGGITYL	0	0	0	0	1	0	1	1	0	0	0	0	1	A0A0G4K5P2; A0A0H0TIS1; A0A0H0V6M8; C0QWM4; D5U544; D8IB78; G0EJ80; J9USS2; K0JLL7; L0X051; L8XV88; R5LQ94	0	0	1	X
ALSEKGASSENLLAAINR	0	1	1	0	0	2	0	2	0	1	1	0	0	A0A0G4K4L1; A0A0H0VAT4; C0QXN3	1	2	0	X
ALSIGIVGLPNVGK	8	0	4	3	5	12	8	19	1	0	1	1	1	A0A0G4K881; A0A0H0TYM9; A0A0H0UDJ3; A0A0H0W3U6; C0R0D4; D5U5G2; D8IFC0; G0ELF2; J9URU0; K0JFC8; L0WZB5; L8XUY5; R5LDY5	0	2	2	X
ALSKDDFKDILVNPK	14	5	3	0	0	22	0	22	1	1	1	0	0	A0A0G4K4C7; A0A0H0WY24; C0QW38; D5U8R1; L0X2W7; L8XTN4	1	3	0	X
ALSKEDFKDILINPK	0	0	0	4	5	0	9	9	0	0	0	1	1	D8IDR0; J9UP73; K0JGW5	1	0	2	X
ALSKEEILQA	0	0	0	0	1	0	1	1	0	0	0	0	1	A0A0G4K403; A0A0H0XA53; C0QWX5; D5UBG2; D8IEH3; G0EMR5; J9USC0; K0JF55; L0X2T4; L8XSH8; R5LQM0	0	0	1	X
ALSKEEILQAIEEM	0	1	2	3	14	3	17	20	0	0	1	1	1	A0A0G4K403; A0A0H0XA53; C0QWX5; D5UBG2; D8IEH3; G0EMR5; J9USC0; K0JF55; L0X2T4; L8XSH8; R5LQM0	0	1	2	X
ALSKEEILQAIEEMK	33	92	56	75	86	181	161	342	1	1	1	1	1	A0A0G4K403; A0A0H0XA53; C0QWX5; D5UBG2; D8IEH3; G0EMR5; J9USC0; K0JF55; L0X2T4; L8XSH8; R5LQM0	0	3	2	C
ALSKEEILQAIEEMKVIE	0	0	0	0	3	0	3	3	0	0	0	0	1	A0A0G4K403; A0A0H0XA53; C0QWX5; D5UBG2; D8IEH3; G0EMR5; J9USC0; K0JF55; L0X2T4; L8XSH8; R5LQM0	0	0	1	X
ALSKEEILQAIEEMKVIELHE	0	0	0	1	2	0	3	3	0	0	0	1	1	A0A0G4K403; A0A0H0XA53; C0QWX5; D5UBG2; D8IEH3; G0EMR5; J9USC0; K0JF55; L0X2T4; L8XSH8; R5LQM0	0	0	2	X
ALSKEEILQAIEEMKVIELHEL	0	0	4	0	4	4	4	8	0	0	1	0	1	A0A0G4K403; A0A0H0XA53; C0QWX5; D5UBG2; D8IEH3; G0EMR5; J9USC0; K0JF55; L0X2T4; L8XSH8; R5LQM0	0	1	1	X
ALSKEEILQAIEEMKVIELHELV	0	0	0	2	0	0	2	2	0	0	0	1	0	A0A0G4K403; A0A0H0XA53; C0QWX5; D5UBG2; D8IEH3; G0EMR5; J9USC0; K0JF55; L0X2T4; L8XSH8; R5LQM0	0	0	1	X
ALSKEEILQAIEEMKVIELHELVE	0	0	0	0	1	0	1	1	0	0	0	0	1	A0A0G4K403; A0A0H0XA53; C0QWX5; D5UBG2; D8IEH3; G0EMR5; J9USC0; K0JF55; L0X2T4; L8XSH8; R5LQM0	0	0	1	X
ALSKEEILQAIEEMKVIELHELVEA	0	0	0	0	2	0	2	2	0	0	0	0	1	A0A0G4K403; A0A0H0XA53; C0QWX5; D5UBG2; D8IEH3; G0EMR5; J9USC0; K0JF55; L0X2T4; L8XSH8; R5LQM0	0	0	1	X
ALSKEEILQAIEEMKVIELHELVEAIK	1	11	1	22	14	13	36	48	0	1	0	1	1	A0A0G4K403; A0A0H0XA53; C0QWX5; D5UBG2; D8IEH3; G0EMR5; J9USC0; K0JF55; L0X2T4; L8XSH8; R5LQM0	0	1	2	X
ALSKEEILQAIEEMKVIELHELVEAIKEK	8	19	4	31	13	31	43	75	1	1	1	1	1	A0A0G4K403; A0A0H0XA53; C0QWX5; D5UBG2; D8IEH3; G0EMR5; J9USC0; K0JF55; L0X2T4; L8XSH8; R5LQM0	0	3	2	C
ALSKEEILQAIEEMKVIELHELVEAIKEKF	1	0	0	0	0	1	0	1	1	0	0	0	0	A0A0G4K403; A0A0H0XA53; C0QWX5; D5UBG2; D8IEH3; G0EMR5; J9USC0; K0JF55; L0X2T4; L8XSH8; R5LQM0	0	1	0	X
ALSLAIDR	5	5	0	0	0	10	0	10	1	1	0	0	0	A0A0G4K3B3; A0A0G4K4G1; A0A0G4K4R5; A0A0G4K5E6; A0A0G4K5J4; A0A0G4K730; A0A0G4K770; A0A0G4K7W7; A0A0G4K8N9; A0A0G4K9K2; A0A0G4K9R9; A0A0G4KA01; A0A0H0TKR0; A0A0H0TN31; A0A0H0TXL3; A0A0H0TY51; A0A0H0U067; A0A0H0U098; A0A0H0U3F2; A0A0H0U5P5; A0A0H0U9S2; A0A0H0UF59; A0A0H0UGE4; A0A0H0UH90; A0A0H0UJI0; A0A0H0UJW9; A0A0H0UKB7; A0A0H0UKZ6; A0A0H0ULJ8; A0A0H0ULZ5; A0A0H0UN17; A0A0H0UQH7; A0A0H0UR80; A0A…	1	2	0	X
ALSLAIDRDYIVK	0	1	0	0	0	1	0	1	0	1	0	0	0	A0A0G4K3B3; A0A0H0U067; A0A0H0U5P5; A0A0H0UGE4; A0A0H0VIQ9; A0A0H0WYE5; A0A0H0XFK9; C0QVL7; D2WXM7; D5UAG6; D8ICC0; G0EPH0; K0JKL8; L0X521; L8XNK0	1	1	0	X
ALSLAIDRNYIVDNIIK	0	0	0	0	3	0	3	3	0	0	0	0	1	D8IFA4; J9USN4; K0JH52	1	0	1	X
ALSLAIDRNYIVDNIVK	0	0	0	0	2	0	2	2	0	0	0	0	1	D5U4Q8; D8IBG3; J9UDP5; K0JJY1	1	0	1	X
ALSLAIDRNYIVENITK	2	0	0	0	0	2	0	2	1	0	0	0	0	A0A0H0TY51; A0A0H0UW61; A0A0H0W9V4; C0R056; L0X258; L8XNB0; R5L564	1	1	0	X
ALSLAIDRNYIVENVLK	3	0	0	0	1	3	1	4	1	0	0	0	1	A0A0G4K5E6; A0A0G4K8N9; A0A0H0UT00; A0A0H0UWQ1; A0A0H0VHL4; A0A0H0WPF8; C0QYA7; G0EKT2	1	1	1	X
ALSLAIDRNYIVENVVPTAK	13	0	0	8	7	13	14	27	1	0	0	1	1	A0A0G4KA01; A0A0H0U098; C0R1B2; D5UB12; D8I9Q8; J9UGG8; K0JJ88	1	1	2	X
ALSLAIDRNYIVEQITR	5	0	0	0	1	5	1	6	1	0	0	0	1	A0A0G4K7W7; A0A0H0UJI0; A0A0H0UJW9; A0A0H0WRQ8; A0A0H0X7A2; A0A0H0XDH6; C0R055; D8IFS4; G0EKZ9; K0JJF1; L8XPA3	1	1	1	X
ALSLAIDRNYIVEQVTK	2	4	0	0	0	6	0	6	1	1	0	0	0	A0A0G4K770; A0A0H0U3F2; A0A0H0UTT6; A0A0H0V8H3; A0A0H0VF63; A0A0H0VSI0; A0A0H0WCW0; A0A0H0X8B3; C0QZF1; G0EJL9	1	2	0	X
ALSLAIDRNYIVEQVTR	3	3	0	0	0	6	0	6	1	1	0	0	0	A0A0G4K730; A0A0H0UH90; A0A0H0UKB7; A0A0H0UKZ6; A0A0H0V202; A0A0H0VSM6; A0A0H0VU44; A0A0H0X9Z0; A0A0H0XJG9; C0QYS9; G0EPU7; L0X006; L0X2E9; L8XV53	1	2	0	X
ALSNLAIDDYK	9	10	16	3	7	34	10	45	1	1	1	1	1	A0A0G4K7A3; A0A0H0V7T1; C0QZD0; D5U7U7; D8IBJ0; G0EJK1; J9USF0; K0JLG9; L0WYR7; L8XS80	1	3	2	X
ALSNLAIDDYKAFEAVVEVAK	13	4	1	0	1	17	1	18	1	1	1	0	1	A0A0G4K7A3; A0A0H0V7T1; C0QZD0; D5U7U7; D8IBJ0; G0EJK1; J9USF0; K0JLG9; L0WYR7; L8XS80	1	3	1	X
ALSNLAIDDYKAFEAVVEVAKK	19	6	6	7	8	31	14	45	1	1	1	1	1	A0A0G4K7A3; A0A0H0V7T1; C0QZD0; D5U7U7; D8IBJ0; G0EJK1; J9USF0; K0JLG9; L0WYR7; L8XS80	1	3	2	X
ALSNLAIDDYKAFEAVVEVAKKALA	0	0	0	0	4	0	4	4	0	0	0	0	1	A0A0G4K7A3; A0A0H0V7T1; C0QZD0; D5U7U7; D8IBJ0; G0EJK1; J9USF0; K0JLG9; L0WYR7; L8XS80	0	0	1	X
ALSPLGEEYVSTL	0	4	0	0	0	4	0	4	0	1	0	0	0	A0A0G4K672; A0A0H0TLZ5; A0A0H0TNP2; A0A0H0TTN0; A0A0H0U9H9; A0A0H0UD71; A0A0H0UI91; A0A0H0VRI9; A0A0H0VSV6; A0A0H0WI85; A0A0H0X3P3; A0A0H0XEF5; C0QZ16; D8IBJ5; G0EJK0; J9UJI1; K0JGI9; L0X0U5; L8XXG1	0	1	0	X
ALSPLGEEYVSTLTK	0	0	0	6	12	0	18	18	0	0	0	1	1	A0A0H0TTN0; A0A0H0UI91; A0A0H0VRI9; A0A0H0VSV6; D8IBJ5; G0EJK0; J9UJI1; K0JGI9; L8XXG1	1	0	2	X
ALSPLGEEYVSTLTNGLNSR	1	3	5	0	0	8	0	8	1	1	1	0	0	A0A0G4K672; A0A0H0TLZ5; A0A0H0TNP2; A0A0H0U9H9; A0A0H0UD71; A0A0H0WI85; A0A0H0X3P3; A0A0H0XEF5; C0QZ16; L0X0U5	1	3	0	X
ALSTKNDEPTK	0	0	0	2	2	0	3	3	0	0	0	1	1	D8IBL0; J9UJQ3; K0JGJ2; Q6VAN2	1	0	2	X
ALSTKNDEPTKASRPFDK	0	0	0	0	1	0	1	1	0	0	0	0	1	D8IBL0; J9UJQ3; K0JGJ2; Q6VAN2	1	0	1	X
ALSTKNDEPTKASRPFDKGR	0	0	0	0	2	0	2	2	0	0	0	0	1	D8IBL0; J9UJQ3; K0JGJ2; Q6VAN2	1	0	1	X
ALSTRNDDPAKASRPFDK	0	2	0	0	0	2	0	2	0	1	0	0	0	A0A0H0VN76; Q6LC17	1	1	0	X
ALSTRNDDPAKASRPFDKGR	0	4	0	0	0	4	0	4	0	1	0	0	0	A0A0H0VN76; Q6LC17	1	1	0	X
ALSVYLSFF	0	3	0	0	0	3	0	3	0	1	0	0	0	A0A0H0U792; A0A0H0UII1; A0A0H0UYV9; A0A0H0VMS1; C0QVT3; G0ELM3; L8XX33	0	1	0	X
ALSWPESR	0	2	0	0	0	2	0	2	0	1	0	0	0	A0A0G4K7U2; A0A0H0UEW8; C0R030; D8IFV0; G0EKP2; J9UV61; K0JHU5; L0X2Q0; L8XXP9	1	1	0	X
ALTAHAGEAIIYK	0	0	0	0	1	0	1	1	0	0	0	0	1	A0A0G4K3K3; D8IC97; G0ENP0; J9URJ7; K0JKP5; L0X2D1; L8XNR5	0	0	1	X
ALTDIYGIGR	0	0	3	0	0	3	0	3	0	0	1	0	0	A0A0G4K3Q8; A0A0H0UH89; A0A0H0X317; C0QW17; D5UB68; D8ICX2; G0ENQ0; J9UBF0; K0JL74; L0X3G2; L8XVH2; R5LAR9	0	1	0	X
ALTDIYGIGRTL	7	1	4	0	2	12	2	13	1	1	1	0	1	A0A0G4K3Q8; A0A0H0UH89; A0A0H0X317; C0QW17; D5UB68; D8ICX2; G0ENQ0; J9UBF0; K0JL74; L0X3G2; L8XVH2; R5LAR9	0	3	1	X
ALTFLEMLYK	0	0	0	1	0	0	1	1	0	0	0	1	0	D8IEJ9; J9ULN3; K0JIJ5	1	0	1	X
ALTLAIDRNYLVEQVTR	0	5	0	0	0	5	0	5	0	1	0	0	0	A0A0G4KAM8; A0A0H0TIQ1; A0A0H0U0M7; A0A0H0URY4; A0A0H0VI62; A0A0H0WRK4; A0A0H0XAC0; C0R2D8; D8ICD6; G0EP14; J9URR2; K0JKR6; L0X5H3; L8XW16	1	1	0	X
ALTNEWVDML	0	2	0	3	0	2	3	4	0	1	0	1	0	A0A0G4K5P2; A0A0H0TIS1; A0A0H0V6M8; C0QWM4; D5U544; D8IB78; G0EJ80; J9USS2; K0JLL7; L0X051; L8XV88; R5LQ94	0	1	1	X
ALTNEWVDMLK	0	6	0	8	0	6	8	14	0	1	0	1	0	A0A0G4K5P2; A0A0H0TIS1; A0A0H0V6M8; C0QWM4; D5U544; D8IB78; G0EJ80; J9USS2; K0JLL7; L0X051; L8XV88; R5LQ94	0	1	1	X
ALTNEWVDMLKA	1	1	0	3	3	2	7	9	1	1	0	1	1	A0A0G4K5P2; A0A0H0TIS1; A0A0H0V6M8; C0QWM4; D5U544; D8IB78; G0EJ80; J9USS2; K0JLL7; L0X051; L8XV88	0	2	2	X
ALTNEWVDMLKAGIIDPAKVSRS	0	0	0	2	1	0	3	3	0	0	0	1	1	A0A0G4K5P2; A0A0H0TIS1; A0A0H0V6M8; C0QWM4; D5U544; D8IB78; G0EJ80; J9USS2; K0JLL7; L0X051; L8XV88	0	0	2	X
ALTNSILIEK	2	0	0	0	0	2	0	2	1	0	0	0	0	A0A0G4K3K2; A0A0H0U2C0; A0A0H0UJT4; A0A0H0V159; C0QVP4; D5U904; D8IEQ9; G0EPE1; J9UK33; K0JF73; L0X3K1; L8XQI8; R5LFB4	1	1	0	X
ALTNSLLIEK	1	3	0	0	0	4	0	4	1	1	0	0	0	A0A0G4K3K2; A0A0H0U2C0; A0A0H0UJT4; A0A0H0V159; C0QVP4; D5U904; D8IEQ9; G0EPE1; J9UK33; K0JF73; L0X3K1; L8XQI8; R5LFB4	1	2	0	X
ALTPAMIEETESK	0	0	0	6	4	0	10	10	0	0	0	1	1	D8ICV4; J9UQG9; K0JL10	1	0	2	X
ALTTPVDSQTVFEN	0	0	0	2	3	0	5	5	0	0	0	1	1	D8IFB2; J9USP5	0	0	2	X
ALVDDKAPVDGCSVGGANTASK	2	2	0	0	0	4	0	4	1	1	0	0	0	A0A0H0VFA9; A0A0H0WR31; A0A0H0WZ43; C0R021	1	2	0	X
ALVEAGADVNAK	0	0	0	7	12	0	19	19	0	0	0	1	1	D8IA96; J9UU68; K0JIG5; L0X2I1	1	0	2	X
ALVEDALTK	0	0	0	9	2	0	11	11	0	0	0	1	1	A0A0G4K784; A0A0H0WDA7; C0QZG8; D5U5E1; D8IFQ2; G0EJQ5; J9UVB1; K0JHJ5; L0WZ65; L8XR05	1	0	2	X
ALVEDALTKL	0	0	0	3	0	0	3	3	0	0	0	1	0	A0A0G4K784; A0A0H0WDA7; C0QZG8; D5U5E1; D8IFQ2; G0EJQ5; J9UVB1; K0JHJ5; L0WZ65; L8XR05	0	0	1	X
ALVEDALTKLTPAK	0	0	0	14	5	0	19	19	0	0	0	1	1	A0A0G4K784; A0A0H0WDA7; C0QZG8; D5U5E1; D8IFQ2; G0EJQ5; J9UVB1; K0JHJ5; L0WZ65; L8XR05	1	0	2	X
ALVERGLLGKEIDVVG	0	0	0	1	0	0	1	1	0	0	0	1	0	A0A0G4KA43; D5UAB9; D8IB86; J9UE83; K0JJQ2; Q8VM39; R5LAH7	0	0	1	X
ALVERGLLGKEIEV	0	2	0	0	0	2	0	2	0	1	0	0	0	A0A0H0UCR6; C0R213; G0EIA7; L0X5P7; Q8VNZ1	0	1	0	X
ALVGDIEKAILKADLGFNPFNDGGNIR	0	0	0	1	2	0	3	3	0	0	0	1	1	D8IBK4; J9UDG4; K0JK16	1	0	2	X
ALVGESQDFR	28	19	14	0	0	60	0	60	1	1	1	0	0	A0A0G4K3W7; A0A0H0W6P6; C0QW51; D5U8P5; G0ENE2; L0X360; L8XS83	1	3	0	BRAHW
ALVGESQDFRTT	0	1	0	0	0	1	0	1	0	1	0	0	0	A0A0G4K3W7; A0A0H0W6P6; C0QW51; D5U8P5; G0ENE2; L0X360; L8XS83	0	1	0	X
ALVGESQDFRTTL	0	2	0	0	0	2	0	2	0	1	0	0	0	A0A0G4K3W7; A0A0H0W6P6; C0QW51; D5U8P5; G0ENE2; L0X360; L8XS83	0	1	0	X
ALVGESQDFRTTLKR	2	0	0	0	0	2	0	2	1	0	0	0	0	A0A0G4K3W7; A0A0H0W6P6; C0QW51; D5U8P5; G0ENE2; L0X360; L8XS83	1	1	0	X
ALVKPVYELEMYGGADGTK	13	3	10	0	0	26	0	26	1	1	1	0	0	A0A0G4K8P6; A0A0H0TRE1; A0A0H0V489; A0A0H0WR23; B7T1P5; C0R0T5; L8XQZ8; P32520	0	3	0	X
ALVLSNLIAILQK	3	1	0	0	0	4	0	4	1	1	0	0	0	A0A0G4K5Q4; A0A0H0U9J2; A0A0H0UBN6; A0A0H0V8J1; A0A0H0WRW3; C0QYM2; D8IFC3; G0ELC5; J9URU7; K0JJD5; L0X173; L8XV57	1	2	0	X
ALVSEVLAAKPHNESPLGYIQK	0	1	0	0	0	1	0	1	0	1	0	0	0	A0A0G4K6L6; A0A0H0TPZ9; A0A0H0WTM1; A0A0H0XMM3; C0QXX5; D5U4P4; D8IA39; G0EP84; J9UTY6; K0JIH6; L0WZM9; L8XTB2	1	1	0	X
ALYEDDFQFEVLK	0	0	2	0	0	2	0	2	0	0	1	0	0	A0A0G4K9N3; A0A0H0U6R8; A0A0H0U8Z1; A0A0H0WLA1; C0R1V1; G0EQF2; L0X3W9; L8XQR9	1	1	0	X
ALYFRDPDGIILELMENI	0	0	0	4	3	0	8	8	0	0	0	1	1	D8IDP9; J9UQD0; K0JHJ3	0	0	2	X
ALYLHCLPADINDVSCKDGEVAASVFDR	0	0	0	0	1	0	1	1	0	0	0	0	1	A7LAU7; A7LAW3; C0QVY9; D5U6Z5; D8IC48; J9UR76; K0JMG0; L0WZF8; L8XR44	1	0	1	X
ALYNVLENEIIPLFYDR	42	9	33	0	0	84	0	84	1	1	1	0	0	A0A0H0UMN1; A0A0H0XF03; C0QXJ0	1	3	0	BRAHW
ALYNVLENEIIPLFYDRGR	7	3	0	0	0	10	0	10	1	1	0	0	0	A0A0H0UMN1; A0A0H0XF03; C0QXJ0	1	2	0	X
ALYNVLENEIIPLFYER	0	0	2	0	0	2	0	2	0	0	1	0	0	A0A0G4K4X7; D5U8L9; G0EMA7; L0X115; L8XSH4	1	1	0	X
ALYVGLSNYDGATMER	0	1	0	0	0	1	0	1	0	1	0	0	0	J9TTA9; K0JH77	1	1	0	X
ALYVSGEQDR	7	0	2	0	0	9	0	9	1	0	1	0	0	A0A0H0VGM6; C0QYM3	1	2	0	X
ALYVSGEQDRVN	0	2	0	0	0	2	0	2	0	1	0	0	0	A0A0H0VGM6; C0QYM3	0	1	0	X
ALYVSSEEDR	0	0	0	1	7	0	8	8	0	0	0	1	1	D8IA21; J9UUX2; K0JFP9	1	0	2	X
ALYVSSEEDRVN	0	0	0	0	1	0	1	1	0	0	0	0	1	D8IA21; J9UUX2; K0JFP9	0	0	1	X
ALYVSSEEDRVNQ	0	0	0	3	2	0	4	4	0	0	0	1	1	D8IA21; J9UUX2; K0JFP9	0	0	2	X
ALYVSSEEDRVNQAVK	0	0	0	5	14	0	19	19	0	0	0	1	1	D8IA21; J9UUX2; K0JFP9	1	0	2	X
AMAEAENIR	0	0	0	0	1	0	1	1	0	0	0	0	1	A0A0G4K5L7; A0A0H0TXS2; A0A0H0WS36; C0QX60; D5U3U6; D8IBS2; G0EN50; J9US68; K0JK76; L0X2H2; L8XUG0	1	0	1	X
AMAEGNKDVANL	0	0	0	0	2	0	2	2	0	0	0	0	1	D8IC63; J9URA7; K0JKM3	0	0	1	X
AMANDNNMPIR	0	0	5	0	0	5	0	5	0	0	1	0	0	A0A0G4K5J9; A0A0H0UN12; A0A0H0V601; A0A0H0WJ76; A0A0H0XF43; C0QWP4; D8IBQ4; G0EJ54; J9UT36; K0JK59	0	1	0	X
AMANPNPEIQYEK	0	0	0	0	2	0	2	2	0	0	0	0	1	A0A0H0U4I5; A0A0H0U8T4; A0A0H0UJK5; A0A0H0UVD8; A0A0H0UVY4; A0A0H0VCL8; A0A0H0W4B5; A0A0H0WM17; A0A0H0WUW5; A0A0H0WYF0; A0A0H0XKH2; C0R1U5; D8IEZ5; G0EQF9; J9UWP4; K0JF91; L0X7J3; L8XST7	0	0	1	X
AMDAIDKLR	0	1	0	0	0	1	0	1	0	1	0	0	0	A0A0G4K571; A0A0H0VNN6; C0QXP7; D5U5F7; G0EKC5; L0X2Y9; L8XR03	0	1	0	X
AMDAIDKLRDT	2	4	3	0	0	9	0	9	1	1	1	0	0	A0A0G4K571; A0A0H0VNN6; C0QXP7; D5U5F7; G0EKC5; L0X2Y9; L8XR03	0	3	0	X
AMDAIDKLRDTAT	0	2	0	0	0	2	0	2	0	1	0	0	0	A0A0G4K571; A0A0H0VNN6; C0QXP7; D5U5F7; G0EKC5; L0X2Y9; L8XR03	0	1	0	X
AMDAIDKLRDTATS	0	3	0	0	0	3	0	3	0	1	0	0	0	A0A0G4K571; A0A0H0VNN6; C0QXP7; D5U5F7; G0EKC5; L0X2Y9; L8XR03	0	1	0	X
AMDAIDKLRDTATSH	0	2	0	0	0	2	0	2	0	1	0	0	0	A0A0G4K571; A0A0H0VNN6; C0QXP7; D5U5F7; G0EKC5; L0X2Y9; L8XR03	0	1	0	X
AMDAIDKLRDTATSHGR	0	4	0	0	0	4	0	4	0	1	0	0	0	A0A0G4K571; A0A0H0VNN6; C0QXP7; D5U5F7; G0EKC5; L0X2Y9; L8XR03	0	1	0	X
AMDFFDVKDEIKK	0	4	0	0	0	4	0	4	0	1	0	0	0	A0A0G4K9A4; A0A0H0UEX8; A0A0H0V0T6; C0R1J2; G0EHZ1; L0X2J6; L8XRS0	1	1	0	X
AMDFVDALVELQK	20	34	17	0	0	71	0	71	1	1	1	0	0	A0A0G4KAN6; A0A0H0UD54; A0A0H0UK62; A0A0H0V525; C0R2F2; G0EPN7	1	3	0	BRAHW
AMDFVEALVDLQK	0	0	0	53	62	0	115	115	0	0	0	1	1	D8ICB1	1	0	2	BRAPL
AMDLVDLER	0	4	0	0	0	4	0	4	0	1	0	0	0	A0A0G4K9G6; A0A0H0VUL9; A0A0H0WXT7; C0R0V4; D5U8K6; D8IBW9; G0EJV0; J9TTJ5; L0X6X4; L8XTF7	1	1	0	X
AMDMAVAVYDK	0	0	0	12	0	0	12	12	0	0	0	1	0	D8ID54; J9UPY1; K0JI37	0	0	1	X
AMDNLVSLMNK	0	0	0	2	2	0	3	3	0	0	0	1	1	D8IAF6; J9ULS6; K0JIX3	1	0	2	X
AMDPASSEFYNK	0	6	0	0	0	6	0	6	0	1	0	0	0	A0A0G4KAH6; A0A0H0W3D6; A0A0H0XEZ9; C0QV52; D5U9W9; G0EQW4; L0X4B5; L8XSM5	0	1	0	X
AMDPASSEFYNKDKKK	0	1	0	0	0	1	0	1	0	1	0	0	0	A0A0G4KAH6; A0A0H0W3D6; A0A0H0XEZ9; C0QV52; D5U9W9; G0EQW4; L0X4B5; L8XSM5	0	1	0	X
AMEAVANQGK	2	11	0	24	25	13	49	61	0	1	0	1	1	A0A0G4KAR3; A0A0H0UU00; C0QV47; D5U9X0; D8ICV2; G0EQX0; J9TRI1; K0JHQ3; L0X4C1; L8XSG4; R5LHD1	1	1	2	C
AMEEGENPR	0	0	0	0	3	0	3	3	0	0	0	0	1	D8IFJ0; J9UIN2; K0JJ29	1	0	1	X
AMEELNKLD	0	4	5	0	0	8	0	8	0	1	1	0	0	A0A0G4K5H7; A0A0H0UHR6; C0QWF2; D5U584; G0EK59; L0WZG6; L8XQ36	0	2	0	X
AMEELYNLPQIISSFTDK	0	0	6	0	0	6	0	6	0	0	1	0	0	A0A0H0UQ41; A0A0H0WUL4; A0A0H0X1W2; C0R225	1	1	0	X
AMEELYNLPQIISSFTDKGLER	0	2	0	0	0	2	0	2	0	1	0	0	0	A0A0H0UQ41; A0A0H0WUL4; A0A0H0X1W2; C0R225	1	1	0	X
AMEILKQGLIK	0	0	0	0	2	0	2	2	0	0	0	0	1	D8IAU1; J9UUG3; K0JI46	1	0	1	X
AMEIVDNDASLK	0	3	0	0	0	3	0	3	0	1	0	0	0	A0A0G4K4G3; A0A0H0TS56; A0A0H0TW16; A0A0H0UA98; A0A0H0UHG3; A0A0H0UL07; A0A0H0UU77; A0A0H0VFR1; A0A0H0VPI2; A0A0H0W383; A0A0H0WMT2; A0A0H0XLN7; C0QXJ4; G0EMA5; L0X0R0; L8XW15	1	1	0	X
AMEKVGKEGVITVEEAKS	0	0	0	0	2	0	2	2	0	0	0	0	1	A0A0G4K5P2; A0A0H0TIS1; A0A0H0V6M8; C0QWM4; D5U544; D8IB78; F8UU24; G0EJ80; G1EI49; J9USS2; K0JLL7; L0X051; L8XV88; Q3YL98; Q3YLA0; Q3YLA1; Q3YLA2; Q3YLA3; R5LQ94; T1WEF0; T1WEF7; T1WEG1; T1WEW3; T1WEW8; T1WF92; T1WFA1; T1WFJ0; T1WFJ6; T1WFK2; T1WGB0; T1WGB4; T1WGB9	0	0	1	X
AMENKDYITSR	6	0	0	0	0	6	0	6	1	0	0	0	0	A0A0G4K6Y3; A0A0H0X2L0; C0QZA3; G0EMK4; L0WYA8; Q7X3H8	1	1	0	X
AMEQLPVQAGTR	0	0	0	13	5	0	18	18	0	0	0	1	1	A0A0G4K3T0; A0A0H0UY93; A0A0H0VE59; C0QV98; D8ICR0; G0EQR1; J9URY6; K0JMR2; O87445	0	0	2	X
AMESKDHITVR	0	0	0	9	3	0	11	11	0	0	0	1	1	D8IF42; J9URK7; K0JJ31	1	0	2	X
AMFAYAMVDNISK	1	0	0	0	0	1	0	1	1	0	0	0	0	A0A0G4K9L3; A0A0H0V7M6; A0A0H0VHA2; A0A0H0VTJ7; A0A0H0XA64; C0R1F9; G0EIK1; L0X4P3	1	1	0	X
AMFNNMITSLFK	0	0	0	1	0	0	1	1	0	0	0	1	0	D8ICW8; J9UGZ0	1	0	1	X
AMFNNMITSLFKYEK	0	0	0	0	6	0	6	6	0	0	0	0	1	D8ICW8; J9UGZ0	1	0	1	X
AMFNNMITSLFKYEKIETTK	0	0	0	0	5	0	5	5	0	0	0	0	1	D8ICW8; J9UGZ0	1	0	1	X
AMFRPLYVLHAYSSR	4	3	0	0	0	7	0	7	1	1	0	0	0	A0A0G4K9L3; A0A0H0V7M6; A0A0H0VHA2; A0A0H0VTJ7; A0A0H0XA64; C0R1F9; G0EIK1	1	2	0	X
AMGIASAEGIDNAMK	0	7	0	0	0	7	0	7	0	1	0	0	0	A0A0H0TSQ1; C0QWH3; L0WZE5	0	1	0	X
AMGMEFGNADKPLL	0	0	0	0	3	0	3	3	0	0	0	0	1	D8ICL6; J9UR38; K0JMP4	0	0	1	X
AMGMEFGNADKPLLV	0	0	0	0	1	0	1	1	0	0	0	0	1	D8ICL6; J9UR38; K0JMP4	0	0	1	X
AMGMEFGNADKPLLVSVR	0	0	0	8	13	0	20	20	0	0	0	1	1	D8ICL6; J9UR38; K0JMP4	1	0	2	X
AMGQGNDELGELLLK	0	0	0	7	7	0	14	14	0	0	0	1	1	D8I9Z6; J9UTZ6; K0JJA5	1	0	2	X
AMHEAEDILMEDMGLIPLYFYTDPIMISK	0	4	2	0	0	5	0	5	0	1	1	0	0	A0A0G4KAM8; A0A0H0TIQ1; A0A0H0U0M7; A0A0H0URY4; A0A0H0VI62; A0A0H0WRK4; A0A0H0XAC0; C0R2D8	1	2	0	X
AMHEAEDILMNDMGLIPIYFYTDPIMISK	0	0	0	2	0	0	2	2	0	0	0	1	0	D5UA13; D8ICD6; J9URR2; K0JKR6	1	0	1	X
AMHESPVL	2	3	0	0	0	5	0	5	1	1	0	0	0	A0A0G4K3T0; A0A0H0UY93; A0A0H0VE59; C0QV98; D8ICR0; G0EQR1; J9URY6; K0JMR2; L8XRL5; R5LU45	0	2	0	X
AMIDDNISDKLNADNNITNLDIK	0	0	0	1	3	0	4	4	0	0	0	1	1	D8IDV5; J9UST1; K0JF07	1	0	2	X
AMIDDNISDKLNADNNITNLDIKK	0	0	0	5	3	0	8	8	0	0	0	1	1	D8IDV5; J9UST1; K0JF07	1	0	2	X
AMKGVITQAMKK	0	0	0	3	1	0	4	4	0	0	0	1	1	R5LAP1	1	0	2	X
AMLEDIAILT	0	4	0	0	0	4	0	4	0	1	0	0	0	A0A0G4K5P2; A0A0H0TIS1; A0A0H0V6M8; C0QWM4; D5U544; D8IB78; G0EJ80; J9USS2; K0JLL7; L0X051; L8XV88; R5LQ94	0	1	0	X
AMLEDIAILTGGQV	0	1	0	0	0	1	0	1	0	1	0	0	0	A0A0G4K5P2; A0A0H0TIS1; A0A0H0V6M8; C0QWM4; D5U544; D8IB78; G0EJ80; J9USS2; K0JLL7; L0X051; L8XV88; R5LQ94	0	1	0	X
AMLEDIAILTGGQVI	0	1	0	0	0	1	0	1	0	1	0	0	0	A0A0G4K5P2; A0A0H0TIS1; A0A0H0V6M8; C0QWM4; D5U544; D8IB78; G0EJ80; J9USS2; K0JLL7; L0X051; L8XV88; R5LQ94	0	1	0	X
AMLEDIAILTGGQVISEDLGMK	60	207	83	174	113	350	287	637	1	1	1	1	1	A0A0G4K5P2; A0A0H0TIS1; A0A0H0V6M8; C0QWM4; D5U544; D8IB78; G0EJ80; J9USS2; K0JLL7; L0X051; L8XV88; R5LQ94	1	3	2	C
AMLEDIAILTGGQVISEDLGMKLE	0	0	1	0	0	1	0	1	0	0	1	0	0	A0A0G4K5P2; A0A0H0TIS1; A0A0H0V6M8; C0QWM4; D5U544; D8IB78; G0EJ80; J9USS2; K0JLL7; L0X051; L8XV88; R5LQ94	0	1	0	X
AMLQPTIPGWK	0	12	0	16	25	12	41	53	0	1	0	1	1	A0A0G4K843; A0A0H0UN97; A0A0H0W3V6; C0R0E5; D5U5S2; D8IFS5; G0ELG2; J9UPD6; K0JJV6; L0X1S2; L8XUY8	0	1	2	C
AMLSNMLTSLLK	15	5	2	0	0	22	0	22	1	1	1	0	0	A0A0H0V2Z8; A0A0H0XDS3; C0QW21; D5UB72; L0X2C6; R5LFG5	1	3	0	X
AMLSNMLTSLLKYEK	9	2	0	0	0	11	0	11	1	1	0	0	0	A0A0H0V2Z8; A0A0H0XDS3; C0QW21; D5UB72; L0X2C6; R5LFG5	1	2	0	X
AMLSNMLTSLLKYEKIETTK	5	0	0	0	0	5	0	5	1	0	0	0	0	A0A0H0V2Z8; A0A0H0XDS3; C0QW21; D5UB72; L0X2C6; R5LFG5	1	1	0	X
AMMPYTGEDK	0	0	0	0	2	0	2	2	0	0	0	0	1	A0A0G4KAA5; A0A0H0TXU8; A0A0H0VMI1; C0R1P1; D5UB92; D8IDL9; G0EHV9; J9U9L9; K0JFT0; L0X5U1; L8XUT5	1	0	1	X
AMMPYTGEDKWGVTTTLTTK	0	0	0	3	3	0	6	6	0	0	0	1	1	D8IDL9; J9U9L9; K0JFT0	1	0	2	X
AMPTYQSANGGFSYYPSK	0	0	0	0	1	0	1	1	0	0	0	0	1	J9UTI7	1	0	1	X
AMQVLYDKYTK	0	0	0	1	2	0	3	3	0	0	0	1	1	D8IEE2; J9UX46; K0JIC8	1	0	2	X
AMQVLYDKYTQEK	3	4	0	0	0	7	0	7	1	1	0	0	0	A0A0H0TYL7; A0A0H0UGF7; A0A0H0WNE4; C0R170; G0EJ26; L0X2Y2; L8XS33	1	2	0	X
AMSIPDGLILK	0	0	0	9	13	0	21	21	0	0	0	1	1	D8IFJ0; J9UIN2; K0JJ29	1	0	2	X
AMSIPDGLILKYMELVTDIPMNDIRNYKK	0	0	0	1	2	0	3	3	0	0	0	1	1	D8IFJ0; J9UIN2; K0JJ29	1	0	2	X
AMSLAIESAK	5	3	3	3	8	10	11	21	1	1	1	1	1	A0A0G4K4W0; A0A0H0VN76; C0QYL0; D5U709; D8IBL0; G0ELB4; J9UJQ3; K0JGJ2; L0X2H5; L8XVL5; Q6LC17; Q6VAN2; R5LPZ5	1	3	2	X
AMTEVVKK	0	0	0	3	0	0	3	3	0	0	0	1	0	A0A0G4K6M6; A0A0H0TY53; A0A0H0V274; A0A0H0V9F5; A0A0H0XA98; C0QY07; D5U4C9; D8I9T6; G0EPB7; J9UGL5; K0JKW5; L0X024; L8XSV2	1	0	1	X
AMTSSSSPGIALK	9	0	11	0	0	20	0	20	1	0	1	0	0	A0A0G4K3T5; A0A0H0UGN7; A0A0H0UY97; A0A0H0W5C6; A0A0H0WAD4; C0QVA3; D5UAG9; G0EQQ6; L0X698; L8XVD2; R5LNL9	1	2	0	X
AMVILEKIFENDQAGKLDR	2	0	0	0	0	2	0	2	1	0	0	0	0	A0A0G4K9Z0; A0A0H0U088; A0A0H0U509; A0A0H0VUL5; C0R1A2; G0EIZ3; L0X3I0; L8XML7	1	1	0	X
AMVKEGLKNV	1	0	0	0	2	1	2	3	1	0	0	0	1	A0A0G4K5P2; A0A0H0TIS1; A0A0H0V6M8; C0QWM4; D5U544; D8IB78; F8UU24; G0EJ80; G1EI49; J9USS2; K0JLL7; L0X051; L8XV88; Q3YL98; Q3YL99; Q3YLA0; Q3YLA1; Q3YLA2; Q3YLA3; R5LQ94; T1WEF0; T1WEF7; T1WEG1; T1WEV9; T1WEW3; T1WEW8; T1WF92; T1WFA1; T1WFJ0; T1WFJ6; T1WFK2; T1WGB0; T1WGB4; T1WGB9	0	1	1	X
AMVNDLGQR	0	1	1	0	0	2	0	2	0	1	1	0	0	A0A0G4K942; C0R1D0; D5U8V7; D8IC94; G0EIM5; J9U0Q9; K0JMI3; L0X4R1; L8XVR6	1	2	0	X
AMVNQLDFIDSAK	0	0	0	0	3	0	3	3	0	0	0	0	1	A0A0G4K309; A0A0H0U839; A0A0H0USH9; C0QV97; D5UAX8; D8ICR1; G0EQR2; J9TRU1; K0JKW3; L0X5X8; L8XRF2	0	0	1	X
AMVSIVEAAEK	0	2	0	9	13	2	22	24	0	1	0	1	1	A0A0G4K5B5; A0A0H0U2X0; A0A0H0U9H1; A0A0H0VCC4; A0A0H0VMZ9; C0QVT6; D8IBL3; J9TTW3; K0JM01; L0X0N1; L8XT16	1	1	2	X
AMWKDIWK	0	0	0	3	0	0	3	3	0	0	0	1	0	A0A0G4K4X7; D5U8L9; D8IAN7; G0EMA7; J9TXG7; K0JJZ0	1	0	1	X
AMWVFYEYPEK	0	0	0	19	3	0	21	21	0	0	0	1	1	A0A0G4KA99; A0A0H0UFD5; A0A0H0VAB2; A0A0H0W5D6; A0A0H0WP44; C0R295; D8ID45; G0ENY0; J9URK6; K0JLF9; L8XSZ6; R5LR44	1	0	2	X
AMWVFYEYPEKK	0	0	0	13	3	0	16	16	0	0	0	1	1	A0A0G4KA99; A0A0H0UFD5; A0A0H0VAB2; A0A0H0W5D6; A0A0H0WP44; C0R295; D8ID45; G0ENY0; J9URK6; K0JLF9; L8XSZ6; R5LR44	1	0	2	X
AMWVFYEYPEKKFDDIK	0	0	0	3	0	0	3	3	0	0	0	1	0	A0A0G4KA99; A0A0H0UFD5; A0A0H0VAB2; A0A0H0W5D6; A0A0H0WP44; C0R295; D8ID45; G0ENY0; J9URK6; K0JLF9; L8XSZ6; R5LR44	1	0	1	X
AMWVFYEYPEKKFDDIKTPFTMPK	0	0	1	20	5	1	26	26	0	0	0	1	1	A0A0G4KA99; A0A0H0UFD5; A0A0H0VAB2; A0A0H0W5D6; A0A0H0WP44; C0R295; D8ID45; G0ENY0; J9URK6; K0JLF9; L8XSZ6	1	0	2	X
AMYESGGKFVQAESE	0	0	0	1	0	0	1	1	0	0	0	1	0	D8IED3; J9U2C2; K0JGD4	0	0	1	X
AMYKEEKGEEFPEDPK	4	13	0	0	0	17	0	17	1	1	0	0	0	A0A0G4K8D1; A0A0H0UHY2; A0A0H0UIG1; A0A0H0WG25; A0A0H0XB87; C0R0M9; G0EKA7	1	2	0	X
AMYKEEKGEEFPEDPKVQLWHAINAVFR	2	6	2	0	0	10	0	10	1	1	1	0	0	A0A0G4K8D1; A0A0H0UHY2; A0A0H0UIG1; A0A0H0WG25; A0A0H0XB87; C0R0M9; G0EKA7	1	3	0	X
AMYKQEMGEAFPDDPK	0	0	0	3	0	0	3	3	0	0	0	1	0	D8ICL6; J9UR38; K0JMP4	1	0	1	X
AMYNFNNIINTVK	0	6	3	0	0	9	0	9	0	1	1	0	0	A0A0H0U0E9; A0A0H0UJW4; A0A0H0UPQ4; A0A0H0UYS5; A0A0H0WRQ5; A0A0H0XFD1; C0R061	1	2	0	X
ANAEIENNPYRK	4	0	0	0	0	4	0	4	1	0	0	0	0	A0A0H0TUX4; A0A0H0UQT5; C0QXU8	1	1	0	X
ANAENMLADLWR	0	0	0	0	3	0	3	3	0	0	0	0	1	D8IDS5; J9UP92; K0JFX8	1	0	1	X
ANAKEEQVNNITDR	0	0	0	2	3	0	4	4	0	0	0	1	1	D8IEH6; J9U1Z0; K0JIG4	1	0	2	X
ANASILDGVK	0	0	3	0	0	3	0	3	0	0	1	0	0	A0A0G4K5Q5; A0A0H0W5Y2; C0QWQ6; D5U6G3; D8IBK4; G0EIW2; J9UDG4; K0JK16; L0WZZ6; L8XMW9	1	1	0	X
ANASILDGVKVEAYGSSMPLK	1	1	0	0	0	2	0	2	1	1	0	0	0	A0A0G4K5Q5; A0A0H0W5Y2; C0QWQ6; D8IBK4; G0EIW2; J9UDG4; K0JK16; L0WZZ6; L8XMW9	1	2	0	X
ANASIQLTENAK	0	0	0	0	3	0	3	3	0	0	0	0	1	D8IAD2; J9UTI4; K0JFS3	1	0	1	X
ANAVKVTL	0	5	2	4	6	7	10	17	0	1	1	1	1	A0A0G4K5P2; A0A0H0TIS1; A0A0H0V6M8; C0QWM4; D5U544; D8IB78; G0EJ80; J9USS2; K0JLL7; L0X051; L8XV88; R5LQ94	0	2	2	X
ANAVKVTLGPRGR	0	1	0	0	0	1	0	1	0	1	0	0	0	A0A0G4K5P2; A0A0H0TIS1; A0A0H0V6M8; C0QWM4; D5U544; D8IB78; G0EJ80; J9USS2; K0JLL7; L0X051; L8XV88; R5LQ94	0	1	0	X
ANDDNNLMQNSYLK	1	3	0	0	0	4	0	4	1	1	0	0	0	A0A0G4K8R7; A0A0H0TPD1; A0A0H0TXF3; A0A0H0WZ77; A0A0H0XL33; C0R0V7; G0EJU7; L0X364; L8XW46	1	2	0	X
ANDGDYWDYIFGGTGK	0	0	0	8	0	0	8	8	0	0	0	1	0	D8ICB1; J9UKJ0; K0JH90	0	0	1	X
ANDIEAAKKIVAGTARA	0	0	1	0	0	1	0	1	0	0	1	0	0	A0A0G4K485; A0A0H0XFL7; C0QWX2; D5UBF9; D8IEH0; G0EMR8; J9UXV3; K0JHR3; L0X1Y3; L8XPF6	0	1	0	X
ANDIEAAKKIVAGTARAMGIKVE	0	0	1	0	0	1	0	1	0	0	1	0	0	A0A0G4K485; A0A0H0XFL7; C0QWX2; D5UBF9; D8IEH0; G0EMR8; J9UXV3; K0JHR3; L0X1Y3; L8XPF6	0	1	0	X
ANDIVGLWYAEK	0	0	1	0	0	1	0	1	0	0	1	0	0	A0A0H0XIZ2; C0QX97	1	1	0	X
ANDLKLPSQA	0	0	0	0	3	0	3	3	0	0	0	0	1	A0A0G4K309; A0A0H0U839; A0A0H0USH9; C0QV97; D5UAX8; D8ICR1; G0EQR2; J9TRU1; K0JKW3; L0X5X8; L8XRF2	0	0	1	X
ANDLKLPSQAAN	0	0	0	0	2	0	2	2	0	0	0	0	1	A0A0G4K309; A0A0H0U839; A0A0H0USH9; C0QV97; D5UAX8; D8ICR1; G0EQR2; J9TRU1; K0JKW3; L0X5X8; L8XRF2	0	0	1	X
ANDLKLPSQAANTIIM	0	0	0	0	4	0	4	4	0	0	0	0	1	A0A0G4K309; A0A0H0U839; A0A0H0USH9; C0QV97; D5UAX8; D8ICR1; G0EQR2; J9TRU1; K0JKW3; L0X5X8; L8XRF2	0	0	1	X
ANDLTDIAER	0	0	0	1	0	0	1	1	0	0	0	1	0	D8ICD3; J9U0W6; K0JMK3	1	0	1	X
ANDLTDIAERWIR	0	0	0	3	1	0	3	3	0	0	0	1	1	D8ICD3; J9U0W6; K0JMK3	1	0	2	X
ANDLTDIAERWIRNIRGEK	0	0	0	2	0	0	2	2	0	0	0	1	0	D8ICD3; J9U0W6; K0JMK3	1	0	1	X
ANEDGSNPQKLFEGQLDSPKGFS	1	0	2	0	0	3	0	3	1	0	1	0	0	A0A0G4K4G0; A0A0H0U4W8; A0A0H0UUH9; C0QXQ6; D5U5Q6; G0EKD4; L0X6G3; L8XV14	0	2	0	X
ANEDGSNPTKL	0	0	0	0	1	0	1	1	0	0	0	0	1	D8IG77; J9UKU4; K0JG81	0	0	1	X
ANEDGSNPTKLFEGELDSPKGFS	0	0	0	3	9	0	12	12	0	0	0	1	1	D8IG77; J9UKU4; K0JG81	0	0	2	X
ANEGEPVESVIK	0	0	0	3	0	0	3	3	0	0	0	1	0	A0A0G4K5M4; A0A0H0UVV6; C0QWM3; D5U545; D8IBK5; G0EJ81; J9UJR0; K0JGJ1; L0X3L7; L8XU13	0	0	1	X
ANEGEPVESVIKR	0	0	0	4	5	0	9	9	0	0	0	1	1	A0A0G4K5M4; A0A0H0UVV6; C0QWM3; D5U545; D8IBK5; G0EJ81; J9UJR0; K0JGJ1; L0X3L7; L8XU13	0	0	2	X
ANEGEPVESVIKRF	9	10	3	0	0	21	0	21	1	1	1	0	0	A0A0G4K5M4; A0A0H0UVV6; C0QWM3; D5U545; D8IBK5; G0EJ81; J9UJR0; K0JGJ1; L0X3L7; L8XU13	0	3	0	X
ANEIAALLK	0	0	0	3	3	0	5	5	0	0	0	1	1	D8IBP7; J9UJ83; K0JLM2	1	0	2	X
ANEIAALLKEEIK	0	0	0	2	8	0	9	9	0	0	0	1	1	D8IBP7; J9UJ83; K0JLM2	1	0	2	X
ANEIINILK	0	0	0	1	0	0	1	1	0	0	0	1	0	D8IEE0; K0JGD3	0	0	1	X
ANEMIIEEIKEKLAEYNAHLGMRG	0	0	2	0	0	2	0	2	0	0	1	0	0	A0A0G4K4B0; A0A0H0TMH4; C0QW20; D8ICW9; G0ENP7; J9UQI5; L0X3Q7; L8XWV2	0	1	0	X
ANEPSFIPYTAEVLAEAR	0	0	0	0	17	0	17	17	0	0	0	0	1	D8IF46; J9URL6; K0JIJ0	1	0	1	X
ANEQMIILVDIDK	0	6	0	0	0	6	0	6	0	1	0	0	0	A0A0G4K7X5; A0A0H0W5W1; C0QZC1; D5U5T4; D8IG37; G0EN24; J9UP16; K0JHX4; L0X130; L8XK64	1	1	0	X
ANEQMIILVDIDKVFLENELDSLTNK	0	0	0	9	17	0	26	26	0	0	0	1	1	D8IG37; J9UP16; K0JHX4	1	0	2	X
ANESTKMLLGGNGDLR	0	0	0	1	1	0	2	2	0	0	0	1	1	A0A0G4KAF0; A0A0H0U1K0; A0A0H0U1W3; A0A0H0US57; A0A0H0UZA3; A0A0H0VAV1; A0A0H0XD06; C0R256	1	0	2	X
ANETKEDVSQFIDER	10	12	0	0	0	22	0	22	1	1	0	0	0	A0A0G4K8J6; A0A0H0WFG9; C0R0Q8; G0EJZ6	1	2	0	X
ANETKEDVSQFIDERVQK	13	0	0	0	0	13	0	13	1	0	0	0	0	A0A0H0WFG9	1	1	0	X
ANETKEEITQY	0	0	0	1	0	0	1	1	0	0	0	1	0	D8IAL7; J9UV35; K0JI79	0	0	1	X
ANETKEEITQYLDER	0	0	0	40	26	0	66	66	0	0	0	1	1	D8IAL7; J9UV35; K0JI79	1	0	2	BRAPL
ANETKEEITQYLDERIK	0	0	0	25	13	0	37	37	0	0	0	1	1	D8IAL7; J9UV35; K0JI79	1	0	2	X
ANETKEEITQYLDERIKTTMDK	0	0	0	7	0	0	7	7	0	0	0	1	0	D8IAL7; J9UV35; K0JI79	1	0	1	X
ANEVPDAIR	2	1	2	0	0	5	0	5	1	1	1	0	0	A0A0G4K3J0; A0A0H0UK43; A0A0H0XIS7; C0QW12; D5UB62; D8ICX7; G0ENQ5; J9UH76; K0JMQ0; L0X2B6; L8XVP2; R5LFH3	1	3	0	X
ANEVPDAIRK	7	7	3	0	3	17	3	19	1	1	1	0	1	A0A0G4K3J0; A0A0H0UK43; A0A0H0XIS7; C0QW12; D5UB62; D8ICX7; G0ENQ5; J9UH76; K0JMQ0; L0X2B6; L8XVP2; R5LFH3	1	3	1	X
ANEVVEIFTEFPELIDPR	44	60	47	93	46	151	139	290	1	1	1	1	1	A0A0G4KB23; A0A0H0VH63; A0A0H0XFU3; A0A0H0XKJ4; C0QV76; D5UAB4; D8ID04; G0EQT4; J9TR55; K0JMS2; L0X5C2; L8XR08; R5LET5	1	3	2	C
ANEVVEIFTEFPELIDPRTGR	4	0	0	3	0	4	3	7	1	0	0	1	0	A0A0G4KB23; A0A0H0VH63; A0A0H0XFU3; A0A0H0XKJ4; C0QV76; D5UAB4; D8ID04; G0EQT4; J9TR55; K0JMS2; L0X5C2; L8XR08; R5LET5	1	1	1	X
ANEVVEIFTEFPELIDPRTGRSLMER	0	0	0	2	0	0	2	2	0	0	0	1	0	A0A0G4KB23; A0A0H0VH63; A0A0H0XFU3; A0A0H0XKJ4; C0QV76; D5UAB4; D8ID04; G0EQT4; J9TR55; K0JMS2; L0X5C2; L8XR08; R5LET5	1	0	1	X
ANFQNTQFQLANLEV	3	0	4	0	0	7	0	7	1	0	1	0	0	A0A0G4KAX1; A0A0H0WA29; C0QV73; D5UAB0; D8ID08; G0EQU0; J9URQ5; K0JLC2; L0X610; L8XQ86	0	2	0	X
ANGALAIPVVLYGNR	5	3	0	0	0	8	0	8	1	1	0	0	0	A0A0G4KA90; A0A0H0WQN3; A0A0H0XF93; C0R2D6; G0EP16	1	2	0	X
ANGIDPAEIIELFGADAVR	7	0	0	0	0	7	0	7	1	0	0	0	0	A0A0H0UEB9; A0A0H0UKV5; A0A0H0VQE0; A0A0H0W457; A0A0H0WB20; A0A0H0WG71; C0QWR3	1	1	0	X
ANGIPFIMPICEDENIIK	0	0	0	6	2	0	8	8	0	0	0	1	1	R5LC96	1	0	2	X
ANGIYSDSDRAL	3	4	4	0	0	11	0	11	1	1	1	0	0	A0A0G4K947; A0A0H0USH8; C0R1D6; D5U8W2; D8IDG1; G0EIL9; J9UXQ6; K0JLS4; L0X7D1; L8XR86; Q9F0F6; R5LA18	0	3	0	X
ANGIYTDEDRI	1	0	0	0	0	1	0	1	1	0	0	0	0	A0A0G4K7S6; C0R027; D5U7D6; D8IAP2; G0EKN9; J9UV65; K0JFK3; L0X542; L8XRQ5; Q26501; R5LFD4	0	1	0	X
ANGLEVMGIKEGYQG	0	1	0	0	0	1	0	1	0	1	0	0	0	A0A0G4K571; A0A0H0VNN6; C0QXP7; D5U5F7; G0EKC5; L0X2Y9; L8XR03	0	1	0	X
ANGLEVMGIKEGYQGL	0	1	0	0	0	1	0	1	0	1	0	0	0	A0A0G4K571; A0A0H0VNN6; C0QXP7; D5U5F7; G0EKC5; L0X2Y9; L8XR03	0	1	0	X
ANGLEVMGIKEGYQGLM	0	1	0	0	0	1	0	1	0	1	0	0	0	A0A0G4K571; A0A0H0VNN6; C0QXP7; D5U5F7; G0EKC5; L0X2Y9; L8XR03	0	1	0	X
ANGVDPAEIIELFGADAVR	0	8	3	13	22	11	35	46	0	1	1	1	1	A0A0G4K3T2; A0A0H0TRR3; A0A0H0UWR7; D8IBH1; G0EMY6; J9UTB2; K0JLF3; L0X2M2; R5LNU5	1	2	2	X
ANIDYGTAEALTTFGIIGIK	8	2	13	0	0	23	0	23	1	1	1	0	0	A0A0G4K490; A0A0H0V124; C0QW02; D5UB51; G0ENR6; L0X3P1; L8XVQ3	1	3	0	X
ANIDYGTAEASTTFGIIGVK	0	0	0	0	2	0	2	2	0	0	0	0	1	D8ICY8; J9UQE5; K0JMU6; R5LAP1	1	0	1	X
ANIDYSIK	3	0	2	0	1	5	1	6	1	0	1	0	1	A0A0G4K3Q8; A0A0H0UH89; A0A0H0X317; C0QW17; D5UB68; D8ICX2; G0ENQ0; J9UBF0; K0JL74; L0X3G2; L8XVH2	1	2	1	X
ANIEDTLLTENFNSQK	0	0	2	0	0	2	0	2	0	0	1	0	0	A0A0H0UWA3	1	1	0	X
ANIEQFISR	2	0	0	0	0	2	0	2	1	0	0	0	0	A0A0G4K8A9; A0A0H0U2W3; A0A0H0UD05; A0A0H0UHA7; A0A0H0UP77; A0A0H0V3N1; A0A0H0VPK2; A0A0H0WSP9; A0A0H0XAU8; C0R0B3; G0EL53	1	1	0	X
ANIFDENELDSVIDKKFEILK	0	1	0	0	0	1	0	1	0	1	0	0	0	A0A0H0TYL9; A0A0H0U435; A0A0H0UH30; A0A0H0UJ06; A0A0H0V1W9; A0A0H0W1F6; A0A0H0WJA2; A0A0H0XGG8; C0QZZ1	1	1	0	X
ANIGAAGQLR	0	0	0	4	18	0	22	22	0	0	0	1	1	D8IFS5; J9UPD6; K0JJV6	0	0	2	X
ANIGEIDSLVDAIVESMK	0	0	0	19	18	0	37	37	0	0	0	1	1	D8IC40; J9UJK2; K0JH42	0	0	2	X
ANIGSPADLGGVLK	0	6	0	0	0	6	0	6	0	1	0	0	0	A0A0G4K985; A0A0H0U0K3; A0A0H0VWF4; C0R1A0; D5U8U3; D8ICD3; G0EIZ5; J9U0W6; K0JMK3; L0X3G8; L8XQT8	0	1	0	X
ANIILALDDKK	0	0	0	3	7	0	9	9	0	0	0	1	1	D5U6D8; D8IBV3; J9UDK5; K0JKA8	1	0	2	X
ANIILALDDKKNTGLTHTDIAK	0	0	0	5	6	0	11	11	0	0	0	1	1	D5U6D8; D8IBV3; K0JKA8	1	0	2	X
ANIKEQENELR	0	3	0	0	0	3	0	3	0	1	0	0	0	A0A0G4K6D0; A0A0H0TW77; A0A0H0U846; A0A0H0UED7; A0A0H0UNA0; A0A0H0UT99; A0A0H0UX55; A0A0H0VEA5; A0A0H0VM70; A0A0H0VTQ1; A0A0H0WQX7; A0A0H0WVI3; A0A0H0XCK7; C0QY77; D5U4L2; G0EPZ2; L0X136; L8XV78; R5LJ74	1	1	0	X
ANILNGGAHSSAPIDFQEY	2	3	2	0	0	6	0	6	1	1	1	0	0	A0A0G4KAH6; A0A0H0W3D6; A0A0H0XEZ9; C0QV52; D5U9W9; D8IET2; G0EQW4; J9URW4; K0JI69; L0X4B5; L8XSM5; R5LML6	0	3	0	X
ANINHVLFDK	0	4	13	0	0	17	0	17	0	1	1	0	0	A0A0H0UD54; A0A0H0UK62; A0A0H0URX5; A0A0H0V525; C0R2F2	1	2	0	X
ANISDNTYIGDNVHIGK	0	2	0	0	0	2	0	2	0	1	0	0	0	A0A0H0W693; C0R164	1	1	0	X
ANISMDTIK	5	0	6	0	0	11	0	11	1	0	1	0	0	A0A0G4K736; A0A0H0VYC8; A0A0H0X0Z5; C0QYS0; D8IAS0; G0EPV4; J9UVA8; K0JI62; L0X3H0; L8XVN5	0	2	0	X
ANISMDTIKEL	0	3	0	0	0	3	0	3	0	1	0	0	0	A0A0G4K736; A0A0H0VYC8; A0A0H0X0Z5; C0QYS0; D8IAS0; G0EPV4; J9UVA8; K0JI62; L0X3H0; L8XVN5	0	1	0	X
ANISMDTIKELR	9	0	0	2	7	9	9	18	1	0	0	1	1	A0A0G4K736; A0A0H0VYC8; A0A0H0X0Z5; C0QYS0; D8IAS0; G0EPV4; J9UVA8; K0JI62; L0X3H0; L8XVN5	0	1	2	X
ANISMDTIKELRER	3	0	0	1	9	3	9	12	1	0	0	1	1	A0A0G4K736; A0A0H0VYC8; A0A0H0X0Z5; C0QYS0; D8IAS0; G0EPV4; J9UVA8; K0JI62; L0X3H0; L8XVN5	0	1	2	X
ANIVIDPINDNTEEILK	0	0	0	0	3	0	3	3	0	0	0	0	1	D8IBH4; J9TU62; K0JGH3	0	0	1	X
ANIYDLMSIFGK	0	0	0	1	0	0	1	1	0	0	0	1	0	D8IEV4; J9UXE1; K0JGN3	1	0	1	X
ANKGLLLSLINFMDNFER	0	0	0	1	4	0	5	5	0	0	0	1	1	D8IBS2; J9US68; K0JK76	1	0	2	X
ANKGLLLSLLTFMDNFER	14	0	0	0	0	14	0	14	1	0	0	0	0	A0A0G4K5L7; A0A0H0TXS2; A0A0H0WS36; C0QX60; D5U3U6; G0EN50	1	1	0	X
ANKPTVVNI	0	0	0	3	2	0	4	4	0	0	0	1	1	A0A0G4K3M2; A0A0H0UG10; A0A0H0VI61; C0QW52; D5U8P4; D8ICE8; G0ENE1; J9URB4; K0JML3; L0X1T4; L8XVM5	0	0	2	X
ANKRDYYEVLGVSK	0	0	0	0	1	0	1	1	0	0	0	0	1	D8I9R3; J9TW65; K0JJ96	0	0	1	X
ANKYIEEHYS	0	0	0	3	0	0	3	3	0	0	0	1	0	D8IFA9; J9USN9; K0JH56	0	0	1	X
ANLHEEPAVPNRGKK	0	0	0	0	2	0	2	2	0	0	0	0	1	D8IDL5; J9TPQ4; K0JGT6	0	0	1	X
ANLIINDSQNNQAQQNDQVDVMINK	0	3	0	0	0	3	0	3	0	1	0	0	0	D8IEY4; J9UL96; K0JGQ0	1	1	0	X
ANLIINDSQNNQAQQNDQVDVMINKDVK	3	6	0	10	4	9	14	24	1	1	0	1	1	D8IEY4; J9UL96; K0JGQ0	1	2	2	X
ANLIINDSQNNQAQQNDQVDVMIQK	3	11	3	0	0	16	0	16	1	1	1	0	0	A0A0G4K4S5; A0A0H0TXR2; A0A0H0UHD0; A0A0H0UQZ8; A0A0H0UYR6; A0A0H0XA19; C0QYC2; D5U4Z5; G0EKU8; L0X281; L8XQS2	1	3	0	X
ANLIINDSQNNQAQQNDQVDVMIQKDSK	10	11	4	0	0	25	0	25	1	1	1	0	0	A0A0G4K4S5; A0A0H0TXR2; A0A0H0UHD0; A0A0H0UQZ8; A0A0H0UYR6; A0A0H0XA19; C0QYC2; G0EKU8; L0X281; L8XQS2	1	3	0	X
ANLKYEFIPTK	2	4	0	0	0	6	0	6	1	1	0	0	0	A0A0G4K445; A0A0H0U8G5; C0QWS1; G0EMX0; L0X2V6; L8XS38	1	2	0	X
ANLQNIKIEL	0	0	0	0	2	0	2	2	0	0	0	0	1	D8IAU7; J9UNB5; K0JFJ1	0	0	1	X
ANLQVGGDTPI	1	2	0	0	0	3	0	3	1	1	0	0	0	A0A0G4K947; A0A0H0USH8; C0R1D6; D5U8W2; D8IDG1; G0EIL9; J9UXQ6; K0JLS4; L0X7D1; L8XR86; Q9F0F6	0	2	0	X
ANLTDTSDAIENIENYK	10	13	12	0	0	35	0	35	1	1	1	0	0	A0A0H0WAB1; C0QX05	1	3	0	X
ANLTDTSDAIENIENYKELSK	2	13	0	0	0	15	0	15	1	1	0	0	0	A0A0H0WAB1; C0QX05	1	2	0	X
ANLTDTTDAIENIEK	0	0	0	0	2	0	2	2	0	0	0	0	1	D8ICP3; J9UHN7; K0JKU6	1	0	1	X
ANMDQRVSINIGSMTA	5	0	3	0	0	8	0	8	1	0	1	0	0	A0A0H0USH8; C0R1D6; Q9F0F6	0	2	0	X
ANMGIIPMEELK	0	0	0	8	0	0	8	8	0	0	0	1	0	D8ID54; J9UPY1; K0JI37	0	0	1	X
ANNDKEIGAL	0	0	0	8	4	0	12	12	0	0	0	1	1	D8IB78; J9USS2; K0JLL7; L0X051; Q3YLA3; T1WFJ6; T1WFK2; T1WGB0; T1WGB4	0	0	2	X
ANNDKEIGALIS	0	0	0	4	0	0	4	4	0	0	0	1	0	D8IB78; J9USS2; K0JLL7; L0X051; Q3YLA3; T1WFJ6; T1WFK2; T1WGB0; T1WGB4	0	0	1	X
ANNDKEIGALISDAMEK	0	0	0	11	0	0	11	11	0	0	0	1	0	D8IB78; J9USS2; K0JLL7; L0X051; Q3YLA3; T1WFJ6; T1WFK2; T1WGB0; T1WGB4	0	0	1	X
ANNETGVIFPVK	0	0	0	2	1	0	3	3	0	0	0	1	1	D8IAS3; J9UH14; K0JI35	0	0	2	X
ANNETGVIYPIR	0	2	0	0	0	2	0	2	0	1	0	0	0	A0A0G4K7I4; A0A0H0UXE1; A0A0H0WUH8; C0QZL7; G0EM81; L8XPJ9	0	1	0	X
ANNHAYDQGAQAEAETV	0	0	4	0	0	4	0	4	0	0	1	0	0	A0A0G4K6Z4; A0A0H0TQR5; A0A0H0U295; A0A0H0U4R7; A0A0H0UF41; A0A0H0V031; A0A0H0VS60; A0A0H0WHI9; C0QYZ6; D5U3X6; L0WZV9; L8XSS2	0	1	0	X
ANNIQIDNKVYPER	9	2	0	0	0	11	0	11	1	1	0	0	0	A0A0G4K466; A0A0H0UH75; A0A0H0UJJ9; A0A0H0V0S3; A0A0H0VQJ6; C0QWX6; D5UBG3; G0EMR4; L0X5F5; L8XP22	0	2	0	X
ANNIQIDNKVYPERGVEFAK	4	0	0	0	0	4	0	4	1	0	0	0	0	A0A0G4K466; A0A0H0UH75; A0A0H0UJJ9; A0A0H0V0S3; A0A0H0VQJ6; C0QWX6; D5UBG3; G0EMR4; L0X5F5; L8XP22	0	1	0	X
ANNIQIDNKVYPERGVEFAKK	0	0	1	0	0	1	0	1	0	0	1	0	0	A0A0G4K466; A0A0H0UH75; A0A0H0UJJ9; A0A0H0V0S3; A0A0H0VQJ6; C0QWX6; D5UBG3; G0EMR4; L0X5F5; L8XP22	0	1	0	X
ANNSIEIRGAKEHNLK	0	0	3	0	0	3	0	3	0	0	1	0	0	A0A0G4K754; A0A0H0TW56; A0A0H0UAK0; A0A0H0UI46; A0A0H0UKQ8; A0A0H0USE8; A0A0H0UVZ9; A0A0H0V8N1; A0A0H0VM60; A0A0H0VUE0; A0A0H0WKE2; A0A0H0WVI2; A0A0H0XID6; A0A0H0XMI5; C0QY85; D5U4K5; D8IAX5; G0EPZ8; J9UNE5; K0JJT7; L0WZU0; L8XWM3	0	1	0	X
ANNTTLGGDDGIAIAMGMALLDSK	0	0	0	14	9	0	24	24	0	0	0	1	1	D8IEM0; J9UXR3; K0JGJ3	1	0	2	X
ANNVVETDPAAASQK	0	3	0	0	0	3	0	3	0	1	0	0	0	A0A0G4K981; A0A0H0UU11; A0A0H0VSR5; C0R0R7; G0EJY7; L0X712	0	1	0	X
ANPAWDKNGDGIIQY	0	2	0	0	0	2	0	2	0	1	0	0	0	A0A0H0TXR2; A0A0H0UHD0; A0A0H0UQZ8; A0A0H0UYR6; A0A0H0XA19; C0QYC2	0	1	0	X
ANPAWDKNGDGIIQYALLK	17	52	14	0	0	83	0	83	1	1	1	0	0	A0A0H0TXR2; A0A0H0UHD0; A0A0H0UQZ8; A0A0H0UYR6; A0A0H0XA19; C0QYC2	1	3	0	BRAHW
ANPAWDKNGDGIIQYALLKGEPGHPDAEAR	17	34	16	0	0	66	0	66	1	1	1	0	0	A0A0H0TXR2; A0A0H0UQZ8; A0A0H0UYR6; A0A0H0XA19; C0QYC2	1	3	0	BRAHW
ANQALGRIDEGIQ	0	1	0	0	0	1	0	1	0	1	0	0	0	A0A0G4K947; A0A0H0USH8; C0R1D6; D5U8W2; D8IDG1; G0EIL9; J9UXQ6; K0JLS4; L0X7D1; L8XR86; Q9F0F6	0	1	0	X
ANQALGRIDEGIQM	5	5	4	0	0	14	0	14	1	1	1	0	0	A0A0G4K947; A0A0H0USH8; C0R1D6; D8IDG1; G0EIL9; J9UXQ6; K0JLS4; L0X7D1; L8XR86; Q9F0F6	0	3	0	X
ANQALGRIDEGIQMV	3	1	4	0	0	8	0	8	1	1	1	0	0	A0A0G4K947; A0A0H0USH8; C0R1D6; D8IDG1; G0EIL9; J9UXQ6; K0JLS4; L0X7D1; L8XR86; Q9F0F6	0	3	0	X
ANQIASSIFWAR	0	4	0	0	0	4	0	4	0	1	0	0	0	A0A0G4K9D5; A0A0H0UTL1; A0A0H0V8P9; C0R1F5; G0EIK5	1	1	0	X
ANQIDEAYQKL	0	1	0	0	0	1	0	1	0	1	0	0	0	A0A0G4KA15; A0A0H0WGN0; C0R1V0; D8IC76; J9UX31; K0JKN2	0	1	0	X
ANQLNISDKSK	0	0	0	1	0	0	1	1	0	0	0	1	0	A0A097BU34; A0A0G4K5P9; C0QYL1; D5U710; D8IBL1; G0ELB5; J9USC6; K0JK36; L0X164; L8XVS3; O34163; Q6VAN3	0	0	1	X
ANSAIGIVDEALTK	12	23	15	0	0	50	0	50	1	1	1	0	0	A0A0H0ULZ7; A0A0H0X544; C0R1I3; P80160	1	3	0	BRAHW
ANSAIGLVDEALMK	0	0	0	22	11	0	33	33	0	0	0	1	1	A0A0G4K9G4; D5UB01; D8IDV8; G0ENU8; J9UYC2; K0JHQ4; L0X2I6; L8XTT2; Q5XPI2	1	0	2	X
ANSELINDTLFNK	9	13	11	0	0	33	0	33	1	1	1	0	0	A0A0G4K3Q7; A0A0H0UJR0; A0A0H0VDQ8; A0A0H0W5V0; C0QW90; G0ENA5; L0X1P3; L8XNC8	1	3	0	X
ANSELINDTLFNKLIELVNITLPK	9	4	3	0	0	15	0	15	1	1	1	0	0	A0A0G4K3Q7; A0A0H0UJR0; A0A0H0VDQ8; A0A0H0W5V0; C0QW90; G0ENA5; L0X1P3	1	3	0	X
ANSHIVLSDYAER	0	0	0	4	0	0	4	4	0	0	0	1	0	D8IFX8; J9UV33; K0JFG9; R5L7L9	0	0	1	X
ANSHPVVIPIGAESNFEGVVDLVK	0	0	0	9	24	0	32	32	0	0	0	1	1	D8ICZ7; J9UH41; K0JMR3	1	0	2	X
ANSHPVVIPIGAESNFEGVVDLVNMK	7	5	13	0	0	25	0	25	1	1	1	0	0	A0A0G4K3H3; A0A0H0UDC6; A0A0H0UHC1; A0A0H0UJ78; A0A0H0V822; A0A0H0VJ13; C0QVZ3; G0ENS5; L8XVJ7	1	3	0	X
ANSQASALEELASSIQSVSASLK	0	0	0	0	8	0	8	8	0	0	0	0	1	D8IFD1; J9TTC8; K0JH73	1	0	1	X
ANSVIGMVDEALLK	24	44	35	0	0	103	0	103	1	1	1	0	0	A0A0G4K7S6; C0R027; D5U7D6; G0EKN9; L0X542; L8XRQ5; Q26501	1	3	0	BRAHW
ANSVIGMVDEALLKVLK	5	14	9	0	0	28	0	28	1	1	1	0	0	A0A0G4K7S6; C0R027; D5U7D6; G0EKN9; L0X542; L8XRQ5; Q26501	1	3	0	X
ANSVIGMVDEALLKVLKQR	0	0	7	0	0	7	0	7	0	0	1	0	0	A0A0G4K7S6; C0R027; D5U7D6; G0EKN9; L0X542; L8XRQ5; Q26501	1	1	0	X
ANSVSLDNDKLTIK	4	0	0	0	0	4	0	4	1	0	0	0	0	A0A0H0VFA4; A0A0H0XHN7	1	1	0	X
ANTAQDYKIEYA	0	3	0	0	0	3	0	3	0	1	0	0	0	A0A0G4K4W0; A0A0H0VN76; C0QYL0; D5U709; G0ELB4; L0X2H5; L8XVL5; Q6LC17	0	1	0	X
ANTDSLWR	4	2	2	0	0	8	0	8	1	1	1	0	0	A0A0G4K850; A0A0H0U3T6; A0A0H0UFX8; A0A0H0UK64; A0A0H0UP29; A0A0H0UTG7; A0A0H0V8R0; A0A0H0VFK3; A0A0H0WJC0; A0A0H0WY39; C0R097; C4MGG7; L0X240; L8XRI5	1	3	0	X
ANTGAADTGAAQEQAQ	0	1	0	0	0	1	0	1	0	1	0	0	0	A0A0H0TRE1; A0A0H0V489; C0R0T5; P32520	0	1	0	X
ANTHYVVTEYGK	8	0	5	0	0	13	0	13	1	0	1	0	0	A0A0G4K3R6; A0A0H0V9H8; A0A0H0WG72; C0QW97; D5U3M0; D8IC38; G0EN98; J9UWX9; K0JMF3; L0X1F0; L8XVX5	1	2	0	X
ANTMNQGALRL	1	0	0	0	0	1	0	1	1	0	0	0	0	A0A0G4K9G4; A0A0H0ULZ7; A0A0H0X544; C0R1I3; D5UB01; G0ENU8; P80160	0	1	0	X
ANTMNQGALRLIQ	1	0	0	0	0	1	0	1	1	0	0	0	0	A0A0H0ULZ7; A0A0H0X544; C0R1I3; D5UB01; P80160	0	1	0	X
ANTQMMRDI	0	0	2	0	0	2	0	2	0	0	1	0	0	A0A0G4K6M6; A0A0H0TY53; A0A0H0V274; A0A0H0V9F5; A0A0H0XA98; C0QY07; D5U4C9; D8I9T6; G0EPB7; J9UGL5; K0JKW5; L0X024; L8XSV2; R5LE51	0	1	0	X
ANTVIGMVDEALLK	0	0	0	18	14	0	32	32	0	0	0	1	1	D8IAP2; J9UV65; K0JFK3; R5LFD4	1	0	2	X
ANTVTLEVVDEPVR	0	0	0	0	1	0	1	1	0	0	0	0	1	D8IAM0; J9UGP4; K0JKC5	1	0	1	X
ANVDIEVNR	0	0	0	0	6	0	6	6	0	0	0	0	1	D8IBM7; K0JLK0	1	0	1	X
ANVDIEVNRENLDEIK	0	0	0	0	3	0	3	3	0	0	0	0	1	D8IBM7; K0JLK0	1	0	1	X
ANVEKANVKEEEAAK	0	0	1	0	0	1	0	1	0	0	1	0	0	A0A0H0V0J8; A0A0H0WR47; A0A0H0XF69; C0QY98	1	1	0	X
ANVHGGGVSAQADAVR	0	0	1	0	0	1	0	1	0	0	1	0	0	A0A0G4K3W7; A0A0H0W6P6; C0QW51; D5U8P5; G0ENE2; L0X360; L8XS83	0	1	0	X
ANVIIDRK	2	0	0	0	0	2	0	2	1	0	0	0	0	A0A0G4K7A3; A0A0H0V7T1; C0QZD0; D5U7U7; D8IBJ0; G0EJK1; J9USF0; K0JLG9; L0WYR7; L8XS80	1	1	0	X
ANVKEEEAAK	1	1	0	0	0	2	0	2	1	1	0	0	0	A0A0H0V0J8; A0A0H0WR47; A0A0H0XF69; C0QY98	1	2	0	X
ANVLIDRKALSNLAIDDYKAFEAVVEVAK	0	0	0	0	1	0	1	1	0	0	0	0	1	A0A0G4K7A3; A0A0H0V7T1; C0QZD0; D5U7U7; D8IBJ0; G0EJK1; J9USF0; K0JLG9; L0WYR7; L8XS80	1	0	1	X
ANVMEDEEAK	0	0	0	0	2	0	2	2	0	0	0	0	1	D8IB69; J9UST0; K0JJQ8	1	0	1	X
ANVMYGEEYAQAETIYNEANAMYTAETK	0	0	0	0	3	0	3	3	0	0	0	0	1	D8IDC1; K0JMZ4	1	0	1	X
ANVPIIVDIHK	0	0	1	0	0	1	0	1	0	0	1	0	0	A0A0H0UWL9; A0A0H0UYN7; A0A0H0XAX7; C0QYF7; Q9F191	1	1	0	X
ANVSYVLFDK	0	0	0	3	3	0	7	7	0	0	0	1	1	D8ICB1; J9UKJ0; K0JH90	1	0	2	X
ANVSYVLFDKILPNPIKDHVMEGAALAK	0	0	0	2	1	0	3	3	0	0	0	1	1	D8ICB1; J9UKJ0; K0JH90	1	0	2	X
ANVYGSYTGNDVEK	0	0	1	0	0	1	0	1	0	0	1	0	0	A0A0H0TW05; A0A0H0U6M4; A0A0H0WK89; C0QY32; L0WZ83; L8XW76	1	1	0	X
APAAGGAAAAADEEK	0	0	0	0	2	0	2	2	0	0	0	0	1	D8IEH3	0	0	1	X
APAAGGAAAAADEEKSDF	1	0	0	0	20	1	20	21	0	0	0	0	1	D8IEH3	0	0	1	X
APAIDENAISVK	0	4	0	17	8	4	25	29	0	1	0	1	1	D8ICW0; J9URU2; K0JL18	1	1	2	X
APASNNTAAAEPTKK	1	0	0	0	0	1	0	1	1	0	0	0	0	A0A0H0U4W8; A0A0H0UUH9; C0QXQ6	1	1	0	X
APDEVIDALNKR	0	8	0	0	0	8	0	8	0	1	0	0	0	A0A0H0TMX9; A0A0H0VR66; C0QZP5; R5LS42	1	1	0	X
APDEVIEALNK	0	0	0	0	3	0	3	3	0	0	0	0	1	D5U5A3; D8IBC0; J9UE08; K0JJU7	1	0	1	X
APDEVIEALNKR	0	0	0	0	11	0	11	11	0	0	0	0	1	D5U5A3; D8IBC0; J9UE08; K0JJU7	1	0	1	X
APDEVLDALNK	1	0	0	0	0	1	0	1	1	0	0	0	0	A0A0H0TMX9; A0A0H0VR66; C0QZP5; R5LS42	1	1	0	X
APDEVLDALNKR	6	3	4	0	0	12	0	12	1	1	1	0	0	A0A0H0TMX9; A0A0H0VR66; C0QZP5; R5LS42	1	3	0	X
APDEVLEALNKR	0	0	0	0	1	0	1	1	0	0	0	0	1	D5U5A3; D8IBC0; J9UE08; K0JJU7	1	0	1	X
APDFTGVK	0	0	0	2	7	0	9	9	0	0	0	1	1	D8IFX8; J9UV33; K0JFG9	1	0	2	X
APDFTGVKTDLSPWSLKDAGDTVK	0	0	0	8	7	0	14	14	0	0	0	1	1	D8IFX8; J9UV33; K0JFG9	1	0	2	X
APDIIIRNEKR	0	0	0	0	2	0	2	2	0	0	0	0	1	A0A0G4K486; A0A0H0V036; A0A0H0W6Q6; A0A0H0WGA7; A0A0H0WGD9; A0A0H0X3A4; A0A0H0XFM2; C0QWX7; D5UBG4; D8IEH5; G0EMR3; J9UXU8; K0JHR8; L0X1Y9; L8XPF0; R5L7X8	1	0	1	X
APDYLAIPVGNAGNISAYWMGFK	0	0	0	0	1	0	1	1	0	0	0	0	1	A0A0G4K667; A0A0H0TTY0; A0A0H0V4Z3; A0A0H0XCQ3; C0QZ19; D5U7A5; D8IAT3; G0EIT8; J9UH27; K0JI27; R5LQL6	1	0	1	X
APEIADAVEYNDK	0	0	5	0	0	5	0	5	0	0	1	0	0	A0A0H0UDQ7; A0A0H0VFE9; A0A0H0VJ80; A0A0H0VQN0; C0QXB9	1	1	0	X
APFINVQPH	4	3	8	0	0	15	0	15	1	1	1	0	0	A0A0G4K4B1; A0A0H0WKV0; A0A0H0X436; C0QX31; D5U4Y0; D8IED8; G0EMC6; J9ULC0; K0JGD7; L0X4F1; L8XP37; R5LG52	0	3	0	X
APFINVQPHS	0	4	0	0	0	4	0	4	0	1	0	0	0	A0A0G4K4B1; A0A0H0WKV0; A0A0H0X436; C0QX31; D5U4Y0; D8IED8; G0EMC6; J9ULC0; K0JGD7; L0X4F1; L8XP37; R5LG52	0	1	0	X
APFINVQPHSGSQAN	0	0	6	0	0	6	0	6	0	0	1	0	0	A0A0G4K4B1; A0A0H0WKV0; A0A0H0X436; C0QX31; D5U4Y0; D8IED8; G0EMC6; J9ULC0; K0JGD7; L0X4F1; L8XP37; R5LG52	0	1	0	X
APFMLLDEPTSNLDSLNEAVILK	0	0	0	0	4	0	4	4	0	0	0	0	1	D8ID86; J9UPR2; K0JN07	1	0	1	X
APFNFLHPDFER	6	23	7	8	9	36	17	53	1	1	1	1	1	A0A0G4K4U5; A0A0H0TWY9; A0A0H0UMC3; A0A0H0UQB4; A0A0H0XBV0; A0A0H0XC85; C0QYC8; D5U506; D8IEM8; G0EKV6; J9UWW0; K0JI17; L0X215; L8XRX8	1	3	2	C
APFVVVENSPLTEELYGIGFRK	1	0	0	0	0	1	0	1	1	0	0	0	0	A0A0G4K930; A0A0H0VMC9; A0A0H0W1Q1; A0A0H0WPI3; C0R0M1	1	1	0	X
APFYEFDAK	2	0	0	0	0	2	0	2	1	0	0	0	0	A0A0H0XKT4	1	1	0	X
APGKGDLRTF	0	0	0	9	0	0	9	9	0	0	0	1	0	A0A0G4KA43; A0A0H0UCR6; C0R213; D5UAB9; D8IB86; G0EIA7; J9UE83; K0JJQ2; L0X5P7; L8XS79; Q8VM39; Q8VNZ1; R5LAH7	0	0	1	X
APGKGDLRTFVYGVNHEEYDPANHHVVS	0	0	0	3	0	0	3	3	0	0	0	1	0	A0A0G4KA43; A0A0H0UCR6; C0R213; D5UAB9; D8IB86; G0EIA7; J9UE83; K0JJQ2; L0X5P7; L8XS79; Q8VM39; Q8VNZ1	0	0	1	X
APGSPIKGDANVFIFPELNSGN	0	4	0	0	0	4	0	4	0	1	0	0	0	A0A0G4K715; A0A0H0UAX4; A0A0H0VG30; A0A0H0W202; C0QXE7; G0EP49; L0WZQ2; L8XR56	0	1	0	X
APGSPIKGDANVFIFPELNSGNIGHK	17	25	8	0	0	50	0	50	1	1	1	0	0	A0A0G4K715; A0A0H0UAX4; A0A0H0VG30; A0A0H0W202; C0QXE7; G0EP49; L0WZQ2; L8XR56	1	3	0	BRAHW
APIFIEEHVIEK	2	5	2	0	0	9	0	9	1	1	1	0	0	A0A0G4K766; A0A0H0UGE8; A0A0H0WCV5; C0QZE6; G0EJL4; L0X042; L8XPK0	1	3	0	X
APIHIGDIVVK	0	0	0	9	20	0	30	30	0	0	0	1	1	D8ICC9	0	0	2	X
APINGKLIDITEVKDEAFSSK	0	0	0	19	9	0	27	27	0	0	0	1	1	D8IFH0; J9UWF9; K0JHB1	1	0	2	X
APIYEISELLAEEGLEGK	14	4	17	0	0	35	0	35	1	1	1	0	0	A0A0H0U909; A0A0H0UBQ6; A0A0H0UGY4; A0A0H0VC51; A0A0H0VGZ8; A0A0H0VRY0; A0A0H0WFN7; A0A0H0WIA6; A0A0H0X665; C0QZQ9	1	3	0	X
APLEILADENDNVK	0	0	0	42	42	0	83	83	0	0	0	1	1	D8IBC5; J9UK83; K0JGE0	1	0	2	BRAPL
APLEILGDENDNVIGVR	8	18	14	0	0	39	0	39	1	1	1	0	0	A0A0G4K8H1; A0A0H0TUV1; A0A0H0UYM4; C0R0R5; G0EJY9; L8XU88	1	3	0	X
APLIEIQDLK	0	0	0	0	2	0	2	2	0	0	0	0	1	A0A0G4K4L6; D8IG69; G0EKT0; J9UF44; K0JG87	0	0	1	X
APLIEIQDLKQHFK	0	0	0	3	2	0	4	4	0	0	0	1	1	A0A0G4K4L6; D8IG69; G0EKT0; J9UF44; K0JG87	0	0	2	X
APLLAANLIDEK	0	1	1	0	0	2	0	2	0	1	1	0	0	A0A0G4K5W6; A0A0H0TP14; A0A0H0U4Q2; A0A0H0UD59; A0A0H0V4Y8; A0A0H0V7W4; A0A0H0VS21; A0A0H0WDX6; A0A0H0WHF0; A0A0H0XCQ6; A0A0H0XIL0; C0QZ14; G0EJJ7	1	2	0	X
APNGLAEAFIIGESFIGK	1	11	4	0	0	15	0	15	1	1	1	0	0	A0A0G4KB24; A0A0H0U913; A0A0H0X7L1; C0R2J6; F5CBM8; F5CBN2; F5CBP0	1	3	0	X
APQAIGPYSQAVK	8	4	0	13	13	12	26	38	1	1	0	1	1	A0A0G4K8G8; A0A0H0USN0; A0A0H0W5A8; C0R0L6; D5U5F2; D8IFH7; G0EKB9; J9UIR2; K0JHB0; L8XSU6	1	2	2	X
APQNLNEDLKEEITK	1	0	0	0	0	1	0	1	1	0	0	0	0	A0A0H0TLR0; A0A0H0TQ54; A0A0H0U3E1; A0A0H0U906; A0A0H0UAZ4; A0A0H0V6S6; A0A0H0VDT8; A0A0H0VF57; A0A0H0VIX0; A0A0H0WBY3; A0A0H0XAX6; C0QZG1	1	1	0	X
APTPIPNSPEYFK	0	0	0	0	1	0	1	1	0	0	0	0	1	D8IG37; J9UP16; K0JHX4	0	0	1	X
APVAKPAAAAVK	0	0	0	0	1	0	1	1	0	0	0	0	1	D8ICW0; J9URU2	0	0	1	X
APVIMYNVPSR	0	0	0	6	3	0	9	9	0	0	0	1	1	D8I9U9; J9UUQ4; K0JKW9	1	0	2	X
APYNYNLSVR	0	0	0	4	2	0	6	6	0	0	0	1	1	D8IC73; J9URE1; K0JMH4	1	0	2	X
APYNYNLSVRR	0	0	0	1	0	0	1	1	0	0	0	1	0	D8IC73; J9URE1; K0JMH4	1	0	1	X
APYTAPTVQR	7	3	6	1	0	16	1	17	1	1	1	1	0	A0A0G4K825; A0A0H0V7Y8; A0A0H0VAQ2; A0A0H0VM54; A0A0H0WSS4; C0R074; D5U5H0; D8IDB8; G0EL19; J9UYA5; K0JLP1; L0X2L4; L8XSY4; R5L8L6	1	3	1	X
AQALGEIGSVK	0	2	0	0	0	2	0	2	0	1	0	0	0	A0A0H0VAT4; C0QXN3	0	1	0	X
AQAMVKEGL	0	3	0	3	5	3	8	10	0	1	0	1	1	A0A0G4K5P2; A0A0H0TIS1; A0A0H0V6M8; C0QWM4; D5U544; D8IB78; F8UU24; G0EJ80; G1EI49; J9USS2; K0JLL7; L0X051; L8XV88; Q3YL98; Q3YL99; Q3YLA0; Q3YLA1; Q3YLA2; Q3YLA3; R5LQ94; T1WEF0; T1WEF7; T1WEG1; T1WEV9; T1WEW3; T1WEW8; T1WF92; T1WFA1; T1WFJ0; T1WFJ6; T1WFK2; T1WGB0; T1WGB4; T1WGB9	0	1	2	X
AQAMVKEGLK	0	0	2	0	4	2	4	6	0	0	1	0	1	A0A0G4K5P2; A0A0H0TIS1; A0A0H0V6M8; C0QWM4; D5U544; D8IB78; F8UU24; G0EJ80; G1EI49; J9USS2; K0JLL7; L0X051; L8XV88; Q3YL98; Q3YL99; Q3YLA0; Q3YLA1; Q3YLA2; Q3YLA3; R5LQ94; T1WEF0; T1WEF7; T1WEG1; T1WEV9; T1WEW3; T1WEW8; T1WF92; T1WFA1; T1WFJ0; T1WFJ6; T1WFK2; T1WGB0; T1WGB4; T1WGB9	0	1	1	X
AQAMVKEGLKNV	1	2	3	0	11	6	11	17	1	1	1	0	1	A0A0G4K5P2; A0A0H0TIS1; A0A0H0V6M8; C0QWM4; D5U544; D8IB78; F8UU24; G0EJ80; G1EI49; J9USS2; K0JLL7; L0X051; L8XV88; Q3YL98; Q3YL99; Q3YLA0; Q3YLA1; Q3YLA2; Q3YLA3; R5LQ94; T1WEF0; T1WEF7; T1WEG1; T1WEV9; T1WEW3; T1WEW8; T1WF92; T1WFA1; T1WFJ0; T1WFJ6; T1WFK2; T1WGB0; T1WGB4; T1WGB9	0	3	1	X
AQAMVKEGLKNVTS	0	0	0	0	1	0	1	1	0	0	0	0	1	A0A0G4K5P2; A0A0H0TIS1; A0A0H0V6M8; C0QWM4; D5U544; D8IB78; F8UU24; G0EJ80; G1EI49; J9USS2; K0JLL7; L0X051; L8XV88; Q3YL98; Q3YL99; Q3YLA0; Q3YLA1; Q3YLA2; Q3YLA3; R5LQ94; T1WEF0; T1WEF7; T1WEG1; T1WEV9; T1WEW3; T1WEW8; T1WF92; T1WFA1; T1WFJ0; T1WFJ6; T1WFK2; T1WGB0; T1WGB4; T1WGB9	0	0	1	X
AQAMVKEGLKNVTSGANPM	0	0	0	0	4	0	4	4	0	0	0	0	1	A0A0G4K5P2; A0A0H0TIS1; A0A0H0V6M8; C0QWM4; D5U544; D8IB78; F8UU24; G0EJ80; G1EI49; J9USS2; K0JLL7; L0X051; L8XV88; Q3YL98; Q3YL99; Q3YLA0; Q3YLA1; Q3YLA2; Q3YLA3; R5LQ94; T1WEF0; T1WEF7; T1WEG1; T1WEV9; T1WEW3; T1WEW8; T1WF92; T1WFA1; T1WFJ0; T1WFJ6; T1WFK2; T1WGB0; T1WGB4; T1WGB9	0	0	1	X
AQANQLPQGALRLLQ	1	0	5	0	0	6	0	6	1	0	1	0	0	A0A0G4K7S6; C0R027; D5U7D6; D8IAP2; G0EKN9; J9UV65; K0JFK3; L0X542; L8XRQ5; Q26501; R5LFD4	0	2	0	X
AQANTMNQGALRL	2	0	0	0	0	2	0	2	1	0	0	0	0	A0A0G4K9G4; A0A0H0ULZ7; A0A0H0X544; C0R1I3; D5UB01; G0ENU8; P80160	0	1	0	X
AQANTMNQGALRLIQ	0	0	1	0	0	1	0	1	0	0	1	0	0	A0A0H0ULZ7; A0A0H0X544; C0R1I3; D5UB01; P80160	0	1	0	X
AQDAVIINTAMNTSSK	0	0	0	0	2	0	2	2	0	0	0	0	1	D8IFA0; J9URS3; K0JGZ3	1	0	1	X
AQDDYDIAEK	0	0	0	2	0	0	2	2	0	0	0	1	0	D8IDC1; J9USR8; K0JMZ4	0	0	1	X
AQDLIEDAVK	0	0	0	3	5	0	8	8	0	0	0	1	1	D8IA84; J9ULB7; K0JIN7	1	0	2	X
AQDNLEEAFTK	0	0	0	0	2	0	2	2	0	0	0	0	1	D8ID41; J9URL9; K0JMX7	1	0	1	X
AQDSMDKAKQDGFNNSKPNLYTEALK	7	2	1	0	0	10	0	10	1	1	1	0	0	A0A0H0UFX8; A0A0H0UK64; A0A0H0UP29; A0A0H0UTG7; A0A0H0V8R0; A0A0H0VFK3; A0A0H0WJC0; A0A0H0WY39; C0R097; C4MGG7	1	3	0	X
AQDTHPNVSFVLLDGTPQDGTYTDFR	4	4	0	0	0	8	0	8	1	1	0	0	0	A0A0G4K9L9; A0A0H0TY21; C0R1N4; G0EHW7	1	2	0	X
AQDTHPNVSFVLLDGTPQDGTYTDFRIEK	0	11	0	0	0	11	0	11	0	1	0	0	0	A0A0G4K9L9; A0A0H0TY21; C0R1N4; G0EHW7	1	1	0	X
AQEAGAFKK	4	1	0	0	0	5	0	5	1	1	0	0	0	A0A0G4K5E7; A0A0H0TQP4; C0QWH1; G0EK41; L0WZ48; L8XN00	1	2	0	X
AQEAVNEAANIANGEDHNEIK	0	0	0	0	5	0	5	5	0	0	0	0	1	A0A0G4K6Z7; A0A0H0TIT2; A0A0H0TQZ6; A0A0H0U4S1; A0A0H0UDX8; A0A0H0V220; A0A0H0VCL4; A0A0H0WWF6; A0A0H0X6T9; C0QYZ1; D8IG05; G0ENH0; J9UP07; K0JHX8	1	0	1	X
AQEIIYELLSSLNYEAGDIAHR	0	2	13	0	0	15	0	15	0	1	1	0	0	A0A0G4K4U8; A0A0H0U2S6; A0A0H0U9X1; A0A0H0V439; A0A0H0WPX3; C0QYJ6; G0ELA0; L0X4U7; L8XT70	1	2	0	X
AQENTKILRAPK	4	7	0	0	0	11	0	11	1	1	0	0	0	A0A0H0W820; A0A0H0WY46; C0QW14; D5UB64; D8ICX5; G0ENQ3; J9TRC5; K0JHS8; L0X637; L8XS31	0	2	0	X
AQENTKILRAPKGSS	0	3	0	0	0	3	0	3	0	1	0	0	0	A0A0H0W820; A0A0H0WY46; C0QW14; D5UB64; D8ICX5; G0ENQ3; J9TRC5; K0JHS8; L0X637; L8XS31	0	1	0	X
AQENTKILRAPKGSSK	0	2	0	0	0	2	0	2	0	1	0	0	0	A0A0H0W820; A0A0H0WY46; C0QW14; D5UB64; D8ICX5; G0ENQ3; J9TRC5; K0JHS8; L0X637; L8XS31	0	1	0	X
AQENTKILRAPKGSSKKRHR	2	0	0	0	0	2	0	2	1	0	0	0	0	A0A0H0W820; A0A0H0WY46; C0QW14; D5UB64; G0ENQ3; L0X637; L8XS31	0	1	0	X
AQEVADELK	0	0	0	1	4	0	5	5	0	0	0	1	1	D8IBL2; J9UT75; K0JLI9; Q6VAN4	1	0	2	X
AQEWDYSTVVQK	1	4	0	0	2	5	2	6	1	1	0	0	1	A0A0G4K8T9; A0A0H0UQ89; A0A0H0VZR8; C0R135; D8IE05; G0EJE5; J9UXD8; K0JG26; L0X6S6; L8XVY6	1	2	1	X
AQFLYGDGEINGTK	0	0	2	0	0	2	0	2	0	0	1	0	0	A0A0H0TL50; A0A0H0UXG9; C0QVX4; L0X1F6; L8XN77	1	1	0	X
AQFVAIPTTSGTGSETTPFAVITDDATHIK	0	0	0	9	0	0	9	9	0	0	0	1	0	D8IES9; J9UXG2; K0JIU5; R5LY37	1	0	1	X
AQGAEIVDISLPNAK	0	0	0	10	13	0	23	23	0	0	0	1	1	D8IDB8; J9UYA5; K0JLP1	1	0	2	X
AQGATPEQIAMIESDNR	0	0	0	0	3	0	3	3	0	0	0	0	1	D8IC93; J9UKF1; K0JM49	1	0	1	X
AQILDSMDIER	0	0	1	0	3	1	3	4	0	0	1	0	1	A0A0G4KAJ0; A0A0H0UW51; A0A0H0XKV3; C0QV67; D5UAC7; D8IFN3; G0EQU9; J9UID6; K0JHH5; L0X613; L8XRS5; R5L518	1	1	1	X
AQISSGMRI	0	0	2	0	0	2	0	2	0	0	1	0	0	A0A0G4K7S6; A0A0G4K947; A0A0H0USH8; C0R1D6; D5U8W2; D8IAP2; G0EIL9; G0EKN9; J9UV65; K0JFK3; L0X542; L0X7D1; L8XR86; L8XRQ5; Q9F0F6	0	1	0	X
AQLGIGYLPQEASIFR	0	0	0	0	1	0	1	1	0	0	0	0	1	D8IF43; J9UID7; K0JGV4	1	0	1	X
AQLQEGMPEQK	0	0	0	0	1	0	1	1	0	0	0	0	1	D8IG90; J9UT10; K0JJG9	1	0	1	X
AQLQQGMPEQK	1	1	4	0	0	6	0	6	1	1	1	0	0	A0A0G4K7R1; A0A0H0U3L6; A0A0H0U4Z0; A0A0H0UPH0; A0A0H0V2N0; A0A0H0VCC1; A0A0H0VKR5; A0A0H0W0L8; A0A0H0XMA7; C0R004; D5U6H8; G0ELM8; L0X4D2; L8XQY3	1	3	0	X
AQLSSGMRINT	3	0	4	0	0	7	0	7	1	0	1	0	0	A0A0G4K947; A0A0H0USH8; C0R1D6; D5U8W2; G0EIL9; L0X7D1; L8XR86; Q9F0F6	0	2	0	X
AQLSSGMRINTAGDDASGL	1	0	0	0	0	1	0	1	1	0	0	0	0	A0A0G4K947; A0A0H0USH8; C0R1D6; D5U8W2; G0EIL9; L0X7D1; L8XR86; Q9F0F6	0	1	0	X
AQMALFYR	11	0	2	0	0	13	0	13	1	0	1	0	0	A0A0G4K981; A0A0H0UU11; A0A0H0VHR7; C0R0R7; G0EJY7	1	2	0	X
AQNAGLDGSVVAIEAK	0	0	0	0	3	0	3	3	0	0	0	0	1	D8IB78; J9USS2; K0JLL7	0	0	1	X
AQNAGLDGSVVAIEAKKQK	0	0	0	0	2	0	2	2	0	0	0	0	1	D8IB78; J9USS2; K0JLL7	0	0	1	X
AQNIVVEVSQFK	0	0	0	0	4	0	4	4	0	0	0	0	1	D8IFD1; J9TTC8; K0JH73	1	0	1	X
AQNTTYQQIMQFNNRLDLQLR	1	2	0	0	1	3	1	4	1	1	0	0	1	D8IEC7; J9UX62; K0JHM4	1	2	1	X
AQQDAGAAQNTQTQETAAQ	0	0	0	3	3	0	6	6	0	0	0	1	1	D8IBY6; J9UWR4; Q5XPB3	0	0	2	X
AQQEALAKEKADAIAK	4	0	0	0	0	4	0	4	1	0	0	0	0	A0A0G4K981; A0A0H0UU11; A0A0H0VSR5; C0R0R7	1	1	0	X
AQQEFDNGNLNEAEKFAR	0	0	0	0	1	0	1	1	0	0	0	0	1	D8IBL6; J9USC2; K0JK41	1	0	1	X
AQTGKPFIIIAEDIENEAL	0	3	0	0	0	3	0	3	0	1	0	0	0	A0A0G4K5P2; A0A0H0TIS1; A0A0H0V6M8; C0QWM4; F8UU24; G0EJ80; G1EI49; L8XV88; Q3YLA1	0	1	0	X
AQTGKPFIIIAEDIESE	0	0	0	0	4	0	4	4	0	0	0	0	1	D8IB78; J9USS2; K0JLL7; Q3YLA2; Q3YLA3; R5LQ94	0	0	1	X
AQTGKPFIIIAEDIESEAL	2	0	0	0	9	2	9	11	1	0	0	0	1	D8IB78; J9USS2; K0JLL7; Q3YLA2; Q3YLA3; R5LQ94	0	1	1	X
AQWEEDLKDMR	0	0	0	6	4	0	10	10	0	0	0	1	1	D8IFY9; J9UIP5; K0JHT7	1	0	2	X
AQWEEDLR	0	3	4	0	0	6	0	6	0	1	1	0	0	A0A0G4K711; A0A0H0WNU6; C0QZ73; D5U5X4; G0EMN7; L0X0E4; L8XRN2	1	2	0	X
AQWEEDLRDMRR	0	1	0	0	0	1	0	1	0	1	0	0	0	A0A0G4K711; A0A0H0WNU6; C0QZ73; D5U5X4; G0EMN7; L0X0E4; L8XRN2	1	1	0	X
AQWYANHHGTAFVK	22	19	3	0	0	43	0	43	1	1	1	0	0	A0A0G4K3T0; A0A0H0UY93; A0A0H0VE59; C0QV98; D5UAX7; L0X4X7; L8XRL5	1	3	0	X
AQWYANNVGTAFVK	1	1	0	9	6	2	14	16	1	1	0	1	1	D8ICR0; J9URY6; K0JMR2	1	2	2	X
AQYDQFGFQGVHSDFADAYGR	0	1	0	0	0	1	0	1	0	1	0	0	0	A0A0G4K5S7; A0A0H0V622; C0QX66; D5U3V3; D8I9R3; G0EN56; J9TW65; K0JJ96; L0X004; L8XPD1	1	1	0	X
ARDDIDGAMPIHVAAANGNDDAVILLLEK	4	4	5	0	0	12	0	12	1	1	1	0	0	A0A0H0TMI5; A0A0H0UQN4; A0A0H0UYW1; A0A0H0VNH6; A0A0H0WCD7; A0A0H0WMV6; A0A0H0WY36; A0A0H0XIN3; C0QW34	1	3	0	X
ARDEVVRPVRM	0	0	0	3	3	0	6	6	0	0	0	1	1	A0A0H0U0L3; A0A0H0U861; C0QVB6; D5U9G2; D8ICC9; J9UX96; K0JKM4; L0X4W1; L8XT07	0	0	2	X
ARDVFAVSPNFMPNTYFK	0	0	0	3	0	0	3	3	0	0	0	1	0	D8IAT1; J9UUF0; K0JK84; L0X2M3; L8XP40	1	0	1	X
AREDGMENLALAYEK	4	0	0	0	0	4	0	4	1	0	0	0	0	A0A0H0TZT0; C0QVC2; G0EQ77; L8XRT3	1	1	0	X
AREDGMESLALAFEK	0	0	0	3	0	0	3	3	0	0	0	1	0	D8ICC3; J9U0X0; K0JMJ9	1	0	1	X
AREEGKEDVAAAYER	0	23	9	0	0	32	0	32	0	1	1	0	0	A0A0H0TT31; A0A0H0XFW8; C0QVH7	1	2	0	X
AREIFDAIKQVLR	1	0	0	1	1	1	2	3	1	0	0	1	1	A0A0G4KAI3; A0A0H0U303; C0R2D5; D5U9E3; D8IFL4; G0EP17; J9UQ12; K0JHF1; L0X5V0; L8XRB1	1	1	2	X
AREIIVQTIQR	1	0	0	0	1	1	1	2	1	0	0	0	1	A0A0G4K8U1; A0A0H0U8G9; A0A0H0V3X2; A0A0H0XAW5; C0R0C9; D5U6V2; D8IB75; G0ELE5; J9TUY6; K0JGB4; L0WZB2; L8XUY1; R5LAG5	1	1	1	X
AREILDNIDR	0	0	0	2	2	0	3	3	0	0	0	1	1	A0A0G4K3Y5; A0A0H0ULP8; A0A0H0W2Z0; A0A0H0XB10; C0QVF3; D8ICP5; G0EQ48; J9US02; K0JKZ8; L0X5Q9; L8XUE5	1	0	2	X
AREILDNIDRYQK	0	0	0	3	2	0	4	4	0	0	0	1	1	A0A0G4K3Y5; A0A0H0ULP8; A0A0H0W2Z0; A0A0H0XB10; C0QVF3; D8ICP5; G0EQ48; J9US02; K0JKZ8; L0X5Q9; L8XUE5	1	0	2	X
AREILDNIDRYQKEGLLIPK	0	0	0	3	0	0	3	3	0	0	0	1	0	A0A0G4K3Y5; D8ICP5; G0EQ48; J9US02; K0JKZ8; L0X5Q9; L8XUE5	1	0	1	X
ARIADDTNMLEMPR	10	2	11	0	3	23	3	25	1	1	1	0	1	A0A0G4K7E7; A0A0H0V8L3; C0QZD1; D5U7U6; D8IBJ1; G0EJK2; J9UT97; K0JLX3; L0WZU4; L8XR25	1	3	1	X
ARIADDTNMLEMPRL	0	0	0	0	1	0	1	1	0	0	0	0	1	A0A0G4K7E7; A0A0H0V8L3; C0QZD1; D5U7U6; D8IBJ1; G0EJK2; J9UT97; K0JLX3; L0WZU4; L8XR25	0	0	1	X
ARIADDTNMLEMPRLMPY	0	0	0	0	3	0	3	3	0	0	0	0	1	A0A0G4K7E7; A0A0H0V8L3; C0QZD1; D5U7U6; D8IBJ1; G0EJK2; J9UT97; K0JLX3; L0WZU4; L8XR25	0	0	1	X
ARIADDTNMLEMPRLMPYG	0	1	3	0	0	4	0	4	0	1	1	0	0	A0A0G4K7E7; A0A0H0V8L3; C0QZD1; D5U7U6; D8IBJ1; G0EJK2; J9UT97; K0JLX3; L0WZU4; L8XR25	0	2	0	X
ARIADDTNMLEMPRLMPYGR	11	0	0	0	0	11	0	11	1	0	0	0	0	A0A0G4K7E7; A0A0H0V8L3; C0QZD1; D5U7U6; D8IBJ1; G0EJK2; J9UT97; K0JLX3; L0WZU4; L8XR25	1	1	0	X
ARIATFTSANK	0	0	0	4	2	0	6	6	0	0	0	1	1	L0X061	1	0	2	X
ARIYEKEEAER	0	0	0	1	2	0	3	3	0	0	0	1	1	A0A0G4K4G5; A0A0H0TTG3; A0A0H0UM51; A0A0H0X4H3; A0A0H0XL99; C0QWA1; D5U3M4; D8IEU9; G0EN94; J9UXE6; K0JGN0; L0X2S2; L8XQC5; R5LCD4	1	0	2	X
ARKPQVQK	0	1	0	0	0	1	0	1	0	1	0	0	0	R5H891	1	1	0	X
ARLEIEETK	0	0	0	2	8	0	9	9	0	0	0	1	1	D5U445; D8IG48; J9UVR5; K0JI06	1	0	2	X
ARLEIEETKK	0	0	0	6	40	0	46	46	0	0	0	1	1	D5U445; D8IG48; J9UVR5; K0JI06	1	0	2	X
ARLEIEETKKDR	0	0	0	6	8	0	14	14	0	0	0	1	1	D5U445; D8IG48; J9UVR5; K0JI06	1	0	2	X
ARLEVEETKR	17	23	14	0	0	54	0	54	1	1	1	0	0	A0A0G4K7U5; A0A0H0TY54; A0A0H0WLA0; C0R046; G0EKZ0	1	3	0	BRAHW
ARLMGVEIR	6	0	0	1	2	6	3	9	1	0	0	1	1	A0A0G4K3Q8; A0A0H0UH89; A0A0H0X317; D5UB68; D8ICX2; J9UBF0; K0JL74; L0X3G2; L8XVH2; R5LAR9	0	1	2	X
ARLVREKEADGFFSPGNTGATLA	0	0	2	0	0	2	0	2	0	0	1	0	0	A0A0H0WSR3; C0R200; L0X485; L8XT65	0	1	0	X
ARMDQFGFVLGNGTIK	1	0	0	0	0	1	0	1	1	0	0	0	0	A0A0H0WYE3; L8XNR6; L8XVJ9	1	1	0	X
ARMDQLGFVLGNGTIK	0	5	0	0	0	5	0	5	0	1	0	0	0	A0A0G4K9S3; A0A0G4KA05; A0A0H0U337; A0A0H0U9E4; A0A0H0UL96; A0A0H0UYB7; A0A0H0UZS4; A0A0H0V188; A0A0H0VGD4; A0A0H0VGZ2; A0A0H0WK94; A0A0H0WS59; A0A0H0WUT9; C0R1T3; F1CJQ5; L0X466; L0X4V0; Q9AEX5; Q9AEX7	1	1	0	X
ARNIALLPYETKY	0	0	0	0	1	0	1	1	0	0	0	0	1	D8ICS6; J9UQQ5; K0JMK4	0	0	1	X
ARPLTDKWTFSTNGVSIMGR	2	0	0	4	0	2	4	6	1	0	0	1	0	A0A0G4K5W8; A7LAT6; A7LAW2; C0QVZ0; D5U6Z6; D8IC49; G0EK86; J9UJL5; K0JKH4; L0X0H5; L8XQU7	1	1	1	X
ARQEHITNELLDIIGGSEAI	1	2	0	0	0	3	0	3	1	1	0	0	0	A0A0G4K3N4; A0A0H0TMG3; A0A0H0UKJ3; C0QW66; D5U3H6; D8IBQ0; G0ENC8; J9UT41; K0JGM7; L0X1U9; L8XQG0	0	2	0	X
ARQEHITNELLDIIGGSEAIN	0	0	0	3	4	0	8	8	0	0	0	1	1	D8IBQ0; J9UT41; K0JGM7	0	0	2	X
ARQISLENTR	3	0	0	0	0	3	0	3	1	0	0	0	0	A0A0G4K3H3; A0A0H0UDC6; A0A0H0UHC1; A0A0H0UJ78; A0A0H0V822; A0A0H0VJ13; D5UB42; J9UH41; K0JMR3; L0X297; L8XVJ7; R5LFK5	0	1	0	X
ARQISLENTRNIGIMAHIDAGK	0	0	0	0	1	0	1	1	0	0	0	0	1	A0A0G4K3H3; A0A0H0UDC6; A0A0H0UHC1; A0A0H0UJ78; A0A0H0V822; A0A0H0VJ13; D5UB42; J9UH41; K0JMR3; L0X297; L8XVJ7; R5LFK5	0	0	1	X
ARQTNTPEDAQAARDY	0	0	0	0	5	0	5	5	0	0	0	0	1	J9URK3; K0JKP7	0	0	1	X
ARQTNTPEDAQAARDYKDL	0	0	0	0	3	0	3	3	0	0	0	0	1	J9URK3; K0JKP7	0	0	1	X
ARSPEFQTEEGM	0	1	0	0	0	1	0	1	0	1	0	0	0	A0A0G4K571; A0A0H0VNN6; C0QXP7; D8ICM2; G0EKC5; J9UBH8; K0JKT3; L0X2Y9; R5LD18	0	1	0	X
ARSPEFQTEEGMK	0	1	0	0	0	1	0	1	0	1	0	0	0	A0A0G4K571; A0A0H0VNN6; C0QXP7; D8ICM2; G0EKC5; J9UBH8; K0JKT3; L0X2Y9; R5LD18	0	1	0	X
ARSPEFQTEEGMKK	0	9	3	0	0	12	0	12	0	1	1	0	0	A0A0G4K571; A0A0H0VNN6; C0QXP7; D8ICM2; G0EKC5; J9UBH8; K0JKT3; L0X2Y9; R5LD18	0	2	0	X
ARSPEFQTEEGMKKA	0	3	3	0	0	5	0	5	0	1	1	0	0	A0A0G4K571; A0A0H0VNN6; C0QXP7; D8ICM2; G0EKC5; J9UBH8; K0JKT3; L0X2Y9; R5LD18	0	2	0	X
ARSPEMINPK	5	0	0	0	0	5	0	5	1	0	0	0	0	A0A0G4KB43; A0A0H0UF37; A0A0H0W5F8; C0R2C9; G0EIE2; L0X5G2	1	1	0	X
ARVEDALSATR	21	11	6	16	14	37	30	67	1	1	1	1	1	A0A0G4K5P2; A0A0H0TIS1; A0A0H0V6M8; C0QWM4; D5U544; D8IB78; G0EJ80; J9USS2; K0JLL7; L0X051; L8XV88; R5LQ94	1	3	2	C
ARVEDALSATRA	0	0	0	3	9	0	12	12	0	0	0	1	1	A0A0G4K5P2; A0A0H0TIS1; A0A0H0V6M8; C0QWM4; D5U544; D8IB78; G0EJ80; J9USS2; K0JLL7; L0X051; L8XV88; R5LQ94	0	0	2	X
ARVEDALSATRAAVEE	0	0	0	3	12	0	14	14	0	0	0	1	1	A0A0G4K5P2; A0A0H0TIS1; A0A0H0V6M8; C0QWM4; D5U544; D8IB78; G0EJ80; J9USS2; K0JLL7; L0X051; L8XV88; R5LQ94	0	0	2	X
ARVEDALSATRAAVEEGVIPGGGITYL	0	0	0	0	3	0	3	3	0	0	0	0	1	A0A0G4K5P2; A0A0H0TIS1; A0A0H0V6M8; C0QWM4; D5U544; D8IB78; G0EJ80; J9USS2; K0JLL7; L0X051; L8XV88; R5LQ94	0	0	1	X
ARVVTIKKQIEETD	0	0	0	0	2	0	2	2	0	0	0	0	1	D8IB78; J9USS2; K0JLL7	0	0	1	X
ARVVTIKKQIEETDSDYDREKL	0	0	0	0	5	0	5	5	0	0	0	0	1	D8IB78; J9USS2; K0JLL7	0	0	1	X
ARVVTIKKQIEETDSDYDREKLQER	0	0	0	0	7	0	7	7	0	0	0	0	1	D8IB78; J9USS2; K0JLL7	0	0	1	X
ARVVTIKKQIEETDSDYDREKLQERL	0	0	0	0	4	0	4	4	0	0	0	0	1	D8IB78; J9USS2; K0JLL7	0	0	1	X
ASAAEALHAKLLNDM	0	0	0	0	1	0	1	1	0	0	0	0	1	A0A0G4K7B2; A0A0H0TLN1; A0A0H0X9T7; C0QZK5; D8IC63; G0EM95; L0X471; L8XPI0	0	0	1	X
ASADIELMEK	0	0	0	0	2	0	2	2	0	0	0	0	1	D8IG84; J9TV84; K0JLG6	1	0	1	X
[truncated: 26,619 more rows]
