# Supplementary material for: The Exposed Proteomes of Brachyspira hyodysenteriae and B. pilosicoli
Source: Front Microbiol. 2016 Jul 21;7:1103. doi: 10.3389/fmicb.2016.01103 (PMC4955376; doi:10.3389/fmicb.2016.01103)
Supplement: Supplementary file 6 [file DataSheet4.xlsx]

## Sheet: README
	Parameters used
AUTHOR	JOA
Database	hyo, pilo, separated vs 2015
PRODUCED	09/02/16 16:40:52
Script	innprot_00_protein_accession.ipybn
Source file date	18/01/16 10:00:06
Source file name	C:\Users\joaquin/nbooks_data/INNPROT_16\ps_proteins_01_05_160114.xlsx
Source file size	1598519
WHAT	All PeptideShaker Proteins by Accession. New accessions substituted for classical ones

## Sheet: table S4 hyodysenteriae
accession	acronym	inference	gene	group	protein	01_H_C_0 peptides	01_H_C_0 coverage	01_H_C_0 psm	02_H_C_0 peptides	02_H_C_0 coverage	02_H_C_0 psm	03_H_C_0 peptides	03_H_C_0 coverage	03_H_C_0 psm	01_H_C_1 peptides	01_H_C_1 coverage	01_H_C_1 psm	02_H_C_1 peptides	02_H_C_1 coverage	02_H_C_1 psm	03_H_C_1 peptides	03_H_C_1 coverage	03_H_C_1 psm	01_H_T_1 peptides	01_H_T_1 coverage	01_H_T_1 psm	02_H_T_1 peptides	02_H_T_1 coverage	02_H_T_1 psm	03_H_T_1 peptides	03_H_T_1 coverage	03_H_T_1 psm
A0A0H0TI51	A0A0H0TI51_BRAHO	RP	SU45_14260	A0A0H0TI51, A0A0H0UH51, A0A0H0V181, A0A0H0V584, A0A0H0WHJ0, A0A0H0WNQ1	Ankyrin (Fragment)	0	0	0	0	0	0	0	0	0	0	0	0	1	7.3	1	0	0	0	0	0	0	1	7.3	3	0	0	0
A0A0H0TIF3	A0A0H0TIF3_BRAHO	RP	SU45_13890	A0A0H0TIF3, A0A0H0U3K2, A0A0H0UAV7, A0A0H0UE20, A0A0H0UXD0, A0A0H0V3E6, A0A0H0V8H0, A0A0H0W3L0, A0A0H0WGX0, A0A0H0WQI3, A0A0H0XFN8	ATP-dependent nuclease subunit B	0	0	0	0	0	0	0	0	0	0	0	0	0	0	0	1	1.25	3	0	0	0	0	0	0	0	0	0
A0A0H0TIS1	A0A0H0TIS1_BRAHO	SP	groEL	A0A0H0TIS1	60 kDa chaperonin	0	0	0	696	97.05	4085	0	0	0	0	0	0	0	0	0	0	0	0	0	0	0	0	0	0	0	0	0
A0A0H0TJ38	A0A0H0TJ38_BRAHO	RP	SU45_12775	A0A0H0TJ38, A0A0H0TUZ8, A0A0H0UKM2, A0A0H0UT62, A0A0H0UTS8, A0A0H0UTZ8, A0A0H0UZ35, A0A0H0VCP8, A0A0H0VD87, A0A0H0W814, A0A0H0WC06	Chemotaxis protein	0	0	0	0	0	0	0	0	0	0	0	0	0	0	0	0	0	0	0	0	0	1	3.75	6	0	0	0
A0A0H0TJD5	A0A0H0TJD5_BRAHO	RP	SU45_13230	A0A0H0TJD5, A0A0H0U9W6, A0A0H0VNQ9, A0A0H0WKM5	Unchar A0A0H0TJD5	0	0	0	0	0	0	0	0	0	0	0	0	0	0	0	0	0	0	0	0	0	0	0	0	1	3.3	2
A0A0H0TKU1	A0A0H0TKU1_BRAHO	RP	SU45_11370	A0A0H0TKU1, A0A0H0U8A9, A0A0H0U908, A0A0H0UBY3, A0A0H0V510, A0A0H0VTS7, A0A0H0WDY9, A0A0H0X4E2, A0A0H0X8F4	Unchar A0A0H0TKU1	0	0	0	0	0	0	0	0	0	1	2.82	3	0	0	0	0	0	0	1	2.82	1	0	0	0	0	0	0
A0A0H0TL52	A0A0H0TL52_BRAHO	RP	SU46_11755	A0A0H0TL52, A0A0H0UAG9, A0A0H0UU34, A0A0H0VU32, A0A0H0XCY5	Nucleotidyltransferase	0	0	0	0	0	0	0	0	0	0	0	0	3	12.96	9	0	0	0	0	0	0	0	0	0	0	0	0
A0A0H0TLC0	A0A0H0TLC0_BRAHO	SP	SR30_05175	A0A0H0TLC0	Transketolase	0	0	0	0	0	0	0	0	0	0	0	0	7	32.46	44	6	40.98	29	0	0	0	6	30.49	28	0	0	0
A0A0H0TLM3	A0A0H0TLM3_BRAHO	RP	SU46_12640	A0A0H0TLM3, A0A0H0TR55, A0A0H0VC77, A0A0H0W2B9, A0A0H0XF02	Peptidase	0	0	0	0	0	0	0	0	0	0	0	0	2	6.53	4	0	0	0	0	0	0	0	0	0	0	0	0
A0A0H0TMU1	A0A0H0TMU1_BRAHO	RP	SR30_09445	A0A0H0TMU1, A0A0H0UTY1	Amidohydrolase	0	0	0	0	0	0	0	0	0	0	0	0	0	0	0	10	22.43	44	0	0	0	0	0	0	5	12.17	9
A0A0H0TMX9	A0A0H0TMX9_BRAHO	SP	SR30_03700	A0A0H0TMX9	Aminotransferase	0	0	0	0	0	0	0	0	0	0	0	0	17	37.59	88	0	0	0	0	0	0	22	53.63	103	0	0	0
A0A0H0TN10	A0A0H0TN10_BRAHO	RP	SU45_11210	A0A0H0TN10, A0A0H0UPE8, A0A0H0UV41, A0A0H0VWV9	Aldo/keto reductase	0	0	0	0	0	0	0	0	0	0	0	0	0	0	0	0	0	0	0	0	0	2	8.77	5	0	0	0
A0A0H0TP76	A0A0H0TP76_BRAHO	RP	ileS	A0A0H0TP76, A0A0H0UQ66, A0A0H0USK2, A0A0H0V5F9, A0A0H0W0L3, A0A0H0WNJ7, A0A0H0X473	Isoleucine--tRNA ligase	0	0	0	0	0	0	0	0	0	19	27.63	65	20	22.97	131	22	26.22	133	0	0	0	11	16.25	52	0	0	0
A0A0H0TP85	A0A0H0TP85_BRAHO	RP	SU46_10175	A0A0H0TP85, A0A0H0V3T3	Chemotaxis protein	0	0	0	0	0	0	0	0	0	0	0	0	0	0	0	0	0	0	0	0	0	0	0	0	11	22.51	34
A0A0H0TPR0	A0A0H0TPR0_BRAHO	RP	SU45_13600	A0A0H0TPR0, A0A0H0USJ3, A0A0H0WUQ9	UDP-glucose 6-dehydrogenase	0	0	0	0	0	0	0	0	0	4	11.95	16	6	18.85	35	7	20.69	37	5	14.71	30	10	27.13	64	2	6.67	21
A0A0H0TRH4	A0A0H0TRH4_BRAHO	RP	SU45_08915	A0A0H0TRH4, A0A0H0W118	Oxidoreductase	0	0	0	0	0	0	0	0	0	0	0	0	8	37.5	39	0	0	0	0	0	0	0	0	0	0	0	0
A0A0H0TRR3	A0A0H0TRR3_BRAHO	RP	leuS	A0A0H0TRR3, A0A0H0UWR7	Leucine--tRNA ligase	0	0	0	0	0	0	0	0	0	0	0	0	6	9.38	23	10	17.7	40	0	0	0	0	0	0	0	0	0
A0A0H0TRR5	A0A0H0TRR5_BRAHO	SP	SR30_02085	A0A0H0TRR5	Unchar A0A0H0TRR5	0	0	0	0	0	0	0	0	0	0	0	0	0	0	0	0	0	0	1	7.62	2	0	0	0	0	0	0
A0A0H0TRU6	A0A0H0TRU6_BRAHO	RP	SU45_04815	A0A0H0TRU6, A0A0H0U7P1, A0A0H0U8R4, A0A0H0UTI8, A0A0H0UVL7, A0A0H0VEC1, A0A0H0W7E8, A0A0H0WIZ1, A0A0H0XHS4	ABC transporter substrate-binding protein	0	0	0	0	0	0	0	0	0	0	0	0	0	0	0	1	4.89	1	0	0	0	0	0	0	0	0	0
A0A0H0TS97	A0A0H0TS97_BRAHO	RP	SU45_07675	A0A0H0TS97, A0A0H0U9S6, A0A0H0UVL2, A0A0H0V956	Unchar A0A0H0TS97	0	0	0	0	0	0	0	0	0	0	0	0	6	9.01	67	6	11.32	58	0	0	0	4	6	12	0	0	0
A0A0H0TSS2	A0A0H0TSS2_BRAHO	RP	SR30_08445	A0A0H0TSS2, A0A0H0V4Y2	Ubiquinone biosynthesis protein COQ7	4	40.52	7	6	35.34	10	0	0	0	14	93.1	104	12	91.38	100	11	93.1	79	5	64.66	20	9	93.1	72	4	69.83	10
A0A0H0TSS3	A0A0H0TSS3_BRAHO	RP	SU45_07385	A0A0H0TSS3, A0A0H0UPB9, A0A0H0USB1, A0A0H0VI82, A0A0H0VPQ6, A0A0H0WJW5, A0A0H0X1U9, A0A0H0XAJ8	Ankyrin	0	0	0	0	0	0	0	0	0	2	6.61	6	0	0	0	0	0	0	4	10.74	32	0	0	0	0	0	0
A0A0H0TSV9	A0A0H0TSV9_BRAHO	RP	SU45_07595	A0A0H0TSV9, A0A0H0XA96	Unchar A0A0H0TSV9	0	0	0	0	0	0	0	0	0	1	4.44	2	0	0	0	0	0	0	2	13.89	7	0	0	0	0	0	0
A0A0H0TT21	A0A0H0TT21_BRAHO	RP	SZ42_03795	A0A0H0TT21, A0A0H0UBS5, A0A0H0V1D9, A0A0H0V328, A0A0H0WGM4, A0A0H0X980, A0A0H0XC29	Selenide, water dikinase	0	0	0	0	0	0	0	0	0	0	0	0	3	11.45	8	0	0	0	0	0	0	1	5.31	3	0	0	0
A0A0H0TT23	A0A0H0TT23_BRAHO	RP	SU45_06735	A0A0H0TT23, A0A0H0U337, A0A0H0UYB7, A0A0H0V188, A0A0H0VGD4, A0A0H0VIU9, A0A0H0VTM5, A0A0H0WUT9	Cell surface protein	0	0	0	0	0	0	0	0	0	0	0	0	8	14.29	54	0	0	0	0	0	0	4	12.47	23	0	0	0
A0A0H0TT68	A0A0H0TT68_BRAHO	SP	SU45_06740	A0A0H0TT68	Single-stranded DNA exonuclease RecJ	0	0	0	0	0	0	0	0	0	0	0	0	0	0	0	0	0	0	0	0	0	1	1.39	1	0	0	0
A0A0H0TT89	A0A0H0TT89_BRAHO	RP	SU46_09290	A0A0H0TT89, A0A0H0VUS3	Membrane protein	1	3.5	1	0	0	0	0	0	0	0	0	0	0	0	0	0	0	0	0	0	0	0	0	0	0	0	0
A0A0H0TTE3	A0A0H0TTE3_BRAHO	RP	SU45_08695	A0A0H0TTE3, A0A0H0UGC1, A0A0H0UK73, A0A0H0UQM1, A0A0H0UVB0, A0A0H0VBG3, A0A0H0W366, A0A0H0X4Y4	Phosphoribosylformylglycinamidine synthase	0	0	0	0	0	0	0	0	0	0	0	0	8	8.65	25	0	0	0	0	0	0	4	5.21	13	0	0	0
A0A0H0TTG3	A0A0H0TTG3_BRAHO	RP	prfA	A0A0H0TTG3, A0A0H0XL99	Peptide chain release factor 1	0	0	0	0	0	0	0	0	0	0	0	0	0	0	0	3	14.25	9	0	0	0	0	0	0	0	0	0
A0A0H0TTL7	A0A0H0TTL7_BRAHO	RP	SU45_09055	A0A0H0TTL7, A0A0H0UN28	Streptolysin associated protein SagD	0	0	0	0	0	0	0	0	0	11	27.9	38	0	0	0	0	0	0	8	28.12	32	10	30.13	42	0	0	0
A0A0H0TTS0	A0A0H0TTS0_BRAHO	RP	SU45_09400	A0A0H0TTS0, A0A0H0WH23	Chemotaxis protein CheW	0	0	0	0	0	0	0	0	0	8	59.65	29	10	62.57	74	7	59.06	42	0	0	0	7	51.46	49	0	0	0
A0A0H0TTS9	A0A0H0TTS9_BRAHO	RP	hldD	A0A0H0TTS9, A0A0H0U3T4, A0A0H0VE78	ADP-L-glycero-D-manno-heptose-6-epimerase	1	5.97	2	0	0	0	0	0	0	0	0	0	0	0	0	0	0	0	0	0	0	0	0	0	0	0	0
A0A0H0TUE9	A0A0H0TUE9_BRAHO	SP	SR30_05720	A0A0H0TUE9	Rod shape-determining protein MreB	57	72.43	198	0	0	0	0	0	0	0	0	0	0	0	0	0	0	0	0	0	0	0	0	0	0	0	0
A0A0H0TUI1	A0A0H0TUI1_BRAHO	RP	SU46_10135	A0A0H0TUI1, A0A0H0U0T2, A0A0H0UYI4, A0A0H0VUK6	Unchar A0A0H0TUI1	0	0	0	0	0	0	0	0	0	0	0	0	8	19.53	44	0	0	0	0	0	0	0	0	0	0	0	0
A0A0H0TUU0	A0A0H0TUU0_BRAHO	RP	SU45_07530	A0A0H0TUU0, A0A0H0XBZ8	Unchar A0A0H0TUU0	0	0	0	0	0	0	0	0	0	1	5.59	1	0	0	0	0	0	0	0	0	0	0	0	0	0	0	0
A0A0H0TUZ8	A0A0H0TUZ8_BRAHO	RP	SU46_08760	A0A0H0TJ38, A0A0H0TUZ8, A0A0H0UTS8, A0A0H0UTZ8, A0A0H0VCP8, A0A0H0W814	Chemotaxis protein (Fragment)	0	0	0	0	0	0	0	0	0	0	0	0	0	0	0	0	0	0	0	0	0	0	0	0	1	3.31	1
A0A0H0TV16	A0A0H0TV16_BRAHO	RP	SR30_07750	A0A0H0TV16, A0A0H0TZ86, A0A0H0UF53, A0A0H0UWV5, A0A0H0UZN7, A0A0H0WNY3, A0A0H0WWC6, A0A0H0X9W9	5-methyltetrahydrofolate--homocysteine methyltransferase	0	0	0	0	0	0	0	0	0	1	7.41	1	0	0	0	0	0	0	1	7.41	1	0	0	0	0	0	0
A0A0H0TV71	A0A0H0TV71_BRAHO	RP	serS	A0A0H0TV71, A0A0H0UB60	Serine--tRNA ligase	0	0	0	0	0	0	0	0	0	0	0	0	0	0	0	10	34.27	63	0	0	0	14	43.19	67	0	0	0
A0A0H0TV92	A0A0H0TV92_BRAHO	RP	SU46_09050	A0A0H0TV92, A0A0H0UG08, A0A0H0UYS9	PTS fructose transporter subunit IIA	0	0	0	0	0	0	0	0	0	0	0	0	2	5.59	2	0	0	0	0	0	0	9	18.53	66	5	11.66	22
A0A0H0TVD6	A0A0H0TVD6_BRAHO	RP	SU45_06205	A0A0H0TVD6, A0A0H0U4H9, A0A0H0VLG2, A0A0H0X6W9	Unchar A0A0H0TVD6	0	0	0	0	0	0	0	0	0	0	0	0	0	0	0	0	0	0	0	0	0	0	0	0	1	10.32	3
A0A0H0TVP4	A0A0H0TVP4_BRAHO	RP	dnaK	A0A0H0TVP4, A0A0H0UVV4, A0A0H0VEQ5, A0A0H0VG89, A0A0H0VHU2, A0A0H0VRU3	Chaperone protein DnaK	0	0	0	0	0	0	0	0	0	0	0	0	43	66.72	435	0	0	0	0	0	0	0	0	0	0	0	0
A0A0H0TW49	A0A0H0TW49_BRAHO	RP	SR30_02790	A0A0H0TW49, A0A0H0UU46	Dihydroxyacetone kinase	0	0	0	0	0	0	0	0	0	0	0	0	4	28.08	15	0	0	0	0	0	0	0	0	0	0	0	0
A0A0H0TW77	A0A0H0TW77_BRAHO	RP	SU45_05565	A0A0H0TW77, A0A0H0U846, A0A0H0UX55, A0A0H0VM70, A0A0H0WQX7, A0A0H0WVI3, A0A0H0XCK7	Lipoprotein	0	0	0	0	0	0	0	0	0	0	0	0	0	0	0	0	0	0	0	0	0	27	5.12	67	137	24.08	343
A0A0H0TWG3	A0A0H0TWG3_BRAHO	RP	SU45_04295	A0A0H0TWG3, A0A0H0UM30, A0A0H0UPT7, A0A0H0V043	Peptidase M20	0	0	0	0	0	0	0	0	0	0	0	0	1	5.6	4	0	0	0	0	0	0	0	0	0	0	0	0
A0A0H0TWG6	A0A0H0TWG6_BRAHO	RP	SU45_04480	A0A0H0TWG6, A0A0H0VJ39, A0A0H0WS26	Unchar A0A0H0TWG6	0	0	0	0	0	0	0	0	0	2	6.91	6	2	8.11	9	0	0	0	4	15.32	27	2	8.41	9	0	0	0
A0A0H0TWR9	A0A0H0TWR9_BRAHO	RP	SU45_03930	A0A0H0TWR9, A0A0H0UJQ8, A0A0H0V3Z4	UDP pyrophosphate phosphatase (Fragment)	2	10.99	2	0	0	0	7	26.95	17	0	0	0	1	4.61	2	0	0	0	1	4.61	5	1	4.61	4	0	0	0
A0A0H0TXF4	A0A0H0TXF4_BRAHO	RP	SR30_03490	A0A0H0TXF4, A0A0H0U9S9, A0A0H0UXS8	Histidine kinase	0	0	0	0	0	0	0	0	0	0	0	0	0	0	0	0	0	0	0	0	0	5	10.03	10	0	0	0
A0A0H0TXR2	A0A0H0TXR2_BRAHO	RP	SZ42_09360	A0A0H0TXR2, A0A0H0XA19	Methyl-galactoside ABC transporter substrate-binding protein	0	0	0	15	38	67	0	0	0	33	72.57	275	45	70	345	0	0	0	28	63.43	256	44	80.86	547	30	63.43	266
A0A0H0TXU7	A0A0H0TXU7_BRAHO	SP	SU45_02985	A0A0H0TXU7	Unchar A0A0H0TXU7	0	0	0	0	0	0	1	5.03	1	0	0	0	0	0	0	0	0	0	0	0	0	0	0	0	0	0	0
A0A0H0TY55	A0A0H0TY55_BRAHO	RP	pnp	A0A0H0TY55, A0A0H0V372	Polyribonucleotide nucleotidyltransferase	0	0	0	0	0	0	0	0	0	0	0	0	16	26.97	52	32	41.57	246	0	0	0	22	34.55	113	10	18.26	41
A0A0H0TYK5	A0A0H0TYK5_BRAHO	RP	SR30_00925	A0A0H0TYK5, A0A0H0V3V4, A0A0H0VD11	Copper homeostasis protein	0	0	0	0	0	0	0	0	0	2	19.01	12	2	19.01	6	2	19.01	10	2	19.01	10	3	21.83	16	2	19.01	6
A0A0H0TYL9	A0A0H0TYL9_BRAHO	RP	SU45_02810	A0A0H0TYL9, A0A0H0U435, A0A0H0UH30, A0A0H0UJ06, A0A0H0V1W9, A0A0H0WJA2, A0A0H0XGG8	XRE family transcriptional regulator	0	0	0	0	0	0	0	0	0	0	0	0	0	0	0	0	0	0	10	25.1	39	0	0	0	0	0	0
A0A0H0TYP2	A0A0H0TYP2_BRAHO	RP	SU45_02365	A0A0H0TYP2, A0A0H0W1W8, A0A0H0XA42	Unchar A0A0H0TYP2	0	0	0	0	0	0	0	0	0	0	0	0	1	2.17	1	0	0	0	0	0	0	2	9.13	4	0	0	0
A0A0H0TYS2	A0A0H0TYS2_BRAHO	RP	SU46_07825	A0A0H0TYS2, A0A0H0U9B5, A0A0H0UPJ0, A0A0H0VB43, A0A0H0VJE5	Aminoglycoside 6'-acetyltransferase	0	0	0	0	0	0	0	0	0	0	0	0	1	13.95	1	0	0	0	0	0	0	0	0	0	0	0	0
A0A0H0TZ65	A0A0H0TZ65_BRAHO	SP	cheB	A0A0H0TZ65	Chemotaxis response regulator protein-glutamate methylesterase	0	0	0	0	0	0	0	0	0	15	51.32	91	0	0	0	0	0	0	20	46.03	126	0	0	0	0	0	0
A0A0H0TZD8	A0A0H0TZD8_BRAHO	SP	rpmH	A0A0H0TZD8	50S ribosomal protein L34	2	25.53	3	0	0	0	0	0	0	1	17.02	1	0	0	0	0	0	0	0	0	0	0	0	0	0	0	0
A0A0H0TZW5	A0A0H0TZW5_BRAHO	RP	SU45_01495	A0A0H0TZW5, A0A0H0UT78	Unchar A0A0H0TZW5	0	0	0	0	0	0	0	0	0	0	0	0	2	22.3	4	0	0	0	0	0	0	3	27.03	9	0	0	0
A0A0H0U040	A0A0H0U040_BRAHO	RP	SU45_02275	A0A0H0U040, A0A0H0XGD7	Unchar A0A0H0U040	0	0	0	0	0	0	0	0	0	0	0	0	0	0	0	0	0	0	5	12.92	17	0	0	0	0	0	0
A0A0H0U0M0	A0A0H0U0M0_BRAHO	RP	SU45_00530	A0A0H0U0M0, A0A0H0V5Y3, A0A0H0W084, A0A0H0X7I1	Unchar A0A0H0U0M0	0	0	0	2	6.49	3	2	5.68	5	3	7.84	12	6	20.27	25	9	31.35	40	0	0	0	5	20.54	25	3	7.84	9
A0A0H0U0N2	A0A0H0U0N2_BRAHO	RP	SU45_01410	A0A0H0U0N2, A0A0H0UD52, A0A0H0UGK9, A0A0H0UU79	Unchar A0A0H0U0N2	1	1.39	1	0	0	0	0	0	0	0	0	0	0	0	0	0	0	0	0	0	0	0	0	0	0	0	0
A0A0H0U0P3	A0A0H0U0P3_BRAHO	SP	SU45_01490	A0A0H0U0P3	Unchar A0A0H0U0P3	0	0	0	0	0	0	0	0	0	0	0	0	3	34.81	10	0	0	0	0	0	0	0	0	0	0	0	0
A0A0H0U0P9	A0A0H0U0P9_BRAHO	RP	fabV	A0A0H0U0P9, A0A0H0ULN6, A0A0H0UX49, A0A0H0XAZ6	Trans-2-enoyl-CoA reductase [NADH]	0	0	0	0	0	0	0	0	0	0	0	0	10	29.85	32	6	17.6	30	0	0	0	10	27.55	68	0	0	0
A0A0H0U0V2	A0A0H0U0V2_BRAHO	RP	SU43_09305	A0A0H0U0V2, A0A0H0U6W8, A0A0H0UR46, A0A0H0UY38, A0A0H0WCJ6, A0A0H0XFX5	Ankyrin	0	0	0	0	0	0	0	0	0	0	0	0	0	0	0	0	0	0	0	0	0	0	0	0	3	18.75	7
A0A0H0U125	A0A0H0U125_BRAHO	RP	obg	A0A0H0U125, A0A0H0U5H2, A0A0H0UXI7, A0A0H0UZI8, A0A0H0VGN2, A0A0H0WT70, A0A0H0XG93	GTPase Obg	0	0	0	0	0	0	0	0	0	0	0	0	0	0	0	3	8.68	6	1	2.21	2	0	0	0	0	0	0
A0A0H0U1E9	A0A0H0U1E9_BRAHO	RP	SU45_02070	A0A0H0U1E9, A0A0H0VCS3, A0A0H0VP90, A0A0H0VU25	Aminoacyl-histidine dipeptidase	0	0	0	0	0	0	0	0	0	0	0	0	0	0	0	8	24.01	24	0	0	0	0	0	0	0	0	0
A0A0H0U1N0	A0A0H0U1N0_BRAHO	RP	SU45_05525	A0A0H0U1N0, A0A0H0UAL3, A0A0H0V7L8, A0A0H0WKD0, A0A0H0WXA7, A0A0H0X0X6	Sulfurtransferase	0	0	0	0	0	0	0	0	0	0	0	0	0	0	0	0	0	0	0	0	0	2	6.43	12	0	0	0
A0A0H0U1R4	A0A0H0U1R4_BRAHO	SP	SU45_01870	A0A0H0U1R4	Unchar A0A0H0U1R4	0	0	0	0	0	0	0	0	0	0	0	0	5	34.26	13	0	0	0	0	0	0	5	34.72	15	0	0	0
A0A0H0U216	A0A0H0U216_BRAHO	RP	SR30_06085	A0A0H0U216, A0A0H0U9I7, A0A0H0WX69	Multidrug ABC transporter ATPase	0	0	0	0	0	0	0	0	0	0	0	0	0	0	0	0	0	0	2	11.71	14	0	0	0	0	0	0
A0A0H0U226	A0A0H0U226_BRAHO	RP	SU45_01265	A0A0H0U226, A0A0H0U9T2, A0A0H0ULT7, A0A0H0VJ67, A0A0H0WBS2, A0A0H0XAL6	Chemotaxis protein	0	0	0	0	0	0	0	0	0	0	0	0	3	5.66	7	0	0	0	0	0	0	10	23.46	40	0	0	0
A0A0H0U284	A0A0H0U284_BRAHO	RP	SU45_03925	A0A0H0U284, A0A0H0V3Z1, A0A0H0XC36	Unchar A0A0H0U284	0	0	0	0	0	0	0	0	0	1	10.75	2	0	0	0	0	0	0	0	0	0	0	0	0	0	0	0
A0A0H0U2C0	A0A0H0U2C0_BRAHO	RP	SU46_05280	A0A0H0U2C0, A0A0H0V159	Thioredoxin reductase	0	0	0	0	0	0	0	0	0	0	0	0	2	8.71	9	0	0	0	0	0	0	0	0	0	0	0	0
A0A0H0U2M4	A0A0H0U2M4_BRAHO	RP	SU46_06155	A0A0H0U2M4, A0A0H0VG95	Unchar A0A0H0U2M4	0	0	0	0	0	0	0	0	0	0	0	0	0	0	0	4	7.73	11	0	0	0	0	0	0	0	0	0
A0A0H0U2Q6	A0A0H0U2Q6_BRAHO	RP	SU46_08245	A0A0H0U2Q6, A0A0H0UVK7	Type I restriction-modification protein subunit M	0	0	0	0	0	0	0	0	0	0	0	0	0	0	0	2	8.11	4	0	0	0	0	0	0	1	2.91	1
A0A0H0U2S4	A0A0H0U2S4_BRAHO	SP	SU46_04935	A0A0H0U2S4	Phosphoenolpyruvate-protein phosphotransferase	0	0	0	0	0	0	0	0	0	0	0	0	0	0	0	0	0	0	0	0	0	24	39.41	191	0	0	0
A0A0H0U2S8	A0A0H0U2S8_BRAHO	RP	SR30_01685	A0A0H0U2S8, A0A0H0USF5	Flagellar hook protein FlgE	0	0	0	0	0	0	0	0	0	0	0	0	7	17.46	23	2	7.26	2	0	0	0	0	0	0	0	0	0
A0A0H0U2W3	A0A0H0U2W3_BRAHO	RP	SU43_13070	A0A0H0U2W3, A0A0H0UD05, A0A0H0UHA7, A0A0H0UP77, A0A0H0VPK2, A0A0H0WSP9, A0A0H0XAU8	ATPase	0	0	0	0	0	0	0	0	0	9	18.76	26	0	0	0	0	0	0	0	0	0	0	0	0	0	0	0
A0A0H0U3G6	A0A0H0U3G6_BRAHO	SP	SR30_01495	A0A0H0U3G6	Unchar A0A0H0U3G6	0	0	0	0	0	0	0	0	0	0	0	0	10	50	73	0	0	0	0	0	0	8	44.89	48	0	0	0
A0A0H0U3L6	A0A0H0U3L6_BRAHO	RP	SU45_03140	A0A0H0U3L6, A0A0H0U4Z0, A0A0H0UPH0, A0A0H0V2N0, A0A0H0VCC1, A0A0H0VKR5, A0A0H0W0L8, A0A0H0XMA7	ABC transporter	0	0	0	0	0	0	0	0	0	0	0	0	0	0	0	0	0	0	6	10.88	26	3	5.59	9	0	0	0
A0A0H0U3T6	A0A0H0U3T6_BRAHO	RP	SU45_03590	A0A0H0U3T6, A0A0H0UP29, A0A0H0UTG7, A0A0H0WY39	Membrane protein	0	0	0	0	0	0	0	0	0	0	0	0	23	34.33	101	20	34.53	140	0	0	0	0	0	0	0	0	0
A0A0H0U424	A0A0H0U424_BRAHO	RP	SU46_04495	A0A0H0U424, A0A0H0UG84, A0A0H0UQQ4, A0A0H0V0Q6, A0A0H0W1D1	Chemotaxis protein	0	0	0	0	0	0	9	8.93	36	0	0	0	0	0	0	0	0	0	0	0	0	0	0	0	0	0	0
A0A0H0U435	A0A0H0U435_BRAHO	RP	SU46_03815	A0A0H0U435, A0A0H0UJ06, A0A0H0V1W9	XRE family transcriptional regulator	0	0	0	0	0	0	0	0	0	0	0	0	0	0	0	0	0	0	0	0	0	3	10.44	12	0	0	0
A0A0H0U4I6	A0A0H0U4I6_BRAHO	RP	SU46_01670	A0A0H0U4I6, A0A0H0U6N1, A0A0H0UGL7, A0A0H0USK3, A0A0H0W1S5, A0A0H0WDQ2, A0A0H0XL97	Terminase	0	0	0	0	0	0	0	0	0	0	0	0	0	0	0	1	2.41	1	0	0	0	0	0	0	0	0	0
A0A0H0U4R2	A0A0H0U4R2_BRAHO	RP	SU43_12870	A0A0H0U4R2, A0A0H0UXW8, A0A0H0XAB6	Ankyrin	0	0	0	0	0	0	0	0	0	0	0	0	0	0	0	0	0	0	6	17.7	20	0	0	0	0	0	0
A0A0H0U4S3	A0A0H0U4S3_BRAHO	SP	rplW	A0A0H0U4S3	50S ribosomal protein L23	14	38.38	60	3	29.29	14	9	41.41	36	2	14.14	16	2	14.14	4	3	22.22	23	4	29.29	51	3	14.14	32	2	14.14	23
A0A0H0U523	A0A0H0U523_BRAHO	SP	rpsB	A0A0H0U523	30S ribosomal protein S2	50	68.27	137	9	31	29	35	52.77	104	15	61.25	66	0	0	0	0	0	0	16	51.29	108	18	61.62	110	8	38.38	63
A0A0H0U5C8	A0A0H0U5C8_BRAHO	RP	SU45_01260	A0A0H0U5C8, A0A0H0UD24, A0A0H0UU53, A0A0H0VBV3	Unchar A0A0H0U5C8	0	0	0	0	0	0	0	0	0	0	0	0	0	0	0	0	0	0	0	0	0	3	14.94	11	0	0	0
A0A0H0U684	A0A0H0U684_BRAHO	SP	SU45_00535	A0A0H0U684	Radical SAM protein (Fragment)	1	4.52	1	0	0	0	0	0	0	0	0	0	0	0	0	0	0	0	0	0	0	2	7.23	4	0	0	0
A0A0H0U6D8	A0A0H0U6D8_BRAHO	SP	SR30_12520	A0A0H0U6D8	Unchar A0A0H0U6D8	0	0	0	0	0	0	0	0	0	16	65.47	96	3	25.11	7	0	0	0	15	69.51	154	7	43.5	28	7	39.91	24
A0A0H0U6I3	A0A0H0U6I3_BRAHO	SP	tal	A0A0H0U6I3	Probable transaldolase	1	6.91	1	1	6.91	1	0	0	0	0	0	0	0	0	0	0	0	0	0	0	0	0	0	0	0	0	0
A0A0H0U775	A0A0H0U775_BRAHO	RUP	SU43_09585	A0A0H0U775, A0A0H0UE31, A0A0H0UJR5, A0A0H0V3W5, A0A0H0VB73, A0A0H0VDW0, A0A0H0XEM2	Beta-N-acetylhexosaminidase	2	3.01	4	0	0	0	0	0	0	0	0	0	0	0	0	0	0	0	0	0	0	0	0	0	0	0	0
A0A0H0U7Y4	A0A0H0U7Y4_BRAHO	RP	SR30_11930	A0A0H0U7Y4, A0A0H0UV90, A0A0H0VIZ8	Peptidase	0	0	0	0	0	0	0	0	0	5	15.3	16	0	0	0	0	0	0	0	0	0	0	0	0	0	0	0
A0A0H0U836	A0A0H0U836_BRAHO	RP	SR30_12890	A0A0H0U836, A0A0H0UF98, A0A0H0UYC1	Molybdate metabolism regulator	0	0	0	0	0	0	0	0	0	0	0	0	0	0	0	24	23.65	93	0	0	0	0	0	0	0	0	0
A0A0H0U897	A0A0H0U897_BRAHO	SP	SU46_01115	A0A0H0U897	ADP-heptose--LPS heptosyltransferase	0	0	0	0	0	0	1	3.28	1	0	0	0	0	0	0	0	0	0	0	0	0	0	0	0	0	0	0
A0A0H0U8G4	A0A0H0U8G4_BRAHO	SP	SU43_13125	A0A0H0U8G4	Stage 0 sporulation protein J	0	0	0	0	0	0	0	0	0	0	0	0	3	10.62	6	2	12.19	4	0	0	0	3	8.44	8	1	7.19	2
A0A0H0U8G9	A0A0H0U8G9_BRAHO	RP	rny	A0A0H0U8G9, A0A0H0V3X2, A0A0H0XAW5	Ribonuclease Y	0	0	0	0	0	0	0	0	0	7	15.13	19	0	0	0	0	0	0	24	42.04	79	0	0	0	0	0	0
A0A0H0U8H8	A0A0H0U8H8_BRAHO	SP	rpsO	A0A0H0U8H8	30S ribosomal protein S15	0	0	0	2	31.46	5	0	0	0	3	31.46	11	1	16.85	1	1	16.85	18	5	58.43	32	0	0	0	4	41.57	6
A0A0H0U8J6	A0A0H0U8J6_BRAHO	RP	SU46_00290	A0A0H0TSA2, A0A0H0TSK2, A0A0H0U8J6, A0A0H0UGH0, A0A0H0UHC7, A0A0H0UR50, A0A0H0V110, A0A0H0V749, A0A0H0VH09, A0A0H0VQ57, A0A0H0VYE9, A0A0H0W432, A0A0H0WAI5, A0A0H0WMC5, A0A0H0X2E3, A0A0H0X6P3, A0A0H0X8E1, A0A0H0XFD0	Unchar A0A0H0U8J6	0	0	0	0	0	0	0	0	0	2	13.23	5	0	0	0	0	0	0	0	0	0	2	11.67	10	0	0	0
A0A0H0U928	A0A0H0U928_BRAHO	RP	SR30_11170	A0A0H0U928, A0A0H0ULZ6	O-acetylhomoserine aminocarboxypropyltransferase	0	0	0	0	0	0	0	0	0	13	44.78	51	26	44.08	290	0	0	0	6	25.52	18	22	45.94	257	0	0	0
A0A0H0U9V2	A0A0H0U9V2_BRAHO	RP	SR30_11165	A0A0H0U9V2, A0A0H0VT92, A0A0H0WBT7	Unchar A0A0H0U9V2	0	0	0	0	0	0	0	0	0	0	0	0	0	0	0	0	0	0	0	0	0	1	3.27	0	0	0	0
A0A0H0UA07	A0A0H0UA07_BRAHO	RP	hisF	A0A0H0UA07, A0A0H0UDE9	Imidazole glycerol phosphate synthase subunit HisF	0	0	0	0	0	0	0	0	0	0	0	0	2	9.96	2	0	0	0	0	0	0	0	0	0	0	0	0
A0A0H0UAM3	A0A0H0UAM3_BRAHO	SP	SU46_00950	A0A0H0UAM3	Unchar A0A0H0UAM3	0	0	0	0	0	0	1	2.56	1	0	0	0	0	0	0	0	0	0	0	0	0	0	0	0	0	0	0
A0A0H0UBG9	A0A0H0UBG9_BRAHO	RP	SR30_12975	A0A0H0UBG9, A0A0H0X9Q5	FAD-dependent oxidoreductase	0	0	0	0	0	0	0	0	0	0	0	0	3	7.52	16	0	0	0	0	0	0	3	7.52	13	0	0	0
A0A0H0UBV3	A0A0H0UBV3_BRAHO	RP	valS	A0A0H0UBV3, A0A0H0V0X8, A0A0H0W853, A0A0H0XEQ2	Valine--tRNA ligase	0	0	0	0	0	0	0	0	0	0	0	0	0	0	0	13	18.78	52	0	0	0	0	0	0	0	0	0
A0A0H0UCA8	A0A0H0UCA8_BRAHO	RP	murA	A0A0H0UCA8, A0A0H0VKT8	UDP-N-acetylglucosamine 1-carboxyvinyltransferase	0	0	0	0	0	0	0	0	0	0	0	0	5	17.41	30	5	16.47	23	0	0	0	0	0	0	0	0	0
A0A0H0UCF3	A0A0H0UCF3_BRAHO	RP	SR30_10210	A0A0H0UCF3, A0A0H0UCS3, A0A0H0V5R0, A0A0H0WI66, A0A0H0XJS6	UDP-N-acetylmuramoylalanyl-D-glutamate--2, 6-diaminopimelate ligase	0	0	0	0	0	0	0	0	0	0	0	0	0	0	0	2	5.71	10	0	0	0	0	0	0	2	4.53	5
A0A0H0UCI4	A0A0H0UCI4_BRAHO	RP	SR30_09605	A0A0H0UCI4, A0A0H0UZ30, A0A0H0W4Z9	Unchar A0A0H0UCI4	0	0	0	0	0	0	0	0	0	1	1.96	2	0	0	0	0	0	0	0	0	0	0	0	0	0	0	0
A0A0H0UD02	A0A0H0UD02_BRAHO	SP	SU46_01895	A0A0H0UD02	Unchar A0A0H0UD02	0	0	0	0	0	0	0	0	0	0	0	0	0	0	0	8	18.51	23	0	0	0	0	0	0	3	6.92	5
A0A0H0UDC3	A0A0H0UDC3_BRAHO	SP	SR30_11445	A0A0H0UDC3	Unchar A0A0H0UDC3	0	0	0	0	0	0	0	0	0	0	0	0	0	0	0	1	9.77	6	0	0	0	0	0	0	0	0	0
A0A0H0UDC6	A0A0H0UDC6_BRAHO	RP	fusA	A0A0H0UDC6, A0A0H0UHC1, A0A0H0UJ78, A0A0H0V822, A0A0H0VJ13	Elongation factor G	0	0	0	0	0	0	0	0	0	35	48.92	226	26	40.4	107	22	36.36	187	27	42.57	145	27	40.98	145	21	33.04	92
A0A0H0UE80	A0A0H0UE80_BRAHO	RP	SU43_05820	A0A0H0UE80, A0A0H0W444, A0A0H0XEE1	Acyl-ACP thioesterase	0	0	0	0	0	0	0	0	0	0	0	0	7	32.77	21	0	0	0	0	0	0	5	28.94	19	0	0	0
A0A0H0UEA9	A0A0H0UEA9_BRAHO	SP	nusA	A0A0H0UEA9	Transcription termination/antitermination protein NusA	0	0	0	0	0	0	0	0	0	0	0	0	9	30.85	39	18	43.15	107	0	0	0	0	0	0	13	38.1	40
A0A0H0UED7	A0A0H0UED7_BRAHO	SP	SU43_04845	A0A0H0UED7	Lipoprotein	0	0	0	0	0	0	0	0	0	0	0	0	0	0	0	0	0	0	0	0	0	0	0	0	134	23.35	337
A0A0H0UET1	A0A0H0UET1_BRAHO	RP	SR30_11340	A0A0H0UET1, A0A0H0VG33	Sugar-binding protein	0	0	0	0	0	0	0	0	0	16	24.74	41	0	0	0	0	0	0	0	0	0	0	0	0	0	0	0
A0A0H0UF16	A0A0H0UF16_BRAHO	RP	SU43_04800	A0A0H0TW39, A0A0H0UF16, A0A0H0UJ58, A0A0H0V8P8, A0A0H0VZ20, A0A0H0WKB9, A0A0H0WVP3	Chemotaxis protein	0	0	0	0	0	0	0	0	0	18	32.29	70	13	23.19	43	0	0	0	19	34.99	97	29	42.11	143	0	0	0
A0A0H0UF34	A0A0H0UF34_BRAHO	RP	SR30_08775	A0A0H0UF34, A0A0H0UQR1, A0A0H0UZ48, A0A0H0V5L6, A0A0H0VNH8, A0A0H0W549	Adenylosuccinate synthetase	0	0	0	0	0	0	0	0	0	0	0	0	0	0	0	0	0	0	0	0	0	10	26.23	61	0	0	0
A0A0H0UF98	A0A0H0UF98_BRAHO	RP	SZ47_09850	A0A0H0UF98, A0A0H0UYC1, A0A0H0VIN8, A0A0H0W3Q8, A0A0H0WLV5, A0A0H0XGD8	Molybdate metabolism regulator	0	0	0	0	0	0	0	0	0	0	0	0	0	0	0	18	18.05	73	0	0	0	8	11.01	22	0	0	0
A0A0H0UFL7	A0A0H0UFL7_BRAHO	RP	pgi	A0A0H0UFL7, A0A0H0WCH3	Glucose-6-phosphate isomerase	0	0	0	0	0	0	0	0	0	0	0	0	24	41.76	158	0	0	0	0	0	0	0	0	0	0	0	0
A0A0H0UFQ4	A0A0H0UFQ4_BRAHO	RP	SU43_04675	A0A0H0UFQ4, A0A0H0WIF0, A0A0H0XDH3	Unchar A0A0H0UFQ4	0	0	0	0	0	0	0	0	0	1	3.48	1	0	0	0	0	0	0	0	0	0	0	0	0	0	0	0
A0A0H0UG10	A0A0H0UG10_BRAHO	SP	rplM	A0A0H0UG10	50S ribosomal protein L13	0	0	0	0	0	0	0	0	0	0	0	0	5	45.03	25	0	0	0	0	0	0	7	39.07	65	0	0	0
A0A0H0UG22	A0A0H0UG22_BRAHO	SP	SZ47_09635	A0A0H0UG22	Phosphate starvation protein PhoH	0	0	0	0	0	0	0	0	0	0	0	0	0	0	0	0	0	0	0	0	0	17	45.9	56	0	0	0
A0A0H0UGA1	A0A0H0UGA1_BRAHO	SP	carA	A0A0H0UGA1	Carbamoyl-phosphate synthase small chain	0	0	0	0	0	0	0	0	0	0	0	0	2	8.59	6	0	0	0	0	0	0	3	9.97	9	0	0	0
A0A0H0UGA3	A0A0H0UGA3_BRAHO	RP	SU43_08230	A0A0H0UGA3, A0A0H0VGQ1	2-dehydro-3-deoxyphosphooctonate aldolase	0	0	0	0	0	0	0	0	0	0	0	0	0	0	0	0	0	0	0	0	0	0	0	0	1	5.9	3
A0A0H0UGA4	A0A0H0UGA4_BRAHO	RP	SR30_08890	A0A0H0UGA4, A0A0H0V3Y7, A0A0H0VM43	Cell envelope biogenesis protein OmpA	0	0	0	0	0	0	0	0	0	0	0	0	0	0	0	0	0	0	0	0	0	4	23	14	0	0	0
A0A0H0UGE7	A0A0H0UGE7_BRAHO	RP	SR30_08210	A0A0H0UGE7, A0A0H0VB67	Hydroxydechloroatrazine ethylaminohydrolase	0	0	0	0	0	0	0	0	0	5	13.82	10	5	12.72	27	3	6.8	9	0	0	0	0	0	0	0	0	0
A0A0H0UGZ0	A0A0H0UGZ0_BRAHO	RP	SR30_07705	A0A0H0UGZ0, A0A0H0V2D8	Deoxyuridine 5'-triphosphate nucleotidohydrolase	0	0	0	0	0	0	0	0	0	2	18.06	3	0	0	0	1	12.5	5	0	0	0	0	0	0	0	0	0
A0A0H0UGZ7	A0A0H0UGZ7_BRAHO	RP	SR30_02430	A0A0H0UGZ7, A0A0H0VQG3	ABC transporter permease	0	0	0	0	0	0	0	0	0	0	0	0	0	0	0	0	0	0	0	0	0	8	21.98	21	0	0	0
A0A0H0UH17	A0A0H0UH17_BRAHO	SP	purC	A0A0H0UH17	Phosphoribosylaminoimidazole-succinocarboxamide synthase	0	0	0	0	0	0	0	0	0	10	46.64	46	0	0	0	0	0	0	9	33.61	51	0	0	0	0	0	0
A0A0H0UH89	A0A0H0UH89_BRAHO	RP	rpsM	A0A0H0UH89, A0A0H0X317	30S ribosomal protein S13	5	24.03	18	0	0	0	0	0	0	0	0	0	0	0	0	0	0	0	10	63.57	30	0	0	0	0	0	0
A0A0H0UHU9	A0A0H0UHU9_BRAHO	RP	SZ47_11420	A0A0H0UHU9, A0A0H0XBD7	Unchar A0A0H0UHU9	0	0	0	0	0	0	0	0	0	1	12.24	5	0	0	0	2	12.24	5	1	12.24	1	0	0	0	1	12.24	3
A0A0H0UI76	A0A0H0UI76_BRAHO	RP	SR30_06380	A0A0H0UI76, A0A0H0V3C5, A0A0H0VRG0, A0A0H0XMG9	Unchar A0A0H0UI76	0	0	0	0	0	0	0	0	0	0	0	0	0	0	0	0	0	0	0	0	0	4	11.15	20	0	0	0
A0A0H0UIF4	A0A0H0UIF4_BRAHO	RP	SU43_04410	A0A0H0UIF4, A0A0H0X129, A0A0H0X8R1	Unchar A0A0H0UIF4	0	0	0	0	0	0	0	0	0	0	0	0	0	0	0	0	0	0	1	9.2	2	0	0	0	0	0	0
A0A0H0UIL5	A0A0H0UIL5_BRAHO	RP	SZ47_07785	A0A0H0UIL5, A0A0H0VNL3, A0A0H0W2P8, A0A0H0WB09, A0A0H0XFV1	Unchar A0A0H0UIL5	0	0	0	0	0	0	0	0	0	0	0	0	0	0	0	0	0	0	1	3.48	3	0	0	0	0	0	0
A0A0H0UIU1	A0A0H0UIU1_BRAHO	RP	SZ47_06795	A0A0H0UIU1, A0A0H0VKW5	Unchar A0A0H0UIU1	0	0	0	0	0	0	0	0	0	0	0	0	0	0	0	0	0	0	0	0	0	0	0	0	2	11.81	4
A0A0H0UJL7	A0A0H0UJL7_BRAHO	RP	SU43_02185	A0A0H0UJL7, A0A0H0V0U7, A0A0H0XER6	Competence protein ComFB	0	0	0	0	0	0	0	0	0	6	28.12	17	5	24.11	27	4	19.2	10	5	19.64	16	7	32.14	27	4	19.64	23
A0A0H0UJU7	A0A0H0UJU7_BRAHO	RP	alaS	A0A0H0UJU7, A0A0H0URB8, A0A0H0V058, A0A0H0VMJ1, A0A0H0WUC9, A0A0H0X9F6	Alanine--tRNA ligase	0	0	0	0	0	0	0	0	0	14	20.42	50	13	22.95	46	21	31.49	119	0	0	0	15	23.88	73	11	16.96	41
A0A0H0UJY4	A0A0H0UJY4_BRAHO	SP	SR30_05630	A0A0H0UJY4	Methyltransferase	0	0	0	1	0.83	5	0	0	0	0	0	0	0	0	0	0	0	0	0	0	0	0	0	0	0	0	0
A0A0H0UKW2	A0A0H0UKW2_BRAHO	RP	moaC	A0A0H0UKW2, A0A0H0VC34, A0A0H0WE58	Molybdenum cofactor biosynthesis protein MoaC	0	0	0	0	0	0	0	0	0	0	0	0	0	0	0	0	0	1	0	0	0	0	0	0	0	0	0
A0A0H0UL75	A0A0H0UL75_BRAHO	RP	SZ47_08715	A0A0H0UL75, A0A0H0V006, A0A0H0W0Y4	Peptidylprolyl isomerase	0	0	0	0	0	0	0	0	0	6	16.09	13	0	0	0	0	0	0	10	29.33	47	8	25.66	27	0	0	0
A0A0H0ULB3	A0A0H0ULB3_BRAHO	SP	SU45_07175	A0A0H0ULB3	Radical SAM superfamily	0	0	0	0	0	0	3	12.46	9	0	0	0	0	0	0	3	10.68	5	0	0	0	0	0	0	6	27.76	16
A0A0H0ULP8	A0A0H0ULP8_BRAHO	RP	SZ47_09760	A0A0H0ULP8, A0A0H0W2Z0	N-acylglucosamine 2-epimerase	0	0	0	0	0	0	0	0	0	0	0	0	12	23.16	61	10	32.32	37	0	0	0	3	10.43	14	0	0	0
A0A0H0ULU0	A0A0H0ULU0_BRAHO	SP	SR30_01690	A0A0H0ULU0	Flagellar protein	0	0	0	0	0	0	0	0	0	3	63.51	7	0	0	0	0	0	0	0	0	0	0	0	0	0	0	0
A0A0H0UMC3	A0A0H0UMC3_BRAHO	RP	htpG	A0A0H0UMC3, A0A0H0UQB4, A0A0H0XBV0, A0A0H0XC85	Chaperone protein HtpG	0	0	0	0	0	0	0	0	0	0	0	0	0	0	0	14	25.98	47	0	0	0	28	41.94	165	0	0	0
A0A0H0UMF4	A0A0H0UMF4_BRAHO	SP	SR30_04435	A0A0H0UMF4	Fructose-bisphosphate aldolase	0	0	0	0	0	0	0	0	0	0	0	0	0	0	0	0	0	0	17	48.44	103	0	0	0	0	0	0
A0A0H0UMM1	A0A0H0UMM1_BRAHO	RP	SZ42_03970	A0A0H0UMM1, A0A0H0VWD5, A0A0H0W4C5, A0A0H0WNL9	Unchar A0A0H0UMM1	0	0	0	0	0	0	0	0	0	1	3.61	7	0	0	0	0	0	0	0	0	0	0	0	0	0	0	0
A0A0H0UMR2	A0A0H0UMR2_BRAHO	RP	SZ47_05415	A0A0H0UMR2, A0A0H0XBD5	Ankyrin	0	0	0	0	0	0	0	0	0	0	0	0	0	0	0	0	0	0	2	6.67	6	0	0	0	0	0	0
A0A0H0UMV7	A0A0H0UMV7_BRAHO	RUP	SZ42_01070	A0A0H0UMV7, A0A0H0V4T4, A0A0H0V7W2, A0A0H0XDZ6	Methyltransferase	0	0	0	0	0	0	0	0	0	0	0	0	0	0	0	0	0	0	0	0	0	0	0	0	3	26.34	9
A0A0H0UN90	A0A0H0UN90_BRAHO	RP	aroC	A0A0H0UN90, A0A0H0V6N9	Chorismate synthase	0	0	0	0	0	0	0	0	0	0	0	0	1	4.34	4	1	4.34	2	0	0	0	1	4.34	4	1	4.34	1
A0A0H0UNA0	A0A0H0UNA0_BRAHO	RP	SR30_07690	A0A0H0UNA0, A0A0H0UX55, A0A0H0VTQ1, A0A0H0WQX7, A0A0H0WVI3	Lipoprotein	0	0	0	0	0	0	0	0	0	0	0	0	0	0	0	0	0	0	0	0	0	0	0	0	128	22.38	321
A0A0H0UNX9	A0A0H0UNX9_BRAHO	RP	SZ47_04750	A0A0H0UNX9, A0A0H0UYF4	NAD-dependent epimerase	0	0	0	0	0	0	0	0	0	0	0	0	0	0	0	0	0	0	0	0	0	5	25.07	22	0	0	0
A0A0H0UP18	A0A0H0UP18_BRAHO	RP	SZ47_04620	A0A0H0UP18, A0A0H0UTI3	Ankyrin	0	0	0	0	0	0	0	0	0	0	0	0	0	0	0	0	0	0	0	0	0	0	0	0	3	7.87	7
A0A0H0UP32	A0A0H0UP32_BRAHO	SP	rplU	A0A0H0UP32	50S ribosomal protein L21	0	0	0	5	27.18	10	0	0	0	6	57.28	46	4	37.86	26	6	45.63	56	11	67.96	57	8	47.57	71	5	43.69	25
A0A0H0UP77	A0A0H0UP77_BRAHO	RP	SZ47_05130	A0A0H0UP77, A0A0H0WSP9, A0A0H0XAU8	ATPase	0	0	0	0	0	0	0	0	0	0	0	0	0	0	0	0	0	0	11	24.65	59	0	0	0	0	0	0
A0A0H0UPB9	A0A0H0UPB9_BRAHO	RP	SZ47_05395	A0A0H0UPB9, A0A0H0USB1, A0A0H0VI82, A0A0H0VPQ6, A0A0H0WJW5, A0A0H0X1U9, A0A0H0XAJ8	Ankyrin	0	0	0	0	0	0	0	0	0	0	0	0	0	0	0	0	0	0	2	9.86	11	0	0	0	0	0	0
A0A0H0UQ11	A0A0H0UQ11_BRAHO	RP	SZ41_03025	A0A0H0UQ11, A0A0H0XHI8	Peptide ABC transporter substrate-binding protein	0	0	0	0	0	0	0	0	0	7	25.94	20	0	0	0	0	0	0	0	0	0	0	0	0	0	0	0
A0A0H0UQB4	A0A0H0UQB4_BRAHO	RP	htpG	A0A0H0UQB4, A0A0H0XC85	Chaperone protein HtpG	0	0	0	0	0	0	0	0	0	0	0	0	23	35.99	154	0	0	0	0	0	0	27	42.1	159	0	0	0
A0A0H0UQD4	A0A0H0UQD4_BRAHO	SP	SR30_01270	A0A0H0UQD4	Unchar A0A0H0UQD4	0	0	0	0	0	0	1	4.01	1	0	0	0	0	0	0	0	0	0	0	0	0	0	0	0	0	0	0
A0A0H0UQH7	A0A0H0UQH7_BRAHO	RP	SR30_00160	A0A0H0UQH7, A0A0H0UVL8, A0A0H0VMU1	Peptide ABC transporter substrate-binding protein	0	0	0	0	0	0	0	0	0	0	0	0	9	22.43	14	0	0	0	0	0	0	9	27.1	19	0	0	0
A0A0H0UQL2	A0A0H0UQL2_BRAHO	RP	SR30_02695	A0A0H0UQL2, A0A0H0UVC0	Prephenate dehydratase	0	0	0	0	0	0	0	0	0	0	0	0	0	0	0	3	11.53	10	0	0	0	0	0	0	0	0	0
A0A0H0UQN4	A0A0H0UQN4_BRAHO	RP	SU43_03015	A0A0H0UQN4, A0A0H0UYW1	Ankyrin	0	0	0	0	0	0	0	0	0	0	0	0	0	0	0	19	43.22	125	0	0	0	0	0	0	0	0	0
A0A0H0UQQ5	A0A0H0UQQ5_BRAHO	RP	tnaA	A0A0H0UQQ5, A0A0H0UU29, A0A0H0WLD3, A0A0H0XFU1	Tryptophanase	0	0	0	0	0	0	0	0	0	0	0	0	12	37.91	31	5	17.65	15	0	0	0	0	0	0	0	0	0
A0A0H0UQR1	A0A0H0UQR1_BRAHO	RP	SZ47_02515	A0A0H0UQR1, A0A0H0XAA0	Adenylosuccinate synthetase	0	0	0	0	0	0	0	0	0	14	38.88	47	0	0	0	0	0	0	0	0	0	0	0	0	0	0	0
A0A0H0UR23	A0A0H0UR23_BRAHO	RP	SR30_01130	A0A0H0UR23, A0A0H0WVK1	Unchar A0A0H0UR23	0	0	0	0	0	0	0	0	0	0	0	0	0	0	0	1	20.51	1	1	20.51	3	0	0	0	1	20.51	2
A0A0H0UR51	A0A0H0UR51_BRAHO	RP	SZ41_08470	A0A0H0UR51, A0A0H0USD8, A0A0H0UXE7	PTS fructose transporter subunit IIA	0	0	0	0	0	0	0	0	0	0	0	0	0	0	0	2	13.04	5	2	15.53	3	0	0	0	1	7.45	2
A0A0H0URK0	A0A0H0URK0_BRAHO	SP	SR30_08600	A0A0H0URK0	Flagellar biosynthesis anti-sigma factor FlgM	0	0	0	3	40.21	9	2	25.77	4	1	14.43	2	0	0	0	0	0	0	0	0	0	0	0	0	0	0	0
A0A0H0URK9	A0A0H0URK9_BRAHO	RP	SZ47_03125	A0A0H0URK9, A0A0H0UX33, A0A0H0VCP4, A0A0H0WQV8, A0A0H0XHM0	Unchar A0A0H0URK9	0	0	0	0	0	0	0	0	0	0	0	0	1	3.45	1	0	0	0	0	0	0	0	0	0	0	0	0
A0A0H0URR5	A0A0H0URR5_BRAHO	SP	kdsB	A0A0H0URR5	3-deoxy-manno-octulosonate cytidylyltransferase	0	0	0	0	0	0	0	0	0	0	0	0	4	16.41	17	0	0	0	0	0	0	3	16.41	14	0	0	0
A0A0H0URR9	A0A0H0URR9_BRAHO	SP	SR30_06720	A0A0H0URR9	Anti-sigma factor antagonist	0	0	0	0	0	0	0	0	0	1	8.41	2	0	0	0	1	8.41	2	0	0	0	0	0	0	0	0	0
A0A0H0US63	A0A0H0US63_BRAHO	RP	SR30_04700	A0A0H0US63, A0A0H0UUJ5	UPF0365 protein SR30_04700	0	0	0	0	0	0	0	0	0	8	31.56	26	0	0	0	0	0	0	12	41.3	64	7	32.74	23	4	17.99	13
A0A0H0USH9	A0A0H0USH9_BRAHO	SP	SZ49_13415	A0A0H0USH9	Pyruvate oxidase	0	0	0	19	35.36	53	0	0	0	0	0	0	30	55.07	189	15	37.68	99	0	0	0	29	44.93	308	17	44.93	140
A0A0H0UST9	A0A0H0UST9_BRAHO	SP	SZ49_12890	A0A0H0UST9	Unchar A0A0H0UST9	0	0	0	0	0	0	0	0	0	0	0	0	0	0	0	4	13.48	12	0	0	0	0	0	0	0	0	0
A0A0H0UTH5	A0A0H0UTH5_BRAHO	RP	SZ49_12160	A0A0H0UTH5, A0A0H0V371	30S ribosomal protein S30	2	7.75	2	2	10.08	3	0	0	0	9	32.95	60	10	32.95	64	10	26.36	105	0	0	0	8	27.52	32	6	26.74	31
A0A0H0UTT5	A0A0H0UTT5_BRAHO	RP	SZ47_01880	A0A0H0UTT5, A0A0H0WK95	Unchar A0A0H0UTT5	0	0	0	0	0	0	0	0	0	0	0	0	0	0	0	0	0	0	0	0	0	0	0	0	1	4.53	5
A0A0H0UTT6	A0A0H0UTT6_BRAHO	SP	SZ49_12280	A0A0H0UTT6	Peptide ABC transporter substrate-binding protein	0	0	0	0	0	0	0	0	0	0	0	0	11	28.65	24	0	0	0	0	0	0	15	36.23	53	0	0	0
A0A0H0UTY1	A0A0H0UTY1_BRAHO	SP	SZ49_11700	A0A0H0UTY1	Amidohydrolase	0	0	0	0	0	0	0	0	0	0	0	0	10	21.67	40	0	0	0	0	0	0	0	0	0	0	0	0
A0A0H0UU11	A0A0H0UU11_BRAHO	RP	SR30_03260	A0A0H0UU11, A0A0H0VSR5	Treponemal membrane protein	0	0	0	0	0	0	0	0	0	0	0	0	0	0	0	0	0	0	0	0	0	18	41.46	131	10	29.19	83
A0A0H0UU29	A0A0H0UU29_BRAHO	SP	tnaA	A0A0H0UU29	Tryptophanase	0	0	0	0	0	0	0	0	0	0	0	0	0	0	0	0	0	0	0	0	0	11	29.41	41	0	0	0
A0A0H0UU53	A0A0H0UU53_BRAHO	SP	SZ49_13500	A0A0H0UU53	Unchar A0A0H0UU53	0	0	0	0	0	0	0	0	0	0	0	0	0	0	0	5	24.48	12	0	0	0	0	0	0	0	0	0
A0A0H0UUF0	A0A0H0UUF0_BRAHO	SP	SR30_02310	A0A0H0UUF0	Flagellar filament protein FlaA	0	0	0	0	0	0	0	0	0	0	0	0	0	0	0	12	44.4	151	0	0	0	0	0	0	0	0	0
A0A0H0UUF2	A0A0H0UUF2_BRAHO	RP	SZ49_10285	A0A0H0UUF2, A0A0H0VYX6, A0A0H0XM19	Peptidyl-tRNA hydrolase	0	0	0	0	0	0	0	0	0	0	0	0	1	9.69	1	2	16.33	10	0	0	0	0	0	0	0	0	0
A0A0H0UUY7	A0A0H0UUY7_BRAHO	SP	SZ49_10000	A0A0H0UUY7	Aminotransferase	0	0	0	0	0	0	0	0	0	0	0	0	14	41.24	99	8	42.05	34	0	0	0	14	41.24	71	0	0	0
A0A0H0UV03	A0A0H0UV03_BRAHO	SP	SU46_08250	A0A0H0UV03	Unchar A0A0H0UV03	0	0	0	0	0	0	0	0	0	0	0	0	0	0	0	1	4.66	1	0	0	0	0	0	0	0	0	0
A0A0H0UV07	A0A0H0UV07_BRAHO	SP	SZ49_10380	A0A0H0UV07	Unchar A0A0H0UV07	0	0	0	0	0	0	0	0	0	0	0	0	3	25	9	1	9.56	6	0	0	0	2	18.38	6	1	9.56	1
A0A0H0UVB0	A0A0H0UVB0_BRAHO	SP	SZ49_10615	A0A0H0UVB0	Phosphoribosylformylglycinamidine synthase	0	0	0	0	0	0	0	0	0	0	0	0	0	0	0	19	21.63	64	0	0	0	0	0	0	3	3.21	7
A0A0H0UVQ8	A0A0H0UVQ8_BRAHO	RP	SZ42_13575	A0A0H0UVQ8, A0A0H0V1I0, A0A0H0VMA7, A0A0H0VYQ8, A0A0H0W748, A0A0H0X5S1	Glutamate dehydrogenase	0	0	0	0	0	0	0	0	0	0	0	0	1	2.67	2	0	0	0	1	5.33	3	0	0	0	0	0	0
A0A0H0UVS0	A0A0H0UVS0_BRAHO	SP	SZ49_08580	A0A0H0UVS0	Translation elongation factor	0	0	0	0	0	0	0	0	0	0	0	0	0	0	0	3	7.67	5	0	0	0	0	0	0	0	0	0
A0A0H0UVS2	A0A0H0UVS2_BRAHO	SP	SU45_09620	A0A0H0UVS2	Fe-S osidoreductase	0	0	0	0	0	0	0	0	0	0	0	0	0	0	0	4	11.9	9	0	0	0	0	0	0	0	0	0
A0A0H0UVU3	A0A0H0UVU3_BRAHO	SP	SZ42_02515	A0A0H0UVU3	Hydrolase	0	0	0	0	0	0	0	0	0	0	0	0	3	23.16	11	2	15.79	7	0	0	0	3	23.16	13	0	0	0
A0A0H0UVV6	A0A0H0UVV6_BRAHO	SP	rpsU	A0A0H0UVV6	30S ribosomal protein S21	15	62.32	55	0	0	0	7	31.88	20	0	0	0	0	0	0	0	0	0	0	0	0	0	0	0	0	0	0
A0A0H0UVX7	A0A0H0UVX7_BRAHO	SP	SZ49_09440	A0A0H0UVX7	Chemotaxis protein	0	0	0	0	0	0	0	0	0	0	0	0	0	0	0	0	0	0	0	0	0	0	0	0	18	40.78	80
A0A0H0UW41	A0A0H0UW41_BRAHO	SP	SZ49_10375	A0A0H0UW41	ATPase AAA	0	0	0	0	0	0	0	0	0	0	0	0	2	5.77	2	14	30.91	55	0	0	0	5	10.8	17	4	12.85	12
A0A0H0UW55	A0A0H0UW55_BRAHO	SP	SU43_01230	A0A0H0UW55	Unchar A0A0H0UW55	0	0	0	0	0	0	0	0	0	5	50.29	8	0	0	0	0	0	0	0	0	0	0	0	0	0	0	0
A0A0H0UWA3	A0A0H0UWA3_BRAHO	SP	SU46_09575	A0A0H0UWA3	Unchar A0A0H0UWA3	0	0	0	0	0	0	0	0	0	0	0	0	0	0	0	1	2.88	3	0	0	0	0	0	0	3	12.78	11
A0A0H0UWR0	A0A0H0UWR0_BRAHO	SP	SZ49_08130	A0A0H0UWR0	Peptidase	0	0	0	0	0	0	0	0	0	0	0	0	3	8.87	18	2	5.76	4	0	0	0	2	6.43	3	0	0	0
A0A0H0UXA4	A0A0H0UXA4_BRAHO	SP	SZ49_06860	A0A0H0UXA4	Membrane protein	0	0	0	0	0	0	0	0	0	0	0	0	11	51.72	39	6	39.41	23	0	0	0	11	57.14	56	8	44.33	26
A0A0H0UXB1	A0A0H0UXB1_BRAHO	SP	SZ49_10045	A0A0H0UXB1	AIPR protein	0	0	0	0	0	0	0	0	0	0	0	0	0	0	0	1	2.76	3	0	0	0	1	2.07	1	0	0	0
A0A0H0UXE7	A0A0H0UXE7_BRAHO	SP	SR30_13325	A0A0H0UXE7	PTS fructose transporter subunit IIA	0	0	0	0	0	0	0	0	0	1	7.45	3	0	0	0	0	0	0	0	0	0	0	0	0	0	0	0
A0A0H0UXL3	A0A0H0UXL3_BRAHO	SP	SZ49_07975	A0A0H0UXL3	Unchar A0A0H0UXL3	0	0	0	0	0	0	0	0	0	0	0	0	8	22.47	24	7	19.48	21	0	0	0	0	0	0	0	0	0
A0A0H0UXU8	A0A0H0UXU8_BRAHO	SP	SZ49_08125	A0A0H0UXU8	Peptidase C69	0	0	0	0	0	0	0	0	0	0	0	0	11	39.39	71	12	37.88	92	0	0	0	8	27.71	46	5	17.1	10
A0A0H0UXW8	A0A0H0UXW8_BRAHO	SP	SZ49_06330	A0A0H0UXW8	Ankyrin	0	0	0	0	0	0	0	0	0	0	0	0	0	0	0	0	0	0	0	0	0	0	0	0	6	18.94	22
A0A0H0UXZ3	A0A0H0UXZ3_BRAHO	SP	rsmI	A0A0H0UXZ3	Ribosomal RNA small subunit methyltransferase I	0	0	0	0	0	0	0	0	0	0	0	0	0	0	0	3	17.44	6	0	0	0	0	0	0	0	0	0
A0A0H0UY73	A0A0H0UY73_BRAHO	RP	SZ49_13305	A0A0H0UY73, A0A0H0VK90, A0A0H0WJ03	Unchar A0A0H0UY73	0	0	0	0	0	0	0	0	0	11	43.53	65	8	30.58	13	7	28.78	23	9	33.45	48	8	37.41	25	0	0	0
A0A0H0UYC1	A0A0H0UYC1_BRAHO	RP	SZ49_13610	A0A0H0UYC1, A0A0H0WLV5, A0A0H0XJE6	Molybdate metabolism regulator	0	0	0	0	0	0	0	0	0	0	0	0	10	13.27	37	0	0	0	0	0	0	0	0	0	5	5.32	12
A0A0H0UYF5	A0A0H0UYF5_BRAHO	RP	SR30_13145	A0A0H0UYF5, A0A0H0W570, A0A0H0WTK7	Pseudouridine synthase	0	0	0	0	0	0	0	0	0	0	0	0	0	0	0	8	33.61	32	0	0	0	0	0	0	0	0	0
A0A0H0UYG2	A0A0H0UYG2_BRAHO	RP	pgk	A0A0H0UYG2, A0A0H0VMX9, A0A0H0WUR0, A0A0H0X0G3	Phosphoglycerate kinase (Fragment)	0	0	0	0	0	0	0	0	0	17	54.29	159	24	60	268	0	0	0	15	54.29	221	15	54.29	173	14	54.03	73
A0A0H0UYI4	A0A0H0UYI4_BRAHO	SP	SZ41_07185	A0A0H0UYI4	Unchar A0A0H0UYI4	0	0	0	0	0	0	0	0	0	0	0	0	0	0	0	11	20	43	0	0	0	0	0	0	0	0	0
A0A0H0UYZ3	A0A0H0UYZ3_BRAHO	SP	SZ49_04940	A0A0H0UYZ3	Unchar A0A0H0UYZ3	0	0	0	0	0	0	0	0	0	0	0	0	0	0	0	0	0	0	0	0	0	4	20.56	18	0	0	0
A0A0H0UZA3	A0A0H0UZA3_BRAHO	SP	SZ49_07145	A0A0H0UZA3	Chemotaxis protein	0	0	0	0	0	0	0	0	0	0	0	0	0	0	0	0	0	0	0	0	0	12	16.44	52	10	15.82	37
A0A0H0UZA9	A0A0H0UZA9_BRAHO	RP	SZ47_01120	A0A0H0UZA9, A0A0H0WI02	Phosphoheptose isomerase	0	0	0	0	0	0	0	0	0	7	37.98	18	0	0	0	0	0	0	1	13.46	1	0	0	0	0	0	0
A0A0H0UZI7	A0A0H0UZI7_BRAHO	SP	SZ49_05025	A0A0H0UZI7	Hydrolase	0	0	0	0	0	0	0	0	0	0	0	0	0	0	0	0	0	0	1	4.3	8	0	0	0	0	0	0
A0A0H0UZK0	A0A0H0UZK0_BRAHO	SP	tgt	A0A0H0UZK0	Queuine tRNA-ribosyltransferase	0	0	0	0	0	0	0	0	0	0	0	0	0	0	0	0	0	0	0	0	0	0	0	0	1	5.11	1
A0A0H0UZW8	A0A0H0UZW8_BRAHO	SP	SZ49_05180	A0A0H0UZW8	ATPase	0	0	0	0	0	0	0	0	0	0	0	0	4	24.65	11	0	0	0	0	0	0	1	5.56	1	0	0	0
A0A0H0V024	A0A0H0V024_BRAHO	SP	SZ49_06005	A0A0H0V024	Lysophospholipase	0	0	0	0	0	0	0	0	0	0	0	0	0	0	0	0	0	0	0	0	0	1	5.16	1	0	0	0
A0A0H0V083	A0A0H0V083_BRAHO	SP	hisI	A0A0H0V083	Histidine biosynthesis bifunctional protein HisIE	0	0	0	0	0	0	0	0	0	0	0	0	2	9.55	5	2	11.82	6	0	0	0	1	5	2	0	0	0
A0A0H0V0A4	A0A0H0V0A4_BRAHO	RP	SZ41_11855	A0A0H0V0A4, A0A0H0XDI9	Citrate lyase subunit beta	0	0	0	0	0	0	0	0	0	9	35.12	46	0	0	0	8	32.11	68	0	0	0	0	0	0	4	18.73	11
A0A0H0V0Z8	A0A0H0V0Z8_BRAHO	SP	SZ49_11535	A0A0H0V0Z8	Nucleotidyltransferase	0	0	0	0	0	0	0	0	0	0	0	0	0	0	0	8	28.35	38	0	0	0	0	0	0	0	0	0
A0A0H0V124	A0A0H0V124_BRAHO	SP	rpsC	A0A0H0V124	30S ribosomal protein S3	3	13.88	8	5	31.43	9	8	28.16	26	15	57.55	36	16	54.29	44	5	25.71	32	15	53.06	109	14	44.9	126	11	45.31	55
A0A0H0V143	A0A0H0V143_BRAHO	RP	SU45_07020	A0A0H0V143, A0A0H0X8M8	Unchar A0A0H0V143	0	0	0	0	0	0	0	0	0	0	0	0	0	0	0	0	0	0	0	0	0	3	5.88	6	0	0	0
A0A0H0V1Q3	A0A0H0V1Q3_BRAHO	SP	SZ49_02485	A0A0H0V1Q3	Unchar A0A0H0V1Q3	0	0	0	0	0	0	0	0	0	0	0	0	0	0	0	1	4.02	1	0	0	0	0	0	0	3	13.82	6
A0A0H0V1S6	A0A0H0V1S6_BRAHO	SP	tyrS	A0A0H0V1S6	Tyrosine--tRNA ligase	0	0	0	0	0	0	0	0	0	0	0	0	0	0	0	14	42.71	67	0	0	0	0	0	0	0	0	0
A0A0H0V1V0	A0A0H0V1V0_BRAHO	RP	SZ49_02840	A0A0H0V1V0, A0A0H0W0W4	Pseudouridine-5'-phosphate glycosidase	0	0	0	0	0	0	0	0	0	0	0	0	4	16.56	10	0	0	0	0	0	0	1	6.82	4	0	0	0
A0A0H0V1W8	A0A0H0V1W8_BRAHO	SP	SZ49_03510	A0A0H0V1W8	Unchar A0A0H0V1W8	0	0	0	0	0	0	0	0	0	0	0	0	1	5.93	2	0	0	0	0	0	0	0	0	0	0	0	0
A0A0H0V1X5	A0A0H0V1X5_BRAHO	RP	SZ49_03535	A0A0H0V1X5, A0A0H0XM80	Chemotaxis protein CheA	0	0	0	0	0	0	0	0	0	0	0	0	31	45.97	178	0	0	0	0	0	0	44	49.17	331	0	0	0
A0A0H0V1Y2	A0A0H0V1Y2_BRAHO	SP	SZ49_08120	A0A0H0V1Y2	5-nitroimidazole antibiotic resistance protein	0	0	0	0	0	0	0	0	0	0	0	0	7	30.3	32	5	28.48	27	0	0	0	7	29.7	36	1	6.67	1
A0A0H0V247	A0A0H0V247_BRAHO	SP	SZ48_12370	A0A0H0V247	Unchar A0A0H0V247	0	0	0	0	0	0	0	0	0	0	0	0	0	0	0	0	0	0	1	7.16	3	0	0	0	0	0	0
A0A0H0V252	A0A0H0V252_BRAHO	RP	SZ48_12395	A0A0H0V252, A0A0H0WIB6	Chemotaxis protein CheX	0	0	0	0	0	0	0	0	0	3	24.69	22	3	19.14	15	0	0	0	0	0	0	3	24.69	13	0	0	0
A0A0H0V2C3	A0A0H0V2C3_BRAHO	RP	SZ49_04200	A0A0H0V2C3, A0A0H0WVT4	Unchar A0A0H0V2C3	0	0	0	0	0	0	0	0	0	0	0	0	0	0	0	0	0	0	0	0	0	1	2.42	1	0	0	0
A0A0H0V2H1	A0A0H0V2H1_BRAHO	SP	secA	A0A0H0V2H1	Protein translocase subunit SecA	0	0	0	0	0	0	0	0	0	0	0	0	16	20.51	47	25	35.1	136	0	0	0	25	36.63	115	16	24.8	53
A0A0H0V3N4	A0A0H0V3N4_BRAHO	SP	SU45_00515	A0A0H0V3N4	Radical SAM protein	2	9.01	3	0	0	0	1	5.41	3	0	0	0	0	0	0	0	0	0	0	0	0	0	0	0	0	0	0
A0A0H0V3X2	A0A0H0V3X2_BRAHO	SP	rny	A0A0H0V3X2	Ribonuclease Y	0	0	0	0	0	0	0	0	0	0	0	0	10	23.77	22	0	0	0	0	0	0	20	34.38	108	10	22.59	39
A0A0H0V3Y5	A0A0H0V3Y5_BRAHO	RP	SZ49_01640	A0A0H0V3Y5, A0A0H0WLJ4, A0A0H0XB80	Ankyrin	0	0	0	0	0	0	0	0	0	10	34.47	28	6	25.53	22	9	35.79	27	0	0	0	0	0	0	0	0	0
A0A0H0V406	A0A0H0V406_BRAHO	RP	SR30_05435	A0A0H0V406, A0A0H0WHH6	Superoxide dismutase	0	0	0	0	0	0	0	0	0	20	79.29	120	0	0	0	0	0	0	0	0	0	0	0	0	0	0	0
A0A0H0V436	A0A0H0V436_BRAHO	RP	SZ48_11170	A0A0H0V436, A0A0H0VP35, A0A0H0WL40, A0A0H0XC80	ATPase	0	0	0	0	0	0	0	0	0	0	0	0	2	5.48	4	0	0	0	0	0	0	0	0	0	0	0	0
A0A0H0V4P5	A0A0H0V4P5_BRAHO	RP	SR30_11460	A0A0H0V4P5, A0A0H0VLU7, A0A0H0XAK8	Unchar A0A0H0V4P5	0	0	0	0	0	0	0	0	0	0	0	0	0	0	0	0	0	0	0	0	0	4	6.37	7	0	0	0
A0A0H0V4R0	A0A0H0V4R0_BRAHO	RP	SZ49_01095	A0A0H0V4R0, A0A0H0WFD2, A0A0H0WQP6	Transcript cleavage factor	0	0	0	0	0	0	0	0	0	15	23.4	44	25	37.69	113	14	25.31	67	0	0	0	27	47.62	99	6	11.29	10
A0A0H0V526	A0A0H0V526_BRAHO	RP	SU45_00525	A0A0H0V526, A0A0H0X5J7	Unchar A0A0H0V526	0	0	0	0	0	0	0	0	0	2	8.59	3	1	6.31	3	7	25.76	29	0	0	0	0	0	0	2	9.09	5
A0A0H0V560	A0A0H0V560_BRAHO	SP	SZ49_01850	A0A0H0V560	Orotidine 5-phosphate decarboxylase	0	0	0	0	0	0	0	0	0	0	0	0	0	0	0	13	33.92	63	0	0	0	0	0	0	0	0	0
A0A0H0V571	A0A0H0V571_BRAHO	RP	SZ49_00755	A0A0H0U4I7, A0A0H0V571, A0A0H0VD58, A0A0H0WF36	DNA helicase	0	0	0	0	0	0	0	0	0	1	0.78	4	0	0	0	0	0	0	0	0	0	0	0	0	0	0	0
A0A0H0V584	A0A0H0V584_BRAHO	RP	SZ49_04530	A0A0H0TI51, A0A0H0UH51, A0A0H0V181, A0A0H0V584, A0A0H0WHJ0, A0A0H0WNQ1	Ankyrin	0	0	0	0	0	0	0	0	0	0	0	0	0	0	0	0	0	0	0	0	0	0	0	0	1	5.2	3
A0A0H0V5E6	A0A0H0V5E6_BRAHO	RP	SZ49_04975	A0A0H0V5E6, A0A0H0XBX0	Restriction endonuclease	0	0	0	0	0	0	0	0	0	5	16.27	15	0	0	0	0	0	0	2	8.47	4	0	0	0	0	0	0
A0A0H0V5V2	A0A0H0V5V2_BRAHO	RP	SZ48_09365	A0A0H0V5V2, A0A0H0VGH1, A0A0H0VS65	Selenate reductase subunit K	0	0	0	0	0	0	0	0	0	5	6.27	8	0	0	0	0	0	0	0	0	0	0	0	0	0	0	0
A0A0H0V5W9	A0A0H0V5W9_BRAHO	SP	SZ49_00745	A0A0H0V5W9	Unchar A0A0H0V5W9	0	0	0	0	0	0	0	0	0	0	0	0	2	20.63	4	1	13.49	7	0	0	0	2	20.63	9	1	13.49	3
A0A0H0V668	A0A0H0V668_BRAHO	SP	SR30_09270	A0A0H0V668	Unchar A0A0H0V668	0	0	0	1	6.32	3	0	0	0	0	0	0	0	0	0	0	0	0	0	0	0	0	0	0	0	0	0
A0A0H0V732	A0A0H0V732_BRAHO	RP	SZ48_09140	A0A0H0V732, A0A0H0XAB4, A0A0H0XHD4	Hydrolase	0	0	0	0	0	0	0	0	0	2	9.06	3	0	0	0	0	0	0	0	0	0	0	0	0	0	0	0
A0A0H0V7S0	A0A0H0V7S0_BRAHO	SP	SZ51_13240	A0A0H0V7S0	Unchar A0A0H0V7S0	0	0	0	0	0	0	0	0	0	1	12.32	11	1	12.32	5	1	12.32	9	0	0	0	0	0	0	0	0	0
A0A0H0V7U5	A0A0H0V7U5_BRAHO	RP	SR30_00390	A0A0H0V7U5, A0A0H0WAB4	Amino acid ABC transporter substrate-binding protein	0	0	0	0	0	0	0	0	0	0	0	0	11	56	32	0	0	0	4	24	10	19	69.6	60	0	0	0
A0A0H0V7V6	A0A0H0V7V6_BRAHO	SP	nusB	A0A0H0V7V6	N utilization substance protein B homolog	0	0	0	0	0	0	0	0	0	0	0	0	0	0	0	3	22.1	5	0	0	0	0	0	0	0	0	0
A0A0H0V8P5	A0A0H0V8P5_BRAHO	SP	SZ48_07265	A0A0H0V8P5	Ankyrin	0	0	0	0	0	0	0	0	0	0	0	0	1	1.91	6	0	0	0	0	0	0	0	0	0	0	0	0
A0A0H0V9G9	A0A0H0V9G9_BRAHO	SP	SR30_10920	A0A0H0V9G9	NAD-dependent dehydratase	0	0	0	0	0	0	0	0	0	0	0	0	0	0	0	7	29.3	27	0	0	0	0	0	0	0	0	0
A0A0H0VAN0	A0A0H0VAN0_BRAHO	SP	SZ49_01100	A0A0H0VAN0	Aspartate aminotransferase	0	0	0	0	0	0	0	0	0	0	0	0	13	24.3	79	0	0	0	0	0	0	12	30.38	77	4	16.71	7
A0A0H0VB21	A0A0H0VB21_BRAHO	SP	proB	A0A0H0VB21	Glutamate 5-kinase	0	0	0	0	0	0	0	0	0	0	0	0	8	24.67	23	9	27.3	32	0	0	0	0	0	0	0	0	0
A0A0H0VB32	A0A0H0VB32_BRAHO	SP	SR30_05345	A0A0H0VB32	Unchar A0A0H0VB32	0	0	0	0	0	0	0	0	0	0	0	0	0	0	0	0	0	0	2	22.47	4	0	0	0	0	0	0
A0A0H0VBK3	A0A0H0VBK3_BRAHO	SP	SR30_02950	A0A0H0VBK3	Selenium metabolism protein	0	0	0	0	0	0	0	0	0	4	38.42	21	0	0	0	0	0	0	0	0	0	0	0	0	0	0	0
A0A0H0VEJ9	A0A0H0VEJ9_BRAHO	RP	SZ41_12835	A0A0H0VEJ9, A0A0H0XDT2	Chemotaxis protein	0	0	0	0	0	0	0	0	0	0	0	0	0	0	0	0	0	0	0	0	0	9	20.96	42	0	0	0
A0A0H0VEQ5	A0A0H0VEQ5_BRAHO	RP	dnaK	A0A0H0VEQ5, A0A0H0VHU2	Chaperone protein DnaK	0	0	0	0	0	0	0	0	0	49	75.94	342	0	0	0	0	0	0	32	58.44	230	0	0	0	0	0	0
A0A0H0VES8	A0A0H0VES8_BRAHO	RP	SR30_10800	A0A0H0VES8, A0A0H0WRD4, A0A0H0WZV4, A0A0H0XB97, A0A0H0XHJ4	Unchar A0A0H0VES8	0	0	0	0	0	0	0	0	0	0	0	0	0	0	0	0	0	0	1	3.35	2	2	6.89	4	0	0	0
A0A0H0VGI7	A0A0H0VGI7_BRAHO	SP	SZ48_03690	A0A0H0VGI7	Chemotaxis protein	0	0	0	0	0	0	0	0	0	0	0	0	0	0	0	0	0	0	0	0	0	8	14.54	42	0	0	0
A0A0H0VH59	A0A0H0VH59_BRAHO	SP	SZ51_09315	A0A0H0VH59	Electron transfer flavoprotein subunit alpha	0	0	0	32	52.8	120	0	0	0	0	0	0	0	0	0	0	0	0	0	0	0	0	0	0	0	0	0
A0A0H0VK90	A0A0H0VK90_BRAHO	RP	SR30_13190	A0A0H0UY73, A0A0H0VK90, A0A0H0WJ03	Unchar A0A0H0VK90	0	0	0	0	0	0	0	0	0	0	0	0	0	0	0	0	0	0	0	0	0	0	0	0	6	25.54	16
A0A0H0VM78	A0A0H0VM78_BRAHO	SP	SU46_01225	A0A0H0VM78	Peptidase	0	0	0	0	0	0	0	0	0	0	0	0	0	0	0	1	7.02	2	0	0	0	0	0	0	0	0	0
A0A0H0VMK0	A0A0H0VMK0_BRAHO	RP	fabH	A0A0H0VMK0, A0A0H0WJX7, A0A0H0X9G1	3-oxoacyl-[acyl-carrier-protein] synthase 3	0	0	0	0	0	0	0	0	0	0	0	0	0	0	0	0	0	0	1	4.31	4	0	0	0	0	0	0
A0A0H0VN91	A0A0H0VN91_BRAHO	SP	SU46_07190	A0A0H0VN91	Thioesterase	0	0	0	0	0	0	0	0	0	0	0	0	0	0	0	0	0	0	1	12.41	1	0	0	0	0	0	0
A0A0H0VQ37	A0A0H0VQ37_BRAHO	RP	SR30_03705	A0A0H0VQ37, A0A0H0X8F9	Sodium:proton antiporter	0	0	0	0	0	0	0	0	0	0	0	0	0	0	0	0	0	0	0	0	0	9	30.9	36	0	0	0
A0A0H0VRT1	A0A0H0VRT1_BRAHO	SP	SU46_01220	A0A0H0VRT1	Chemotaxis protein	0	0	0	5	8.5	10	6	8.22	20	8	14.31	26	0	0	0	10	17.14	45	0	0	0	0	0	0	27	43.91	165
A0A0H0VRY0	A0A0H0VRY0_BRAHO	RP	SZ52_10430	A0A0H0VRY0, A0A0H0X665	Ankyrin	0	0	0	0	0	0	0	0	0	0	0	0	4	13.33	7	0	0	0	0	0	0	4	13.33	12	0	0	0
A0A0H0VT73	A0A0H0VT73_BRAHO	RP	SU43_09890	A0A0H0VT73, A0A0H0WRU4	Glucosamine-6-phosphate isomerase	0	0	0	0	0	0	0	0	0	0	0	0	5	24.12	32	0	0	0	0	0	0	2	12.84	10	0	0	0
A0A0H0VUD4	A0A0H0VUD4_BRAHO	SP	SU43_04490	A0A0H0VUD4	Flagellar motor switch protein FliN	0	0	0	0	0	0	0	0	0	0	0	0	0	0	0	0	0	0	0	0	0	2	31.73	18	0	0	0
A0A0H0W084	A0A0H0W084_BRAHO	RP	SZ52_04745	A0A0H0W084, A0A0H0X7I1	Unchar A0A0H0W084	0	0	0	0	0	0	0	0	0	0	0	0	0	0	0	0	0	0	3	9.16	5	0	0	0	0	0	0
A0A0H0W381	A0A0H0W381_BRAHO	SP	SZ52_06735	A0A0H0W381	N-acetylglucosamine-6-phosphate deacetylase	1	2.75	3	1	1.68	3	0	0	0	0	0	0	0	0	0	0	0	0	0	0	0	0	0	0	0	0	0
A0A0H0W681	A0A0H0W681_BRAHO	SP	SR30_02550	A0A0H0W681	Unchar A0A0H0W681	0	0	0	0	0	0	0	0	0	0	0	0	0	0	0	0	0	0	0	0	0	4	36.21	9	0	0	0
A0A0H0W8A8	A0A0H0W8A8_BRAHO	SP	SZ41_11260	A0A0H0W8A8	Rubrerythrin	0	0	0	0	0	0	0	0	0	0	0	0	19	67.98	163	0	0	0	0	0	0	11	61.8	107	0	0	0
A0A0H0W8S2	A0A0H0W8S2_BRAHO	SP	rplB	A0A0H0W8S2	50S ribosomal protein L2	0	0	0	0	0	0	0	0	0	18	48.2	253	0	0	0	11	38.13	214	22	62.59	385	22	55.76	296	0	0	0
A0A0H0WA29	A0A0H0WA29_BRAHO	SP	SR30_13200	A0A0H0WA29	Acyl-CoA dehydrogenase	79	71.65	231	130	70.87	527	0	0	0	0	0	0	0	0	0	0	0	0	0	0	0	0	0	0	0	0	0
A0A0H0WAB1	A0A0H0WAB1_BRAHO	SP	SR30_02380	A0A0H0WAB1	Streptolysin associated protein SagC	0	0	0	0	0	0	0	0	0	13	46.7	76	18	52.75	86	15	52.47	99	0	0	0	17	57.42	110	10	42.03	75
A0A0H0WAX0	A0A0H0WAX0_BRAHO	SP	SR30_08255	A0A0H0WAX0	Unchar A0A0H0WAX0	0	0	0	0	0	0	0	0	0	0	0	0	0	0	0	0	0	0	2	21.78	2	0	0	0	0	0	0
A0A0H0WCG1	A0A0H0WCG1_BRAHO	SP	SU45_11705	A0A0H0WCG1	50S ribosomal protein L6	0	0	0	0	0	0	0	0	0	11	57.37	52	9	47.89	30	7	42.11	69	10	47.89	99	9	47.37	62	9	47.89	62
A0A0H0WD75	A0A0H0WD75_BRAHO	SP	SZ41_08355	A0A0H0WD75	ATPase	0	0	0	0	0	0	0	0	0	0	0	0	0	0	0	0	0	0	1	3.18	6	0	0	0	1	3.18	3
A0A0H0WFG8	A0A0H0WFG8_BRAHO	SP	rimO	A0A0H0WFG8	Ribosomal protein S12 methylthiotransferase RimO	0	0	0	0	0	0	0	0	0	0	0	0	0	0	0	11	31.14	44	2	5.68	5	0	0	0	0	0	0
A0A0H0WFG9	A0A0H0WFG9_BRAHO	SP	SR30_03210	A0A0H0WFG9	Unchar A0A0H0WFG9	19	83.5	54	22	92.23	69	0	0	0	16	90.29	54	0	0	0	0	0	0	8	95.15	25	0	0	0	0	0	0
A0A0H0WG24	A0A0H0WG24_BRAHO	SP	SZ42_09465	A0A0H0WG24	Unchar A0A0H0WG24	0	0	0	0	0	0	0	0	0	0	0	0	0	0	0	2	4.01	4	0	0	0	0	0	0	0	0	0
A0A0H0WHU4	A0A0H0WHU4_BRAHO	RP	SZ42_09460	A0A0H0WHU4, A0A0H0X7A3	Unchar A0A0H0WHU4	0	0	0	0	0	0	0	0	0	0	0	0	0	0	0	2	2.96	2	0	0	0	0	0	0	0	0	0
A0A0H0WJM5	A0A0H0WJM5_BRAHO	SP	SR30_12175	A0A0H0WJM5	Unchar A0A0H0WJM5	2	46.38	3	6	59.42	16	2	36.23	3	1	20.29	3	2	43.48	26	1	20.29	3	0	0	0	2	43.48	9	0	0	0
A0A0H0WJW5	A0A0H0WJW5_BRAHO	RP	SZ41_07775	A0A0H0UPB9, A0A0H0VI82, A0A0H0WJW5, A0A0H0X1U9	Ankyrin	0	0	0	0	0	0	0	0	0	2	4.4	7	0	0	0	0	0	0	0	0	0	0	0	0	0	0	0
A0A0H0WKV0	A0A0H0WKV0_BRAHO	SP	glyA	A0A0H0WKV0	Serine hydroxymethyltransferase	0	0	0	0	0	0	0	0	0	0	0	0	15	38.11	60	0	0	0	0	0	0	27	50.74	193	19	47.79	107
A0A0H0WQC1	A0A0H0WQC1_BRAHO	RP	SZ42_05725	A0A0H0WQC1, A0A0H0X660	Peptidase	0	0	0	0	0	0	0	0	0	4	13.8	6	0	0	0	0	0	0	0	0	0	0	0	0	0	0	0
A0A0H0WQV6	A0A0H0WQV6_BRAHO	SP	SZ42_05430	A0A0H0WQV6	Chemotaxis protein	0	0	0	0	0	0	0	0	0	0	0	0	0	0	0	0	0	0	0	0	0	0	0	0	2	5.61	10
A0A0H0WQX9	A0A0H0WQX9_BRAHO	SP	SZ44_14000	A0A0H0WQX9	Thioredoxin	0	0	0	0	0	0	0	0	0	12	84.76	75	0	0	0	0	0	0	6	54.29	20	0	0	0	0	0	0
A0A0H0WR35	A0A0H0WR35_BRAHO	SP	SZ42_03075	A0A0H0WR35	Unchar A0A0H0WR35	0	0	0	0	0	0	0	0	0	0	0	0	0	0	0	0	0	0	0	0	0	1	3.64	3	0	0	0
A0A0H0WS26	A0A0H0WS26_BRAHO	RP	SZ42_02415	A0A0H0TWG6, A0A0H0VJ39, A0A0H0WS26	Unchar A0A0H0WS26	0	0	0	0	0	0	0	0	0	0	0	0	0	0	0	0	0	0	0	0	0	0	0	0	2	8.41	6
A0A0H0WS47	A0A0H0WS47_BRAHO	RP	SR30_06790	A0A0H0V9X1, A0A0H0WS47	Unchar A0A0H0WS47	0	0	0	0	0	0	0	0	0	0	0	0	3	14.89	8	0	0	0	0	0	0	0	0	0	0	0	0
A0A0H0WTM0	A0A0H0WTM0_BRAHO	SP	SZ41_05685	A0A0H0WTM0	Lactate dehydrogenase	0	0	0	0	0	0	0	0	0	0	0	0	0	0	0	0	0	0	0	0	0	4	15.41	14	0	0	0
A0A0H0WU42	A0A0H0WU42_BRAHO	SP	SZ41_12390	A0A0H0WU42	Unchar A0A0H0WU42	0	0	0	0	0	0	0	0	0	1	6.3	1	0	0	0	0	0	0	0	0	0	0	0	0	0	0	0
A0A0H0WU61	A0A0H0WU61_BRAHO	SP	SZ41_12265	A0A0H0WU61	Unchar A0A0H0WU61	0	0	0	0	0	0	0	0	0	0	0	0	0	0	0	0	0	0	0	0	0	1	10.34	13	0	0	0
A0A0H0WUS8	A0A0H0WUS8_BRAHO	SP	SZ42_01450	A0A0H0WUS8	Unchar A0A0H0WUS8	0	0	0	0	0	0	0	0	0	0	0	0	0	0	0	0	0	0	1	5.16	2	0	0	0	0	0	0
A0A0H0WUU1	A0A0H0WUU1_BRAHO	SP	SZ42_00135	A0A0H0WUU1	N-6 DNA methylase	0	0	0	0	0	0	0	0	0	0	0	0	0	0	0	2	4.8	5	0	0	0	0	0	0	0	0	0
A0A0H0WW82	A0A0H0WW82_BRAHO	SP	SZ44_08110	A0A0H0WW82	Unchar A0A0H0WW82	0	0	0	0	0	0	0	0	0	0	0	0	0	0	0	0	0	0	1	14.86	1	0	0	0	0	0	0
A0A0H0WWD3	A0A0H0WWD3_BRAHO	SP	SR30_03430	A0A0H0WWD3	Trp operon repressor	0	0	0	1	12.12	4	0	0	0	0	0	0	1	17.17	5	0	0	0	0	0	0	1	17.17	6	0	0	0
A0A0H0WWI2	A0A0H0WWI2_BRAHO	SP	SZ41_07170	A0A0H0WWI2	Unchar A0A0H0WWI2	0	0	0	0	0	0	0	0	0	0	0	0	0	0	0	0	0	0	0	0	0	1	4.94	2	0	0	0
A0A0H0WWL1	A0A0H0WWL1_BRAHO	SP	SZ49_08480	A0A0H0WWL1	Carboxypeptidase	0	0	0	0	0	0	0	0	0	0	0	0	0	0	0	0	0	0	0	0	0	4	6	8	0	0	0
A0A0H0WXB6	A0A0H0WXB6_BRAHO	RP	hisS	A0A0H0WXB6, A0A0H0XDG5	Histidine--tRNA ligase	0	0	0	0	0	0	0	0	0	0	0	0	0	0	0	12	30.77	49	0	0	0	0	0	0	0	0	0
A0A0H0WYE3	A0A0H0WYE3_BRAHO	SP	SZ44_13230	A0A0H0WYE3	Cell surface protein	4	12.6	8	0	0	0	0	0	0	15	41.1	42	0	0	0	0	0	0	0	0	0	0	0	0	0	0	0
A0A0H0WZA6	A0A0H0WZA6_BRAHO	SP	SR30_07290	A0A0H0WZA6	Unchar A0A0H0WZA6	0	0	0	0	0	0	0	0	0	0	0	0	0	0	0	0	0	0	5	45.25	19	0	0	0	0	0	0
A0A0H0X0F3	A0A0H0X0F3_BRAHO	SP	SZ42_01150	A0A0H0X0F3	Electron transport complex subunit C	0	0	0	0	0	0	0	0	0	0	0	0	0	0	0	0	0	0	14	29.2	67	0	0	0	0	0	0
A0A0H0X2L0	A0A0H0X2L0_BRAHO	SP	SU45_10320	A0A0H0X2L0	Ferritin	0	0	0	18	57.78	58	0	0	0	0	0	0	18	60	141	8	53.33	37	0	0	0	7	43.89	52	1	16.11	8
A0A0H0X3Q9	A0A0H0X3Q9_BRAHO	SP	lysS	A0A0H0X3Q9	Lysine--tRNA ligase	0	0	0	0	0	0	0	0	0	13	30.2	37	0	0	0	0	0	0	6	16.86	20	0	0	0	0	0	0
A0A0H0X5K4	A0A0H0X5K4_BRAHO	SP	SZ44_13500	A0A0H0X5K4	Chemotaxis protein	0	0	0	0	0	0	0	0	0	0	0	0	0	0	0	0	0	0	14	28.71	63	0	0	0	0	0	0
A0A0H0X615	A0A0H0X615_BRAHO	SP	SZ44_12535	A0A0H0X615	DNA helicase	0	0	0	0	0	0	0	0	0	0	0	0	0	0	0	0	0	1	0	0	0	1	2.82	9	0	0	0
A0A0H0X737	A0A0H0X737_BRAHO	SP	infC	A0A0H0X737	Translation initiation factor IF-3	0	0	0	0	0	0	0	0	0	2	15.98	6	0	0	0	0	0	0	5	42.27	13	0	0	0	0	0	0
A0A0H0X7E7	A0A0H0X7E7_BRAHO	SP	SZ44_12340	A0A0H0X7E7	Thiol-disulfide interchange protein	0	0	0	0	0	0	0	0	0	5	18.18	10	0	0	0	0	0	0	5	24.73	25	0	0	0	0	0	0
A0A0H0X8D4	A0A0H0X8D4_BRAHO	SP	SZ44_10840	A0A0H0X8D4	Unchar A0A0H0X8D4	0	0	0	0	0	0	0	0	0	4	27.43	6	0	0	0	0	0	0	7	45.71	22	0	0	0	0	0	0
A0A0H0X8M6	A0A0H0X8M6_BRAHO	SP	SZ44_10205	A0A0H0X8M6	Unchar A0A0H0X8M6	0	0	0	0	0	0	0	0	0	13	39.6	100	0	0	0	0	0	0	0	0	0	0	0	0	0	0	0
A0A0H0X957	A0A0H0X957_BRAHO	SP	SZ44_11065	A0A0H0X957	Chemotaxis protein (Fragment)	0	0	0	0	0	0	0	0	0	14	36.42	53	0	0	0	0	0	0	21	46.65	146	0	0	0	0	0	0
A0A0H0X9J7	A0A0H0X9J7_BRAHO	SP	SZ44_10185	A0A0H0X9J7	Thiol-disulfide interchange protein	0	0	0	0	0	0	0	0	0	0	0	0	0	0	0	0	0	0	2	6.55	4	0	0	0	0	0	0
A0A0H0X9S6	A0A0H0X9S6_BRAHO	SP	rpsP	A0A0H0X9S6	30S ribosomal protein S16	0	0	0	2	21.01	5	2	18.49	3	6	49.58	36	2	20.17	5	3	26.89	19	7	57.98	51	5	38.66	33	3	31.93	19
A0A0H0XA06	A0A0H0XA06_BRAHO	SP	SZ44_09550	A0A0H0XA06	Unchar A0A0H0XA06	0	0	0	0	0	0	0	0	0	0	0	0	0	0	0	0	0	0	1	6.02	1	0	0	0	0	0	0
A0A0H0XA32	A0A0H0XA32_BRAHO	SP	SU45_02370	A0A0H0XA32	Unchar A0A0H0XA32	0	0	0	0	0	0	0	0	0	0	0	0	0	0	0	0	0	0	0	0	0	1	2.53	2	0	0	0
A0A0H0XA47	A0A0H0XA47_BRAHO	SP	SZ44_10585	A0A0H0XA47	Unchar A0A0H0XA47	0	0	0	0	0	0	0	0	0	0	0	0	0	0	0	1	3.83	2	0	0	0	0	0	0	0	0	0
A0A0H0XAN9	A0A0H0XAN9_BRAHO	SP	ligA	A0A0H0XAN9	DNA ligase	0	0	0	0	0	0	0	0	0	0	0	0	0	0	0	0	0	0	6	10.86	18	0	0	0	0	0	0
A0A0H0XAQ7	A0A0H0XAQ7_BRAHO	SP	SR30_00420	A0A0H0XAQ7	Unchar A0A0H0XAQ7	0	0	0	0	0	0	0	0	0	0	0	0	0	0	0	0	0	0	7	49.08	33	0	0	0	0	0	0
A0A0H0XAZ6	A0A0H0XAZ6_BRAHO	SP	fabV	A0A0H0XAZ6	Trans-2-enoyl-CoA reductase [NADH]	0	0	0	0	0	0	0	0	0	16	40.05	52	0	0	0	0	0	0	7	20.15	39	0	0	0	0	0	0
A0A0H0XB06	A0A0H0XB06_BRAHO	SP	SZ44_09395	A0A0H0XB06	Unchar A0A0H0XB06	0	0	0	0	0	0	0	0	0	0	0	0	0	0	0	0	0	0	1	8.78	2	0	0	0	0	0	0
A0A0H0XB96	A0A0H0XB96_BRAHO	SP	SZ44_08015	A0A0H0XB96	Unchar A0A0H0XB96	0	0	0	0	0	0	0	0	0	0	0	0	0	0	0	0	0	0	0	0	0	1	6.07	3	0	0	0
A0A0H0XBA1	A0A0H0XBA1_BRAHO	SP	SU43_00140	A0A0H0XBA1	Unchar A0A0H0XBA1	0	0	0	0	0	0	0	0	0	0	0	0	0	0	0	0	0	0	1	7.14	5	1	7.14	6	1	7.14	7
A0A0H0XBZ1	A0A0H0XBZ1_BRAHO	SP	SZ44_08165	A0A0H0XBZ1	Unchar A0A0H0XBZ1	0	0	0	0	0	0	0	0	0	2	22.45	9	0	0	0	0	0	0	2	22.45	5	0	0	0	0	0	0
A0A0H0XC05	A0A0H0XC05_BRAHO	SP	SZ44_08170	A0A0H0XC05	Unchar A0A0H0XC05	0	0	0	0	0	0	0	0	0	2	28.67	2	0	0	0	0	0	0	5	49.65	13	0	0	0	0	0	0
A0A0H0XC64	A0A0H0XC64_BRAHO	SP	SZ44_05855	A0A0H0XC64	Chemotaxis protein (Fragment)	0	0	0	0	0	0	0	0	0	11	27.7	53	0	0	0	0	0	0	16	32.73	109	0	0	0	0	0	0
A0A0H0XC85	A0A0H0XC85_BRAHO	SP	htpG	A0A0H0XC85	Chaperone protein HtpG	0	0	0	0	0	0	0	0	0	18	33.8	59	0	0	0	0	0	0	7	14.87	34	0	0	0	0	0	0
A0A0H0XCD1	A0A0H0XCD1_BRAHO	SP	SZ44_07080	A0A0H0XCD1	Aldehyde oxidoreductase	0	0	0	0	0	0	0	0	0	16	20.68	37	0	0	0	0	0	0	0	0	0	0	0	0	0	0	0
A0A0H0XCS7	A0A0H0XCS7_BRAHO	SP	rpsZ	A0A0H0XCS7	30S ribosomal protein S14 type Z	0	0	0	0	0	0	1	18.03	1	1	13.11	7	0	0	0	1	13.11	11	1	13.11	2	0	0	0	0	0	0
A0A0H0XCV8	A0A0H0XCV8_BRAHO	SP	SZ44_07520	A0A0H0XCV8	Phosphate starvation protein PhoH	0	0	0	0	0	0	0	0	0	1	5.05	7	0	0	0	0	0	0	1	5.05	8	0	0	0	2	8.52	13
A0A0H0XD20	A0A0H0XD20_BRAHO	SP	SZ44_05860	A0A0H0XD20	Unchar A0A0H0XD20	0	0	0	0	0	0	0	0	0	2	36.08	2	0	0	0	0	0	0	4	45.36	14	0	0	0	0	0	0
A0A0H0XD64	A0A0H0XD64_BRAHO	SP	SZ44_04940	A0A0H0XD64	Aspartate aminotransferase	0	0	0	0	0	0	0	0	0	9	34.18	26	0	0	0	0	0	0	4	18.48	8	0	0	0	0	0	0
A0A0H0XD75	A0A0H0XD75_BRAHO	SP	SZ44_04995	A0A0H0XD75	Membrane protein	1	4.13	2	0	0	0	0	0	0	4	20.66	13	0	0	0	0	0	0	4	25.21	29	0	0	0	0	0	0
A0A0H0XDF0	A0A0H0XDF0_BRAHO	SP	SZ44_06900	A0A0H0XDF0	Sulfurtransferase	0	0	0	0	0	0	0	0	0	6	21.37	16	0	0	0	0	0	0	4	19.26	15	0	0	0	0	0	0
A0A0H0XDS7	A0A0H0XDS7_BRAHO	SP	SZ44_06255	A0A0H0XDS7	Acyl-[acyl-carrier-protein]--UDP-N-acetylglucosamine O-acyltransferase	0	0	0	0	0	0	0	0	0	4	21.21	18	0	0	0	0	0	0	0	0	0	0	0	0	0	0	0
A0A0H0XDT2	A0A0H0XDT2_BRAHO	SP	SZ44_05160	A0A0H0XDT2	Chemotaxis protein	0	0	0	0	0	0	0	0	0	13	23.6	34	0	0	0	0	0	0	11	22.2	61	0	0	0	0	0	0
A0A0H0XE19	A0A0H0XE19_BRAHO	SP	SZ44_05000	A0A0H0XE19	Cysteine desulfurase	0	0	0	0	0	0	0	0	0	13	36.08	45	0	0	0	0	0	0	10	31.44	59	0	0	0	0	0	0
A0A0H0XEJ9	A0A0H0XEJ9_BRAHO	SP	SZ44_05440	A0A0H0XEJ9	Unchar A0A0H0XEJ9	0	0	0	1	8.85	2	1	8.85	1	0	0	0	0	0	0	0	0	0	0	0	0	0	0	0	0	0	0
A0A0H0XET7	A0A0H0XET7_BRAHO	SP	SZ44_04220	A0A0H0XET7	Fructose-bisphosphate aldolase	0	0	0	0	0	0	0	0	0	1	7.34	3	0	0	0	0	0	0	0	0	0	0	0	0	0	0	0
A0A0H0XEZ9	A0A0H0XEZ9_BRAHO	SP	eno	A0A0H0XEZ9	Enolase	89	85.38	217	0	0	0	0	0	0	42	81.44	383	0	0	0	0	0	0	34	64.97	338	0	0	0	0	0	0
A0A0H0XF03	A0A0H0XF03_BRAHO	SP	SZ44_02570	A0A0H0XF03	Alpha-glucan phosphorylase	0	0	0	0	0	0	0	0	0	35	48.65	244	0	0	0	0	0	0	28	35.64	188	0	0	0	0	0	0
A0A0H0XF72	A0A0H0XF72_BRAHO	SP	SZ44_10525	A0A0H0XF72	PBS lyase	0	0	0	0	0	0	0	0	0	0	0	0	0	0	0	0	0	0	4	27.8	16	0	0	0	0	0	0
A0A0H0XF74	A0A0H0XF74_BRAHO	SP	SZ44_03420	A0A0H0XF74	Phosphomethylpyrimidine kinase	0	0	0	0	0	0	0	0	0	6	33.46	15	0	0	0	0	0	0	0	0	0	0	0	0	0	0	0
A0A0H0XF93	A0A0H0XF93_BRAHO	SP	SZ44_10305	A0A0H0XF93	Ferredoxin	0	0	0	0	0	0	0	0	0	5	22.55	9	0	0	0	0	0	0	0	0	0	0	0	0	0	0	0
A0A0H0XFI1	A0A0H0XFI1_BRAHO	SP	msrA	A0A0H0XFI1	Peptide methionine sulfoxide reductase MsrA	0	0	0	0	0	0	0	0	0	3	18.81	7	0	0	0	4	18.81	14	0	0	0	0	0	0	4	25.74	14
A0A0H0XFL2	A0A0H0XFL2_BRAHO	SP	SZ44_09950	A0A0H0XFL2	Heat-shock protein Hsp20	0	0	0	0	0	0	0	0	0	11	80.79	54	0	0	0	0	0	0	7	50.99	45	0	0	0	0	0	0
A0A0H0XFS5	A0A0H0XFS5_BRAHO	RP	proA	A0A0H0U2W8, A0A0H0UHA3, A0A0H0UP81, A0A0H0V9T9, A0A0H0VPK7, A0A0H0XFS5	Gamma-glutamyl phosphate reductase	0	0	0	0	0	0	0	0	0	0	0	0	0	0	0	8	20.83	34	0	0	0	0	0	0	0	0	0
A0A0H0XFS6	A0A0H0XFS6_BRAHO	SP	SZ44_02540	A0A0H0XFS6	C4-dicarboxylate ABC transporter substrate-binding protein	0	0	0	0	0	0	0	0	0	8	29.25	38	0	0	0	0	0	0	0	0	0	0	0	0	0	0	0
A0A0H0XFU3	A0A0H0XFU3_BRAHO	SP	SZ44_03875	A0A0H0XFU3	ATP synthase subunit A	13	9.37	55	3	6.13	5	0	0	0	32	57.75	359	0	0	0	0	0	0	24	56.73	173	0	0	0	0	0	0
A0A0H0XFV0	A0A0H0XFV0_BRAHO	SP	SU45_06515	A0A0H0XFV0	Unchar A0A0H0XFV0	1	5.23	2	0	0	0	1	5.23	5	0	0	0	0	0	0	0	0	0	0	0	0	0	0	0	0	0	0
A0A0H0XG83	A0A0H0XG83_BRAHO	SP	SZ44_03690	A0A0H0XG83	Protein kinase	0	0	0	0	0	0	0	0	0	1	2.5	1	0	0	0	0	0	0	0	0	0	0	0	0	0	0	0
A0A0H0XGA8	A0A0H0XGA8_BRAHO	SP	SZ44_03560	A0A0H0XGA8	Isochorismatase	0	0	0	0	0	0	0	0	0	3	20.32	22	0	0	0	0	0	0	2	16.04	15	0	0	0	0	0	0
A0A0H0XGC9	A0A0H0XGC9_BRAHO	SP	rpmB	A0A0H0XGC9	50S ribosomal protein L28	11	36.51	22	0	0	0	0	0	0	0	0	0	0	0	0	0	0	0	0	0	0	0	0	0	0	0	0
A0A0H0XGE1	A0A0H0XGE1_BRAHO	SP	SZ44_01960	A0A0H0XGE1	Serine dehydratase	0	0	0	0	0	0	0	0	0	4	19.11	11	0	0	0	0	0	0	0	0	0	0	0	0	0	0	0
A0A0H0XGM4	A0A0H0XGM4_BRAHO	SP	secA	A0A0H0XGM4	Protein translocase subunit SecA	0	0	0	0	0	0	0	0	0	19	28.78	58	0	0	0	0	0	0	23	31.33	86	0	0	0	0	0	0
A0A0H0XGW5	A0A0H0XGW5_BRAHO	SP	SZ44_08160	A0A0H0XGW5	Unchar A0A0H0XGW5	0	0	0	0	0	0	0	0	0	0	0	0	0	0	0	0	0	0	2	19.4	3	0	0	0	0	0	0
A0A0H0XGX1	A0A0H0XGX1_BRAHO	SP	metK	A0A0H0XGX1	S-adenosylmethionine synthase	9	24.11	22	0	0	0	0	0	0	12	32.74	35	0	0	0	0	0	0	14	32.74	39	0	0	0	0	0	0
A0A0H0XH84	A0A0H0XH84_BRAHO	SP	SU45_05600	A0A0H0XH84	Sulfurtransferase	0	0	0	0	0	0	0	0	0	0	0	0	10	43.01	25	0	0	0	0	0	0	12	32.72	30	6	22.43	18
A0A0H0XHG7	A0A0H0XHG7_BRAHO	SP	psuG	A0A0H0XHG7	Pseudouridine-5'-phosphate glycosidase	0	0	0	0	0	0	0	0	0	7	25.32	12	0	0	0	0	0	0	0	0	0	0	0	0	0	0	0
A0A0H0XHN7	A0A0H0XHN7_BRAHO	SP	SZ44_00430	A0A0H0XHN7	Unchar A0A0H0XHN7	0	0	0	0	0	0	0	0	0	0	0	0	0	0	0	0	0	0	7	27.07	27	0	0	0	0	0	0
A0A0H0XHS0	A0A0H0XHS0_BRAHO	SP	SZ44_00615	A0A0H0XHS0	Ankyrin	0	0	0	0	0	0	0	0	0	0	0	0	0	0	0	0	0	0	2	3.51	9	0	0	0	0	0	0
A0A0H0XJ42	A0A0H0XJ42_BRAHO	SP	SU45_07855	A0A0H0XJ42	Peptidylprolyl isomerase	0	0	0	0	0	0	0	0	0	0	0	0	5	17.13	31	15	40.45	77	0	0	0	3	12.64	22	0	0	0
A0A0H0XJA4	A0A0H0XJA4_BRAHO	RP	SU45_03000	A0A0H0XJA4, A0A0H0XN10	Capsid protein	0	0	0	1	3	1	0	0	0	0	0	0	0	0	0	0	0	0	0	0	0	0	0	0	0	0	0
A0A0H0XK10	A0A0H0XK10_BRAHO	SP	SU45_02980	A0A0H0XK10	Unchar A0A0H0XK10	0	0	0	0	0	0	0	0	0	0	0	0	0	0	0	1	8.52	3	0	0	0	0	0	0	0	0	0
A0A0H0XKT4	A0A0H0XKT4_BRAHO	SP	SZ44_03815	A0A0H0XKT4	ADP-heptose synthase	0	0	0	0	0	0	0	0	0	0	0	0	0	0	0	0	0	0	5	26.87	6	0	0	0	0	0	0
A0A0H0XKU3	A0A0H0XKU3_BRAHO	SP	SZ44_03870	A0A0H0XKU3	ATP synthase subunit B	0	0	0	0	0	0	0	0	0	31	63.86	199	0	0	0	0	0	0	18	45.45	83	0	0	0	0	0	0
A0A0H0XM80	A0A0H0XM80_BRAHO	SP	SZ44_01620	A0A0H0XM80	Chemotaxis protein CheA	0	0	0	0	0	0	0	0	0	40	57.22	240	0	0	0	0	0	0	35	46.39	238	0	0	0	0	0	0
A0A0H0XMG9	A0A0H0XMG9_BRAHO	SP	SZ44_01510	A0A0H0XMG9	Unchar A0A0H0XMG9	0	0	0	0	0	0	0	0	0	5	11.35	15	0	0	0	0	0	0	6	12.69	19	0	0	0	0	0	0
A0A0H0XMP8	A0A0H0XMP8_BRAHO	SP	SR30_11705	A0A0H0XMP8	Unchar A0A0H0XMP8	0	0	0	0	0	0	0	0	0	0	0	0	0	0	0	0	0	0	0	0	0	2	9.91	6	0	0	0
A0A0H0XMS6	A0A0H0XMS6_BRAHO	SP	SZ44_00740	A0A0H0XMS6	Unchar A0A0H0XMS6	0	0	0	0	0	0	0	0	0	2	5.05	6	0	0	0	0	0	0	7	11.31	27	0	0	0	0	0	0
A0A0H0XR20	A0A0H0XR20_BRAHO	SP	SU45_01385	A0A0H0XR20	Unchar A0A0H0XR20	0	0	0	0	0	0	0	0	0	0	0	0	2	5.91	2	1	3.1	2	0	0	0	0	0	0	0	0	0
A4GEI4	A4GEI4_BRAHO	RP	nox	A0A089MVK6, A0A089MX05, A0A089MX13, A0A089MZD5, A0A089MZE0, A0A089N1G7, A0A089N1H3, A0A089P9E1, A0A089P9E7, A4GEI4, C0QXS8, F1B294, Q59917, Q9R907, Q9R908, S4UT19, T1W149	NADH oxidase (Fragment)	0	0	0	0	0	0	1	6.69	1	15	44.68	95	30	44.68	280	22	51.37	154	15	52.53	132	30	54.98	393	15	51.37	105
A7LAT5	A7LAT5_BRAHO	RP	HGT-BH7	A0A0H0TLE5, A0A0H0UE19, A7LAT5, C0QWC7	Diaminopropionate ammonia-lyase	0	0	0	0	0	0	0	0	0	5	17.38	11	3	7.56	16	2	8.56	7	4	13.1	14	5	20.91	28	2	7.56	4
A7LAT6	A7LAT6_BRAHO	RP	HGT-BH8	A7LAT6, C0QVZ0	ArgE	0	0	0	0	0	0	0	0	0	16	44.7	89	11	27.54	64	13	30.25	68	17	47.18	57	6	16.48	48	13	35.21	71
A7LAT7	A7LAT7_BRAHO	RUP	HGT-BH18	A0A0H0W7E1, A7LAT7, C0QVY1	BioB	0	0	0	0	0	0	0	0	0	0	0	0	0	0	0	0	0	0	1	2.95	1	1	2.95	3	1	2.95	3
A7LAT9	A7LAT9_BRAHO	RUP	HGT-BH4	A0A0H0TJU6, A0A0H0UIE2, A0A0H0V5V2, A0A0H0V7X8, A0A0H0VGH1, A0A0H0VS65, A0A0H0WD52, A0A0H0WEX2, A7LAT9, C0QWD0	GltD	0	0	0	0	0	0	0	0	0	0	0	0	8	11.43	21	2	1.52	5	0	0	0	2	3.03	5	3	4.75	3
A7LAU0	A7LAU0_BRAHO	RP	HGT-BH6	A7LAU0, C0QWC8	Unchar A7LAU0	0	0	0	0	0	0	0	0	0	1	8.29	3	0	0	0	0	0	0	0	0	0	0	0	0	1	8.29	1
A7LAU1	A7LAU1_BRAHO	RUP	HGT-BH5	A0A0H0TJ30, A0A0H0TM01, A7LAU1, C0QWC9	SsnA	0	0	0	0	0	0	0	0	0	10	29.8	29	3	12.19	4	7	25.73	15	1	3.16	5	0	0	0	0	0	0
A7LAU2	A7LAU2_BRAHO	RP	HGT-BH1	A0A0H0TJ32, A0A0H0V2Q4, A0A0H0V7E0, A0A0H0VIE6, A7LAU2, C0QWD3	Arp	0	0	0	0	0	0	0	0	0	0	0	0	0	0	0	0	0	0	0	0	0	0	0	0	1	2.17	1
A7LAU4	A7LAU4_BRAHO	RUP	HGT-BH3	A0A0H0TRL2, A0A0H0W9N7, A0A0H0XCD1, A7LAU4, C0QWD1	CoxL	1	2.45	1	0	0	0	1	2.45	4	0	0	0	0	0	0	1	1.29	1	0	0	0	0	0	0	0	0	0
A7LAU6	A7LAU6_BRAHO	RP	HGT-BH17	A0A0H0W7E1, A7LAU6, C0QVY1	Putative biotin synthase	0	0	0	0	0	0	1	3.22	5	0	0	0	0	0	0	0	0	0	0	0	0	0	0	0	0	0	0
A7LAU7	A7LAU7_BRAHO	UP	HGT-BH9	A7LAU7, C0QVY9	ArgF	6	27.27	7	3	14.65	5	1	4.55	1	25	60.61	159	12	46.97	34	16	46.46	141	20	61.36	115	11	37.12	54	14	53.79	61
A7LAU8	A7LAU8_BRAHO	RP	HGT-BH10	A0A0H0TJV0, A0A0H0VT81, A7LAU8, C0QVY8	Carbamate kinase	0	0	0	0	0	0	0	0	0	5	25.41	9	0	0	0	1	7.82	7	2	13.36	15	2	7.03	5	2	11.4	11
A7LAV0	A7LAV0_BRAHO	RUP	HGT-BH14	A0A0H0V5W2, A0A0H0VS53, A7LAV0	UraA	0	0	0	0	0	0	0	0	0	1	2.82	3	0	0	0	0	0	0	2	3.9	2	1	2.82	2	2	3.9	6
A9Q1Y4	A9Q1Y4_BRAHO	RP	yqi	A0A0H0ULW5, A9Q1Y4, C0R206	Acetyl-CoA acetyltransferase (Fragment)	0	0	0	1	3.07	2	0	0	0	14	42.46	70	17	53.96	96	4	9.21	10	13	33.25	64	16	48.59	72	7	23.27	32
A9Q1Y5	A9Q1Y5_BRAHO	UP	adh	A9Q1Y5, C0QV24	Adh (Fragment)	2	5.67	2	21	30.03	39	3	10.48	5	18	39.38	248	26	50.42	184	13	32.58	111	15	37.96	82	9	26.06	39	4	13.88	11
A9Q1Y6	A9Q1Y6_BRAHO	RP	alp	A0A0H0TPA0, A0A0H0UQ09, A0A0H0UYH8, A0A0H0V4Z4, A0A0H0VZ97, A0A0H0XCB1, A9Q1Y6, C0R0V8	Alkaline phosphatase (Fragment)	0	0	0	0	0	0	0	0	0	0	0	0	4	9.43	7	0	0	0	0	0	0	0	0	1	1	2.45	2
A9Q1Y7	A9Q1Y7_BRAHO	RUP	est	A0A0H0TUE2, A0A0H0UTR6, A0A0H0VEY0, A0A0H0WQC1, A0A0H0X660, A9Q1Y7, C0R138	Est (Fragment)	0	0	0	0	0	0	1	5.83	1	0	0	0	0	0	0	0	0	0	0	0	0	0	0	0	0	0	0
A9Q1Y8	A9Q1Y8_BRAHO	RUP	gdh	A0A0H0V1I0, A0A0H0VMA7, A0A0H0W748, A0A0H0X5S1, A9Q1Y8, C0QWK1	Gdh (Fragment)	0	0	0	0	0	0	0	0	0	3	6.67	7	0	0	0	0	0	0	1	2.67	11	0	0	0	0	0	0
A9Q1Y9	A9Q1Y9_BRAHO	RP	glpK	A9Q1Y9, C0QVC0	GlpK (Fragment)	3	6.68	5	40	30.77	150	3	9.11	10	5	12.75	12	14	30.77	85	9	24.29	18	5	12.15	23	16	34.21	91	3	7.09	10
A9Q1Z0	A9Q1Z0_BRAHO	RP	pgm	A9Q1Z0, C0QWT8	Pgm (Fragment)	0	0	0	0	0	0	0	0	0	26	41.03	114	27	36.06	191	16	30.37	85	8	21.31	20	18	32.15	85	2	3.55	12
B9US97	B9US97_BRAHW	RP	hvp19	A0A0H0UD62, A0A0H0WWY0, B9US97, Q56B03	Hvp 19/Hvp 22 VSH-1 associated protein 1	5	14.83	8	5	14.51	21	0	0	0	13	35.96	63	2	7.89	21	0	0	0	5	26.18	19	5	15.77	25	0	0	0
B9US98	B9US98_BRAHW	RP	na	A0A0H0U6Z8, A0A0H0VN98, A0A0H0WSE6, B9US98, C0R2G5, Q56B02	VSH-1 capsid protein	0	0	0	1	9.84	3	0	0	0	2	19.67	16	2	19.67	10	0	0	0	1	9.84	2	3	20.49	12	0	0	0
B9US99	B9US99_BRAHW	RP	hvp38	A0A0H0UX47, A0A0H0V515, A0A0H0W0B1, A0A0H0WRM7, A0A0H0XL08, B9US99, Q56B01	Hvp 38 VSH-1 associated protein 3	0	0	0	0	0	0	0	0	0	15	51.01	75	4	15.27	17	0	0	0	11	36.89	33	3	13.54	12	0	0	0
B9USA3	B9USA3_BRAHW	RP	BHWA1_01845	A0A0H0U1E7, A0A0H0USZ2, A0A0H0V0P0, A0A0H0W2U7, A0A0H0XAE2, A0A0H0XF49, B9USA3	Predicted protein	0	0	0	0	0	0	0	0	0	0	0	0	0	0	0	0	0	0	1	11.49	2	0	0	0	0	0	0
B9USA4	B9USA4_BRAHW	RP	hvp53	A0A0H0UB96, A0A0H0UVU1, A0A0H0V0H0, A0A0H0VM57, A0A0H0VVB1, A0A0H0WL06, A0A0H0WRM8, A0A0H0XG91, B9USA4, Q56AZ7	Hvp 53 VSH-1 major tail protein	0	0	0	0	0	0	0	0	0	1	4.09	1	0	0	0	0	0	0	0	0	0	0	0	0	0	0	0
B9USA6	B9USA6_BRAHW	RP	orfE	A0A0H0V9G4, B9USA6, Q56AZ4	OrfE	0	0	0	0	0	0	0	0	0	5	47.46	10	0	0	0	0	0	0	0	0	0	2	20.34	9	0	0	0
B9USB0	B9USB0_BRAHW	RP	hvp28	A0A0H0TWR6, A0A0H0V818, A0A0H0VN86, A0A0H0VW69, A0A0H0WBH5, A0A0H0WBM7, A0A0H0WI28, B9USB0, Q56AZ1	Hvp 28 VSH-1 tail protein	0	0	0	0	0	0	0	0	0	2	16.87	2	0	0	0	0	0	0	0	0	0	1	17.47	3	0	0	0
B9USB1	B9USB1_BRAHW	RUP	lys	A0A0H0U344, A0A0H0V171, A0A0H0WB55, A0A0H0WG79, A0A0H0WPI8, A0A0H0WTQ1, A0A0H0X8H8, A0A0H0XNN2, B9USB1, Q56AZ0	Endolysin	0	0	0	0	0	0	0	0	0	1	6.09	1	0	0	0	0	0	0	0	0	0	0	0	0	0	0	0
B9USB5	B9USB5_BRAHW	RUP	na	A0A0H0TK55, A0A0H0TLF6, A0A0H0TNS1, A0A0H0TRL6, A0A0H0TS22, A0A0H0TSX8, A0A0H0TWN1, A0A0H0TYT4, A0A0H0TZ17, A0A0H0TZN4, A0A0H0U6L3, A0A0H0U7A4, A0A0H0UBC6, A0A0H0UCG4, A0A0H0UFI1, A0A0H0UHS9, A0A0H0UKY6, A0A0H0UQY0, A0A0H0UTT8, A0A0H0UUM8, A0A0H0UVT2, A0A0H0UWW5, A0A0H0UX15, A0A0H0UXN4, A0A0H0UZS0, A0A0H0V130, A0A0H0V1S4, A0A0H0VH03, A0A0H0VJW2, A0A0H0VMM2, A0A0H0VMZ2, A0A0H0VN81, A0A0H0VNP5, A0A…	Putative bacterial sensory transduction protein	2	9.45	3	0	0	0	0	0	0	1	1.96	6	0	0	0	0	0	0	6	8.32	32	3	21.39	10	3	21.39	8
B9USB6	B9USB6_BRAHW	RUP	mcpB	A0A0H0TRL6, A0A0H0TS22, A0A0H0TZN4, A0A0H0UBC6, A0A0H0UCG4, A0A0H0UE54, A0A0H0UHS9, A0A0H0UTT8, A0A0H0UZS0, A0A0H0VH03, A0A0H0VMM2, A0A0H0VMZ2, A0A0H0WNR2, A0A0H0X185, A0A0H0X957, A0A0H0XC00, B9USB6	Methyl-accepting chemotaxis protein McpB	0	0	0	0	0	0	1	5.01	1	3	6.04	16	0	0	0	1	2.77	4	5	46.24	41	0	0	0	2	18.41	11
C0QV09	C0QV09_BRAHW	RUP	orfC	A0A0H0UZZ4, B9USA5, C0QV09, Q56AZ6	OrfC	0	0	0	0	0	0	0	0	0	0	0	0	1	18.05	1	0	0	0	0	0	0	1	18.05	4	0	0	0
C0QV22	C0QV22_BRAHW	RP	nhaC	A0A0H0VNL2, A0A0H0WAF6, A0A0H0WHS4, C0QV22	Na+/H+ antiporter	0	0	0	0	0	0	0	0	0	0	0	0	0	0	0	0	0	0	0	0	0	2	5.51	2	0	0	0
C0QV23	C0QV23_BRAHW	RP	BHWA1_01861	A0A0H0U6R7, A0A0H0UPY1, A0A0H0WBG5, A0A0H0XP46, C0QV23	Putative GTPase	0	0	0	0	0	0	0	0	0	0	0	0	0	0	0	2	7.74	6	0	0	0	0	0	0	0	0	0
C0QV26	C0QV26_BRAHW	RP	BHWA1_01864	A0A0H0US48, A0A0H0VZD1, A0A0H0W916, A0A0H0WDC1, C0QV26	Unchar C0QV26	0	0	0	0	0	0	0	0	0	0	0	0	1	5.02	4	1	5.02	6	0	0	0	0	0	0	0	0	0
C0QV27	C0QV27_BRAHW	RP	BHWA1_01865	A0A0H0USR8, C0QV27	Putative ATPase	0	0	0	0	0	0	1	3.19	1	0	0	0	0	0	0	1	3.19	1	0	0	0	0	0	0	0	0	0
C0QV31	C0QV31_BRAHW	RUP	fadD	A0A0H0UQK8, A0A0H0W0F7, A0A0H0XE99, C0QV31	Acyl-CoA synthetase	0	0	0	0	0	0	0	0	0	5	9.44	19	4	10.16	11	10	24.5	46	4	9.98	14	10	25.41	34	7	17.06	21
C0QV33	C0QV33_BRAHW	RP	ddl	A0A0H0WGT4, C0QV33	D-alanine--D-alanine ligase	0	0	0	0	0	0	0	0	0	0	0	0	1	5.18	6	0	0	0	0	0	0	0	0	0	0	0	0
C0QV34	C0QV34_BRAHW	RP	BHWA1_01872	A0A0H0VZG9, A0A0H0WIL5, A0A0H0XI92, C0QV34	DinB family protein	0	0	0	0	0	0	0	0	0	0	0	0	0	0	0	0	0	0	2	11.19	3	0	0	0	0	0	0
C0QV38	C0QV38_BRAHW	RP	BHWA1_01876	A0A0H0U272, A0A0H0V600, A0A0H0X0I2, C0QV38	Carboxyl-terminal protease	2	6.34	5	0	0	0	0	0	0	21	41.31	83	7	18.81	40	20	44.17	121	9	22.09	23	2	5.73	15	6	15.54	24
C0QV43	C0QV43_BRAHW	RP	BHWA1_01881	A0A0H0U980, A0A0H0US61, A0A0H0UYK6, A0A0H0VT84, A0A0H0W455, A0A0H0WNB0, A0A0H0XE80, C0QV43	Unchar C0QV43	0	0	0	0	0	0	0	0	0	0	0	0	0	0	0	1	3.69	2	0	0	0	0	0	0	0	0	0
C0QV47	GPMA_BRAHW	RP	gpmA	A0A0H0UU00, C0QV47	2,3-bisphosphoglycerate-dependent phosphoglycerate mutase	1	7.26	1	11	40.32	25	1	6.05	1	13	49.6	62	26	64.52	237	4	21.77	32	9	35.89	51	21	71.37	199	2	10.08	7
C0QV48	C0QV48_BRAHW	RP	kdsB	A0A0H0U3F3, A0A0H0URR5, C0QV48	3-deoxy-manno-octulosonate cytidylyltransferase	0	0	0	0	0	0	0	0	0	3	14.06	4	0	0	0	1	5.47	1	0	0	0	0	0	0	1	5.47	2
C0QV49	C0QV49_BRAHW	UP	ptsN3	A0A0H0USD8, C0QV49	Putative Phosphotransferase system mannitol/fructose-specific IIA domain protein	0	0	0	0	0	0	0	0	0	0	0	0	1	9.32	3	2	14.91	3	0	0	0	2	16.77	4	0	0	0
C0QV50	C0QV50_BRAHW	RP	BHWA1_01888	A0A0H0VMX7, C0QV50	Unchar C0QV50	0	0	0	0	0	0	0	0	0	2	17.97	2	0	0	0	0	0	0	2	17.97	5	0	0	0	0	0	0
C0QV52	C0QV52_BRAHW	RP	eno	A0A0H0W3D6, A0A0H0XEZ9, C0QV52	Enolase	0	0	0	69	72.39	179	26	48.49	53	0	0	0	64	77.96	948	27	72.85	337	0	0	0	44	82.6	570	16	54.52	135
C0QV54	C0QV54_BRAHW	RP	BHWA1_01892	A0A0H0W430, C0QV54	Hemerythrin	0	0	0	0	0	0	0	0	0	0	0	0	1	9.55	4	1	9.55	3	0	0	0	1	15.92	4	0	0	0
C0QV55	C0QV55_BRAHW	RUP	BHWA1_01893	A0A0H0U2R1, A0A0H0WGR5, C0QV55	D-dependent deacetylase	8	24.28	30	0	0	0	6	18.52	12	3	16.05	6	0	0	0	2	12.35	9	3	14.4	6	1	7	2	0	0	0
C0QV56	C0QV56_BRAHW	RP	rex	A0A0H0UQN1, A0A0H0WFH9, C0QV56	Redox-sensing transcriptional repressor Rex	0	0	0	0	0	0	0	0	0	6	32.29	14	4	26.91	16	7	42.15	39	7	27.8	36	9	39.91	42	6	33.18	28
C0QV57	C0QV57_BRAHW	RP	arp	A0A0H0UWC5, A0A0H0VDR7, A0A0H0W3E2, C0QV57	Ankyrin repeat-containing protein	0	0	0	0	0	0	0	0	0	3	16.3	5	3	17.93	4	0	0	0	0	0	0	3	18.75	3	0	0	0
C0QV60	C0QV60_BRAHW	RP	smc	A0A0H0U6U3, A0A0H0UBL0, A0A0H0UY57, A0A0H0W4T0, A0A0H0W5F7, A0A0H0XFV8, C0QV60	Chromosome partition protein Smc	0	0	0	0	0	0	0	0	0	3	4.2	8	2	1.89	2	14	19.54	47	0	0	0	0	0	0	3	4.52	3
C0QV64	C0QV64_BRAHW	RUP	BHWA1_01902	A0A0H0UR62, A0A0H0VJ29, C0QV64	PTS system, IIa component	0	0	0	0	0	0	0	0	0	0	0	0	1	21.13	4	0	0	0	0	0	0	0	0	0	0	0	0
C0QV67	C0QV67_BRAHW	RP	lepA	A0A0H0UW51, A0A0H0XKV3, C0QV67	Elongation factor 4	0	0	0	0	0	0	0	0	0	0	0	0	0	0	0	6	13.43	16	2	6.14	4	0	0	0	1	2.49	1
C0QV68	C0QV68_BRAHW	RP	BHWA1_01906	A0A0H0U6N3, A0A0H0U7G4, A0A0H0UXD3, C0QV68	Polysaccharide biosynthesis protein	0	0	0	0	0	0	0	0	0	0	0	0	0	0	0	0	0	0	0	0	0	0	0	0	1	2.9	3
C0QV70	C0QV70_BRAHW	RP	hpt	A0A0H0UCC2, A0A0H0W5E8, C0QV70	Hypoxanthine-guanine phosphoribosyltransferase	0	0	0	0	0	0	0	0	0	0	0	0	2	12.5	9	2	12.5	6	0	0	0	1	6.25	3	0	0	0
C0QV71	C0QV71_BRAHW	RP	etfA	A0A0H0UWP8, A0A0H0VH59, C0QV71	Electron transfer flavoprotein alpha subunit	23	39.53	66	33	53.98	123	19	52.51	67	15	49.56	168	26	60.77	240	18	53.39	195	21	58.7	279	29	62.54	505	15	49.56	181
C0QV72	C0QV72_BRAHW	RP	etfB	A0A0H0U588, C0QV72	Electron transfer flavoprotein beta subunit	10	27.2	26	18	38.7	84	6	15.71	22	14	75.1	108	21	78.93	157	14	69.35	144	19	83.52	168	33	82.76	439	15	77.78	111
C0QV73	C0QV73_BRAHW	RP	acaD	A0A0H0WA29, C0QV73	Acyl-CoA dehydrogenase	0	0	0	0	0	0	46	39.37	162	26	60.37	186	38	61.15	238	23	54.86	217	28	62.73	284	39	64.57	402	24	60.37	190
C0QV74	C0QV74_BRAHW	RP	atpE	A0A0H0X0L8, C0QV74	V-type ATP synthase subunit E	0	0	0	1	5.39	2	0	0	0	31	94.12	233	30	84.8	178	10	37.25	54	17	64.71	78	15	53.92	79	9	37.75	24
C0QV75	C0QV75_BRAHW	RP	BHWA1_01913	A0A0H0UY73, A0A0H0VK90, A0A0H0WJ03, C0QV75	Unchar C0QV75	0	0	0	0	0	0	0	0	0	13	52.52	72	9	39.57	14	8	31.65	26	9	38.85	45	9	46.4	27	6	26.62	16
C0QV76	C0QV76_BRAHW	RP	atpA	A0A0H0VH63, A0A0H0XKJ4, C0QV76	V-type ATP synthase subunit A	0	0	0	4	6.13	15	0	0	0	0	0	0	34	60.82	292	31	56.22	288	0	0	0	29	61.67	231	18	41.91	102
C0QV77	C0QV77_BRAHW	RP	atpB	A0A0H0U6L6, A0A0H0VI36, A0A0H0WAY2, A0A0H0XKU3, C0QV77	V-type ATP synthase subunit B	4	16.14	8	7	16.36	15	1	4.32	3	26	56.14	160	18	41.14	82	21	47.27	138	0	0	0	14	40.91	69	8	25.91	42
C0QV78	C0QV78_BRAHW	RP	atpD	A0A0H0XEX9, C0QV78	V-type ATP synthase subunit D	0	0	0	8	36.18	21	0	0	0	3	17.59	5	3	17.59	3	1	5.03	2	3	21.61	9	4	27.64	12	1	7.54	1
C0QV79	C0QV79_BRAHW	RP	BHWA1_01917	A0A0H0TZE9, A0A0H0U0I3, A0A0H0U8X1, A0A0H0WCT4, C0QV79	Putative V-type ATP synthase subunit I	0	0	0	0	0	0	0	0	0	11	21.7	33	10	18.01	19	0	0	0	14	25.72	57	21	34.08	81	13	24.44	40
C0QV81	C0QV81_BRAHW	RP	tnaA	A0A0H0UQQ5, A0A0H0UU29, A0A0H0WLD3, A0A0H0XFU1, C0QV81	Tryptophanase	0	0	0	0	0	0	0	0	0	14	40.09	40	0	0	0	0	0	0	8	18.52	18	0	0	0	7	21.13	16
C0QV83	C0QV83_BRAHW	RUP	dnaX	A0A0H0U204, A0A0H0U6L7, A0A0H0URT6, A0A0H0USA0, A0A0H0WAC4, A0A0H0WBQ1, A0A0H0WNX7, C0QV83	DNA polymerase III, gamma and tau subunits	0	0	0	0	0	0	0	0	0	0	0	0	0	0	0	3	8.35	9	0	0	0	1	2.47	3	1	3.8	4
C0QV84	C0QV84_BRAHW	RP	BHWA1_01922	A0A0H0U0I8, A0A0H0U8X4, A0A0H0UYF5, A0A0H0W570, A0A0H0WTK7, A0A0H0XE33, C0QV84	Pseudouridine synthase	0	0	0	0	0	0	0	0	0	3	10.28	7	0	0	0	0	0	0	5	17.22	31	1	3.06	7	5	16.11	22
C0QV88	C0QV88_BRAHW	RP	rfaE	A0A0H0U5U8, A0A0H0U9H2, A0A0H0W3G9, A0A0H0WDK7, A0A0H0XKT4, C0QV88	ADP-heptose synthase	0	0	0	0	0	0	1	5.37	1	2	7.46	4	0	0	0	2	7.76	4	0	0	0	2	8.66	5	2	6.57	2
C0QV91	C0QV91_BRAHW	RP	trmD	A0A0H0TZQ1, A0A0H0UBJ1, A0A0H0UQ38, A0A0H0VBT7, A0A0H0VIE3, A0A0H0W574, C0QV91	tRNA (guanine-N(1)-)-methyltransferase	0	0	0	0	0	0	0	0	0	0	0	0	0	0	0	1	4.51	3	0	0	0	0	0	0	0	0	0
C0QV95	C0QV95_BRAHW	RUP	mcpB	A0A0H0U287, A0A0H0UC99, A0A0H0VJ50, A0A0H0WCU7, A0A0H0WTJ8, A0A0H0X0N7, A0A0H0X6L0, A0A0H0XIT6, C0QV95	Methyl-accepting chemotaxis protein McpB	0	0	0	0	0	0	0	0	0	3	9.33	14	0	0	0	0	0	0	4	6.35	32	0	0	0	0	0	0
C0QV97	C0QV97_BRAHW	RP	porG	A0A0H0U839, A0A0H0USH9, C0QV97	Pyruvate oxireductase	14	36.23	28	16	33.04	47	7	17.97	13	21	61.16	142	0	0	0	0	0	0	21	57.39	178	0	0	0	0	0	0
C0QV98	C0QV98_BRAHW	RP	porA	A0A0H0UY93, A0A0H0VE59, C0QV98	Pyruvate ferredoxin oxireductase	2	4.91	5	9	11.41	26	1	3.58	3	52	56.76	441	55	57.56	402	35	46.29	336	38	55.04	413	51	54.77	408	36	46.15	301
C0QV99	C0QV99_BRAHW	RP	pepT	A0A0H0U5U0, A0A0H0U7E2, A0A0H0UD12, A0A0H0UHS7, A0A0H0UU40, A0A0H0VGS0, A0A0H0XKC3, C0QV99	Peptidase T	0	0	0	0	0	0	0	0	0	2	6.86	4	6	22.79	14	1	4.17	4	0	0	0	0	0	0	0	0	0
C0QVA0	C0QVA0_BRAHW	RP	BHWA1_01940	A0A0H0TWP3, A0A0H0U6K4, A0A0H0U929, A0A0H0ULV1, A0A0H0UT33, A0A0H0W4W8, A0A0H0WBR1, A0A0H0XEH7, C0QVA0	Sodium dicarboxylate symporter family	0	0	0	0	0	0	0	0	0	1	3.64	2	0	0	0	0	0	0	1	3.64	4	2	5.78	6	0	0	0
C0QVA2	C0QVA2_BRAHW	UP	BHWA1_01942	A0A0H0XFJ5, C0QVA2	Ferredoxin	0	0	0	0	0	0	2	20.78	6	1	31.17	5	0	0	0	1	31.17	6	0	0	0	0	0	0	1	31.17	1
C0QVA3	C0QVA3_BRAHW	RP	porA6	A0A0H0UY97, A0A0H0W5C6, C0QVA3	2-ketoisovalerate ferredoxin reductase	5	13.64	11	8	22.44	19	5	17.05	15	9	38.35	73	7	25.85	49	11	41.48	95	7	36.65	37	9	32.39	57	6	30.4	27
C0QVA4	C0QVA4_BRAHW	RUP	BHWA1_01944	A0A0H0UD16, A0A0H0UHS3, A0A0H0W590, A0A0H0XKB9, C0QVA4	Thiamine pyrophosphate	2	4.92	3	19	30.33	67	29	54.1	85	6	39.34	15	4	18.44	16	6	39.75	19	3	11.07	6	4	25.41	15	1	4.1	5
C0QVA5	C0QVA5_BRAHW	RUP	porA	A0A0H0U9S1, A0A0H0WBR4, C0QVA5	Pyruvate ferredoxin oxireductase	6	27.17	10	14	51.63	46	18	69.57	59	1	9.24	2	0	0	0	3	26.09	10	1	9.24	2	0	0	0	0	0	0
C0QVB0	C0QVB0_BRAHW	RP	pliT	A0A0H0VCV1, A0A0H0WTI2, C0QVB0	Integral membrane protein (PIN domain superfamily)	0	0	0	0	0	0	0	0	0	3	11.41	6	0	0	0	1	4.2	3	5	18.02	17	1	3.3	4	6	18.92	30
C0QVB1	C0QVB1_BRAHW	RP	BHWA1_01951	A0A0H0UC81, C0QVB1	Transcriptional regulator	0	0	0	0	0	0	0	0	0	0	0	0	0	0	0	0	0	0	1	6.19	3	2	13.92	4	1	7.73	1
C0QVB4	C0QVB4_BRAHW	RP	BHWA1_01954	A0A0H0U5C8, A0A0H0UD24, A0A0H0UU53, A0A0H0VBV3, A0A0H0X5W7, C0QVB4	Unchar C0QVB4	0	0	0	0	0	0	0	0	0	1	5.81	10	5	21.16	12	0	0	0	1	5.81	5	0	0	0	1	5.81	4
C0QVB5	C0QVB5_BRAHW	RP	tar	A0A0H0U226, A0A0H0U9T2, A0A0H0ULT7, A0A0H0VJ67, A0A0H0WBS2, A0A0H0XAL6, C0QVB5	Methyl-accepting chemotaxis protein	0	0	0	0	0	0	0	0	0	0	0	0	0	0	0	0	0	0	3	7.99	13	10	24.79	36	0	0	0
C0QVB6	C0QVB6_BRAHW	RUP	BHWA1_01956	A0A0H0U0L3, A0A0H0U861, C0QVB6	Unchar C0QVB6	2	19.33	7	2	19.33	9	3	23.53	7	0	0	0	0	0	0	0	0	0	0	0	0	0	0	0	0	0	0
C0QVB8	C0QVB8_BRAHW	RP	BHWA1_01958	A0A0H0U6N9, A0A0H0U7I5, A0A0H0U853, A0A0H0V634, A0A0H0WU07, C0QVB8	Pyridine nucleotide-disulphide oxidoreductase	0	0	0	0	0	0	0	0	0	0	0	0	2	5.9	6	2	5.9	2	0	0	0	2	5.9	4	0	0	0
C0QVC2	C0QVC2_BRAHW	RP	rbr	A0A0H0TZT0, C0QVC2	Rubrerythrin	1	11.52	1	1	11.52	1	0	0	0	6	41.82	21	2	11.52	13	4	24.24	13	1	6.06	3	1	11.52	10	0	0	0
C0QVC7	C0QVC7_BRAHW	RUP	BHWA1_01967	A0A0H0U5S0, A0A0H0UT56, A0A0H0W3J7, A0A0H0WCW9, A0A0H0WLU9, A0A0H0XGD1, C0QVC7	Aldo/keto reductase	0	0	0	0	0	0	0	0	0	0	0	0	2	10.88	7	0	0	0	0	0	0	1	4.21	2	0	0	0
C0QVC8	TAL_BRAHW	RP	tal	A0A0H0WJ30, C0QVC8	Probable transaldolase	0	0	0	0	0	0	0	0	0	9	49.31	21	6	35.94	28	0	0	0	6	42.4	31	0	0	0	0	0	0
C0QVD6	C0QVD6_BRAHW	RUP	BHWA1_01977	A0A0H0U836, A0A0H0U8Z6, A0A0H0UF98, A0A0H0UYC1, A0A0H0VIN8, A0A0H0W3Q8, A0A0H0W6Z3, A0A0H0WLV5, A0A0H0XGD8, A0A0H0XJE6, C0QVD6	Unchar C0QVD6	0	0	0	0	0	0	0	0	0	4	4.15	6	11	13.9	41	0	0	0	3	2.35	8	8	11.46	23	6	6.77	17
C0QVE5	DNLJ_BRAHW	RP	ligA	A0A0H0U5F6, A0A0H0U6C4, A0A0H0U6H0, A0A0H0U7E4, A0A0H0UG48, A0A0H0W341, A0A0H0WBP3, A0A0H0XAN9, C0QVE5	DNA ligase	1	2.71	1	1	2.71	1	0	0	0	3	5.13	5	10	17.8	33	3	6.49	14	0	0	0	11	22.78	43	2	4.52	4
C0QVF3	C0QVF3_BRAHW	RP	BHWA1_01994	A0A0H0W2Z0, A0A0H0XB10, C0QVF3	N-acyl-D-glucosamine 2-epimerase	0	0	0	0	0	0	0	0	0	7	24.17	19	0	0	0	9	30.03	36	0	0	0	0	0	0	0	0	0
C0QVG3	C0QVG3_BRAHW	RUP	BHWA1_02004	A0A0H0U0P7, A0A0H0W717, C0QVG3	Putative HD-GYP domain containing protein	0	0	0	0	0	0	0	0	0	2	6.34	3	0	0	0	1	3.41	4	1	2.93	4	2	8.54	3	0	0	0
C0QVG6	C0QVG6_BRAHW	RP	BHWA1_02007	A0A0H0U5T9, A0A0H0U6E7, A0A0H0W356, A0A0H0W6E4, C0QVG6	D-arabinose-5-phosphate isomerase	0	0	0	0	0	0	0	0	0	1	5.62	4	2	10.31	13	5	28.75	13	2	13.44	2	1	3.44	2	1	7.81	2
C0QVH0	FABV_BRAHW	RP	fabV	A0A0H0U0P9, A0A0H0ULN6, A0A0H0UX49, A0A0H0XAZ6, C0QVH0	Trans-2-enoyl-CoA reductase [NADH]	0	0	0	0	0	0	0	0	0	0	0	0	12	33.16	48	7	20.92	40	0	0	0	13	32.14	87	3	7.91	11
C0QVH2	RS20_BRAHW	RP	rpsT	A0A0H0TZX4, C0QVH2	30S ribosomal protein S20	4	33.33	9	4	24.14	12	7	35.63	22	4	41.38	20	1	18.39	12	2	18.39	27	1	18.39	14	1	18.39	9	1	18.39	9
C0QVH6	C0QVH6_BRAHW	RP	nox	A0A0H0UBC0, A0A0H0UHK8, A0A0H0UUA9, A0A0H0UX44, A0A0H0VUY1, A0A0H0W729, A0A0H0WAW1, A0A0H0XAZ2, C0QVH6	Coenzyme A disulfide reductase	0	0	0	0	0	0	0	0	0	7	22.65	10	8	22.65	33	10	31.17	26	0	0	0	4	14.13	11	0	0	0
C0QVH7	C0QVH7_BRAHW	RP	rbr	A0A0H0TT31, A0A0H0XFW8, C0QVH7	Rubrerythrin	0	0	0	2	19.14	4	0	0	0	0	0	0	5	31.48	45	3	27.16	15	0	0	0	2	20.99	26	2	20.99	9
C0QVH8	C0QVH8_BRAHW	RUP	BHWA1_02020	A0A0H0U693, A0A0H0UG22, A0A0H0VV43, A0A0H0WZU3, A0A0H0XA54, C0QVH8	Predicted phosphate starvation-inducible protein PhoH-like ATPase	5	15.74	13	0	0	0	0	0	0	8	23.28	24	10	29.27	28	2	4.43	6	14	45.9	47	0	0	0	4	13.3	11
C0QVI6	C0QVI6_BRAHW	RP	ribAB	A0A0H0U271, A0A0H0U7Z3, C0QVI6	Riboflavin biosynthesis protein RibBA	0	0	0	0	0	0	0	0	0	0	0	0	0	0	0	1	3.01	4	0	0	0	1	2.51	0	1	2.76	2
C0QVJ1	C0QVJ1_BRAHW	RP	arp	A0A0H0TYH4, A0A0H0TZY8, A0A0H0UF79, A0A0H0VZT7, A0A0H0WQ92, C0QVJ1	Ankyrin repeat-containing protein	0	0	0	0	0	0	0	0	0	1	8.02	1	0	0	0	0	0	0	1	8.02	1	0	0	0	1	6.95	4
C0QVJ3	C0QVJ3_BRAHW	RUP	arp	A0A0H0TYH9, A0A0H0U031, A0A0H0U721, A0A0H0UHJ8, A0A0H0UT76, A0A0H0V3Y6, A0A0H0VII7, A0A0H0VIT4, A0A0H0WQX6, A0A0H0WVJ0, A0A0H0X4I4, A0A0H0XAK2, C0QVJ3	Putative ankyrin repeat-containing protein	0	0	0	0	0	0	0	0	0	0	0	0	0	0	0	0	0	0	0	0	0	0	0	0	1	14.58	2
C0QVJ6	C0QVJ6_BRAHW	RP	mtrC	A0A0H0UB98, A0A0H0UD69, A0A0H0V467, C0QVJ6	Membrane fusion protein	0	0	0	0	0	0	0	0	0	0	0	0	0	0	0	0	0	0	0	0	0	1	4.53	6	1	4.53	2
C0QVJ7	C0QVJ7_BRAHW	RUP	acrB	A0A0H0W7H9, A0A0H0XJS3, C0QVJ7	Putative acriflavin resistance protein	0	0	0	0	0	0	0	0	0	0	0	0	0	0	0	0	0	0	0	0	0	1	1.24	1	0	0	0
C0QVJ9	C0QVJ9_BRAHW	RP	BHWA1_02041	A0A0H0U7F7, A0A0H0W494, A0A0H0WVA4, A0A0H0XAL4, C0QVJ9	Unchar C0QVJ9	0	0	0	0	0	0	0	0	0	2	11.21	3	0	0	0	0	0	0	0	0	0	0	0	0	0	0	0
C0QVK0	C0QVK0_BRAHW	RP	accA	A0A0H0U7Y1, A0A0H0VG56, C0QVK0	Acetyl-CoA carboxylase, carboxyltransferase component (Subunits alpha and beta)	1	3.89	1	1	3.89	3	0	0	0	11	21.4	44	8	18.48	33	1	2.33	5	15	36.58	86	10	25.1	40	9	21.21	32
C0QVK1	C0QVK1_BRAHW	RP	BHWA1_02043	A0A0H0U6C6, A0A0H0V472, A0A0H0W487, C0QVK1	Sodium pump decarboxylase, gamma subunit	0	0	0	0	0	0	0	0	0	0	0	0	0	0	0	0	0	0	3	20.75	19	0	0	0	1	8.49	2
C0QVK2	C0QVK2_BRAHW	RP	accB	A0A0H0WYJ8, C0QVK2	Acetyl-CoA carboxylase biotin carboxyl carrier protein subunit	0	0	0	3	11.36	13	0	0	0	2	20.45	11	3	37.88	10	2	20.45	6	7	41.67	38	5	31.82	33	2	20.45	8
C0QVK3	C0QVK3_BRAHW	RP	oadB	A0A0H0U5K4, A0A0H0UHJ0, C0QVK3	Na+-transporting methylmalonyl-CoA/oxaloacetate decarboxylase, beta subunit	0	0	0	0	0	0	0	0	0	0	0	0	0	0	0	0	0	0	0	0	0	1	5.6	1	0	0	0
C0QVK4	C0QVK4_BRAHW	RUP	pqqL	A0A0H0W5E9, A0A0H0XAM0, C0QVK4	Putative Zn-dependent peptidase	0	0	0	0	0	0	0	0	0	0	0	0	0	0	0	0	0	0	1	2.85	1	0	0	0	0	0	0
C0QVK5	C0QVK5_BRAHW	RP	ffh	A0A0H0U0R8, A0A0H0U7N3, A0A0H0W6S3, C0QVK5	Signal recognition particle GTPase	8	7.54	20	1	3.77	2	11	11.97	26	4	11.97	6	1	6.65	2	9	30.82	38	12	40.35	37	12	33.04	40	9	32.59	24
C0QVK7	C0QVK7_BRAHW	RP	yhbY	A0A0H0W7I7, C0QVK7	UPF0109 protein BHWA1_02049	0	0	0	6	46.25	14	0	0	0	5	42.5	31	5	52.5	45	4	31.25	33	5	42.5	25	8	61.25	75	5	42.5	23
C0QVK9	C0QVK9_BRAHW	RP	BHWA1_02051	A0A0H0U6D8, A0A0H0ULK8, A0A0H0VBZ8, C0QVK9	Unchar C0QVK9	0	0	0	0	0	0	0	0	0	0	0	0	0	0	0	1	9.42	1	0	0	0	0	0	0	0	0	0
C0QVL0	C0QVL0_BRAHW	RP	smpB	A0A0H0WNB9, C0QVL0	SsrA-binding protein	0	0	0	0	0	0	0	0	0	0	0	0	0	0	0	1	8.07	2	0	0	0	0	0	0	0	0	0
C0QVL3	C0QVL3_BRAHW	RP	groS	A0A0H0U5L6, C0QVL3	10 kDa chaperonin	6	70.45	19	5	56.82	7	0	0	0	17	100	188	15	100	157	8	85.23	67	12	77.27	75	12	81.82	116	6	82.95	17
C0QVL4	APT_BRAHW	RP	apt	A0A0H0XAM6, C0QVL4	Adenine phosphoribosyltransferase	0	0	0	0	0	0	0	0	0	6	48.24	25	5	44.71	16	3	30.59	8	8	65.29	38	6	54.12	17	3	23.53	13
C0QVL7	C0QVL7_BRAHW	RUP	oppA	A0A0H0U067, A0A0H0U5P5, A0A0H0UGE4, A0A0H0VIQ9, A0A0H0WYE5, A0A0H0XFK9, C0QVL7	Oligopeptide ABC transporter periplasmic subunit	0	0	0	0	0	0	0	0	0	0	0	0	0	0	0	0	0	0	2	3.95	3	2	2.44	4	0	0	0
C0QVL9	BIOD_BRAHW	RP	bioD	A0A0H0W476, A0A0H0XKU4, C0QVL9	ATP-dependent dethiobiotin synthetase BioD	0	0	0	0	0	0	0	0	0	0	0	0	2	12.22	4	0	0	0	1	8.6	4	1	8.6	3	0	0	0
C0QVM2	C0QVM2_BRAHW	RP	hsp20	A0A0H0VNW6, A0A0H0WCT2, C0QVM2	Heat shock protein Hsp20	0	0	0	0	0	0	0	0	0	0	0	0	7	58.28	59	2	25.83	4	0	0	0	6	49.67	45	0	0	0
C0QVM3	C0QVM3_BRAHW	RUP	ibpA	A0A0H0U064, A0A0H0U6Y9, A0A0H0W6K6, A0A0H0WUA0, A0A0H0XJQ1, C0QVM3	Putative molecular chaperone, IbpA (Small heat shock protein)	0	0	0	2	20.27	4	0	0	0	5	45.95	13	3	29.73	22	0	0	0	3	25	13	2	18.24	10	0	0	0
C0QVM8	C0QVM8_BRAHW	RP	xerD	A0A0H0XKM8, C0QVM8	Tyrosine recombinase XerC	0	0	0	0	0	0	2	7.1	4	0	0	0	0	0	0	1	3.23	4	0	0	0	2	7.74	5	0	0	0
C0QVN2	C0QVN2_BRAHW	RUP	BHWA1_02074	A0A0H0U697, A0A0H0U7I7, A0A0H0V2X8, A0A0H0W175, A0A0H0X859, C0QVN2	Unchar C0QVN2	0	0	0	0	0	0	0	0	0	8	21.95	24	9	21.12	38	11	28.16	40	3	6.83	10	4	9.11	19	2	5.59	3
C0QVN4	C0QVN4_BRAHW	RP	BHWA1_02076	A0A0H0U5N2, A0A0H0U6X7, A0A0H0UDA9, A0A0H0UF47, A0A0H0V1N2, A0A0H0V9N3, A0A0H0VNV7, A0A0H0W0P8, A0A0H0W8K8, A0A0H0WTA4, A0A0H0X1A1, A0A0H0XQK5, C0QVN4	Unchar C0QVN4	0	0	0	0	0	0	0	0	0	12	19.87	51	8	15.67	18	5	9.69	21	15	22.31	90	20	30.62	137	15	22.47	70
C0QVN6	C0QVN6_BRAHW	RP	gntR	A0A0H0TMB4, A0A0H0VA91, C0QVN6	Transcriptional regulator, GntR family	0	0	0	0	0	0	0	0	0	0	0	0	0	0	0	1	7.82	1	0	0	0	0	0	0	0	0	0
C0QVP1	C0QVP1_BRAHW	RUP	apbE	A0A0H0U4N5, A0A0H0XCP6, C0QVP1	Putative thiamine biosynthesis lipoprotein apbE	0	0	0	0	0	0	0	0	0	3	12.35	5	0	0	0	0	0	0	5	28.61	19	0	0	0	0	0	0
C0QVP2	C0QVP2_BRAHW	RP	BHWA1_02085	A0A0H0UC95, A0A0H0VIL1, A0A0H0WC69, A0A0H0XIH1, C0QVP2	Acetyl xylan esterase, AXE1 family	0	0	0	0	0	0	0	0	0	4	13.8	8	0	0	0	0	0	0	0	0	0	0	0	0	0	0	0
C0QVP3	C0QVP3_BRAHW	RP	BHWA1_02086	A0A0H0V0A8, A0A0H0XDI4, C0QVP3	Unchar C0QVP3	0	0	0	0	0	0	0	0	0	0	0	0	0	0	0	0	0	0	1	2.67	1	0	0	0	0	0	0
C0QVP4	C0QVP4_BRAHW	RP	trxB	A0A0H0U2C0, A0A0H0UJT4, A0A0H0V159, C0QVP4	Thioredoxin reductase	0	0	0	0	0	0	0	0	0	3	14.52	4	0	0	0	0	0	0	2	7.1	3	2	10.65	6	1	7.42	1
C0QVP5	C0QVP5_BRAHW	RP	BHWA1_02088	A0A0H0V5G5, A0A0H0VIA1, A0A0H0X3I9, C0QVP5	Unchar C0QVP5	0	0	0	0	0	0	0	0	0	0	0	0	0	0	0	0	0	0	2	10.75	3	0	0	0	0	0	0
C0QVP6	C0QVP6_BRAHW	RUP	BHWA1_02089	A0A0H0TM80, A0A0H0UD96, A0A0H0ULC6, A0A0H0UZJ5, A0A0H0W7K2, A0A0H0WVB8, C0QVP6	Predicted ATPase with chaperone activity	0	0	0	0	0	0	0	0	0	0	0	0	0	0	0	0	0	0	1	2.37	1	0	0	0	0	0	0
C0QVP7	C0QVP7_BRAHW	RP	citD	A0A0H0TL04, A0A0H0U348, A0A0H0V4C1, C0QVP7	Citrate lyase, gamma subunit	0	0	0	0	0	0	0	0	0	1	13.79	2	0	0	0	2	14.94	12	0	0	0	0	0	0	1	13.79	3
C0QVP8	C0QVP8_BRAHW	RP	citE	A0A0H0TKB2, A0A0H0V0A4, A0A0H0XDI9, C0QVP8	Citrate (Pro-3S)-lyase, beta subunit	2	6.35	7	0	0	0	1	6.35	6	0	0	0	0	0	0	0	0	0	5	19.06	19	1	5.69	3	0	0	0
C0QVP9	C0QVP9_BRAHW	RP	citF	A0A0H0V156, A0A0H0WCJ7, A0A0H0XDL6, C0QVP9	Citrate lyase, alpha subunit	0	0	0	0	0	0	0	0	0	12	28.08	36	0	0	0	0	0	0	2	5.96	4	0	0	0	0	0	0
C0QVQ0	C0QVQ0_BRAHW	RUP	BHWA1_02093	A0A0H0VI97, A0A0H0XBV8, C0QVQ0	Unchar C0QVQ0	2	6.38	4	1	6.08	2	0	0	0	11	34.35	51	10	31	21	7	25.23	29	16	46.5	196	16	45.9	98	11	35.87	32
C0QVQ2	C0QVQ2_BRAHW	RUP	BHWA1_02095	A0A0H0ULH2, A0A0H0VIK1, A0A0H0VZL1, A0A0H0XII0, C0QVQ2	Unchar C0QVQ2	0	0	0	0	0	0	0	0	0	1	1.8	1	0	0	0	0	0	0	4	12	23	3	12	6	0	0	0
C0QVQ6	C0QVQ6_BRAHW	RUP	BHWA1_02099	A0A0H0ULD5, A0A0H0UZI7, A0A0H0VY76, A0A0H0XCQ4, C0QVQ6	Putative hydrolase (HAD superfamily)	0	0	0	0	0	0	0	0	0	0	0	0	1	3.91	3	0	0	0	0	0	0	0	0	0	0	0	0
C0QVQ7	C0QVQ7_BRAHW	RUP	ldcA	A0A0H0U355, A0A0H0UCA6, A0A0H0UKB4, A0A0H0UZ05, A0A0H0V4D1, A0A0H0VZL5, A0A0H0X425, C0QVQ7	LD-carboxypeptidase A family protein	0	0	0	0	0	0	0	0	0	1	5.35	2	0	0	0	0	0	0	0	0	0	0	0	0	0	0	0
C0QVQ8	C0QVQ8_BRAHW	RUP	BHWA1_02101	A0A0H0V7U3, A0A0H0VYA3, A0A0H0WN57, C0QVQ8	Unchar C0QVQ8	0	0	0	0	0	0	0	0	0	3	25.36	8	4	32.61	28	2	17.39	8	3	25.36	12	3	26.09	16	1	17.39	4
C0QVQ9	C0QVQ9_BRAHW	RP	BHWA1_02102	A0A0H0UF09, A0A0H0V146, A0A0H0V8Y0, A0A0H0VNT7, A0A0H0VZ43, A0A0H0W007, A0A0H0WCI7, A0A0H0XDM7, C0QVQ9	Radical SAM domain protein	0	0	0	0	0	0	0	0	0	0	0	0	0	0	0	5	9.22	14	0	0	0	0	0	0	0	0	0
C0QVR8	C0QVR8_BRAHW	RUP	BHWA1_02111	A0A0H0TSJ5, A0A0H0UDB7, A0A0H0V7V5, A0A0H0VJ21, C0QVR8	Putative peptidoglycan-associated outer membrane lipoprotein	0	0	0	0	0	0	0	0	0	1	7	1	0	0	0	1	7	2	1	7.41	3	0	0	0	1	7	2
C0QVS1	C0QVS1_BRAHW	RP	BHWA1_02114	A0A0H0TME1, A0A0H0ULE8, A0A0H0WPZ4, A0A0H0XDN8, C0QVS1	OmpA family protein	0	0	0	0	0	0	0	0	0	0	0	0	1	4.52	1	0	0	0	0	0	0	0	0	0	0	0	0
C0QVS4	C0QVS4_BRAHW	RP	BHWA1_02117	A0A0H0UYZ3, A0A0H0V920, A0A0H0VNL0, A0A0H0VXV0, A0A0H0VZ95, A0A0H0WAJ3, A0A0H0XIJ5, C0QVS4	Unchar C0QVS4	0	0	0	0	0	0	0	0	0	1	6.7	5	1	6.67	3	0	0	0	1	6.67	8	0	0	0	0	0	0
C0QVS5	C0QVS5_BRAHW	RP	hisI	A0A0H0UQJ2, A0A0H0V083, A0A0H0X3F4, C0QVS5	Histidine biosynthesis bifunctional protein HisIE	0	0	0	0	0	0	0	0	0	1	6.82	1	0	0	0	0	0	0	0	0	0	0	0	0	0	0	0
C0QVS7	C0QVS7_BRAHW	RP	rpe	A0A0H0TQD1, A0A0H0UCU1, A0A0H0UJN9, A0A0H0V3C3, A0A0H0VHT8, A0A0H0VQ39, A0A0H0XEJ2, A0A0H0XFI6, C0QVS7	Ribulose-phosphate 3-epimerase	0	0	0	0	0	0	0	0	0	1	4.61	2	0	0	0	0	0	0	0	0	0	0	0	0	0	0	0
C0QVT1	C0QVT1_BRAHW	RP	BHWA1_00006	A0A0H0TR23, C0QVT1	Unchar C0QVT1	0	0	0	0	0	0	2	20.79	3	3	24.75	9	1	11.88	2	2	23.76	9	3	24.75	15	2	23.76	4	2	23.76	5
C0QVT2	C0QVT2_BRAHW	RP	BHWA1_00007	A0A0H0XFI2, C0QVT2	Response regulator aspartate phosphatase containing TPR repeat domain	1	12.5	1	0	0	0	0	0	0	0	0	0	0	0	0	0	0	0	1	7.64	3	1	6.94	1	0	0	0
C0QVT3	C0QVT3_BRAHW	RP	BHWA1_00008	A0A0H0U792, A0A0H0UII1, A0A0H0UYV9, A0A0H0VMS1, A0A0H0WLL1, C0QVT3	Unchar C0QVT3	0	0	0	1	1.57	3	0	0	0	0	0	0	0	0	0	0	0	0	0	0	0	0	0	0	1	1.91	4
C0QVT5	C0QVT5_BRAHW	RP	BHWA1_00010	A0A0H0TPF9, C0QVT5	Unchar C0QVT5	0	0	0	0	0	0	0	0	0	0	0	0	0	0	0	0	0	0	0	0	0	3	19.69	3	0	0	0
C0QVT6	C0QVT6_BRAHW	RP	pyk	A0A0H0U2X0, A0A0H0U9H1, A0A0H0VCC4, A0A0H0VMZ9, C0QVT6	Pyruvate kinase	0	0	0	0	0	0	0	0	0	3	9.85	6	10	27.88	71	3	9.85	8	2	4.19	7	13	34.38	78	2	4.82	5
C0QVT9	C0QVT9_BRAHW	RUP	molR	A0A0H0U729, A0A0H0U7P9, A0A0H0UBV9, A0A0H0UJ85, A0A0H0V2P1, A0A0H0VCZ7, A0A0H0WZ13, A0A0H0XH69, C0QVT9	Molybdate metabolism regulator	0	0	0	0	0	0	0	0	0	6	6.41	16	12	13.78	76	30	33.19	165	5	4.94	14	9	12.22	43	10	10.92	30
C0QVU4	CSRA_BRAHW	RP	csrA	A0A0H0TJ63, C0QVU4	Carbon storage regulator homolog	0	0	0	0	0	0	0	0	0	0	0	0	1	18.29	1	0	0	0	0	0	0	0	0	0	0	0	0
C0QVU5	C0QVU5_BRAHW	RP	fliW	A0A0H0VMT1, C0QVU5	Flagellar assembly factor FliW	0	0	0	0	0	0	0	0	0	2	21.52	4	2	19.62	16	2	19.62	9	0	0	0	2	19.62	4	0	0	0
C0QVU6	C0QVU6_BRAHW	RP	flgL	A0A0H0TL72, A0A0H0U7Q7, A0A0H0VD01, A0A0H0WLN1, A0A0H0XH65, C0QVU6	Flagellar hook-associated protein FlgL	0	0	0	1	3.36	1	0	0	0	0	0	0	0	0	0	0	0	0	0	0	0	0	0	0	0	0	0
C0QVV0	C0QVV0_BRAHW	RP	BHWA1_00025	A0A0H0U4F4, A0A0H0U7V1, A0A0H0VCD3, A0A0H0WNJ5, A0A0H0XG86, C0QVV0	Unchar C0QVV0	0	0	0	0	0	0	0	0	0	0	0	0	0	0	0	1	3.6	5	0	0	0	0	0	0	0	0	0
C0QVV7	C0QVV7_BRAHW	RUP	BHWA1_00032	A0A0H0VMU0, A0A0H0VR08, A0A0H0WYI0, C0QVV7	Transporter/membrane	0	0	0	1	3.92	3	0	0	0	0	0	0	0	0	0	0	0	0	0	0	0	0	0	0	0	0	0
C0QVV8	C0QVV8_BRAHW	RP	spsC	A0A0H0TL65, A0A0H0UBU1, A0A0H0UJA0, A0A0H0UYL9, A0A0H0VAG1, A0A0H0VTC3, A0A0H0W9K3, A0A0H0XDP6, C0QVV8	Spore coat polysaccharide biosynthesis protein spsC	0	0	0	0	0	0	0	0	0	0	0	0	1	5.21	2	3	8.68	6	0	0	0	0	0	0	0	0	0
C0QVV9	C0QVV9_BRAHW	RUP	BHWA1_00034	A0A0H0UPX7, A0A0H0VNR9, A0A0H0WMR4, C0QVV9	Unchar C0QVV9	0	0	0	0	0	0	0	0	0	0	0	0	3	17.5	7	0	0	0	0	0	0	0	0	0	0	0	0
C0QVW3	C0QVW3_BRAHW	RP	BHWA1_00038	A0A0H0TQH8, A0A0H0UYM5, A0A0H0WKM3, C0QVW3	Formiminotransferase-cyclodeaminase	0	0	0	0	0	0	0	0	0	2	14.02	3	3	25.7	8	1	9.35	1	1	7.01	2	1	9.35	1	0	0	0
C0QVW4	C0QVW4_BRAHW	RP	BHWA1_00039	A0A0H0UBT7, A0A0H0UJA5, A0A0H0WKP3, C0QVW4	Unchar C0QVW4	0	0	0	0	0	0	0	0	0	1	7.43	4	0	0	0	1	7.43	3	0	0	0	0	0	0	0	0	0
C0QVW6	C0QVW6_BRAHW	RUP	BHWA1_00041	A0A0H0TM24, A0A0H0VB20, A0A0H0WNI4, A0A0H0XD62, C0QVW6	ABC-type Mn/Zn transport system	0	0	0	0	0	0	0	0	0	0	0	0	0	0	0	0	0	0	1	3.91	1	0	0	0	0	0	0
C0QVX1	PYRB_BRAHW	RP	pyrB	A0A0H0TJ73, C0QVX1	Aspartate carbamoyltransferase	0	0	0	0	0	0	0	0	0	1	3.62	1	2	6.96	3	4	12.53	7	0	0	0	0	0	0	0	0	0
C0QVX2	C0QVX2_BRAHW	RP	dxs	A0A0H0UHT9, C0QVX2	1-deoxy-D-xylulose-5-phosphate synthase	0	0	0	0	0	0	0	0	0	0	0	0	0	0	0	2	6	3	0	0	0	0	0	0	1	2.92	1
C0QVX3	C0QVX3_BRAHW	RP	BHWA1_00048	A0A0H0UC27, A0A0H0WTW7, C0QVX3	Unchar C0QVX3	0	0	0	0	0	0	0	0	0	0	0	0	1	3.43	3	2	9.5	6	0	0	0	1	3.43	1	0	0	0
C0QVX4	C0QVX4_BRAHW	RP	BHWA1_00049	A0A0H0TL50, A0A0H0UXG9, C0QVX4	Unchar C0QVX4	0	0	0	0	0	0	0	0	0	0	0	0	0	0	0	3	17.13	5	0	0	0	0	0	0	0	0	0
C0QVX6	C0QVX6_BRAHW	RUP	mcpA	A0A0H0U700, A0A0H0U763, A0A0H0UPZ6, A0A0H0V3X3, A0A0H0VDX0, A0A0H0VN28, C0QVX6	Methyl-accepting chemotaxis protein McpA	0	0	0	0	0	0	0	0	0	3	24.09	15	1	2.77	1	0	0	0	2	15.33	18	1	2.55	3	0	0	0
C0QVX7	C0QVX7_BRAHW	RUP	mcpA	A0A0H0TJ38, A0A0H0TQ95, A0A0H0TWC0, A0A0H0U7T5, A0A0H0UHT3, A0A0H0UJ31, A0A0H0UPZ6, A0A0H0UTS8, A0A0H0UWS9, A0A0H0UZP7, A0A0H0V2N1, A0A0H0VBQ4, A0A0H0VIC3, A0A0H0VMV9, A0A0H0VTY5, A0A0H0W814, A0A0H0WGU6, A0A0H0WNI3, C0QVX7, Q7X3H9	Methyl-accepting chemotaxis protein McpA	0	0	0	0	0	0	2	2.87	4	0	0	0	0	0	0	0	0	0	0	0	0	6	10.11	17	4	38.35	13
C0QVX9	C0QVX9_BRAHW	RP	thiH	A0A0H0UEK7, A0A0H0UID0, A0A0H0UIL8, A0A0H0VGF6, A0A0H0WD41, A0A0H0WEW4, A0A0H0XBE7, A0A0H0XEE4, C0QVX9	Thiamine biosynthesis protein	2	5.27	2	2	6.12	4	0	0	0	0	0	0	9	28.9	41	3	7.38	6	0	0	0	8	22.15	36	0	0	0
C0QVZ1	C0QVZ1_BRAHW	RP	rpsL	A0A0H0V0B7, A0A0H0VH37, A0A0H0VYB4, C0QVZ1	30S ribosomal protein S12	13	34.68	46	2	16.13	11	11	36.29	34	5	37.9	26	3	36.29	17	1	18.55	13	3	26.61	18	2	25	26	3	25	21
C0QVZ2	RS7_BRAHW	RP	rpsG	A0A0H0U804, C0QVZ2	30S ribosomal protein S7	28	70.51	55	10	42.95	28	18	75	49	17	78.85	104	5	41.67	42	8	53.21	86	12	63.46	103	8	58.33	81	9	53.21	64
C0QVZ3	C0QVZ3_BRAHW	RP	fusA	A0A0H0UDC6, A0A0H0UHC1, A0A0H0UJ78, A0A0H0V822, A0A0H0VJ13, C0QVZ3	Elongation factor G	1	2.45	1	0	0	0	0	0	0	33	48.48	223	25	40.26	109	23	37.37	193	27	43.58	153	27	41.99	147	21	34.05	98
C0QVZ4	EFTU_BRAHW	RP	tuf	A0A0H0TPC4, C0QVZ4, P52854	Elongation factor Tu	25	43.14	48	17	35.78	46	24	25.25	96	33	67.4	398	47	72.3	473	26	55.88	402	26	61.27	434	28	61.03	452	15	51.72	215
C0QVZ5	RS10_BRAHW	RP	rpsJ	A0A0H0XIJ9, C0QVZ5, P52857	30S ribosomal protein S10	35	89.11	113	15	50.5	33	45	100	161	7	69.31	34	7	69.31	14	4	28.71	12	10	72.28	74	8	63.37	43	5	59.41	64
C0QVZ6	RL3_BRAHW	RP	rplC	A0A0H0TMF1, A0A0H0WCH2, C0QVZ6, F6LQI0, F6LQI1, F6LQJ2, F6LQJ3, F6LQJ6, F6LQJ7, F6LQK0	50S ribosomal protein L3	0	0	0	0	0	0	1	5.07	1	19	60.83	106	14	47.93	55	13	43.78	117	13	50.23	97	16	50.23	121	12	50.23	76
C0QVZ7	RL4_BRAHW	RP	rplD	A0A0H0WE86, C0QVZ7	50S ribosomal protein L4	3	20.47	5	3	12.09	3	5	36.28	16	15	54.88	64	12	50.7	39	11	40.93	78	13	55.81	85	18	48.37	111	8	36.28	57
C0QVZ9	C0QVZ9_BRAHW	RP	rplB	A0A0H0W8S2, C0QVZ9	50S ribosomal protein L2	2	10.07	5	14	14.75	43	1	9.35	2	0	0	0	17	45.68	117	10	34.89	205	21	59.35	379	0	0	0	13	38.49	243
C0QW00	RS19_BRAHW	RP	rpsS	A0A0H0TQQ4, A0A0H0VI08, C0QW00	30S ribosomal protein S19	18	93.26	53	3	25.84	8	9	62.92	19	10	78.65	27	2	26.97	4	4	48.31	21	4	55.06	12	5	52.81	11	2	38.2	3
C0QW01	RL22_BRAHW	RP	rplV	A0A0H0V2A8, A0A0H0X3E3, C0QW01	50S ribosomal protein L22	4	12.59	13	3	11.11	11	7	31.85	14	10	68.89	59	7	45.93	28	9	54.07	70	10	60	116	8	58.52	56	9	54.81	60
C0QW03	C0QW03_BRAHW	RP	rplP	A0A0H0XBY4, C0QW03	50S ribosomal protein L16	10	46.72	35	0	0	0	15	48.91	72	5	47.45	44	4	42.34	11	5	45.99	52	8	52.55	104	5	46.72	40	5	50.36	63
C0QW04	C0QW04_BRAHW	RP	rpmC	A0A0H0TPD5, C0QW04	50S ribosomal protein L29	32	85.29	133	9	60.29	27	6	79.41	19	8	63.24	21	1	19.12	4	1	19.12	11	3	36.76	13	2	23.53	21	1	19.12	2
C0QW05	C0QW05_BRAHW	RP	rpsQ	A0A0H0TQQ8, A0A0H0W8H3, C0QW05	30S ribosomal protein S17	17	41.67	40	18	45	70	10	35.83	23	10	53.33	52	8	47.5	63	9	47.5	69	11	59.17	102	11	51.67	101	7	35	60
C0QW06	RL14_BRAHW	RP	rplN	A0A0H0UIF3, C0QW06	50S ribosomal protein L14	10	31.97	52	4	15.57	23	15	50	75	7	41.8	28	4	27.87	8	4	27.05	28	5	27.87	76	4	35.25	38	5	35.25	36
C0QW07	C0QW07_BRAHW	RP	rplX	A0A0H0WE97, C0QW07	50S ribosomal protein L24	26	69.91	79	12	40.71	45	9	59.29	24	3	43.36	12	1	14.16	12	3	26.55	36	5	33.63	34	3	23.01	14	2	14.16	12
C0QW08	RL5_BRAHW	RP	rplE	A0A0H0U4T3, C0QW08	50S ribosomal protein L5	35	76.47	123	18	39.04	53	38	73.8	117	12	64.17	73	8	50.27	38	10	48.13	105	15	67.38	103	9	60.96	106	10	59.89	79
C0QW09	C0QW09_BRAHW	RP	rpsH	A0A0H0VZ73, C0QW09	30S ribosomal protein S8	3	28.57	8	7	45.11	17	2	18.05	8	9	60.15	61	7	53.38	28	9	59.4	84	9	54.14	75	9	67.67	81	7	53.38	65
C0QW10	C0QW10_BRAHW	RP	rplF	A0A0H0UIF7, A0A0H0WCG1, C0QW10	50S ribosomal protein L6	0	0	0	2	12.63	3	0	0	0	0	0	0	0	0	0	0	0	0	0	0	0	0	0	0	0	0	0
C0QW11	RL18_BRAHW	RP	rplR	A0A0H0WHN0, A0A0H0X8W2, C0QW11	50S ribosomal protein L18	64	81.36	251	12	47.46	39	95	92.37	440	17	75.42	74	5	47.46	24	4	36.44	35	13	73.73	73	6	44.92	25	5	43.22	16
C0QW12	C0QW12_BRAHW	RP	rpsE	A0A0H0UK43, A0A0H0XIS7, C0QW12	30S ribosomal protein S5	8	48.12	16	3	20.62	8	29	67.5	73	11	56.25	41	9	45.62	22	7	39.38	45	12	56.25	75	12	61.25	30	8	46.25	44
C0QW13	RL30_BRAHW	RP	rpmD	A0A0H0V840, C0QW13	50S ribosomal protein L30	25	98.31	123	4	40.68	8	24	83.05	82	5	54.24	18	2	35.59	4	1	20.34	9	4	42.37	9	2	35.59	12	2	35.59	12
C0QW14	C0QW14_BRAHW	RP	rplO	A0A0H0W820, A0A0H0WY46, C0QW14	50S ribosomal protein L15	3	20.25	4	3	9.82	12	1	7.98	1	10	41.1	49	5	28.83	14	8	37.42	80	7	30.06	44	6	26.99	18	4	22.7	24
C0QW15	C0QW15_BRAHW	RP	secY	A0A0H0UQL4, A0A0H0V3M3, C0QW15	Protein translocase subunit SecY	0	0	0	0	0	0	0	0	0	0	0	0	3	16.8	6	0	0	0	6	30.86	29	6	30.86	25	0	0	0
C0QW16	C0QW16_BRAHW	RP	infA	A0A0H0UIG4, C0QW16	Translation initiation factor IF-1	0	0	0	2	22.22	2	0	0	0	2	25	4	1	16.67	5	2	25	9	1	25	3	0	0	0	1	25	8
C0QW17	C0QW17_BRAHW	RP	rpsM	A0A0H0UH89, A0A0H0X317, C0QW17	30S ribosomal protein S13	0	0	0	7	41.09	12	6	18.6	14	4	26.36	22	6	34.11	13	7	33.33	34	10	64.34	29	9	37.98	54	4	20.16	21
C0QW18	C0QW18_BRAHW	RP	rpsK	A0A0H0TPE7, C0QW18	30S ribosomal protein S11	0	0	0	2	17.65	5	0	0	0	6	39.71	43	5	39.71	14	6	39.71	63	9	55.88	67	6	38.97	47	5	38.97	37
C0QW19	C0QW19_BRAHW	RP	rpsD	A0A0H0UCR7, C0QW19	30S ribosomal protein S4	0	0	0	0	0	0	0	0	0	8	42.79	56	7	39.42	38	9	40.87	82	14	56.73	64	10	54.81	86	8	46.15	41
C0QW20	C0QW20_BRAHW	RP	rpoA	A0A0H0TMH4, C0QW20	DNA-directed RNA polymerase subunit alpha	2	10.8	4	1	5.56	2	4	14.2	7	25	57.41	205	15	49.38	89	26	44.75	248	24	58.95	130	16	41.05	106	14	45.68	93
C0QW21	C0QW21_BRAHW	RP	rplQ	A0A0H0V2Z8, A0A0H0XDS3, C0QW21	50S ribosomal protein L17	12	46.88	45	0	0	0	13	48.44	48	2	15.62	6	2	15.62	4	0	0	0	6	28.91	38	6	41.41	19	2	15.62	10
C0QW22	C0QW22_BRAHW	RP	rho	A0A0H0TKG8, C0QW22	Transcription termination factor Rho	1	3.61	1	0	0	0	1	3.61	2	10	28.26	27	2	5.81	2	22	55.31	150	13	32.06	47	19	45.49	78	12	35.67	45
C0QW24	C0QW24_BRAHW	RP	BHWA1_02152	A0A0H0TQS8, A0A0H0WC11, C0QW24	Unchar C0QW24	0	0	0	0	0	0	0	0	0	0	0	0	0	0	0	2	10.41	2	0	0	0	0	0	0	0	0	0
C0QW25	C0QW25_BRAHW	RUP	lpxB	A0A0H0UIH5, A0A0H0V046, A0A0H0WDK6, A0A0H0X3W5, C0QW25	Putative lipid A disaccharide synthase LpxB	0	0	0	0	0	0	1	2.93	3	0	0	0	0	0	0	0	0	0	0	0	0	0	0	0	0	0	0
C0QW26	C0QW26_BRAHW	RP	lpxA	A0A0H0UEL3, A0A0H0W7F3, A0A0H0XDS7, C0QW26	Acyl-[acyl-carrier-protein]--UDP-N-acetylglucosamine O-acyltransferase	0	0	0	0	0	0	0	0	0	0	0	0	6	32.58	23	6	32.58	26	2	13.64	9	1	8.33	2	2	13.64	5
C0QW33	C0QW33_BRAHW	RP	BHWA1_02161	A0A0H0VYL5, A0A0H0W183, A0A0H0XCV0, C0QW33	Iron-containing alcohol dehydrogenase	0	0	0	0	0	0	0	0	0	0	0	0	3	12.91	11	0	0	0	0	0	0	3	13.67	11	0	0	0
C0QW34	C0QW34_BRAHW	RUP	arp	A0A0H0TMI5, A0A0H0UII4, A0A0H0UQN4, A0A0H0UYW1, A0A0H0VAJ1, A0A0H0VNH6, A0A0H0WCD7, A0A0H0WMV6, A0A0H0WY36, A0A0H0XIN3, C0QW34	Putative ankyrin repeat-containing protein	1	3.16	4	0	0	0	0	0	0	30	48.19	184	23	46.99	116	0	0	0	7	17.02	34	7	15.51	25	10	24.4	34
C0QW37	C0QW37_BRAHW	RP	hslV	A0A0H0VI73, C0QW37	ATP-dependent protease subunit HslV	0	0	0	0	0	0	0	0	0	0	0	0	0	0	0	0	0	0	1	14.2	1	0	0	0	0	0	0
C0QW38	C0QW38_BRAHW	RP	hslU	A0A0H0WY24, C0QW38	ATP-dependent protease ATPase subunit HslU	19	26.49	63	7	13.69	20	11	19.87	29	22	50.33	64	20	40.18	64	21	50.77	94	20	50.11	93	27	49.01	158	13	40.62	53
C0QW39	C0QW39_BRAHW	UP	BHWA1_02167	A0A0H0W7G4, C0QW39	Hemerythrin-related protein	0	0	0	0	0	0	0	0	0	11	67.74	32	8	57.42	18	5	38.71	16	4	31.61	12	7	57.42	31	4	19.35	7
C0QW40	C0QW40_BRAHW	RP	cutE	A0A0H0TL70, A0A0H0WHL3, C0QW40	Apolipoprotein N-acyltransferase	1	1.56	2	0	0	0	0	0	0	0	0	0	0	0	0	0	0	0	3	5.08	6	2	4.95	3	1	1.56	1
C0QW43	C0QW43_BRAHW	RP	BHWA1_02171	A0A0H0U4W6, A0A0H0UCG2, A0A0H0V967, C0QW43	Unchar C0QW43	0	0	0	0	0	0	0	0	0	0	0	0	0	0	0	0	0	0	2	16.18	4	0	0	0	0	0	0
C0QW47	C0QW47_BRAHW	RP	manC	A0A0H0UG15, A0A0H0V4L0, A0A0H0W1Q4, A0A0H0W7D9, C0QW47	Mannose-1-phosphate guanylyltransferase	0	0	0	0	0	0	0	0	0	0	0	0	2	9.04	8	0	0	0	0	0	0	1	3.95	3	0	0	0
C0QW48	C0QW48_BRAHW	UP	BHWA1_02176	A0A0H0W192, C0QW48	Two-component response regulator	0	0	0	0	0	0	0	0	0	0	0	0	0	0	0	0	0	0	2	16.34	5	0	0	0	0	0	0
C0QW50	C0QW50_BRAHW	RP	dksA	A0A0H0TL80, A0A0H0VHW4, C0QW50	DNA-binding transcriptional regulator of transcription, DnaK suppressor protein	2	23.14	3	8	45.45	24	3	23.97	11	1	7.44	1	0	0	0	1	7.44	6	0	0	0	0	0	0	0	0	0
C0QW51	C0QW51_BRAHW	RP	rpsI	A0A0H0W6P6, C0QW51	30S ribosomal protein S9	2	24.24	2	2	9.85	3	0	0	0	3	28.79	27	3	28.79	14	4	28.79	30	9	52.27	49	5	39.39	31	2	22.73	23
C0QW52	C0QW52_BRAHW	RP	rplM	A0A0H0UG10, A0A0H0VI61, C0QW52	50S ribosomal protein L13	6	20.53	21	5	21.19	16	13	39.07	37	6	35.76	48	6	40.4	25	7	47.02	67	9	62.91	56	7	34.44	68	4	28.48	35
C0QW56	C0QW56_BRAHW	RP	BHWA1_02184	A0A0H0TMF2, A0A0H0U2M0, A0A0H0ULL1, A0A0H0VGX6, A0A0H0W6Q1, A0A0H0WDH8, A0A0H0WX23, C0QW56	Acriflavin resistance protein heavy metal efflux pump cation/multidrug efflux pump	0	0	0	0	0	0	4	5.36	8	13	15.6	41	3	4.42	5	1	1.5	2	9	16.07	24	11	14.76	27	6	8.55	10
C0QW57	C0QW57_BRAHW	RUP	tolC	A0A0H0UDJ4, A0A0H0W7D0, C0QW57, C4MGF1	Integral outer membrane protein TolC, efflux pump component	0	0	0	0	0	0	0	0	0	0	0	0	1	4.55	4	0	0	0	0	0	0	0	0	0	0	0	0
C0QW59	C0QW59_BRAHW	RP	BHWA1_02187	A0A0H0UK21, C0QW59	Anti-sigma factor antagonist	0	0	0	0	0	0	0	0	0	1	16.22	3	2	25.23	5	1	16.22	1	0	0	0	1	16.22	3	0	0	0
C0QW61	C0QW61_BRAHW	RP	atpE	A0A0H0W6Q7, A0A0H0X8N0, C0QW61	ATP synthase subunit c	1	27.4	1	0	0	0	0	0	0	0	0	0	0	0	0	0	0	0	0	0	0	0	0	0	0	0	0
C0QW62	C0QW62_BRAHW	RP	atpF	A0A0H0TMI6, A0A0H0U869, A0A0H0X2W8, C0QW62	ATP synthase subunit b	0	0	0	0	0	0	0	0	0	2	15.57	5	2	17.37	4	0	0	0	10	41.32	32	10	49.1	30	2	15.57	3
C0QW63	ATPD1_BRAHW	RP	atpH1	A0A0H0UDJ7, A0A0H0X1X1, A0A0H0XC28, C0QW63	ATP synthase subunit delta 1	0	0	0	0	0	0	0	0	0	1	6.04	2	1	5.49	2	0	0	0	0	0	0	0	0	0	0	0	0
C0QW64	ATPD2_BRAHW	RP	atpH2	A0A0H0TQV9, A0A0H0UK26, C0QW64	ATP synthase subunit delta 2	0	0	0	0	0	0	0	0	0	0	0	0	0	0	0	0	0	0	0	0	0	2	6.57	9	1	7.04	2
C0QW65	ATPA_BRAHW	RP	atpA	A0A0H0TMK8, A0A0H0VHV0, C0QW65	ATP synthase subunit alpha	0	0	0	0	0	0	0	0	0	11	25.25	52	11	26.05	70	10	24.65	45	5	13.23	21	9	25.05	73	5	13.63	14
C0QW66	C0QW66_BRAHW	RP	atpG	A0A0H0TMG3, A0A0H0UKJ3, C0QW66	ATP synthase gamma chain	0	0	0	0	0	0	0	0	0	0	0	0	0	0	0	1	4.11	3	1	6.85	3	2	13.7	6	1	4.11	1
C0QW68	C0QW68_BRAHW	RUP	arp	A0A0H0UDK0, A0A0H0UFV3, A0A0H0W1A4, A0A0H0XC32, C0QW68	Putative ankyrin repeat-containing protein	0	0	0	0	0	0	0	0	0	1	5.12	6	0	0	0	0	0	0	2	10.63	4	0	0	0	0	0	0
C0QW69	C0QW69_BRAHW	RUP	arp	A0A0H0TT06, A0A0H0U354, A0A0H0UDK0, A0A0H0UFV3, A0A0H0UH51, A0A0H0UJF0, A0A0H0UL83, A0A0H0UZ94, A0A0H0V4R5, A0A0H0VLP5, A0A0H0W1F5, A0A0H0W7X0, A0A0H0WBA3, A0A0H0XC32, C0QW69	Putative ankyrin repeat-containing protein	0	0	0	0	0	0	0	0	0	0	0	0	0	0	0	0	0	0	1	8.43	3	0	0	0	0	0	0
C0QW75	C0QW75_BRAHW	UP	ptsG	A0A0H0U878, A0A0H0V177, C0QW75	Fused N-acetyl glucosamine specific PTS enzyme: IIC, IIB , and IIA components	1	1.95	1	3	8.21	7	0	0	0	7	15.02	30	21	29.76	75	3	6.54	13	19	26.84	133	28	29.62	304	13	21.97	119
C0QW76	C0QW76_BRAHW	RP	tar	A0A0H0U4Y3, A0A0H0UL39, A0A0H0V3U1, A0A0H0W8G2, A0A0H0WBW0, A0A0H0X8E7, A0A0H0XG59, C0QW76	Methyl-accepting chemotaxis protein	0	0	0	0	0	0	0	0	0	0	0	0	9	16.47	23	0	0	0	2	5.66	11	15	28.62	75	5	9.32	10
C0QW79	C0QW79_BRAHW	RUP	BHWA1_02207	A0A0H0UL75, A0A0H0V006, A0A0H0VHD1, A0A0H0W0Y4, A0A0H0XF15, C0QW79	Unchar C0QW79	0	0	0	0	0	0	0	0	0	0	0	0	3	7.54	5	0	0	0	0	0	0	0	0	0	4	10.39	12
C0QW80	C0QW80_BRAHW	RP	guaB	A0A0H0VZN2, C0QW80	Inositol-5-monophosphate dehydrogenase	0	0	0	0	0	0	0	0	0	2	6.43	9	2	7.51	14	2	6.43	8	0	0	0	2	6.43	3	1	4.02	1
C0QW82	C0QW82_BRAHW	RP	rbr	A0A0H0XBC4, C0QW82	Rubrerythrin	42	69.1	92	113	76.4	565	30	67.42	103	13	51.12	93	21	69.66	190	11	56.18	86	12	65.17	105	12	61.8	125	11	61.8	74
C0QW83	C0QW83_BRAHW	RP	sodA	A0A0H0V406, A0A0H0WHH6, C0QW83	Superoxide dismutase	1	11.11	2	2	11.11	6	0	0	0	20	83.84	128	24	83.84	129	16	64.65	91	2	15.15	10	7	53.54	29	3	24.24	8
C0QW84	C0QW84_BRAHW	RP	BHWA1_02212	A0A0H0U2P4, A0A0H0V4Q6, A0A0H0XF11, C0QW84	Unchar C0QW84	0	0	0	0	0	0	0	0	0	14	36.96	138	21	41.26	158	18	38.4	168	9	33.81	46	8	28.08	64	9	30.66	51
C0QW85	C0QW85_BRAHW	RP	dnaC	A0A0H0UFM8, C0QW85	DNA polymerase III delta prime subunit	0	0	0	0	0	0	0	0	0	0	0	0	0	0	0	1	2.59	1	0	0	0	0	0	0	0	0	0
C0QW86	C0QW86_BRAHW	RP	BHWA1_02214	A0A0H0TZH7, A0A0H0U1P9, A0A0H0U4Y9, A0A0H0U900, A0A0H0UES1, A0A0H0UJG5, A0A0H0UKK7, A0A0H0UUC3, A0A0H0UUQ2, A0A0H0V169, A0A0H0V693, A0A0H0VH25, A0A0H0VHX0, A0A0H0VS00, A0A0H0W061, A0A0H0W7Q6, A0A0H0W7V8, A0A0H0WBP2, A0A0H0WC40, A0A0H0WUW3, A0A0H0X8E1, C0QW86	Unchar C0QW86	0	0	0	0	0	0	0	0	0	1	1.63	1	0	0	0	0	0	0	0	0	0	2	10.22	5	3	21.24	9
C0QW87	C0QW87_BRAHW	RP	BHWA1_02215	A0A0H0TKA1, A0A0H0TKX8, A0A0H0TR14, A0A0H0TSA2, A0A0H0TSK2, A0A0H0TZH7, A0A0H0U1P9, A0A0H0U4Y9, A0A0H0U8J6, A0A0H0UB90, A0A0H0UES1, A0A0H0UGH0, A0A0H0UHC7, A0A0H0UJS8, A0A0H0UKJ7, A0A0H0UKK7, A0A0H0UKZ7, A0A0H0UM66, A0A0H0UP45, A0A0H0UQG6, A0A0H0UR50, A0A0H0UTP7, A0A0H0UUQ2, A0A0H0UWV4, A0A0H0UXN9, A0A0H0V110, A0A0H0V169, A0A0H0V550, A0A0H0V693, A0A0H0V749, A0A0H0VH09, A0A0H0VH25, A0A0H0VQ57, A0A…	Unchar C0QW87	0	0	0	0	0	0	0	0	0	2	11.67	9	1	8.92	3	2	12.08	5	2	12.08	5	1	29.87	2	2	32.86	10
C0QW90	C0QW90_BRAHW	RP	tig	A0A0H0UJR0, A0A0H0VDQ8, A0A0H0W5V0, C0QW90	Trigger factor	0	0	0	0	0	0	0	0	0	42	85.09	226	28	69.04	128	22	57.11	148	26	65.83	124	30	74.77	154	19	50	76
C0QW91	CLPP_BRAHW	RP	clpP	A0A0H0UVT1, C0QW91	ATP-dependent Clp protease proteolytic subunit	0	0	0	0	0	0	0	0	0	6	25.76	24	3	22.73	10	7	34.34	28	0	0	0	1	12.63	2	0	0	0
C0QW92	C0QW92_BRAHW	RP	clpX	A0A0H0UFM4, A0A0H0UWU8, A0A0H0WG35, A0A0H0XEK8, C0QW92	ATP-dependent Clp protease ATP-binding subunit ClpX	0	0	0	0	0	0	0	0	0	10	31.71	42	4	14.63	17	12	34.39	80	10	30.24	36	7	19.76	31	6	20.49	25
C0QW93	EFP_BRAHW	RP	efp	A0A0H0V754, A0A0H0WMD0, C0QW93	Elongation factor P	1	10.7	1	1	10.7	2	0	0	0	5	29.95	14	3	14.97	7	5	32.09	25	1	5.88	4	2	10.16	4	1	4.28	1
C0QW95	C0QW95_BRAHW	RUP	oppA	A0A0H0TUA2, A0A0H0TYT3, A0A0H0U2Z6, A0A0H0UEP7, A0A0H0UFR3, A0A0H0UUL5, A0A0H0WFA0, A0A0H0XBQ0, C0QW95, C0R1K6	ABC-type oligopeptide transport system, periplasmic component	0	0	0	0	0	0	0	0	0	7	13.61	19	1	1.51	2	0	0	0	18	34.22	63	4	10.21	14	0	0	0
C0QW96	C0QW96_BRAHW	RUP	oppA	A0A0H0ULZ5, A0A0H0W472, A0A0H0XGA2, C0QW96	ABC-type oligopeptide transport system, periplasmic component	0	0	0	0	0	0	0	0	0	2	4.32	8	0	0	0	0	0	0	0	0	0	0	0	0	0	0	0
C0QW97	C0QW97_BRAHW	RUP	BHWA1_02227	A0A0H0V9H8, A0A0H0WG72, C0QW97	Acetyl-CoA hydrolase/transferase	0	0	0	0	0	0	0	0	0	14	33.04	82	2	5.13	4	5	14.29	19	11	27.46	68	3	11.61	9	2	7.81	2
C0QW98	C0QW98_BRAHW	SP	fadE	C0QW98	Acyl-CoA dehydrogenase	3	8.76	7	7	10.95	21	0	0	0	40	49.45	366	42	52.43	188	22	39.75	161	57	64.63	691	42	56.03	356	32	46.48	282
C0QW99	C0QW99_BRAHW	UP	BHWA1_02229	A0A0H0W920, C0QW99	Putative flavoprotein	5	18.81	10	1	4.95	1	0	0	0	53	78.71	550	31	55.94	208	27	64.6	249	35	69.31	431	33	70.05	236	19	51.49	148
C0QWA3	C0QWA3_BRAHW	RP	BHWA1_02233	A0A0H0U958, A0A0H0UJM8, A0A0H0UVS2, A0A0H0V5S2, A0A0H0WF28, A0A0H0X2L1, A0A0H0XGF9, C0QWA3	Radical SAM protein Predicted Fe-S oxidoreductase	0	0	0	0	0	0	0	0	0	0	0	0	4	12.32	13	0	0	0	0	0	0	0	0	0	0	0	0
C0QWA5	C0QWA5_BRAHW	RP	BHWA1_02235	A0A0H0V0Z8, A0A0H0VQ69, C0QWA5	Nucleotidyltransferase	0	0	0	0	0	0	0	0	0	4	14.33	6	10	30.79	37	0	0	0	0	0	0	4	17.07	9	0	0	0
C0QWA6	C0QWA6_BRAHW	UP	thiJ	A0A0H0WMD1, C0QWA6	ThiJ/PfpI domain-containing protein	0	0	0	0	0	0	0	0	0	4	41.85	23	2	22.28	21	3	34.24	16	0	0	0	1	11.96	1	0	0	0
C0QWA7	C0QWA7_BRAHW	UP	BHWA1_02237	A0A0H0UJQ0, C0QWA7	TPR domain-containing protein	0	0	0	0	0	0	0	0	0	0	0	0	0	0	0	0	0	0	0	0	0	1	8.81	3	0	0	0
C0QWB3	C0QWB3_BRAHW	RUP	uidA	A0A0H0U967, A0A0H0UGX4, A0A0H0UJN4, A0A0H0UKX0, A0A0H0UVR4, A0A0H0VQD0, A0A0H0W363, A0A0H0WF39, A0A0H0WG81, A0A0H0X4E4, C0QWB3	Beta-D-glucuronidase	0	0	0	0	0	0	0	0	0	1	1.49	1	0	0	0	0	0	0	0	0	0	0	0	0	0	0	0
C0QWB9	C0QWB9_BRAHW	RP	BHWA1_02249	A0A0H0UGX6, A0A0H0UVQ9, A0A0H0V5T7, C0QWB9	Unchar C0QWB9	0	0	0	0	0	0	3	28.16	10	0	0	0	1	11.65	2	1	11.65	3	0	0	0	0	0	0	1	11.65	1
C0QWC0	C0QWC0_BRAHW	RUP	BHWA1_02250	A0A0H0UJN7, A0A0H0V1H2, A0A0H0VP63, A0A0H0W6Y1, A0A0H0X3G7, C0QWC0	Predicted permease	0	0	0	0	0	0	0	0	0	0	0	0	0	0	0	0	0	0	0	0	0	1	3.86	1	0	0	0
C0QWC3	C0QWC3_BRAHW	RP	galM	A0A0H0TTI3, A0A0H0UUJ6, C0QWC3	Aldose 1-epimerase	0	0	0	0	0	0	0	0	0	3	9.36	4	1	6.73	1	0	0	0	0	0	0	0	0	0	0	0	0
C0QWC4	C0QWC4_BRAHW	RP	BHWA1_02254	A0A0H0UGX9, A0A0H0UJP0, A0A0H0WME1, C0QWC4	Putative methyltransferase type 12 domain protein	0	0	0	0	0	0	0	0	0	0	0	0	1	6.05	1	0	0	0	0	0	0	0	0	0	0	0	0
C0QWD5	C0QWD5_BRAHW	RUP	BHWA1_00074	A0A0H0UAL5, A0A0H0UI06, A0A0H0V7W6, A0A0H0VER4, A0A0H0W8V1, C0QWD5	Dihydropyrimidinase	0	0	0	0	0	0	0	0	0	4	12.32	4	0	0	0	0	0	0	0	0	0	0	0	0	0	0	0
C0QWD7	C0QWD7_BRAHW	RUP	BHWA1_00076	A0A0H0TRK6, A0A0H0UPB7, A0A0H0UYP5, A0A0H0VYK4, A0A0H0W9P1, A0A0H0X4B6, A0A0H0X5J3, C0QWD7	PTS system, IIabc component	2	6.55	4	1	2.54	1	1	4.02	2	0	0	0	0	0	0	0	0	0	0	0	0	0	0	0	0	0	0
C0QWD9	C0QWD9_BRAHW	RP	greA	A0A0H0WK07, C0QWD9	Transcription elongation factor GreA	2	20.13	9	0	0	0	0	0	0	13	60.39	48	10	57.79	94	4	23.38	31	5	45.45	20	5	36.36	66	1	9.74	3
C0QWE0	C0QWE0_BRAHW	RP	glgA	A0A0H0UAL2, A0A0H0UFW4, A0A0H0UYM7, C0QWE0	Glycogen synthase	0	0	0	0	0	0	0	0	0	10	34	48	11	21.73	70	5	13.28	26	9	27.57	51	10	25.96	70	5	13.28	28
C0QWE1	C0QWE1_BRAHW	UP	BHWA1_00080	A0A0H0TNA8, C0QWE1	Intracellular protease	0	0	0	0	0	0	0	0	0	2	16.09	14	3	26.44	24	3	27.01	15	3	27.01	24	0	0	0	2	16.09	9
C0QWE2	C0QWE2_BRAHW	RP	BHWA1_00081	A0A0H0TPA1, A0A0H0VJZ3, A0A0H0W9P6, C0QWE2	Hydrolase 3, haloacid dehalogenase-like hydrolase	0	0	0	0	0	0	0	0	0	2	6.42	4	5	12.45	15	2	12.45	6	1	6.42	1	2	12.45	9	1	6.42	1
C0QWE3	C0QWE3_BRAHW	RP	BHWA1_00082	A0A0H0TLD0, A0A0H0TR99, A0A0H0X974, C0QWE3	Hydrolase 3, haloacid dehalogenase-like hydrolase	0	0	0	0	0	0	0	0	0	1	4.21	1	3	16.09	15	2	11.88	10	0	0	0	2	11.88	13	2	11.88	3
C0QWE4	C0QWE4_BRAHW	RP	glgC	A0A0H0W692, C0QWE4	Glucose-1-phosphate adenylyltransferase	1	4.21	1	3	12.15	11	4	11.68	5	16	46.26	47	14	41.12	42	6	21.26	13	15	46.03	94	20	54.21	81	9	33.18	32
C0QWE6	C0QWE6_BRAHW	RUP	BHWA1_00085	A0A0H0TVX2, A0A0H0UAB1, A0A0H0UDZ0, A0A0H0UEP1, A0A0H0UXI3, A0A0H0VFP8, A0A0H0VT78, A0A0H0WD63, A0A0H0WEY6, A0A0H0XA24, C0QWE6	Glycoside hydrolase, family 3 domain protein	0	0	0	0	0	0	0	0	0	0	0	0	1	1.26	1	1	1.39	3	0	0	0	0	0	0	0	0	0
C0QWE8	C0QWE8_BRAHW	RUP	BHWA1_00087	A0A0H0UC15, A0A0H0UCP2, A0A0H0UE39, A0A0H0UWV7, A0A0H0VU10, A0A0H0W9I5, A0A0H0XAV3, C0QWE8	Acetyltransferase, GT family	0	0	0	0	0	0	0	0	0	0	0	0	0	0	0	1	9.09	1	0	0	0	0	0	0	0	0	0
C0QWE9	C0QWE9_BRAHW	RP	kdsA	A0A0H0TJ19, A0A0H0UGA3, A0A0H0UJT3, A0A0H0VGQ1, A0A0H0VTA2, A0A0H0XAX9, C0QWE9	2-dehydro-3-deoxyphosphooctonate aldolase	0	0	0	0	0	0	0	0	0	1	7.75	2	2	16.24	13	0	0	0	0	0	0	2	16.24	8	0	0	0
C0QWF2	C0QWF2_BRAHW	RP	tkt	A0A0H0UHR6, C0QWF2	Transketolase N-terminal subunit	0	0	0	0	0	0	0	0	0	2	8.3	5	7	27.92	43	7	40.38	28	1	4.53	1	6	28.3	19	1	4.91	1
C0QWF3	C0QWF3_BRAHW	RUP	tkt'	A0A0H0TLC0, A0A0H0UCN9, A0A0H0W7K9, C0QWF3	Transketolase, pyridine binding subunit	0	0	0	0	0	0	0	0	0	5	24.92	12	0	0	0	0	0	0	1	8.2	4	0	0	0	1	4.59	2
C0QWF7	RSMH_BRAHW	RP	rsmH	A0A0H0UB86, A0A0H0UM83, A0A0H0VES9, A0A0H0WEZ6, A0A0H0X5V6, C0QWF7	Ribosomal RNA small subunit methyltransferase H	0	0	0	0	0	0	0	0	0	0	0	0	0	0	0	1	4.67	1	0	0	0	0	0	0	0	0	0
C0QWF9	C0QWF9_BRAHW	RP	hprK	A0A0H0W9J5, C0QWF9	HPr kinase/phosphorylase	0	0	0	0	0	0	0	0	0	0	0	0	1	5.92	1	0	0	0	0	0	0	1	5.92	1	0	0	0
C0QWG0	C0QWG0_BRAHW	RP	BHWA1_00099	A0A0H0UCM1, A0A0H0V2A4, C0QWG0	PTS system, fructose subfamily, IIC subunit	0	0	0	0	0	0	0	0	0	2	15.58	7	5	41.56	25	1	10.39	6	3	29.22	12	5	34.42	9	1	10.39	1
C0QWG1	C0QWG1_BRAHW	RP	BHWA1_00100	A0A0H0UTH5, A0A0H0V371, C0QWG1	Unchar C0QWG1	0	0	0	0	0	0	2	7.75	3	10	34.11	66	0	0	0	0	0	0	4	17.44	26	0	0	0	0	0	0
C0QWG3	C0QWG3_BRAHW	RUP	BHWA1_00102	A0A0H0UN73, A0A0H0UZS5, A0A0H0VG21, A0A0H0W9R2, C0QWG3	Molybdate metabolism regulator	0	0	0	0	0	0	0	0	0	1	1.19	1	0	0	0	5	5.29	10	0	0	0	0	0	0	1	1.09	5
C0QWG4	C0QWG4_BRAHW	RP	BHWA1_00103	A0A0H0TQM0, C0QWG4	Unchar C0QWG4	0	0	0	0	0	0	0	0	0	2	10.07	3	3	20.14	4	0	0	0	0	0	0	0	0	0	0	0	0
C0QWG5	C0QWG5_BRAHW	RP	arp	A0A0H0TWB1, A0A0H0UM94, C0QWG5	Ankyrin repeat-containing protein	0	0	0	0	0	0	0	0	0	1	5.16	2	0	0	0	3	18.25	8	0	0	0	0	0	0	0	0	0
C0QWG6	C0QWG6_BRAHW	RP	ung	A0A0H0TJP9, A0A0H0W859, C0QWG6	Uracil-DNA glycosylase	0	0	0	0	0	0	0	0	0	0	0	0	0	0	0	0	0	0	2	10.04	6	1	6.83	1	0	0	0
C0QWH0	C0QWH0_BRAHW	RP	mutL	A0A0H0UG85, A0A0H0USC9, A0A0H0UZY0, A0A0H0V111, A0A0H0VST5, A0A0H0VU24, A0A0H0W9K5, C0QWH0	DNA mismatch repair protein MutL	0	0	0	0	0	0	0	0	0	0	0	0	1	2.26	1	0	0	2	0	0	0	0	0	0	0	0	0
C0QWH1	C0QWH1_BRAHW	RP	BHWA1_00110	A0A0H0TQP4, C0QWH1	Acetyl-CoA acetyltransferase	9	28.1	15	34	47.09	91	1	3.04	1	31	54.68	289	37	66.84	414	14	41.52	85	23	45.32	182	29	63.04	239	11	35.19	49
C0QWH2	C0QWH2_BRAHW	RUP	crt	A0A0H0UTG5, A0A0H0X3Z1, A0A0H0XET1, C0QWH2	3-hydroxybutyryl-CoA dehydratase	0	0	0	3	11.63	3	0	0	0	14	44.19	92	25	55.04	258	12	44.19	77	10	44.19	61	15	48.45	119	6	33.72	23
C0QWH3	C0QWH3_BRAHW	RP	crt	A0A0H0TSQ1, C0QWH3	3-hydroxybutyryl-CoA dehydratase	0	0	0	9	23.21	22	0	0	0	24	62.14	160	36	72.86	436	14	44.64	129	12	55	94	20	57.86	167	10	35.71	31
C0QWH4	C0QWH4_BRAHW	RP	BHWA1_00113	A0A0H0UBZ4, A0A0H0V1K6, C0QWH4	Truncated hemoglobin	0	0	0	0	0	0	0	0	0	2	16.94	8	0	0	0	0	0	0	0	0	0	0	0	0	0	0	0
C0QWH8	C0QWH8_BRAHW	RP	BHWA1_00117	A0A0H0UM61, C0QWH8	von Willebrand factor type A (VWA) domain containing protein	1	4.75	1	0	0	0	0	0	0	0	0	0	0	0	0	3	13.9	6	2	8.81	2	0	0	0	0	0	0
C0QWI0	C0QWI0_BRAHW	RUP	BHWA1_00119	A0A0H0UBN0, A0A0H0UG74, A0A0H0UZX0, A0A0H0VWI4, A0A0H0W9L6, A0A0H0WJ26, C0QWI0	Unchar C0QWI0	0	0	0	0	0	0	0	0	0	0	0	0	1	4.53	4	0	0	0	0	0	0	0	0	0	0	0	0
C0QWI2	C0QWI2_BRAHW	RP	pheS	A0A0H0VTC4, A0A0H0WRD1, C0QWI2	Phenylalanine--tRNA ligase alpha subunit	0	0	0	1	2.65	2	0	0	0	10	39.82	36	8	33.33	46	11	45.43	67	7	28.32	16	11	38.94	47	6	25.07	9
C0QWI3	C0QWI3_BRAHW	RP	pheT	A0A0H0TSR2, A0A0H0UB59, A0A0H0VE17, A0A0H0VL66, A0A0H0W825, C0QWI3	Phenylalanine--tRNA ligase beta subunit	0	0	0	0	0	0	0	0	0	14	22.06	39	10	17.72	60	15	25.77	76	7	10.78	29	11	22.43	50	8	13.75	25
C0QWI4	C0QWI4_BRAHW	UP	BHWA1_00123	A0A0H0UBY5, C0QWI4	Putative purine phosphoribosyltransferase	0	0	0	0	0	0	0	0	0	3	27.27	5	1	12.12	10	2	18.18	9	2	15.91	6	1	12.12	7	0	0	0
C0QWI7	C0QWI7_BRAHW	RP	BHWA1_00126	A0A0H0TKZ5, A0A0H0VTC8, A0A0H0W878, C0QWI7	Unchar C0QWI7	0	0	0	0	0	0	0	0	0	1	5.39	1	1	5.39	3	0	0	0	0	0	0	0	0	0	0	0	0
C0QWJ5	C0QWJ5_BRAHW	RP	livD	A0A0H0TRG5, A0A0H0UBX2, C0QWJ5	Dihydroxy-acid dehydratase	1	1.61	1	0	0	0	1	4.64	1	12	25.54	33	10	25.36	50	11	26.07	49	8	21.61	17	8	19.82	36	0	0	0
C0QWJ6	C0QWJ6_BRAHW	RP	mcpB	A0A0H0UG61, A0A0H0VEJ9, A0A0H0XDT2, C0QWJ6	Methyl-accepting chemotaxis protein McpB	0	0	0	0	0	0	10	14.75	26	0	0	0	0	0	0	2	4.19	6	0	0	0	0	0	0	4	7.61	17
C0QWJ7	C0QWJ7_BRAHW	RP	BHWA1_00136	A0A0H0VWR1, A0A0H0W9T3, C0QWJ7	Ferritin	0	0	0	6	29.82	29	1	8.77	2	0	0	0	5	39.77	53	0	0	0	0	0	0	5	33.92	24	0	0	0
C0QWK0	C0QWK0_BRAHW	UP	BHWA1_00139	A0A0H0VD71, C0QWK0	Putative flavin reductase-like, FMN-binding	2	7.78	4	1	5.39	2	0	0	0	0	0	0	2	12.57	18	1	6.59	2	0	0	0	0	0	0	0	0	0
C0QWK4	C0QWK4_BRAHW	RP	BHWA1_00143	A0A0H0TJM0, A0A0H0UA68, A0A0H0UCH6, C0QWK4	Putative Na+/phosphate symporter	0	0	0	0	0	0	0	0	0	1	2.7	1	0	0	0	0	0	0	2	3.06	7	1	2.7	3	1	2.7	1
C0QWK6	C0QWK6_BRAHW	RP	gmd	A0A0H0W212, A0A0H0XJK7, C0QWK6	GDP-mannose 4,6-dehydratase	0	0	0	0	0	0	0	0	0	4	17.72	8	5	24.32	27	4	15.62	9	2	9.61	5	4	21.32	14	1	4.5	1
C0QWL4	C0QWL4_BRAHW	RP	valS	A0A0H0TL27, A0A0H0UBV3, A0A0H0UM28, A0A0H0V0X8, A0A0H0VTF0, A0A0H0W853, A0A0H0W9P3, A0A0H0XEQ2, C0QWL4	Valine--tRNA ligase	1	1.47	4	1	1.47	4	0	0	0	6	8.71	14	12	15.61	47	0	0	0	1	2.38	3	4	6.56	18	2	4.07	4
C0QWM1	C0QWM1_BRAHW	RP	BHWA1_00160	A0A0H0X5L8, C0QWM1	Transcriptional regulator	0	0	0	0	0	0	0	0	0	0	0	0	0	0	0	0	0	0	0	0	0	0	0	0	1	12.17	1
C0QWM3	C0QWM3_BRAHW	RP	rpsU	A0A0H0UVV6, C0QWM3	30S ribosomal protein S21	0	0	0	4	21.74	39	0	0	0	4	21.74	19	2	20.29	6	3	21.74	18	2	21.74	19	2	21.74	18	1	20.29	7
C0QWM4	C0QWM4_BRAHW	RP	groL	A0A0H0TIS1, A0A0H0V6M8, C0QWM4	60 kDa chaperonin	355	94.84	1467	0	0	0	340	97.79	1337	99	86.37	696	123	88.21	1249	59	71.64	679	56	83.06	482	90	86.56	1206	34	67.96	250
C0QWM5	C0QWM5_BRAHW	RP	BHWA1_00166	A0A0H0UBU3, A0A0H0UM17, A0A0H0UU01, A0A0H0V587, A0A0H0VTF9, A0A0H0X4F1, A0A0H0X4S0, A0A0H0XEZ4, C0QWM5	Histidine kinase chemotaxis sensory transducer	0	0	0	0	0	0	0	0	0	3	7.39	6	0	0	0	0	0	0	2	5.75	7	3	9.2	9	0	0	0
C0QWN2	C0QWN2_BRAHW	RP	lolC	A0A0H0USE4, C0QWN2	Lipoprotein releasing system, transmembrane protein, LolC/E family	0	0	0	0	0	0	0	0	0	0	0	0	0	0	0	0	0	0	3	8.14	4	0	0	0	0	0	0
C0QWN3	C0QWN3_BRAHW	RP	lolD	A0A0H0UAB4, A0A0H0W8A6, C0QWN3	Lipoprotein-releasing system ATP-binding protein LolD	0	0	0	0	0	0	0	0	0	0	0	0	0	0	0	0	0	0	3	20.09	9	1	4.8	1	0	0	0
C0QWN4	C0QWN4_BRAHW	RUP	BHWA1_00176	A0A0H0UA48, A0A0H0VTE2, A0A0H0WY69, A0A0H0XDA1, C0QWN4	ABC transporter, transmembrane region	0	0	0	0	0	0	0	0	0	0	0	0	0	0	0	0	0	0	5	13.43	12	3	6.17	4	7	12.04	15
C0QWN5	C0QWN5_BRAHW	UP	BHWA1_00177	A0A0H0TRI5, C0QWN5	Biopolymer transport protein ExbD/TolR	0	0	0	0	0	0	0	0	0	0	0	0	0	0	0	0	0	0	0	0	0	2	19.85	9	0	0	0
C0QWN6	C0QWN6_BRAHW	RP	BHWA1_00178	A0A0H0V6N6, A0A0H0VU74, C0QWN6	Spore coat assembly protein	0	0	0	0	0	0	0	0	0	1	4.28	1	3	13.23	6	0	0	0	3	15.56	5	0	0	0	0	0	0
C0QWN8	ACKA_BRAHW	RP	ackA	A0A0H0V596, A0A0H0VTG8, C0QWN8	Acetate kinase	0	0	0	3	14.43	4	1	4.3	1	19	53.16	91	16	43.29	94	18	49.37	115	15	46.58	133	18	45.57	148	18	52.91	103
C0QWP4	C0QWP4_BRAHW	RP	pryH	A0A0H0UN12, A0A0H0V601, A0A0H0WJ76, A0A0H0XF43, C0QWP4	Uridylate kinase	0	0	0	3	14.53	4	0	0	0	8	46.58	31	7	29.91	52	10	52.14	65	5	28.21	17	8	42.74	44	4	27.78	10
C0QWP5	C0QWP5_BRAHW	RP	BHWA1_00187	A0A0H0US63, A0A0H0UUJ5, A0A0H0VKE0, C0QWP5	UPF0365 protein BHWA1_00187	0	0	0	0	0	0	0	0	0	0	0	0	2	7.96	4	0	0	0	0	0	0	0	0	0	0	0	0
C0QWP6	C0QWP6_BRAHW	RP	ahpC	A0A0H0X5I7, C0QWP6	Alkyl hydrogen peroxide reductase	0	0	0	0	0	0	0	0	0	7	37.97	39	2	11.23	4	0	0	0	3	24.6	18	1	5.88	1	0	0	0
C0QWP7	C0QWP7_BRAHW	RP	fabD	A0A0H0TL02, A0A0H0VK91, A0A0H0VLL7, A0A0H0WDE3, C0QWP7	Malonyl CoA-acyl carrier protein transacylase	0	0	0	0	0	0	0	0	0	4	21.38	5	3	13.16	24	1	5.92	2	1	7.24	1	0	0	0	0	0	0
C0QWP8	C0QWP8_BRAHW	RP	BHWA1_00190	A0A0H0UG16, A0A0H0VX89, C0QWP8	Cation efflux system protein	0	0	0	0	0	0	0	0	0	0	0	0	0	0	0	0	0	0	1	3.77	4	0	0	0	0	0	0
C0QWQ2	C0QWQ2_BRAHW	RP	BHWA1_00194	A0A0H0TLH3, A0A0H0UIF8, A0A0H0USD2, A0A0H0VFZ8, A0A0H0WTJ4, C0QWQ2	Hypothetical ABC transporter ATP-binding protein	0	0	0	1	2.15	1	0	0	0	0	0	0	0	0	0	0	0	0	0	0	0	0	0	0	0	0	0
C0QWQ3	C0QWQ3_BRAHW	RP	BHWA1_00195	A0A0H0TMU1, A0A0H0UTY1, A0A0H0X8H9, C0QWQ3	Amidohydrolase 3	0	0	0	0	0	0	0	0	0	8	16.73	20	0	0	0	0	0	0	5	11.98	20	6	14.26	36	0	0	0
C0QWQ5	C0QWQ5_BRAHW	RP	uppS	A0A0H0WJ99, C0QWQ5	Isoprenyl transferase	0	0	0	0	0	0	0	0	0	0	0	0	0	0	0	0	0	0	0	0	0	1	4.17	1	0	0	0
C0QWQ6	C0QWQ6_BRAHW	RP	frr	A0A0H0W5Y2, C0QWQ6	Ribosome-recycling factor	5	27.47	14	6	39.01	20	0	0	0	7	41.21	25	4	23.63	29	12	45.6	52	7	44.51	20	3	17.58	21	2	14.29	6
C0QWQ7	C0QWQ7_BRAHW	RP	manA	A0A0H0TSY9, A0A0H0UCX6, A0A0H0VNE7, A0A0H0VUC0, A0A0H0WL23, A0A0H0WZ61, A0A0H0X7K1, C0QWQ7	Mannose-6-phosphate isomerase, class I	0	0	0	0	0	0	0	0	0	0	0	0	1	5.23	2	0	0	0	0	0	0	0	0	0	0	0	0
C0QWQ8	C0QWQ8_BRAHW	RUP	BHWA1_00200	A0A0H0TMT6, A0A0H0VML6, C0QWQ8	ABC-type transport system, ATP-binding component	0	0	0	0	0	0	0	0	0	1	4.63	2	0	0	0	0	0	0	2	14.67	4	2	4.63	2	0	0	0
C0QWQ9	C0QWQ9_BRAHW	RUP	BHWA1_00201	A0A0H0UF56, A0A0H0UQ68, A0A0H0WY44, C0QWQ9	Ttg2C, ABC-type transport system involved in resistance to organic solvents, periplasmic component	0	0	0	0	0	0	0	0	0	3	19.23	3	0	0	0	0	0	0	2	13.46	5	2	13.46	7	0	0	0
C0QWR3	SYL_BRAHW	RP	leuS	A0A0H0TRR3, A0A0H0UEB9, A0A0H0UKV5, A0A0H0UWR7, A0A0H0VQE0, A0A0H0W457, A0A0H0WB20, A0A0H0WG71, C0QWR3	Leucine--tRNA ligase	0	0	0	0	0	0	0	0	0	8	14.77	26	0	0	0	0	0	0	5	6.8	9	0	0	0	0	0	0
C0QWR5	C0QWR5_BRAHW	RP	BHWA1_02262	A0A0H0U981, A0A0H0UR15, C0QWR5	Putative ATPase	0	0	0	0	0	0	0	0	0	2	7.92	2	1	3.23	1	2	7.92	10	1	4.4	1	1	4.4	1	0	0	0
C0QWR8	C0QWR8_BRAHW	RP	BHWA1_02265	A0A0H0VQE4, A0A0H0X3F1, C0QWR8	Unchar C0QWR8	0	0	0	5	34.76	7	0	0	0	6	47.53	30	9	59.88	44	7	47.53	44	1	14.2	2	7	48.15	28	3	29.01	5
C0QWR9	C0QWR9_BRAHW	RP	map	A0A0H0UAT9, A0A0H0UFQ7, C0QWR9	Methionine aminopeptidase	1	9.47	2	4	29.92	14	2	18.18	8	1	7.58	1	3	20.08	10	1	7.58	4	3	17.42	7	1	7.58	9	5	23.48	9
C0QWS0	C0QWS0_BRAHW	RP	BHWA1_02267	A0A0H0V1J3, A0A0H0W999, C0QWS0	TPR domain-containing protein	0	0	0	0	0	0	0	0	0	1	5.43	1	0	0	0	0	0	0	0	0	0	0	0	0	0	0	0
C0QWS1	C0QWS1_BRAHW	UP	sdaB	A0A0H0U8G5, C0QWS1	L-serine dehydratase, iron-sulfur-dependent, beta subunit	0	0	0	0	0	0	0	0	0	0	0	0	3	16.52	10	1	4.91	2	1	4.91	2	4	22.32	20	1	4.91	3
C0QWS2	C0QWS2_BRAHW	RUP	sdaA	A0A0H0W953, A0A0H0WE32, A0A0H0XGE1, C0QWS2	L-serine dehydratase, iron-sulfur-dependent, alpha subunit	0	0	0	1	4.1	1	1	4.1	1	0	0	0	6	24.91	23	2	8.87	2	1	5.8	4	5	19.8	21	3	9.56	6
C0QWS4	C0QWS4_BRAHW	RUP	arp	A0A0H0V0W9, A0A0H0XEP7, C0QWS4	Putative ankyrin repeat-containing protein	0	0	0	0	0	0	0	0	0	3	15.08	10	4	17.85	9	0	0	0	3	15.08	9	3	15.08	14	1	4.31	7
C0QWS5	C0QWS5_BRAHW	RP	BHWA1_02272	A0A0H0W2E7, C0QWS5	Unchar C0QWS5	0	0	0	0	0	0	0	0	0	7	56.64	48	8	56.64	42	3	27.43	24	5	45.13	20	11	85.84	44	4	36.28	22
C0QWS7	C0QWS7_BRAHW	RP	tkrA	A0A0H0UZG3, C0QWS7	Potassium uptake protein TrkA	0	0	0	0	0	0	0	0	0	0	0	0	1	10.09	2	0	0	0	0	0	0	0	0	0	0	0	0
C0QWT2	C0QWT2_BRAHW	RUP	cheW	A0A0H0TTS0, A0A0H0WH23, C0QWT2	Putative chemotaxis signal transduction protein	0	0	0	0	0	0	0	0	0	6	43.86	23	7	46.78	82	5	43.27	31	1	10.53	2	5	35.67	52	2	16.37	9
C0QWT3	C0QWT3_BRAHW	RP	BHWA1_02280	A0A0H0UJW8, A0A0H0UMA1, A0A0H0XGF2, C0QWT3	5-formyltetrahydrofolate cyclo-ligase	0	0	0	1	6.5	1	1	6.5	1	0	0	0	0	0	0	0	0	0	0	0	0	0	0	0	0	0	0
C0QWT4	C0QWT4_BRAHW	RUP	BHWA1_02281	A0A0H0UKB3, A0A0H0UWP9, A0A0H0W0T6, C0QWT4	PilZ domain containing protein	0	0	0	0	0	0	0	0	0	6	33.07	34	6	33.07	53	5	23.9	20	5	29.88	22	8	45.82	56	4	27.09	10
C0QWV3	C0QWV3_BRAHW	RP	BHWA1_02300	A0A0H0WLP3, C0QWV3	Glycosyl hydrolase family 57	0	0	0	0	0	0	0	0	0	5	13.64	10	9	20.83	25	3	9.28	10	9	25	19	15	32.2	64	2	6.63	3
C0QWV4	C0QWV4_BRAHW	RUP	BHWA1_02302	A0A0H0UP44, A0A0H0UWN4, C0QWV4	Methyl-accepting chemotaxis sensory transducer	0	0	0	0	0	0	0	0	0	0	0	0	0	0	0	0	0	0	4	7.6	22	0	0	0	0	0	0
C0QWV7	C0QWV7_BRAHW	RP	acyP	A0A0H0W0D2, A0A0H0WMI5, C0QWV7	Acylphosphatase	0	0	0	0	0	0	0	0	0	0	0	0	1	9.78	3	0	0	0	0	0	0	0	0	0	0	0	0
C0QWV9	C0QWV9_BRAHW	UP	BHWA1_02307	A0A0H0UK88, C0QWV9	Putative phosphoesterase, phosphatidic acid phosphatase-related PAP2 superfamily	0	0	0	0	0	0	0	0	0	0	0	0	0	0	0	0	0	0	0	0	0	1	6.22	3	0	0	0
C0QWW6	C0QWW6_BRAHW	RP	BHWA1_02314	A0A0H0W0W0, C0QWW6	Unchar C0QWW6	0	0	0	0	0	0	0	0	0	2	16.79	5	0	0	0	0	0	0	0	0	0	0	0	0	0	0	0
C0QWW9	RL33_BRAHW	RP	rpmG	A0A0H0UUD3, A0A0H0WF09, C0QWW9	50S ribosomal protein L33	13	46.55	39	1	18.97	2	15	53.45	50	1	20.69	9	0	0	0	0	0	0	1	20.69	1	0	0	0	0	0	0
C0QWX0	C0QWX0_BRAHW	RP	secE	A0A0H0WH58, C0QWX0	Pututative preprotein translocase subunit SecE	0	0	0	0	0	0	0	0	0	0	0	0	0	0	0	0	0	0	2	16.04	11	0	0	0	0	0	0
C0QWX1	C0QWX1_BRAHW	RP	nusG	A0A0H0UZJ8, C0QWX1	Transcription termination/antitermination protein NusG	0	0	0	0	0	0	0	0	0	8	42.05	26	4	30.77	23	12	65.13	65	4	20.51	14	7	47.69	23	4	31.28	12
C0QWX2	RL11_BRAHW	RP	rplK	A0A0H0XFL7, C0QWX2	50S ribosomal protein L11	93	82.14	493	30	53.57	189	103	93.57	416	18	57.14	70	4	30.71	19	7	30.71	36	10	36.43	55	6	31.43	37	5	35	27
C0QWX3	C0QWX3_BRAHW	RP	rplA	A0A0H0UNQ0, A0A0H0V612, C0QWX3	50S ribosomal protein L1	1	5.58	2	2	11.59	4	0	0	0	20	65.24	113	17	57.94	75	11	42.92	70	20	69.1	163	19	56.65	134	16	57.94	93
C0QWX4	C0QWX4_BRAHW	RP	rplJ	A0A0H0WH59, C0QWX4	50S ribosomal protein L10	17	77.59	53	21	59.2	67	20	78.74	87	9	69.54	49	10	52.3	47	9	62.64	76	8	56.32	51	7	35.63	69	7	51.72	34
C0QWX5	RL7_BRAHW	RP	rplL	A0A0H0XA53, C0QWX5	50S ribosomal protein L7/L12	26	96.09	96	30	92.19	72	12	50	26	29	92.19	356	30	99.22	386	19	77.34	278	15	64.06	198	21	92.97	350	13	60.94	116
C0QWX6	C0QWX6_BRAHW	RP	rpoB	A0A0H0UH75, A0A0H0UJJ9, A0A0H0V0S3, A0A0H0VQJ6, A0A0H0WFB5, C0QWX6	DNA-directed RNA polymerase subunit beta	1	1.19	4	2	2.81	4	5	6.56	11	54	57.46	288	38	41.69	135	60	59.76	512	42	44.08	218	46	48.34	231	30	38.87	174
C0QWX7	C0QWX7_BRAHW	RP	rpoC	A0A0H0V036, A0A0H0W6Q6, A0A0H0WGA7, A0A0H0WGD9, A0A0H0X3A4, A0A0H0XFM2, C0QWX7	DNA-directed RNA polymerase subunit beta'	5	4.86	9	7	6.5	15	16	9.43	34	53	37.86	290	30	25.57	143	61	47.57	488	39	32.29	260	42	30.21	232	45	39.21	188
C0QWX9	C0QWX9_BRAHW	RP	hisD	A0A0H0UQW2, A0A0H0UUE3, A0A0H0UVI3, A0A0H0V908, A0A0H0X557, C0QWX9	Histidinol dehydrogenase	0	0	0	0	0	0	0	0	0	2	8.73	3	2	5.42	7	2	4.72	9	0	0	0	2	5.66	3	0	0	0
C0QWY3	C0QWY3_BRAHW	RP	vacB	A0A0H0TRK8, A0A0H0U4J6, A0A0H0UFV5, A0A0H0ULT5, A0A0H0UN16, A0A0H0VPD7, A0A0H0VZL7, A0A0H0W6R5, A0A0H0WGB1, A0A0H0XFM6, C0QWY3	Exoribonuclease R	0	0	0	0	0	0	0	0	0	0	0	0	0	0	0	5	8.62	10	2	4.48	6	0	0	0	0	0	0
C0QWY8	C0QWY8_BRAHW	RP	flaA	A0A0H0UUF0, C0QWY8	Putative flagellar filament outer layer protein FlaA	0	0	0	3	10.11	9	1	6.14	2	13	46.57	180	19	48.01	241	0	0	0	12	48.38	123	14	42.24	139	9	42.24	83
C0QWY9	FLAAL_BRAHW	RP	flaAL	A0A0H0XM61, C0QWY9	Putative flagellar filament outer layer-like protein	10	34.26	26	23	56.94	79	1	4.17	5	22	70.83	218	24	70.83	261	21	72.69	230	14	70.37	122	19	70.83	151	15	67.59	82
C0QWZ0	C0QWZ0_BRAHW	SP	BHWA1_02339	C0QWZ0	Unchar C0QWZ0	0	0	0	0	0	0	0	0	0	1	48.98	2	0	0	0	0	0	0	0	0	0	0	0	0	0	0	0
C0QWZ2	C0QWZ2_BRAHW	RUP	mazG	A0A0H0TSA3, A0A0H0TTL4, A0A0H0VQE7, A0A0H0WSZ3, C0QWZ2	Nucleoside triphosphate pyrophosphohydrolase	0	0	0	1	3.41	1	0	0	0	0	0	0	0	0	0	0	0	0	0	0	0	0	0	0	0	0	0
C0QWZ4	C0QWZ4_BRAHW	RUP	arp	A0A0H0TWY2, A0A0H0TZ45, C0QWZ4	Putative ankyrin repeat-containing protein	0	0	0	0	0	0	0	0	0	5	38.03	11	2	17.61	4	2	19.01	4	1	6.34	2	1	10.56	3	0	0	0
C0QX04	C0QX04_BRAHW	RP	sagB	A0A0H0TRJ7, A0A0H0ULS2, A0A0H0UQB8, A0A0H0XFP0, C0QX04	Streptolysin associated protein SagB	0	0	0	0	0	0	0	0	0	3	14.11	7	2	10.51	5	3	14.41	7	2	11.41	6	5	26.13	15	2	10.51	3
C0QX05	C0QX05_BRAHW	RP	sagC	A0A0H0WAB1, C0QX05	Putative streptolysin associated protein SagC	2	4.67	7	0	0	0	5	7.97	22	0	0	0	0	0	0	0	0	0	10	42.03	85	0	0	0	0	0	0
C0QX06	C0QX06_BRAHW	RP	sagD	A0A0H0TTL7, A0A0H0UN28, C0QX06	Streptolysin associated protein SagD	2	3.79	9	2	3.79	10	1	3.12	8	0	0	0	4	10.94	24	10	31.92	47	0	0	0	0	0	0	6	24.11	19
C0QX09	C0QX09_BRAHW	RP	BHWA1_02358	A0A0H0ULS1, A0A0H0WLS8, C0QX09	ATP binding cassette (ABC) transporter	0	0	0	2	13.04	3	0	0	0	6	33.04	15	6	35.22	17	3	18.7	7	3	8.7	23	10	43.04	55	5	21.3	13
C0QX10	C0QX10_BRAHW	RP	BHWA1_02359	A0A0H0UGZ3, C0QX10	Transport permease protein	0	0	0	0	0	0	0	0	0	0	0	0	0	0	0	0	0	0	0	0	0	1	5.04	3	0	0	0
C0QX14	C0QX14_BRAHW	RP	BHWA1_02363	A0A0H0WML9, C0QX14	Unchar C0QX14	1	7.92	0	0	0	0	0	0	0	2	13.75	3	0	0	0	0	0	0	3	18.75	11	0	0	0	0	0	0
C0QX15	C0QX15_BRAHW	RP	BHWA1_02364	A0A0H0TRK9, A0A0H0VQM4, C0QX15	Unchar C0QX15	0	0	0	0	0	0	0	0	0	0	0	0	0	0	0	0	0	0	2	8.46	2	0	0	0	0	0	0
C0QX16	C0QX16_BRAHW	RP	ybbA	A0A0H0V9W1, C0QX16	ABC transporter ATP-binding protein YbbA	2	16.82	3	0	0	0	5	32.27	15	2	12.73	7	3	17.73	8	0	0	0	2	17.73	20	7	33.64	25	4	18.18	15
C0QX17	C0QX17_BRAHW	RUP	BHWA1_02366	A0A0H0UGZ7, A0A0H0VQG3, C0QX17	Unchar C0QX17	0	0	0	0	0	0	0	0	0	3	8.64	4	4	11.6	4	0	0	0	5	15.31	20	0	0	0	3	9.38	9
C0QX18	C0QX18_BRAHW	RP	BHWA1_02367	A0A0H0VB99, C0QX18	Unchar C0QX18	0	0	0	0	0	0	0	0	0	0	0	0	0	0	0	3	16.37	6	2	12.39	3	0	0	0	0	0	0
C0QX23	C0QX23_BRAHW	RP	potA	A0A0H0UA74, A0A0H0XLK4, C0QX23	Spermidine/putrescine import ATP-binding protein PotA	0	0	0	0	0	0	0	0	0	1	3.98	3	0	0	0	0	0	0	1	3.98	4	0	0	0	0	0	0
C0QX27	C0QX27_BRAHW	RUP	ushA	A0A0H0TRI2, A0A0H0U4M9, A0A0H0UG76, A0A0H0ULQ4, A0A0H0UQD3, A0A0H0UUU6, A0A0H0V9X3, A0A0H0VZP6, A0A0H0W9I7, A0A0H0XFQ8, C0QX27	Putative UshA protein putative 5'-nucleotidase/2',3'-cyclic phosphodiesterase-like esterase	0	0	0	0	0	0	0	0	0	6	17.34	16	9	19.27	20	2	6.36	2	3	10.02	12	12	28.32	42	5	17.92	10
C0QX28	C0QX28_BRAHW	RP	deoB	A0A0H0UMP9, A0A0H0UUA2, A0A0H0VFN4, A0A0H0XLL0, C0QX28	Phosphopentomutase	0	0	0	0	0	0	0	0	0	7	22.02	16	4	12.69	20	3	10.36	14	4	14.77	9	4	13.21	29	2	6.22	5
C0QX29	C0QX29_BRAHW	RP	nagB	A0A0H0X5N8, C0QX29	Glucosamine-6-phosphate deaminase	3	14.23	6	3	14.23	6	0	0	0	9	40.71	40	3	17	18	7	33.2	42	24	73.91	140	13	48.22	92	9	34.39	82
C0QX30	C0QX30_BRAHW	RUP	BHWA1_02379	A0A0H0TZB6, A0A0H0V132, C0QX30	HAD-superfamily hydrolase, subfamily IA, variant 3	0	0	0	0	0	0	0	0	0	1	7.24	2	2	13.12	18	1	7.24	3	1	7.24	1	2	15.38	8	1	7.24	2
C0QX31	C0QX31_BRAHW	RP	glyA	A0A0H0WKV0, A0A0H0X436, C0QX31	Serine hydroxymethyltransferase	0	0	0	3	8.42	5	0	0	0	13	32.42	56	0	0	0	19	42.95	116	25	54.11	117	0	0	0	0	0	0
C0QX37	C0QX37_BRAHW	RUP	BHWA1_02386	A0A0H0TRH4, A0A0H0TW06, A0A0H0UKB8, A0A0H0UQD9, A0A0H0V9Y3, A0A0H0W118, C0QX37	Gfo/Idh/MocA family oxidoreductase	0	0	0	0	0	0	0	0	0	2	10.31	2	0	0	0	2	13.75	3	0	0	0	5	32.19	23	0	0	0
C0QX38	FTHS_BRAHW	RP	fhs	A0A0H0TUN6, A0A0H0UH07, A0A0H0VZQ2, A0A0H0WAC2, A0A0H0WMR5, A0A0H0XLM1, C0QX38	Formate--tetrahydrofolate ligase	0	0	0	0	0	0	0	0	0	0	0	0	0	0	0	2	6.15	4	2	5.61	5	1	3.25	2	0	0	0
C0QX39	C0QX39_BRAHW	RP	BHWA1_02388	A0A0H0U6Y5, A0A0H0UMM3, A0A0H0UN54, A0A0H0UVE3, A0A0H0VBC0, A0A0H0W0I0, A0A0H0WGJ2, A0A0H0WHA8, A0A0H0X522, A0A0H0XGP8, C0QX39	TPR domain-containing protein	0	0	0	0	0	0	0	0	0	0	0	0	8	11.65	29	1	2.22	3	0	0	0	2	3.18	7	1	2.22	2
C0QX41	C0QX41_BRAHW	RP	cstA	A0A0H0WAY1, C0QX41	Carbon starvation protein CstA	0	0	0	0	0	0	0	0	0	3	7.93	16	6	8.47	24	1	3.24	3	6	12.43	33	7	16.58	54	3	6.13	22
C0QX42	C0QX42_BRAHW	RP	BHWA1_02391	A0A0H0W681, C0QX42	Unchar C0QX42	0	0	0	0	0	0	0	0	0	2	16.67	4	0	0	0	0	0	0	1	7.47	1	0	0	0	0	0	0
C0QX43	C0QX43_BRAHW	RP	BHWA1_02392	A0A0H0UU87, A0A0H0VFQ1, A0A0H0XBJ3, A0A0H0XLM6, C0QX43	Non-canonical purine NTP pyrophosphatase	0	0	0	0	0	0	0	0	0	0	0	0	0	0	0	1	4.57	1	0	0	0	0	0	0	0	0	0
C0QX44	C0QX44_BRAHW	RP	suhB	A0A0H0TUY5, A0A0H0VMF1, A0A0H0WJ94, C0QX44	Inositol-1-monophosphatase	0	0	0	0	0	0	0	0	0	2	8.08	3	0	0	0	0	0	0	5	20.88	37	6	23.91	26	4	17.51	28
C0QX45	C0QX45_BRAHW	RP	atpB	A0A0H0UVK0, A0A0H0VYZ1, A0A0H0W5X7, C0QX45	ATP synthase subunit beta	0	0	0	0	0	0	0	0	0	20	57.87	84	21	57.45	103	14	42.55	60	13	36.38	39	18	47.23	79	6	18.94	23
C0QX46	C0QX46_BRAHW	RUP	BHWA1_00204	A0A0H0TIU3, A0A0H0TL10, A0A0H0TM52, A0A0H0TMT0, A0A0H0TPU0, A0A0H0TQ73, A0A0H0TSJ6, A0A0H0TXC9, A0A0H0U3J8, A0A0H0U443, A0A0H0U4G9, A0A0H0U5H4, A0A0H0UAM1, A0A0H0UE97, A0A0H0UQW4, A0A0H0UVE8, A0A0H0UWJ1, A0A0H0UYT6, A0A0H0UZM2, A0A0H0UZP9, A0A0H0VCT8, A0A0H0VER7, A0A0H0VEZ9, A0A0H0VG10, A0A0H0VI00, A0A0H0VN22, A0A0H0VQU1, A0A0H0VU93, A0A0H0W946, A0A0H0WBT1, A0A0H0WQF8, A0A0H0WS92, A0A0H0WUE1, A0A…	Methyl-accepting chemotaxis protein	0	0	0	0	0	0	0	0	0	1	2.69	3	0	0	0	1	11.76	2	4	59	18	3	5.47	41	3	11.23	28
C0QX47	C0QX47_BRAHW	RUP	BHWA1_00205	A0A0H0TM39, A0A0H0TNC9, A0A0H0TPU5, A0A0H0TXC9, A0A0H0U3J8, A0A0H0UAM1, A0A0H0UE97, A0A0H0USK8, A0A0H0UVE8, A0A0H0UWJ6, A0A0H0V3P7, A0A0H0VER7, A0A0H0VMU6, A0A0H0VQU1, A0A0H0W946, A0A0H0WQF8, A0A0H0WS92, A0A0H0WUE1, A0A0H0WUK3, A0A0H0X5Z2, A0A0H0XAK4, C0QX47	Putative methyl-accepting chemotaxis protein	0	0	0	0	0	0	0	0	0	0	0	0	0	0	0	0	0	0	1	8.89	3	2	38.3	28	2	7.78	5
C0QX49	OBG_BRAHW	RP	obg	A0A0H0U125, A0A0H0U5H2, A0A0H0UXI7, A0A0H0VGN2, A0A0H0WT70, A0A0H0XG93, C0QX49	GTPase Obg	0	0	0	0	0	0	0	0	0	0	0	0	0	0	0	0	0	0	0	0	0	2	7.79	5	0	0	0
C0QX52	C0QX52_BRAHW	RUP	BHWA1_00210	A0A0H0UVU3, A0A0H0WXW9, C0QX52	HDIG domain protein	0	0	0	0	0	0	0	0	0	0	0	0	0	0	0	0	0	0	1	5.26	4	0	0	0	0	0	0
C0QX53	C0QX53_BRAHW	RP	pncA	A0A0H0TVK6, A0A0H0V5A9, A0A0H0WIT0, C0QX53	Bifunctional pyrazinamidase/nicotinamidase	0	0	0	0	0	0	0	0	0	0	0	0	0	0	0	1	5.16	1	0	0	0	1	5.16	3	0	0	0
C0QX59	C0QX59_BRAHW	RP	dnaA	A0A0H0U5G2, A0A0H0WT58, A0A0H0XG85, C0QX59	Chromosomal replication initiator protein DnaA	0	0	0	0	0	0	2	5.42	3	0	0	0	0	0	0	0	0	0	0	0	0	0	0	0	0	0	0
C0QX60	GRPE_BRAHW	RP	grpE	A0A0H0TXS2, A0A0H0WS36, C0QX60	Protein GrpE	0	0	0	0	0	0	0	0	0	16	54.5	65	9	42	57	3	19.5	15	6	47.5	18	4	15	16	2	13.5	3
C0QX61	C0QX61_BRAHW	RP	dnaK	A0A0H0TVP4, A0A0H0UVV4, A0A0H0VEQ5, A0A0H0VG89, A0A0H0VHU2, A0A0H0VRU3, C0QX61	Chaperone protein DnaK	0	0	0	10	10.16	14	0	0	0	0	0	0	43	67.03	448	27	53.12	189	0	0	0	34	64.22	261	18	42.81	57
C0QX62	C0QX62_BRAHW	SP	arp	C0QX62	Ankyrin repeat-containing protein	0	0	0	0	0	0	0	0	0	0	0	0	3	20.17	14	0	0	0	0	0	0	0	0	0	0	0	0
C0QX66	C0QX66_BRAHW	RP	dnaJ	A0A0H0V622, C0QX66	Chaperone protein DnaJ	0	0	0	0	0	0	0	0	0	0	0	0	0	0	0	0	0	0	3	8.78	8	4	17.55	6	0	0	0
C0QX68	C0QX68_BRAHW	RP	BHWA1_00226	A0A0H0TK77, A0A0H0TVL8, A0A0H0U5K8, A0A0H0U814, A0A0H0UVC6, A0A0H0V1R0, A0A0H0V5B8, A0A0H0VRY4, A0A0H0WIU0, A0A0H0WU31, A0A0H0XH23, C0QX68	TPR domain-containing protein	0	0	0	1	1.01	5	0	0	0	0	0	0	0	0	0	0	0	0	0	0	0	0	0	0	0	0	0
C0QX71	C0QX71_BRAHW	RP	BHWA1_00229	A0A0H0TWG6, A0A0H0VJ39, C0QX71	Unchar C0QX71	0	0	0	0	0	0	0	0	0	4	14.41	8	3	13.81	7	0	0	0	5	19.52	11	3	15.62	11	0	0	0
C0QX73	C0QX73_BRAHW	RUP	pacL2	A0A0H0TVM3, A0A0H0U5K3, A0A0H0V5C1, A0A0H0VRX9, A0A0H0WIU4, A0A0H0WU26, A0A0H0X0H0, A0A0H0XH19, C0QX73	Cation transport ATPase	0	0	0	0	0	0	0	0	0	0	0	0	1	1.71	1	0	0	0	3	5.24	5	0	0	0	0	0	0
C0QX74	C0QX74_BRAHW	RP	BHWA1_00232	A0A0H0UZG5, A0A0H0XG73, C0QX74	TPR domain-containing protein	0	0	0	0	0	0	0	0	0	1	3.85	1	0	0	0	0	0	0	3	9.64	9	2	5.35	4	5	15.42	14
C0QX78	C0QX78_BRAHW	UP	BHWA1_00236	A0A0H0TUZ9, C0QX78	Putative glycoside hydrolase, family 57	0	0	0	0	0	0	0	0	0	0	0	0	4	6.8	14	1	2.61	3	1	1.44	2	5	7.58	15	0	0	0
C0QX79	C0QX79_BRAHW	RP	BHWA1_00237	A0A0H0UXL3, A0A0H0VSM7, C0QX79	Unchar C0QX79	0	0	0	0	0	0	0	0	0	14	37.38	67	0	0	0	0	0	0	5	15.11	18	1	3.58	1	0	0	0
C0QX81	C0QX81_BRAHW	RP	capA	A0A0H0V633, C0QX81	Putative cAMP-binding protein	0	0	0	0	0	0	0	0	0	0	0	0	2	6	6	0	0	0	0	0	0	0	0	1	0	0	0
C0QX87	C0QX87_BRAHW	RP	crp	A0A0H0VHW7, C0QX87	cAMP-binding protein	0	0	0	0	0	0	0	0	0	0	0	0	0	0	0	1	2.53	1	0	0	0	0	0	0	0	0	0
C0QX88	C0QX88_BRAHW	RP	tyrS	A0A0H0UVA7, A0A0H0V1S6, C0QX88	Tyrosine--tRNA ligase	0	0	0	0	0	0	0	0	0	8	24.62	27	7	23.37	48	0	0	0	6	27.14	22	5	20.1	36	5	16.83	11
C0QX91	C0QX91_BRAHW	RP	arp	A0A0H0TIA4, A0A0H0TPP8, A0A0H0U7T0, A0A0H0UVC1, A0A0H0VFJ6, A0A0H0VRS0, A0A0H0WJP7, A0A0H0WS04, A0A0H0X1G5, C0QX91	Ankyrin repeat-containing protein	0	0	0	0	0	0	0	0	0	1	2.39	2	1	1.48	5	1	2.39	2	0	0	0	0	0	0	0	0	0
C0QX92	C0QX92_BRAHW	UP	BHWA1_00250	A0A0H0UB18, C0QX92	DH:flavin oxidoreductase/DH oxidase	0	0	0	0	0	0	0	0	0	11	29.94	44	3	10.76	4	1	4.36	1	7	29.07	41	5	20.06	11	0	0	0
C0QX94	C0QX94_BRAHW	RP	BHWA1_00252	A0A0H0U166, A0A0H0VF26, A0A0H0VGJ3, A0A0H0WZ72, C0QX94	Phytoene dehydrogenase-like protein	0	0	0	0	0	0	3	5.71	7	0	0	0	0	0	0	1	2.95	2	15	35.91	44	1	4.24	3	12	22.84	54
C0QX95	C0QX95_BRAHW	RP	BHWA1_00253	A0A0H0UWJ7, A0A0H0VJW9, A0A0H0WT21, C0QX95	Unchar C0QX95	0	0	0	0	0	0	0	0	0	0	0	0	0	0	0	3	18.67	6	0	0	0	0	0	0	0	0	0
C0QX97	C0QX97_BRAHW	RP	BHWA1_00255	A0A0H0XIZ2, C0QX97	Signal peptide protein	0	0	0	0	0	0	0	0	0	0	0	0	0	0	0	3	18.34	11	0	0	0	0	0	0	1	7.1	1
C0QXA0	C0QXA0_BRAHW	UP	nagD	A0A0H0TXV8, C0QXA0	N-acetylglucosamine metabolism protein	0	0	0	2	4.3	3	1	4.69	1	0	0	0	2	9.77	7	0	0	0	0	0	0	1	5.47	1	0	0	0
C0QXA1	C0QXA1_BRAHW	UP	nagD	A0A0H0TXV8, C0QXA1	N-acetylglucosamine metabolism protein	0	0	0	0	0	0	0	0	0	2	11.33	10	2	8.98	9	0	0	0	0	0	0	1	5.08	3	0	0	0
C0QXA2	C0QXA2_BRAHW	RP	BHWA1_00260	A0A0H0TPQ7, A0A0H0VRR2, C0QXA2	Unchar C0QXA2	0	0	0	0	0	0	0	0	0	0	0	0	0	0	0	0	0	0	3	7.83	23	7	16.44	36	5	11.21	18
C0QXA7	C0QXA7_BRAHW	RP	BHWA1_00265	A0A0H0TWI9, A0A0H0UVJ3, C0QXA7	Unchar C0QXA7	0	0	0	0	0	0	0	0	0	1	8.4	1	0	0	0	0	0	0	0	0	0	0	0	0	0	0	0
C0QXA9	C0QXA9_BRAHW	RP	pep	A0A0H0TNJ2, A0A0H0U843, A0A0H0UU62, A0A0H0UXU8, A0A0H0VHY5, A0A0H0VQP0, A0A0H0WJQ9, C0QXA9	Peptidase	0	0	0	0	0	0	0	0	0	4	13.85	14	0	0	0	6	18.61	28	0	0	0	0	0	0	0	0	0
C0QXB0	C0QXB0_BRAHW	RP	pep	A0A0H0U7Y4, A0A0H0UV90, A0A0H0UWR0, A0A0H0VFV9, A0A0H0VIZ8, A0A0H0WXR5, C0QXB0	Peptidase	0	0	0	0	0	0	0	0	0	4	10.42	14	0	0	0	0	0	0	1	3.33	1	0	0	0	0	0	0
C0QXB1	C0QXB1_BRAHW	RP	BHWA1_00269	A0A0H0U5B3, A0A0H0U8T1, A0A0H0VGH8, A0A0H0X2W2, A0A0H0X6S1, A0A0H0XHX1, C0QXB1	Histidine kinase	0	0	0	0	0	0	0	0	0	0	0	0	0	0	0	1	4.83	5	0	0	0	0	0	0	0	0	0
C0QXB2	C0QXB2_BRAHW	RP	BHWA1_00270	A0A0H0WQ81, A0A0H0WWR7, A0A0H0XI04, C0QXB2	Response regulatory protein (AtoC)	0	0	0	0	0	0	0	0	0	0	0	0	4	11.14	14	5	15.14	18	0	0	0	0	0	0	1	3.12	2
C0QXB3	C0QXB3_BRAHW	RUP	BHWA1_00271	A0A0H0USZ4, A0A0H0V647, C0QXB3	PTS-dependent enzyme II	2	11.04	3	4	25.32	13	0	0	0	5	40.91	21	7	50.65	53	1	8.44	1	2	18.18	10	4	27.27	46	0	0	0
C0QXB4	C0QXB4_BRAHW	UP	nagE	A0A0H0U838, C0QXB4	Pts system, N-acetylglucosamine-specific iibc component	0	0	0	1	2.47	1	0	0	0	6	8.64	34	7	10.91	42	3	6.38	18	7	17.9	51	15	30.66	108	8	11.73	70
C0QXB5	C0QXB5_BRAHW	RP	BHWA1_00273	A0A0H0TKB1, A0A0H0UU57, C0QXB5	Phosphoenolpyruvate-dependent sugar phosphotransferase system	0	0	0	0	0	0	0	0	0	12	53.35	52	7	28.05	23	9	42.38	41	10	40.85	41	6	30.79	17	4	20.43	12
C0QXB7	C0QXB7_BRAHW	RUP	rsbU	A0A0H0TIA0, A0A0H0VJZ2, A0A0H0VL32, A0A0H0VX52, A0A0H0XHX5, A0A0H0XI00, C0QXB7	Serine phosphotase rsbU sigma factor regulatory protein	0	0	0	0	0	0	0	0	0	9	19.46	23	1	2.2	2	12	26.57	45	3	8.63	17	8	17.09	31	2	4.57	7
C0QXB8	C0QXB8_BRAHW	RP	BHWA1_00276	A0A0H0U7Q9, A0A0H0UTK4, A0A0H0UZ73, A0A0H0V650, A0A0H0VFE9, A0A0H0VGD7, A0A0H0VRP9, A0A0H0XHU4, A0A0H0XNU7, C0QXB8	Unchar C0QXB8	0	0	0	0	0	0	0	0	0	2	6.93	7	1	3.61	4	0	0	0	2	4.22	11	1	3.61	3	1	3.61	5
C0QXB9	C0QXB9_BRAHW	RP	BHWA1_00277	A0A0H0TVT9, A0A0H0UAZ5, A0A0H0UDQ7, A0A0H0V568, A0A0H0VC13, A0A0H0VFE9, A0A0H0VJ80, A0A0H0VQN0, A0A0H0WTS7, C0QXB9	Unchar C0QXB9	0	0	0	0	0	0	0	0	0	0	0	0	0	0	0	0	0	0	0	0	0	0	0	0	9	21.98	42
C0QXC6	C0QXC6_BRAHW	RP	BHWA1_00284	A0A0H0TVR8, A0A0H0VDS0, C0QXC6	Unchar C0QXC6	0	0	0	0	0	0	0	0	0	0	0	0	4	25.21	14	2	10.68	4	0	0	0	0	0	0	0	0	0
C0QXC7	C0QXC7_BRAHW	RP	acp	A0A0H0TKC3, A0A0H0U195, C0QXC7	Acyl carrier protein	0	0	0	0	0	0	0	0	0	3	37.21	7	0	0	0	3	37.21	11	1	29.07	1	0	0	0	1	15.12	1
C0QXC8	C0QXC8_BRAHW	RP	BHWA1_00286	A0A0H0TRT5, A0A0H0U8S1, A0A0H0VEX7, A0A0H0VGG3, A0A0H0VSJ1, A0A0H0XHY3, C0QXC8	AMP-binding enzyme	0	0	0	0	0	0	0	0	0	0	0	0	3	6.7	8	2	4.46	7	0	0	0	2	5.58	4	0	0	0
C0QXD1	C0QXD1_BRAHW	RP	BHWA1_00289	A0A0H0TNL4, A0A0H0U5F1, A0A0H0U824, A0A0H0UU44, A0A0H0VQM1, A0A0H0WVR9, A0A0H0WZR1, C0QXD1	Esterase	0	0	0	0	0	0	0	0	0	0	0	0	1	9.22	7	0	0	0	0	0	0	1	9.22	1	0	0	0
C0QXD4	C0QXD4_BRAHW	RP	fabB	A0A0H0U6Y7, A0A0H0U7P6, A0A0H0UAB6, A0A0H0UVL3, A0A0H0XHS9, C0QXD4	3-oxoacyl-(Acyl carrier protein) synthase I	0	0	0	0	0	0	0	0	0	1	5.9	3	2	10.26	8	2	10.26	3	2	5.9	5	2	10.26	3	0	0	0
C0QXD6	C0QXD6_BRAHW	RP	fabG	A0A0H0TVS8, A0A0H0VDS9, A0A0H0W1Z3, C0QXD6	3-ketoacyl-(Acyl-carrier-protein) reductase	0	0	0	0	0	0	0	0	0	0	0	0	1	4.13	2	1	4.13	2	0	0	0	0	0	0	0	0	0
C0QXD8	C0QXD8_BRAHW	RP	gmhA	A0A0H0UZA9, A0A0H0VEY5, A0A0H0VEZ1, A0A0H0WI02, A0A0H0WZ31, A0A0H0XHY0, C0QXD8	Phosphoheptose isomerase	0	0	0	0	0	0	0	0	0	0	0	0	2	13.46	15	3	18.27	10	0	0	0	1	3.85	3	1	3.85	1
C0QXE2	C0QXE2_BRAHW	RUP	BHWA1_00300	A0A0H0VI16, A0A0H0W1Z7, A0A0H0XGW2, C0QXE2	Metal-dependent hydrolase	0	0	0	0	0	0	0	0	0	0	0	0	0	0	0	2	11.9	3	0	0	0	0	0	0	0	0	0
C0QXE5	C0QXE5_BRAHW	RP	arp	A0A0H0U8M2, A0A0H0UTI5, A0A0H0VE57, A0A0H0W7F2, A0A0H0WSW7, A0A0H0XHQ0, A0A0H0XHS0, C0QXE5	Ankyrin repeat-containing protein	0	0	2	0	0	0	0	0	0	1	2.4	1	1	2.22	2	1	2.4	5	0	0	0	0	0	0	0	0	0
C0QXE7	C0QXE7_BRAHW	RUP	BHWA1_00305	A0A0H0UAX4, A0A0H0VG30, A0A0H0W202, C0QXE7	Phosphotransacetylase	0	0	0	5	17.61	9	2	11.64	4	11	34.03	63	12	43.58	93	6	21.19	49	14	42.99	84	13	35.82	168	10	31.64	70
C0QXE8	C0QXE8_BRAHW	UP	BHWA1_00306	A0A0H0VJH8, C0QXE8	GGDEF domain protein	0	0	0	0	0	0	0	0	0	0	0	0	0	0	0	0	0	0	0	0	0	4	17.94	6	1	5.59	1
C0QXF1	C0QXF1_BRAHW	RP	murG	A0A0H0UA63, A0A0H0W2H3, C0QXF1	UDP-N-acetylglucosamine--N-acetylmuramyl-(pentapeptide) pyrophosphoryl-undecaprenol N-acetylglucosamine transferase	0	0	0	0	0	0	0	0	0	2	8.66	5	0	0	0	0	0	0	3	13.13	7	3	16.48	17	1	4.75	1
C0QXF2	MURC_BRAHW	RP	murC	A0A0H0TPV2, A0A0H0XGV2, C0QXF2	UDP-N-acetylmuramate--L-alanine ligase	0	0	0	0	0	0	0	0	0	2	4.33	3	2	3.68	5	4	11.9	11	2	6.71	7	1	4.33	1	0	0	0
C0QXF6	C0QXF6_BRAHW	RP	BHWA1_00314	A0A0H0XMP8, C0QXF6	Unchar C0QXF6	0	0	0	0	0	0	0	0	0	0	0	0	0	0	0	0	0	0	1	5.86	1	0	0	0	2	12.16	5
C0QXG4	C0QXG4_BRAHW	RUP	tauA	A0A0H0TXZ6, A0A0H0U567, A0A0H0U7V0, A0A0H0UXZ4, C0QXG4	ABC-type nitrate/sulfonate/bicarbonate transport system	0	0	0	0	0	0	0	0	0	0	0	0	5	21.86	10	1	2.69	1	0	0	0	3	15.27	11	4	18.86	17
C0QXG9	C0QXG9_BRAHW	RP	hflX	A0A0H0UDG1, A0A0H0V232, A0A0H0WJU2, A0A0H0WTN8, A0A0H0XIS5, C0QXG9	GTPase HflX	0	0	0	0	0	0	0	0	0	0	0	0	0	0	0	0	0	0	0	0	0	1	3.51	0	0	0	0
C0QXH1	C0QXH1_BRAHW	UP	BHWA1_00329	A0A0H0U7P7, C0QXH1	Oligopeptide/dipeptide ABC transporter, ATP-binding protein, C-terminal	0	0	0	0	0	0	0	0	0	0	0	0	0	0	0	0	0	0	1	3.93	4	0	0	0	0	0	0
C0QXH4	C0QXH4_BRAHW	RP	BHWA1_00332	A0A0H0TPY4, C0QXH4	Unchar C0QXH4	0	0	0	0	0	0	0	0	0	5	42.02	22	2	22.69	29	1	7.56	4	2	31.09	9	1	11.76	6	0	0	0
C0QXH8	C0QXH8_BRAHW	RP	BHWA1_00336	A0A0H0TVW0, A0A0H0W2J8, A0A0H0WVM3, C0QXH8	Unchar C0QXH8	0	0	0	0	0	0	0	0	0	0	0	0	0	0	0	0	0	0	0	0	0	0	0	0	1	4.66	3
C0QXH9	MNME_BRAHW	RP	mnmE	A0A0H0U9B7, A0A0H0UDF1, A0A0H0V241, A0A0H0XIR5, C0QXH9	tRNA modification GTPase MnmE	0	0	0	0	0	0	0	0	0	0	0	0	0	0	0	1	3.88	1	0	0	0	0	0	0	0	0	0
C0QXI1	C0QXI1_BRAHW	RUP	BHWA1_02393	A0A0H0ULH9, A0A0H0VQI6, A0A0H0WGJ7, C0QXI1	Putative effector-binding domain containing protein	0	0	0	0	0	0	0	0	0	1	7.64	1	0	0	0	0	0	0	0	0	0	0	0	0	0	0	0
C0QXI2	C0QXI2_BRAHW	RUP	BHWA1_02394	A0A0H0UMI8, A0A0H0UN59, A0A0H0V144, A0A0H0VVZ6, A0A0H0X9Y1, C0QXI2	TRAP transporter, 4TM/12TM fusion protein	0	0	0	0	0	0	0	0	0	0	0	0	0	0	0	0	0	0	0	0	0	0	0	0	1	2.58	5
C0QXI4	C0QXI4_BRAHW	RUP	BHWA1_02396	A0A0H0UUK7, A0A0H0XFS6, C0QXI4	TRAP transporter solute receptor, TAXI family	0	0	0	0	0	0	0	0	0	0	0	0	10	38.05	37	1	3.46	1	5	22.01	19	11	37.11	57	1	3.46	1
C0QXJ0	C0QXJ0_BRAHW	RP	BHWA1_02402	A0A0H0UMN1, A0A0H0XF03, C0QXJ0	Alpha-glucan phosphorylase	0	0	0	1	3.52	2	0	0	0	0	0	0	40	58.15	198	38	51.93	301	0	0	0	20	29.07	68	17	31.3	65
C0QXJ1	C0QXJ1_BRAHW	RP	aroF	A0A0H0UIJ8, A0A0H0UUS9, A0A0H0VRD7, A0A0H0XFT0, C0QXJ1	3-deoxy-7-phosphoheptulonate synthase	0	0	0	0	0	0	0	0	0	7	21.55	21	6	18.39	53	7	20.98	29	0	0	0	5	18.97	28	0	0	0
C0QXJ4	C0QXJ4_BRAHW	RP	carB	A0A0H0TS56, A0A0H0TW16, A0A0H0UA98, A0A0H0UHG3, A0A0H0UL07, A0A0H0UU77, A0A0H0VFR1, A0A0H0VPI2, A0A0H0W383, A0A0H0WMT2, A0A0H0XLN7, C0QXJ4	Carbamoyl-phosphate synthase large chain	0	0	0	0	0	0	0	0	0	0	0	0	4	7.32	21	0	0	0	0	0	0	5	7.98	14	0	0	0
C0QXJ5	C0QXJ5_BRAHW	RP	carA	A0A0H0UGA1, C0QXJ5	Carbamoyl-phosphate synthase small chain	0	0	0	2	9.42	3	0	0	0	0	0	0	0	0	0	0	0	0	0	0	0	0	0	0	0	0	0
C0QXJ6	C0QXJ6_BRAHW	RP	prsA	A0A0H0V150, C0QXJ6	Peptidylprolyl isomerase	0	0	0	0	0	0	0	0	0	0	0	0	0	0	0	3	9.46	4	1	5.05	1	0	0	0	0	0	0
C0QXK0	C0QXK0_BRAHW	RP	lacZ	A0A0H0TTG4, A0A0H0U707, A0A0H0UGA5, A0A0H0UK94, A0A0H0UQK2, A0A0H0VBE1, A0A0H0W874, A0A0H0WGL5, A0A0H0XGR6, C0QXK0	Beta-D-galactosidase	0	0	0	0	0	0	0	0	0	1	1.62	1	0	0	0	1	1.62	5	0	0	0	0	0	0	0	0	0
C0QXK2	C0QXK2_BRAHW	RP	BHWA1_02414	A0A0H0TRH5, A0A0H0V904, A0A0H0VNK4, A0A0H0W1E4, A0A0H0X414, A0A0H0XF16, C0QXK2	Ankyrin repeat-containing protein	0	0	0	0	0	0	0	0	0	1	3.92	1	1	3.92	3	0	0	0	0	0	0	0	0	0	0	0	0
C0QXK7	METK_BRAHW	RP	metK	A0A0H0WGM0, A0A0H0X9W8, A0A0H0XGX1, C0QXK7	S-adenosylmethionine synthase	0	0	0	12	20.81	31	44	51.27	125	0	0	0	17	35.28	73	12	33.25	56	0	0	0	13	30.71	97	11	24.62	38
C0QXK8	C0QXK8_BRAHW	RP	BHWA1_02420	A0A0H0W1D8, A0A0H0XF21, C0QXK8	von Willebrand factor type A (VWA) domain containing protein	0	0	0	0	0	0	0	0	0	0	0	0	0	0	0	0	0	0	0	0	0	0	0	0	1	5.79	2
C0QXL1	C0QXL1_BRAHW	RP	pheA	A0A0H0UGB3, A0A0H0UK84, A0A0H0UQL2, A0A0H0UVC0, A0A0H0VYP9, A0A0H0W865, A0A0H0WAE0, A0A0H0XGS5, C0QXL1	Prephenate dehydratase	0	0	0	0	0	0	0	0	0	1	4.02	1	1	4.02	4	0	0	0	0	0	0	0	0	0	0	0	0
C0QXL4	C0QXL4_BRAHW	RP	BHWA1_02426	A0A0H0UIL5, A0A0H0UP23, A0A0H0URN5, A0A0H0UUR2, A0A0H0VNL3, A0A0H0VQS5, A0A0H0W2P8, A0A0H0WB09, A0A0H0X325, A0A0H0XFV1, C0QXL4	Unchar C0QXL4	0	0	0	0	0	0	0	0	0	3	8.56	6	0	0	0	2	6.42	5	0	0	0	1	4.28	1	0	0	0
C0QXL6	C0QXL6_BRAHW	RUP	ptsN	A0A0H0UK78, A0A0H0WAE3, C0QXL6	Phosphotransferase system mannitol/fructose-specific IIA domain (Ntr-type)	2	13.24	3	6	28.68	12	4	15.07	6	22	55.88	213	23	58.82	192	15	46.69	165	18	61.4	115	15	50	88	11	36.76	48
C0QXL7	C0QXL7_BRAHW	RP	fusA	A0A0H0UPK7, A0A0H0VW23, A0A0H0X9V6, C0QXL7	Translation elongation factor G	0	0	0	0	0	0	0	0	0	11	20.11	25	0	0	0	0	0	0	11	23.85	43	0	0	0	0	0	0
C0QXL9	C0QXL9_BRAHW	RUP	BHWA1_02431	A0A0H0UIM0, A0A0H0UP27, A0A0H0UUR1, A0A0H0VA24, A0A0H0WB13, A0A0H0WGK1, A0A0H0XFV6, C0QXL9	Metal dependent amidohydrolase	0	0	0	0	0	0	0	0	0	3	6.36	6	2	4.42	2	0	0	0	1	2.47	4	1	2.47	2	0	0	0
C0QXM1	C0QXM1_BRAHW	RP	purL	A0A0H0TTE3, A0A0H0UGC1, A0A0H0UK73, A0A0H0UQM1, A0A0H0UVB0, A0A0H0VBG3, A0A0H0VPK3, A0A0H0W366, A0A0H0WAE7, A0A0H0X4Y4, A0A0H0XGT3, C0QXM1	Phosphoribosylformylglycinamidine synthase	0	0	0	0	0	0	0	0	0	3	2.64	8	8	8.33	28	0	0	0	2	2.4	7	4	4.89	14	0	0	0
C0QXM4	C0QXM4_BRAHW	RUP	abgB	A0A0H0U5I5, A0A0H0UMG5, A0A0H0UNE3, A0A0H0V0I3, A0A0H0W271, A0A0H0WHE1, A0A0H0XF36, C0QXM4	Metal-dependent amidase/aminoacylase/carboxypeptidase	0	0	0	0	0	0	0	0	0	0	0	0	2	6.37	3	0	0	0	0	0	0	0	0	0	0	0	0
C0QXM7	C0QXM7_BRAHW	RP	BHWA1_02439	A0A0H0UAC6, A0A0H0UGC4, C0QXM7	Unchar C0QXM7	0	0	0	0	0	0	0	0	0	2	33.79	4	5	54.48	28	1	19.31	1	0	0	0	2	24.14	2	0	0	0
C0QXM8	C0QXM8_BRAHW	RP	BHWA1_02440	A0A0H0UPL7, C0QXM8	Unchar C0QXM8	0	0	0	0	0	0	0	0	0	0	0	0	0	0	0	1	12.66	3	0	0	0	0	0	0	0	0	0
C0QXM9	C0QXM9_BRAHW	RP	arp	A0A0H0X5J4, C0QXM9	Ankyrin repeat-containing protein	0	0	0	0	0	0	1	7.01	2	0	0	0	0	0	0	0	0	0	4	36.94	5	0	0	0	1	12.74	7
C0QXN0	C0QXN0_BRAHW	RUP	dhaM	A0A0H0UP35, A0A0H0VZ39, C0QXN0	Fused predicted dihydroxyacetone-specific PTS enzymes: HPr component/EI component	0	0	0	0	0	0	0	0	0	5	13.33	9	6	19.38	16	10	22.29	30	2	4.79	4	5	14.58	11	1	2.71	3
C0QXN1	C0QXN1_BRAHW	RP	dhaL	A0A0H0TW49, A0A0H0UHI8, A0A0H0UU46, A0A0H0WGL2, C0QXN1	Dihydroxyacetone kinase, L subunit	0	0	0	1	8.87	3	0	0	0	0	0	0	0	0	0	0	0	0	1	7.88	4	3	24.63	10	0	0	0
C0QXN2	C0QXN2_BRAHW	RP	dhaK	A0A0H0UGD0, A0A0H0VBH3, A0A0H0WAH6, A0A0H0XGU1, C0QXN2	Dihydroxyacetone kinase, DhaK subunit	0	0	0	0	0	0	0	0	0	3	12.39	7	1	5.44	6	0	0	0	0	0	0	0	0	0	0	0	0
C0QXN3	C0QXN3_BRAHW	UP	BHWA1_02445	A0A0H0VAT4, C0QXN3	Unchar C0QXN3	0	0	0	1	7.92	1	0	0	0	14	66.67	190	20	76.67	215	13	68.75	210	9	61.25	70	9	63.33	133	9	63.33	72
C0QXN4	C0QXN4_BRAHW	RUP	ccmA	A0A0H0TRF3, A0A0H0UMF7, C0QXN4	ABC-type multidrug transport system, ATPase component	0	0	0	0	0	0	0	0	0	0	0	0	0	0	0	0	0	0	1	3.92	1	0	0	0	0	0	0
C0QXP3	C0QXP3_BRAHW	RP	BHWA1_02455	A0A0H0UH50, A0A0H0ULB6, A0A0H0UV37, A0A0H0VAU2, A0A0H0VYM4, A0A0H0XGV3, C0QXP3	Unchar C0QXP3	0	0	0	0	0	0	0	0	0	0	0	0	0	0	0	0	0	0	2	10.04	2	0	0	0	0	0	0
C0QXP7	C0QXP7_BRAHW	RP	pfkA	A0A0H0VNN6, C0QXP7	ATP-dependent 6-phosphofructokinase	30	50.92	54	164	84.05	650	52	66.26	141	10	30.37	65	16	47.85	106	8	19.94	47	9	26.69	51	12	33.74	80	5	19.63	16
C0QXQ1	C0QXQ1_BRAHW	UP	BHWA1_02463	A0A0H0WGN3, C0QXQ1	Predicted Rossmann fold nucleotide-binding protein	0	0	0	0	0	0	0	0	0	3	23.53	4	5	26.7	21	1	11.31	2	0	0	0	2	14.93	4	0	0	0
C0QXQ2	C0QXQ2_BRAHW	RP	BHWA1_02464	A0A0H0WM02, A0A0H0XLT5, C0QXQ2	UPF0145 protein BHWA1_02464	1	7.41	1	1	9.26	2	0	0	0	4	50.93	11	3	45.37	9	0	0	0	2	34.26	9	3	50.93	6	0	0	0
C0QXQ3	C0QXQ3_BRAHW	RP	BHWA1_02465	A0A0H0U760, C0QXQ3	UPF0145 protein BHWA1_02465	3	17.59	4	9	42.59	25	0	0	0	4	50	18	5	50	24	2	26.85	2	4	50	10	5	50	13	0	0	0
C0QXQ4	C0QXQ4_BRAHW	RP	BHWA1_02466	A0A0H0U5L7, A0A0H0UPN6, A0A0H0UW55, C0QXQ4	Unchar C0QXQ4	4	13.29	17	3	16.18	6	0	0	0	0	0	0	0	0	0	1	6.94	2	0	0	0	0	0	0	3	28.9	10
C0QXQ5	C0QXQ5_BRAHW	RP	BHWA1_02467	A0A0H0URJ2, A0A0H0XF67, C0QXQ5	Unchar C0QXQ5	2	19.57	2	0	0	0	0	0	0	0	0	0	0	0	0	0	0	0	0	0	0	0	0	0	0	0	0
C0QXQ6	C0QXQ6_BRAHW	RP	BHWA1_02468	A0A0H0U4W8, A0A0H0UUH9, C0QXQ6	Periplasmic ATP/GTP-binding protein	10	35.78	29	2	11.5	3	7	23.32	20	0	0	0	1	3.19	1	0	0	0	2	10.22	4	0	0	0	0	0	0
C0QXQ9	C0QXQ9_BRAHW	RP	BHWA1_02471	A0A0H0UGF5, A0A0H0X9S4, C0QXQ9	Na+/proline symporter	0	0	0	0	0	0	0	0	0	1	2.35	1	0	0	0	0	0	0	0	0	0	0	0	0	0	0	0
C0QXR3	C0QXR3_BRAHW	RP	BHWA1_02475	A0A0H0VBK3, A0A0H0W330, A0A0H0X4U7, C0QXR3	Unchar C0QXR3	0	0	0	1	5.26	4	1	5.26	3	0	0	0	2	23.68	10	1	15.79	11	0	0	0	1	15.79	2	1	15.79	3
C0QXR5	C0QXR5_BRAHW	UP	tar	A0A0H0WHH4, C0QXR5	Methyl-accepting chemotaxis sensory transducer	0	0	0	0	0	0	3	4.1	16	0	0	0	0	0	0	0	0	0	0	0	2	7	12.01	15	5	11.09	13
C0QXR6	C0QXR6_BRAHW	RUP	tar	A0A0H0WGT1, A0A0H0X2X0, A0A0H0XF79, C0QXR6	Methyl-accepting chemotaxis sensory transducer	0	0	0	0	0	0	0	0	0	0	0	0	0	0	0	0	0	0	1	1.86	3	6	11.34	20	6	10.4	20
C0QXR9	C0QXR9_BRAHW	RP	lepB	A0A0H0UL91, A0A0H0UUG5, A0A0H0VA78, A0A0H0W809, A0A0H0X4P1, C0QXR9	Signal peptidase I	0	0	0	0	0	0	0	0	0	3	9.46	7	2	6.3	2	0	0	0	5	14.9	28	6	24.07	14	0	0	0
C0QXS8	C0QXS8_BRAHW	RP	nox	A0A089MVK6, A0A089MX05, A0A089MZD5, A0A089MZE0, A0A089N1G7, A0A089N1H3, A0A089P9E7, C0QXS8, Q59917, Q9R907, Q9R908	DH oxidase	2	7.96	2	14	40.93	27	0	0	0	20	41.59	124	39	46.24	358	29	51.11	208	14	46.5	124	40	48.45	493	19	45.13	126
C0QXS9	C0QXS9_BRAHW	RP	mtnK	A0A0H0UQS2, A0A0H0W9T1, A0A0H0X4H4, C0QXS9	Methylthioribose kinase	0	0	0	0	0	0	0	0	0	1	2.48	3	7	20.3	34	5	13.37	12	0	0	0	4	10.89	19	0	0	0
C0QXT1	C0QXT1_BRAHW	UP	BHWA1_02493	A0A0H0U4U4, C0QXT1	Unchar C0QXT1	0	0	0	0	0	0	0	0	0	0	0	0	3	7.44	6	0	0	0	0	0	0	0	0	0	0	0	0
C0QXT2	C0QXT2_BRAHW	RP	prsA	A0A0H0UP79, A0A0H0UW28, C0QXT2	Ribose-phosphate pyrophosphokinase	0	0	0	0	0	0	0	0	0	6	30.28	22	4	21.45	17	6	31.55	42	5	27.44	17	8	39.43	39	4	17.98	15
C0QXT3	C0QXT3_BRAHW	RP	rplY	A0A0H0X349, C0QXT3	50S ribosomal protein L25	7	23.98	17	6	25	18	4	13.78	11	18	79.08	171	17	70.41	123	16	77.55	221	14	76.02	111	13	67.86	147	12	69.39	94
C0QXT4	C0QXT4_BRAHW	RP	pth	A0A0H0UUF2, A0A0H0VYX6, A0A0H0XM19, C0QXT4	Peptidyl-tRNA hydrolase	0	0	0	0	0	0	0	0	0	0	0	0	0	0	0	0	0	0	1	5.1	1	0	0	0	1	6.63	3
C0QXT5	C0QXT5_BRAHW	SP	pth	C0QXT5	Peptidyl-tRNA hydrolase	0	0	0	0	0	0	0	0	0	0	0	0	0	0	0	5	24.58	11	2	8.08	3	1	6.06	2	0	0	0
C0QXT7	C0QXT7_BRAHW	RP	BHWA1_02500	A0A0H0U4U9, A0A0H0VYZ7, C0QXT7	Unchar C0QXT7	0	0	0	0	0	0	0	0	0	2	27.92	4	1	11.69	3	0	0	0	0	0	0	0	0	0	0	0	0
C0QXT9	C0QXT9_BRAHW	RUP	hymC	A0A0H0UHN3, A0A0H0WHK1, C0QXT9	[Fe] hydrogenase, large subunit HymC	0	0	0	0	0	0	0	0	0	0	0	0	0	0	0	0	0	0	0	0	0	5	11.68	8	0	0	0
C0QXU0	C0QXU0_BRAHW	SP	nuoF	C0QXU0	DH:ubiquinone oxidoreductase, DH-binding (51 kDa) subunit	0	0	0	0	0	0	0	0	0	0	0	0	0	0	0	0	0	0	0	0	0	1	3.56	4	0	0	0
C0QXU2	C0QXU2_BRAHW	RP	BHWA1_02505	A0A0H0UMA0, A0A0H0VPN0, A0A0H0WGY2, C0QXU2	Unchar C0QXU2	0	0	0	0	0	0	0	0	0	2	8.5	3	0	0	0	0	0	0	0	0	0	0	0	0	0	0	0
C0QXU6	PUR9_BRAHW	RP	purH	A0A0H0TT91, A0A0H0UP90, A0A0H0VYW7, A0A0H0W9U3, C0QXU6	Bifunctional purine biosynthesis protein PurH	0	0	0	0	0	0	0	0	0	17	42.24	51	11	25.54	50	11	33.2	48	10	28.88	50	14	37.13	73	5	16.7	22
C0QXU8	C0QXU8_BRAHW	RUP	tenA	A0A0H0TUX4, A0A0H0UQT5, C0QXU8	Putative transcription activator	0	0	0	0	0	0	0	0	0	1	5.48	4	0	0	0	0	0	0	0	0	0	0	0	0	0	0	0
C0QXV0	C0QXV0_BRAHW	UP	celC	A0A0H0VBN9, C0QXV0	Phosphotransferase system cellobiose-specific component IIA	0	0	0	0	0	0	0	0	0	0	0	0	0	0	0	1	10.19	4	0	0	0	0	0	0	0	0	0
C0QXV4	C0QXV4_BRAHW	RUP	bglB	A0A0H0ULK1, A0A0H0UW14, A0A0H0V3P8, A0A0H0VZB1, C0QXV4	Transcriptional antiterminator , BglB	0	0	0	0	0	0	1	3.71	1	0	0	0	0	0	0	0	0	0	0	0	0	0	0	0	0	0	0
C0QXV7	C0QXV7_BRAHW	RUP	BHWA1_02520	A0A0H0UJ12, A0A0H0VIN4, A0A0H0VZS9, C0QXV7	Unchar C0QXV7	0	0	0	0	0	0	0	0	0	0	0	0	1	5.98	1	0	0	0	0	0	0	0	0	0	0	0	0
C0QXW2	C0QXW2_BRAHW	RUP	BHWA1_02525	A0A0H0UM90, A0A0H0VHH1, A0A0H0XFG4, C0QXW2	FMN-dependent alpha-hydroxyacid oxidizing enzyme	0	0	0	0	0	0	0	0	0	3	8.9	7	2	8.9	14	3	12.76	11	0	0	0	0	0	0	1	5.34	1
C0QXW5	C0QXW5_BRAHW	RP	BHWA1_02528	A0A0H0TJL2, A0A0H0UNU4, A0A0H0UQC8, A0A0H0W276, A0A0H0WHR0, A0A0H0WUS1, C0QXW5	Putative TPR domain-containing protein	0	0	0	0	0	0	0	0	0	0	0	0	0	0	0	0	0	0	0	0	0	1	1.71	2	0	0	0
C0QXW7	C0QXW7_BRAHW	RP	BHWA1_00339	A0A0H0UWV9, A0A0H0VGB8, A0A0H0WYY6, A0A0H0X6V3, C0QXW7	Unchar C0QXW7	0	0	0	0	0	0	0	0	0	0	0	0	0	0	0	1	2.22	2	0	0	0	0	0	0	0	0	0
C0QXW8	C0QXW8_BRAHW	RUP	BHWA1_00340	A0A0H0VEE3, A0A0H0WWL1, C0QXW8	Membrane carboxypeptidase	0	0	0	0	0	0	1	2.38	6	0	0	0	0	0	0	0	0	0	2	3.75	5	0	0	0	2	3.62	9
C0QXW9	C0QXW9_BRAHW	RP	BHWA1_00341	A0A0H0UA41, A0A0H0VD14, A0A0H0VFA4, A0A0H0VIA9, A0A0H0WQD7, A0A0H0XHN7, C0QXW9	Unchar C0QXW9	0	0	0	0	0	0	0	0	0	0	0	0	0	0	0	0	0	0	0	0	0	1	4.58	1	0	0	0
C0QXX5	C0QXX5_BRAHW	RP	flhA	A0A0H0TPZ9, A0A0H0WTM1, A0A0H0XMM3, C0QXX5	Flagellar biosynthesis protein A	0	0	0	0	0	0	0	0	0	0	0	0	0	0	0	0	0	0	1	1.28	1	1	3.13	2	0	0	0
C0QXX7	C0QXX7_BRAHW	RP	flhF	A0A0H0TY22, A0A0H0U599, A0A0H0U7T4, C0QXX7	Flagellar biosynthesis regulator FlhF	0	0	0	0	0	0	1	1.47	2	0	0	0	0	0	0	0	0	0	0	0	0	3	7.81	3	1	3.09	1
C0QXX9	C0QXX9_BRAHW	RP	BHWA1_00351	A0A0H0U5Z8, A0A0H0VEF1, C0QXX9	Unchar C0QXX9	0	0	0	1	8.96	3	0	0	0	0	0	0	0	0	0	0	0	0	1	8.96	3	1	7.55	7	0	0	0
C0QXY0	C0QXY0_BRAHW	RP	fliA	A0A0H0VV55, A0A0H0WRR3, C0QXY0	RNA polymerase sigma factor	0	0	0	0	0	0	0	0	0	0	0	0	0	0	0	3	12.5	7	0	0	0	1	6.25	4	0	0	0
C0QXY1	C0QXY1_BRAHW	RP	BHWA1_00353	A0A0H0VEG6, C0QXY1	Polymerase	0	0	0	0	0	0	0	0	0	6	10.33	29	7	12.01	45	17	26.29	72	2	3.8	32	11	21.58	67	4	7.14	30
C0QXY5	C0QXY5_BRAHW	UP	BHWA1_00357	A0A0H0UCN0, C0QXY5	Unchar C0QXY5	2	36.36	2	0	0	0	0	0	0	0	0	0	0	0	0	0	0	0	0	0	0	0	0	0	0	0	0
C0QXY6	C0QXY6_BRAHW	RP	BHWA1_00358	A0A0H0UAT7, A0A0H0UTZ5, A0A0H0VDX3, A0A0H0VJC1, A0A0H0XML3, C0QXY6	Homoserine dehydrogenase	0	0	0	1	2.64	1	1	2.64	1	5	12.95	17	5	14.87	10	8	26.38	42	2	5.28	10	3	7.43	4	2	5.28	9
C0QXY8	C0QXY8_BRAHW	RUP	arp	A0A0H0U540, A0A0H0U6Y6, A0A0H0U7L4, A0A0H0UZ59, A0A0H0VF38, A0A0H0VVZ0, C0QXY8	Ankyrin repeat-containing protein	0	0	0	0	0	0	0	0	0	0	0	0	0	0	0	0	0	0	0	0	0	0	0	0	1	4.16	1
C0QXZ1	C0QXZ1_BRAHW	RP	BHWA1_00364	A0A0H0UKM6, A0A0H0V260, A0A0H0VLF9, A0A0H0VNJ6, A0A0H0X116, C0QXZ1	TPR domain-containing protein	0	0	0	0	0	0	0	0	0	0	0	0	3	8.99	6	0	0	0	0	0	0	1	3.18	1	0	0	0
C0QXZ6	C0QXZ6_BRAHW	RP	pep	A0A0H0UAS7, A0A0H0VNJ1, C0QXZ6	Peptidase	0	0	0	0	0	0	0	0	0	0	0	0	0	0	0	0	0	0	1	5.33	1	0	0	0	0	0	0
C0QXZ7	C0QXZ7_BRAHW	RP	BHWA1_00370	A0A0H0TV83, C0QXZ7	TPR domain-containing protein	0	0	0	0	0	0	0	0	0	0	0	0	1	10.04	7	2	15.28	4	0	0	0	2	15.28	13	0	0	0
C0QY02	C0QY02_BRAHW	RP	BHWA1_00375	A0A0H0TY48, A0A0H0U479, A0A0H0U575, A0A0H0UKN7, A0A0H0V9F8, C0QY02	Pyrrolo-quinoline quinone	0	0	0	0	0	0	0	0	0	0	0	0	0	0	0	0	0	0	1	2.08	4	2	4.92	7	0	0	0
C0QY06	C0QY06_BRAHW	UP	BHWA1_00379	A0A0H0TVN2, C0QY06	Unchar C0QY06	0	0	0	1	13.58	2	0	0	0	2	27.16	9	0	0	0	2	27.16	3	0	0	0	1	19.75	2	0	0	0
C0QY07	C0QY07_BRAHW	RP	BHWA1_00380	A0A0H0TY53, A0A0H0V274, A0A0H0V9F5, A0A0H0XA98, C0QY07	Biotin/lipoyl attachment domain-containing protein	8	14.33	16	26	25.33	69	20	25	55	16	38.83	94	14	29.83	61	14	35.33	73	29	62	249	24	50.67	197	23	45.67	163
C0QY08	C0QY08_BRAHW	RP	BHWA1_00381	A0A0H0TUV2, A0A0H0V5R3, C0QY08	Na+-transporting methylmalonyl-CoA/oxaloacetate decarboxylase, beta subunit	0	0	0	1	4.15	3	0	0	0	2	6.11	9	4	12.66	13	0	0	0	9	18.34	45	9	30.57	49	4	13.32	16
C0QY09	C0QY09_BRAHW	RP	BHWA1_00382	A0A0H0TW17, A0A0H0VEG2, A0A0H0VKF3, C0QY09	Unchar C0QY09	0	0	0	0	0	0	0	0	0	3	11.88	6	1	3.75	5	5	20	17	0	0	0	2	8.44	8	2	10.31	4
C0QY13	C0QY13_BRAHW	UP	BHWA1_00386	A0A0H0U520, C0QY13	PerM, Predicted permease	1	1.84	1	0	0	0	0	0	0	0	0	0	0	0	0	0	0	0	0	0	0	0	0	0	0	0	0
C0QY17	C0QY17_BRAHW	RP	BHWA1_00393	A0A0H0WIH1, A0A0H0XA87, C0QY17	Unchar C0QY17	0	0	0	0	0	0	0	0	0	0	0	0	0	0	0	0	0	0	1	7.73	2	0	0	0	0	0	0
C0QY19	C0QY19_BRAHW	RP	BHWA1_00395	A0A0H0U5S6, A0A0H0UGC3, A0A0H0UX04, C0QY19	Unchar C0QY19	0	0	0	0	0	0	0	0	0	0	0	0	0	0	0	0	0	0	1	13.3	2	0	0	0	0	0	0
C0QY20	C0QY20_BRAHW	RUP	BHWA1_00396	A0A0H0U6L4, A0A0H0U7A8, A0A0H0UF55, A0A0H0UVU9, A0A0H0VUP1, C0QY20	ABC-type uncharacterized transport system, periplasmic component	0	0	0	0	0	0	0	0	0	0	0	0	1	4.92	2	0	0	0	3	17.85	8	4	20	16	1	4.92	1
C0QY22	C0QY22_BRAHW	RP	BHWA1_00398	A0A0H0UKQ9, A0A0H0VC24, C0QY22	ABC transporter related	1	7.63	1	0	0	0	0	0	0	0	0	0	0	0	0	0	0	0	2	9.54	4	1	3.44	3	0	0	0
C0QY26	C0QY26_BRAHW	RP	ptsS	A0A0H0W238, C0QY26	Phosphate ABC transporter, phosphate-binding protein	0	0	0	0	0	0	0	0	0	2	17.16	4	2	11.57	4	0	0	0	0	0	0	0	0	0	0	0	0
C0QY27	C0QY27_BRAHW	RP	nrdA	A0A0H0UFF0, A0A0H0UHK0, A0A0H0VU29, A0A0H0WII0, C0QY27	Ribonucleoside-diphosphate reductase	0	0	0	0	0	0	0	0	0	0	0	0	0	0	0	11	18.63	31	4	6.86	7	0	0	2	1	3.88	1
C0QY28	C0QY28_BRAHW	RP	nrdB	A0A0H0TNW7, C0QY28	Ribonucleoside-diphosphate reductase, beta subunit	0	0	0	0	0	0	0	0	0	9	34.83	19	3	11.24	10	2	7.02	8	2	6.46	4	2	7.02	6	0	0	0
C0QY31	C0QY31_BRAHW	RUP	BHWA1_00407	A0A0H0TW37, A0A0H0UVI1, A0A0H0UX14, A0A0H0VKG6, A0A0H0W244, C0QY31	Solute binding protein-like protein	0	0	0	0	0	0	0	0	0	1	1.04	1	1	1.04	3	0	0	0	2	2.42	4	1	1.04	4	1	1.04	1
C0QY32	C0QY32_BRAHW	RP	arp	A0A0H0TW05, A0A0H0U6M4, A0A0H0WK89, C0QY32	Ankyrin repeat-containing protein	0	0	0	0	0	0	0	0	0	4	8.01	12	0	0	0	0	0	0	11	26.96	45	4	10.63	9	3	6.47	4
C0QY36	C0QY36_BRAHW	RP	BHWA1_00412	A0A0H0UVI5, A0A0H0UX19, C0QY36	PASTA domain containing protein	0	0	0	0	0	0	0	0	0	0	0	0	0	0	0	0	0	0	1	5.29	5	1	5.29	4	0	0	0
C0QY37	C0QY37_BRAHW	RP	BHWA1_00413	A0A0H0UKL4, C0QY37	Methyltransferase	0	0	0	0	0	0	0	0	0	0	0	0	0	0	0	2	8.99	2	0	0	0	0	0	0	0	0	0
C0QY38	C0QY38_BRAHW	RUP	BHWA1_00414	A0A0H0VHT1, A0A0H0XDC0, C0QY38	Predicted polymerase	0	0	0	0	0	0	0	0	0	13	25.43	33	15	27.85	69	22	47.4	128	9	17.13	27	11	23.7	55	9	15.74	30
C0QY40	C0QY40_BRAHW	RP	BHWA1_00416	A0A0H0TPL4, A0A0H0U4F6, A0A0H0UN72, A0A0H0UY64, A0A0H0UZN9, A0A0H0VAE4, A0A0H0VB15, A0A0H0W792, A0A0H0WJ60, A0A0H0XBM8, A0A0H0XH96, C0QY40	Galactokinase	0	0	0	0	0	0	0	0	0	0	0	0	5	15.69	29	1	6.79	3	0	0	0	2	8.9	4	0	0	0
C0QY43	C0QY43_BRAHW	RP	BHWA1_00419	A0A0H0TW60, A0A0H0UFQ4, A0A0H0UX64, A0A0H0VC43, A0A0H0VH76, A0A0H0WIF0, A0A0H0X327, A0A0H0XDH3, C0QY43	Unchar C0QY43	0	0	0	0	0	0	0	0	0	0	0	0	1	4.11	3	4	14.87	12	0	0	0	0	0	0	0	0	0
C0QY45	C0QY45_BRAHW	RP	BHWA1_00421	A0A0H0TY90, A0A0H0VBB7, A0A0H0VLA5, A0A0H0WJ52, A0A0H0XDE4, C0QY45	Unchar C0QY45	0	0	0	0	0	0	0	0	0	0	0	0	0	0	0	1	7.45	3	0	0	0	0	0	0	0	0	0
C0QY46	C0QY46_BRAHW	RP	nusA	A0A0H0UEA9, A0A0H0UN76, A0A0H0WJ64, C0QY46	Transcription termination/antitermination protein NusA	0	0	0	0	0	0	0	0	0	15	36.49	37	9	30.85	39	0	0	0	10	32.26	25	11	28.63	42	0	0	0
C0QY48	C0QY48_BRAHW	RUP	BHWA1_00424	A0A0H0UQD5, A0A0H0W1U8, A0A0H0WKA1, A0A0H0XIC4, C0QY48	Methyl-accepting chemotaxis sensory transducer	0	0	0	0	0	0	0	0	0	0	0	0	0	0	0	0	0	0	0	0	0	2	5.45	12	5	15.21	14
C0QY49	C0QY49_BRAHW	RP	BHWA1_00425	A0A0H0VRU4, A0A0H0W0I8, C0QY49	L-allo-threonine aldolase	0	0	0	0	0	0	0	0	0	3	10.29	13	11	31.76	46	3	10.29	23	3	8.82	8	10	35.88	48	2	5.59	5
C0QY50	C0QY50_BRAHW	RP	purB	A0A0H0V2B2, A0A0H0VC05, A0A0H0VJG8, A0A0H0VL99, A0A0H0W1C5, A0A0H0WIK2, C0QY50	Adenylosuccinate lyase	0	0	0	1	2.79	1	0	0	0	7	23.02	20	6	14.19	27	9	30.7	29	3	11.63	4	3	8.14	20	1	3.26	1
C0QY52	C0QY52_BRAHW	RP	BHWA1_00428	A0A0H0URK9, A0A0H0VLH0, A0A0H0VTS1, A0A0H0WWG0, A0A0H0XHM0, C0QY52	Unchar C0QY52	0	0	0	0	0	0	0	0	0	0	0	0	0	0	0	0	0	0	0	0	0	0	0	0	1	3.79	3
C0QY54	Y0430_BRAHW	RP	ssuA	A0A0H0U1M2, A0A0H0U8Z7, A0A0H0UGM4, A0A0H0UGW1, A0A0H0VZ27, C0QY54	Putative ABC transporter periplasmic binding protein BHWA1_00430	0	0	0	0	0	0	0	0	0	0	0	0	0	0	0	0	0	0	2	12.43	5	0	0	0	0	0	0
C0QY64	C0QY64_BRAHW	RP	BHWA1_00440	A0A0H0UI30, A0A0H0UKN8, A0A0H0VL89, A0A0H0X0Y0, C0QY64	Unchar C0QY64	0	0	0	0	0	0	0	0	0	0	0	0	1	11.43	5	0	0	0	1	11.43	7	1	11.43	12	1	11.43	10
C0QY68	C0QY68_BRAHW	RP	mcpB	A0A0H0UF16, A0A0H0UJ58, A0A0H0V8P8, A0A0H0VZ20, A0A0H0WKB9, A0A0H0WVP3, C0QY68	Methyl-accepting chemotaxis protein McpB	5	8.68	10	8	12.38	21	0	0	0	20	37.13	72	10	19.63	26	0	0	0	22	38.12	122	32	45.23	191	0	0	0
C0QY69	C0QY69_BRAHW	RUP	BHWA1_00445	A0A0H0U1N0, A0A0H0UAL3, A0A0H0UKP3, A0A0H0V7L8, A0A0H0VTN6, A0A0H0WKD0, A0A0H0WXA7, A0A0H0X0X6, C0QY69	Rhodanese-like domain protein	0	0	0	0	0	0	0	0	0	0	0	0	1	2.63	5	1	2.63	2	1	2.63	1	0	0	0	1	2.63	1
C0QY72	C0QY72_BRAHW	UP	BHWA1_00448	A0A0H0VEB0, C0QY72	PSP1	0	0	0	0	0	0	0	0	0	0	0	0	0	0	0	2	6.38	8	0	0	0	0	0	0	0	0	0
C0QY73	C0QY73_BRAHW	RP	trpS	A0A0H0UVZ0, A0A0H0WKC4, A0A0H0WVN3, A0A0H0XIC6, C0QY73	Tryptophan--tRNA ligase	1	6.63	3	1	6.63	5	0	0	0	1	6.02	2	3	13.55	16	2	10.24	4	1	4.22	1	4	12.05	22	2	10.24	3
C0QY74	C0QY74_BRAHW	RP	BHWA1_00450	A0A0H0UTV3, A0A0H0V7L6, A0A0H0VL79, A0A0H0WXA3, A0A0H0XDE2, C0QY74	Aminodeoxychorismate lyase	0	0	0	0	0	0	0	0	0	0	0	0	0	0	0	0	0	0	2	10.75	5	0	0	0	3	16.42	8
C0QY75	C0QY75_BRAHW	RP	hisS	A0A0H0TUX2, A0A0H0V9C4, A0A0H0WXB6, A0A0H0XDG5, A0A0H0XFU4, C0QY75	Histidine--tRNA ligase	0	0	0	1	5.29	1	0	0	0	4	10.82	12	2	5.77	10	0	0	0	4	9.62	14	4	10.34	16	3	8.89	9
C0QY76	C0QY76_BRAHW	RP	BHWA1_00452	A0A0H0TUY7, A0A0H0UFI2, A0A0H0UY96, A0A0H0XBQ7, A0A0H0XHP7, C0QY76	Unchar C0QY76	0	0	0	0	0	0	0	0	0	0	0	0	0	0	0	6	12.13	20	1	2.37	5	1	2.37	5	0	0	0
C0QY77	C0QY77_BRAHW	RUP	BHWA1_00453	A0A0H0TW77, A0A0H0U846, A0A0H0UED7, A0A0H0UNA0, A0A0H0UT99, A0A0H0UX55, A0A0H0VEA5, A0A0H0VM70, A0A0H0VTQ1, A0A0H0WQX7, A0A0H0WVI3, A0A0H0XCK7, C0QY77	Unchar C0QY77	0	0	0	0	0	0	0	0	0	7	1.32	11	0	0	7	5	0.93	14	13	2.42	37	28	5.27	70	0	0	0
C0QY81	C0QY81_BRAHW	RP	BHWA1_00457	A0A0H0VB77, A0A0H0VLE5, C0QY81	Gluconate transporter	0	0	0	0	0	0	0	0	0	0	0	0	0	0	0	0	0	0	0	0	0	1	4.13	1	0	0	0
C0QY82	C0QY82_BRAHW	RP	BHWA1_00458	A0A0H0VM65, A0A0H0WJI0, C0QY82	Phosphocarrier protein HPr	0	0	0	0	0	0	0	0	0	2	25.24	6	1	9.71	1	0	0	0	1	9.71	3	1	9.71	2	0	0	0
C0QY85	C0QY85_BRAHW	RUP	uvrA	A0A0H0TW56, A0A0H0UAK0, A0A0H0UI46, A0A0H0UKQ8, A0A0H0USE8, A0A0H0UVZ9, A0A0H0V8N1, A0A0H0VM60, A0A0H0VUE0, A0A0H0WKE2, A0A0H0WVI2, A0A0H0XID6, A0A0H0XMI5, C0QY85	UvrABC system protein A	0	0	0	0	0	0	3	2.37	9	0	0	0	0	0	0	1	0.77	1	0	0	0	0	0	1	4	2.58	8
C0QY88	C0QY88_BRAHW	RP	metH	A0A0H0TUN8, A0A0H0TWD1, A0A0H0U835, A0A0H0UEE6, A0A0H0USQ2, A0A0H0V0I9, A0A0H0VK51, A0A0H0WQT9, A0A0H0WR39, A0A0H0X924, C0QY88	5-methyltetrahydrofolate--homocysteine methyltransferase	0	0	0	0	0	0	0	0	0	0	0	0	0	0	0	3	11.99	11	0	0	0	1	5.56	3	0	0	0
C0QY92	C0QY92_BRAHW	RP	BHWA1_00468	A0A0H0UHQ5, C0QY92	Unchar C0QY92	0	0	0	0	0	0	1	6.11	2	0	0	0	0	0	0	0	0	0	0	0	0	0	0	0	0	0	0
C0QY93	C0QY93_BRAHW	RUP	glmU	A0A0H0U4T5, A0A0H0UNB4, C0QY93	N-acetylglucosamine-1-phosphate uridyltransferase	0	0	0	0	0	0	0	0	0	3	9.59	12	0	0	0	0	0	0	7	22.31	24	11	21.72	47	2	7.05	6
C0QY95	C0QY95_BRAHW	RP	BHWA1_00471	A0A0H0VT23, A0A0H0XFP3, C0QY95	Unchar C0QY95	0	0	0	0	0	0	0	0	0	0	0	0	1	4.1	1	0	0	0	1	3.41	6	1	3.75	4	0	0	0
C0QY98	SYP_BRAHW	RP	proS	A0A0H0V0J8, A0A0H0WR47, A0A0H0XF69, C0QY98	Proline--tRNA ligase	0	0	0	1	2.77	1	0	0	0	7	15.57	21	7	16.96	32	10	22.32	51	5	12.11	13	8	19.38	31	5	12.98	16
C0QY99	C0QY99_BRAHW	SP	BHWA1_00475	C0QY99	Unchar C0QY99	0	0	0	0	0	0	0	0	0	2	5.93	6	0	0	0	0	0	0	6	15.02	23	1	5.53	6	1	5.14	3
C0QYA0	C0QYA0_BRAHW	RUP	mgtB	A0A0H0UHB5, A0A0H0ULL0, A0A0H0V2X6, A0A0H0XA56, C0QYA0	Magnesium-translocating P-type ATPase	0	0	0	0	0	0	0	0	0	0	0	0	0	0	0	0	0	0	1	3.32	2	0	0	0	0	0	0
C0QYA1	C0QYA1_BRAHW	UP	BHWA1_02531	A0A0H0UM96, C0QYA1	Binding-protein-dependent transport system, membrane component	0	0	0	0	0	0	0	0	0	2	6.54	4	0	0	0	0	0	0	1	4.25	2	2	6.86	5	0	0	0
C0QYA2	C0QYA2_BRAHW	RUP	BHWA1_02532	A0A0H0USZ5, A0A0H0X5S6, C0QYA2	Binding-protein-dependent transport system, membrane component	0	0	0	0	0	0	0	0	0	0	0	0	0	0	0	0	0	0	2	7.65	9	0	0	0	0	0	0
C0QYA3	C0QYA3_BRAHW	RUP	appF	A0A0H0U1P7, A0A0H0UHQ8, A0A0H0UNU8, A0A0H0UXM9, A0A0H0VDX7, A0A0H0WN82, A0A0H0WW07, C0QYA3	Oligopeptide/dipeptide ABC transporter, ATPase subunit	0	0	0	1	3.69	4	0	0	0	6	21.85	24	5	21.85	8	4	15.69	11	4	16.31	19	5	17.54	11	4	18.46	6
C0QYA4	C0QYA4_BRAHW	RUP	appF	A0A0H0UQC6, A0A0H0UYS7, C0QYA4	Oligopeptide/dipeptide ABC transporter, ATPase subunit	0	0	0	4	12.5	8	0	0	0	2	8.12	7	1	4.69	3	0	0	1	6	26.56	17	7	27.5	19	1	4.69	4
C0QYA7	C0QYA7_BRAHW	RUP	oppA	A0A0H0UT00, A0A0H0VHL4, A0A0H0WPF8, C0QYA7	OppA, ABC-type oligopeptide transport system, periplasmic component	0	0	0	0	0	0	0	0	0	0	0	0	0	0	0	0	0	0	7	17.6	17	0	0	0	0	0	0
C0QYB2	C0QYB2_BRAHW	RUP	cheA	A0A0H0U1P8, A0A0H0UIV0, A0A0H0UT04, A0A0H0W7M9, C0QYB2	Histidine kinase	0	0	0	1	1.13	2	0	0	0	0	0	0	14	21.23	35	18	29.4	85	1	1.88	2	24	36.31	96	8	13.32	30
C0QYB7	C0QYB7_BRAHW	RP	BHWA1_02547	A0A0H0VIE4, A0A0H0WH13, C0QYB7	Unchar C0QYB7	2	18.56	5	0	0	0	4	24.55	13	0	0	0	0	0	0	0	0	0	0	0	0	1	7.19	4	0	0	0
C0QYC0	C0QYC0_BRAHW	RP	mglC	A0A0H0VI84, C0QYC0	Beta-methylgalactoside transporter inner membrane component	0	0	0	0	0	0	0	0	0	0	0	0	0	0	0	0	0	0	1	2.94	4	2	9.12	8	0	0	0
C0QYC1	C0QYC1_BRAHW	RP	mglA	A0A0H0VHU5, A0A0H0XB04, C0QYC1	Galactose/methyl galactoside import ATP-binding protein MglA	2	4.99	2	3	11.18	3	10	18.76	22	16	39.72	52	24	55.29	57	9	20.16	25	23	50.9	96	30	63.87	165	24	50.1	101
C0QYC2	C0QYC2_BRAHW	RP	mglB	A0A0H0TXR2, A0A0H0UHD0, A0A0H0UQZ8, A0A0H0UYR6, A0A0H0XA19, C0QYC2	Galactose/glucose-binding protein	4	19.43	8	0	0	0	0	0	0	0	0	0	0	0	0	24	56	144	0	0	0	0	0	0	0	0	0
C0QYC3	C0QYC3_BRAHW	RP	mglB	A0A0H0WPE0, A0A0H0XC92, C0QYC3	Galactose/glucose-binding protein	1	4.39	1	4	6.43	20	0	0	0	10	35.38	27	36	76.32	150	1	6.14	2	4	17.84	20	25	64.33	141	2	12.28	10
C0QYC5	C0QYC5_BRAHW	RP	aroB	A0A0H0TPP9, A0A0H0U1R7, A0A0H0USI5, A0A0H0VDZ2, A0A0H0W2Q0, A0A0H0WNA0, A0A0H0X5E0, C0QYC5	3-dehydroquinate synthase	0	0	0	0	0	0	0	0	0	0	0	0	2	5.67	5	0	0	0	0	0	0	1	5.95	3	0	0	0
C0QYC8	C0QYC8_BRAHW	RP	hsp90	A0A0H0TWY9, A0A0H0UMC3, A0A0H0UQB4, A0A0H0XBV0, A0A0H0XC85, C0QYC8	Chaperone protein HtpG	0	0	0	0	0	0	0	0	0	0	0	0	21	33.49	146	14	26.45	48	0	0	0	0	0	0	6	11.74	18
C0QYD1	C0QYD1_BRAHW	RP	BHWA1_02561	A0A0H0VD92, C0QYD1	Unchar C0QYD1	0	0	0	0	0	0	0	0	0	0	0	0	0	0	0	0	0	1	0	0	0	0	0	0	0	0	0
C0QYD2	C0QYD2_BRAHW	RP	rpoD	A0A0H0UQY9, A0A0H0WMI6, C0QYD2	RNA polymerase sigma factor	0	0	0	0	0	0	0	0	0	1	2.59	1	0	0	0	0	0	0	0	0	0	0	0	0	0	0	0
C0QYD3	C0QYD3_BRAHW	RP	BHWA1_02563	A0A0H0TK73, A0A0H0XC81, C0QYD3	Unchar C0QYD3	0	0	0	0	0	0	0	0	0	1	2.77	3	3	10.38	4	0	0	0	4	15.92	25	4	15.92	22	2	8.3	8
C0QYE0	C0QYE0_BRAHW	UP	bitB	A0A0H0VFW9, C0QYE0	Periplasmic-iron-binding protein BitB	0	0	0	0	0	0	0	0	0	0	0	0	1	2.65	3	0	0	0	2	6.19	2	3	12.68	8	0	0	0
C0QYE1	C0QYE1_BRAHW	RUP	bitB	A0A0H0TPN4, A0A0H0UNX8, A0A0H0UWW9, A0A0H0VE04, A0A0H0VI67, A0A0H0W2R1, A0A0H0W310, A0A0H0WPD5, C0QYE1	Periplasmic-iron-binding protein BitB	0	0	0	0	0	0	0	0	0	0	0	0	1	4.03	2	0	0	0	0	0	0	1	4.03	3	0	0	0
C0QYE2	C0QYE2_BRAHW	RP	BHWA1_02572	A0A0H0UMX3, A0A0H0UWB4, A0A0H0VD99, A0A0H0W2A8, A0A0H0WUN9, C0QYE2	Unchar C0QYE2	0	0	0	0	0	0	0	0	0	0	0	0	0	0	0	0	0	0	0	0	0	0	0	0	1	5.14	2
C0QYE7	C0QYE7_BRAHW	SP	BHWA1_02577	C0QYE7	Unchar C0QYE7	0	0	0	2	35.29	5	0	0	0	0	0	0	0	0	0	0	0	0	0	0	0	0	0	0	0	0	0
C0QYF1	GUAA_BRAHW	RP	guaA	A0A0H0TPM4, A0A0H0UIY4, A0A0H0VNM4, A0A0H0W0Z9, A0A0H0WHU9, A0A0H0WPB5, A0A0H0X795, C0QYF1	GMP synthase [glutamine-hydrolyzing]	0	0	0	0	0	0	0	0	0	4	9.92	6	9	19.26	37	6	12.45	19	0	0	0	1	2.33	4	0	0	0
C0QYF3	C0QYF3_BRAHW	RP	tar	A0A0H0UQX7, C0QYF3	Methyl-accepting chemotaxis protein	0	0	0	0	0	0	0	0	0	12	14.83	26	6	6.54	7	2	2.9	4	16	23.86	45	15	21.58	53	18	24.79	67
C0QYF7	C0QYF7_BRAHW	RP	polA	A0A0H0U2N6, A0A0H0UHV8, A0A0H0UMY2, A0A0H0UWL9, A0A0H0UYN7, A0A0H0VG85, A0A0H0W1U2, A0A0H0WG32, A0A0H0WPC1, A0A0H0X760, A0A0H0XAX7, C0QYF7, Q9F191	DNA polymerase I	0	0	0	0	0	0	0	0	0	0	0	0	0	0	0	4	6.63	9	0	0	0	3	4.46	8	0	0	0
C0QYG0	C0QYG0_BRAHW	RP	topA	A0A0H0TZ75, A0A0H0UIZ2, A0A0H0URE8, A0A0H0V3N8, A0A0H0VFV8, A0A0H0WPA4, A0A0H0XBQ8, C0QYG0	DNA topoisomerase 1	0	0	0	0	0	0	0	0	0	7	14.11	11	1	1.4	3	6	11.45	20	8	17.32	22	6	14.11	19	2	4.75	3
C0QYG2	C0QYG2_BRAHW	RP	BHWA1_02592	A0A0H0U2P3, C0QYG2	TPR domain-containing protein	0	0	0	0	0	0	0	0	0	0	0	0	0	0	0	0	0	0	1	7.17	4	1	7.17	3	1	7.17	2
C0QYG5	C0QYG5_BRAHW	RP	rfaF	A0A0H0TLE6, A0A0H0U7H4, A0A0H0UMF3, A0A0H0V3N3, A0A0H0W114, A0A0H0X781, C0QYG5	ADP-heptose:LPS heptosyltransferase II	0	0	0	0	0	0	0	0	0	0	0	0	0	0	0	0	0	0	1	3.34	1	0	0	0	0	0	0
C0QYG7	C0QYG7_BRAHW	RP	BHWA1_02597	A0A0H0W7S6, A0A0H0WPB3, C0QYG7	Unchar C0QYG7	0	0	0	0	0	0	0	0	0	0	0	0	0	0	0	0	0	0	1	5.33	7	2	9.2	6	1	5.33	2
C0QYG9	C0QYG9_BRAHW	RP	merR	A0A0H0TJI8, A0A0H0V4E4, C0QYG9	Transcriptional regulator, MerR family	2	24.19	2	0	0	0	0	0	0	2	23.53	3	0	0	0	1	8.4	1	1	15.13	7	0	0	0	0	0	0
C0QYH1	C0QYH1_BRAHW	RP	BHWA1_02601	A0A0H0UN38, C0QYH1	Unchar C0QYH1	4	56.45	7	1	19.35	3	5	51.61	11	0	0	0	0	0	0	0	0	0	0	0	0	0	0	0	0	0	0
C0QYH2	C0QYH2_BRAHW	RP	BHWA1_02602	A0A0H0WMF3, C0QYH2	Unchar C0QYH2	0	0	0	0	0	0	2	58.21	5	0	0	0	0	0	0	0	0	0	0	0	0	0	0	0	0	0	0
C0QYH4	C0QYH4_BRAHW	RP	BHWA1_02604	A0A0H0V4D2, C0QYH4	Putative Rhodanese Homology Domain (RHOD) protein	0	0	0	0	0	0	0	0	0	2	8.96	4	0	0	0	1	3.98	5	1	4.98	2	4	32.34	27	3	20.4	7
C0QYH5	C0QYH5_BRAHW	RUP	pyrFE	A0A0H0U1V3, A0A0H0UHI5, A0A0H0UN00, A0A0H0V560, A0A0H0VMB8, A0A0H0W2T9, C0QYH5	Putative orotidine 5'-phosphate decarboxylase/orotate phosphoribosyltransferase	0	0	0	0	0	0	0	0	0	9	25.06	23	5	15.52	43	0	0	0	8	27.05	21	10	26.39	56	4	11.31	10
C0QYH6	PYRDB_BRAHW	RP	pyrD	A0A0H0UN43, A0A0H0V9H1, A0A0H0VE35, A0A0H0WEN7, C0QYH6	Dihydroorotate dehydrogenase B (NAD(+)), catalytic subunit	0	0	0	0	0	0	0	0	0	0	0	0	1	3.3	1	1	3.3	1	0	0	0	0	0	0	0	0	0
C0QYH8	C0QYH8_BRAHW	RP	fdx	A0A0H0USE5, A0A0H0X746, A0A0H0X7M0, C0QYH8	4Fe-4S ferredoxin, iron-sulfur binding domain protein	0	0	0	0	0	0	0	0	0	0	0	0	2	8.12	7	0	0	0	0	0	0	2	8.86	5	0	0	0
C0QYI0	C0QYI0_BRAHW	RP	batC	A0A0H0TZC3, A0A0H0U239, A0A0H0XCC0, C0QYI0	Putative aerotolerance-related exported protein BatC containing TPR domain	0	0	0	0	0	0	0	0	0	3	10.7	8	0	0	0	0	0	0	1	3.68	4	0	0	0	0	0	0
C0QYI1	C0QYI1_BRAHW	RP	BHWA1_02611	A0A0H0V556, A0A0H0VIK4, A0A0H0W8J2, A0A0H0WSE1, A0A0H0X674, A0A0H0X9Y0, C0QYI1	Unchar C0QYI1	0	0	0	0	0	0	0	0	0	0	0	0	0	0	0	0	0	0	2	4.16	3	0	0	0	0	0	0
C0QYI3	C0QYI3_BRAHW	RP	trmU	A0A0H0WXS6, C0QYI3	tRNA-specific 2-thiouridylase MnmA	0	0	0	0	0	0	1	2.84	1	0	0	0	0	0	0	0	0	0	0	0	0	0	0	0	0	0	0
C0QYI5	C0QYI5_BRAHW	RP	BHWA1_02615	A0A0H0VTE8, A0A0H0X7E7, C0QYI5	Thiol-disulfide interchange protein DsbD-like protein	0	0	0	0	0	0	0	0	0	0	0	0	0	0	0	1	5.45	3	0	0	0	2	8.73	7	4	18.91	9
C0QYI9	C0QYI9_BRAHW	RP	BHWA1_02619	A0A0H0UGE7, A0A0H0VB67, C0QYI9	Hydroxydechloroatrazine ethylaminohydrolase	0	0	0	0	0	0	0	0	0	0	0	0	0	0	0	3	7.02	8	1	2.63	2	1	3.07	3	0	0	0
C0QYJ1	C0QYJ1_BRAHW	RP	BHWA1_02621	A0A0H0TX29, A0A0H0UGT6, A0A0H0V398, A0A0H0W8L6, A0A0H0X7A5, C0QYJ1	Unchar C0QYJ1	0	0	0	0	0	0	0	0	0	0	0	0	1	8.63	2	0	0	0	0	0	0	0	0	0	0	0	0
C0QYJ2	C0QYJ2_BRAHW	RP	BHWA1_02622	A0A0H0UHY7, A0A0H0VV58, A0A0H0XAE4, C0QYJ2	Unchar C0QYJ2	0	0	0	0	0	0	0	0	0	0	0	0	0	0	0	0	0	0	0	0	0	0	0	0	2	8.54	2
C0QYJ3	C0QYJ3_BRAHW	RP	ptsA	A0A0H0WLG7, A0A0H0WXR4, A0A0H0X6D4, C0QYJ3	Phosphoenolpyruvate-protein phosphotransferase	0	0	0	0	0	0	0	0	0	0	0	0	0	0	0	3	7.72	3	0	0	0	0	0	0	0	0	0
C0QYJ4	C0QYJ4_BRAHW	RP	BHWA1_02624	A0A0H0VN88, C0QYJ4	5'-methylthioadenosine/S-adenosylhomocysteine nucleosidase 2	0	0	0	0	0	0	0	0	0	4	26.05	12	6	42.86	15	6	38.24	19	1	4.2	1	1	9.66	3	0	0	0
C0QYJ6	C0QYJ6_BRAHW	RP	fliS	A0A0H0U2S6, A0A0H0U9X1, A0A0H0V439, A0A0H0WPX3, C0QYJ6	Putative Flagellar protein FliS	0	0	0	0	0	0	0	0	0	2	13.04	2	2	21.12	6	3	27.95	16	0	0	0	1	7.45	4	1	13.66	1
C0QYJ7	C0QYJ7_BRAHW	RP	BHWA1_02627	A0A0H0VHX7, A0A0H0VXY7, A0A0H0WSG1, C0QYJ7	AMP-activated protein kinase (AMPK) beta subunit glycogen binding domain (GBD)	0	0	0	0	0	0	0	0	0	0	0	0	0	0	0	0	0	0	1	6.02	2	1	6.02	1	0	0	0
C0QYJ8	C0QYJ8_BRAHW	RP	BHWA1_02629	A0A0H0UYS8, A0A0H0V1Y8, A0A0H0VWQ0, C0QYJ8	Unchar C0QYJ8	0	0	0	0	0	0	0	0	0	0	0	0	0	0	0	0	0	0	1	9.05	1	2	13.79	8	1	9.05	6
C0QYJ9	C0QYJ9_BRAHW	RP	nagA	A0A0H0VCW2, A0A0H0WRG6, A0A0H0WRU9, C0QYJ9	Putative N-acetylglucosamine-6-phosphate deacetylase	0	0	0	2	2.75	5	1	2.75	4	11	24.92	28	22	33.33	130	11	25.38	54	7	16.21	21	23	36.09	133	3	6.12	10
C0QYK2	C0QYK2_BRAHW	RP	BHWA1_02634	A0A0H0U7B8, A0A0H0VHZ9, A0A0H0W8M4, A0A0H0WQX4, C0QYK2	Unchar C0QYK2	0	0	0	0	0	0	1	4.84	0	0	0	0	0	0	0	0	0	0	0	0	0	1	2.71	6	0	0	0
C0QYK5	C0QYK5_BRAHW	RUP	BHWA1_02637	A0A0H0U9K6, A0A0H0UBI6, A0A0H0UPS1, A0A0H0V8H4, A0A0H0VB88, A0A0H0VHM1, A0A0H0XD25, C0QYK5	Putative carbohydrate kinase, YjeF related protein	0	0	0	0	0	0	0	0	0	4	9.94	9	0	0	0	0	0	0	3	8.19	16	1	2.53	1	0	0	0
C0QYK6	C0QYK6_BRAHW	RP	BHWA1_02638	A0A0H0TX51, A0A0H0UCW6, A0A0H0UKP6, A0A0H0VGP0, A0A0H0W7U9, A0A0H0WPY3, C0QYK6	Unchar C0QYK6	0	0	0	0	0	0	1	2.41	1	1	3.15	1	0	0	0	0	0	0	2	4.45	9	4	12.43	12	1	3.15	6
C0QYK7	C0QYK7_BRAHW	RP	trxA	A0A0H0U1Y4, A0A0H0WQX9, C0QYK7	Thioredoxin	0	0	0	1	16.19	3	0	0	0	0	0	0	8	79.05	42	2	19.05	10	0	0	0	6	55.24	24	0	0	0
C0QYL0	C0QYL0_BRAHW	RP	fabF	A0A0H0VN76, C0QYL0, Q6LC17	3-oxoacyl-[acyl-carrier-protein] synthase 2	2	5.52	6	33	40.53	84	3	7.19	11	14	40.29	62	17	52.04	98	7	27.82	33	8	27.58	41	9	26.38	65	3	13.19	7
C0QYL2	C0QYL2_BRAHW	RP	fabG	A0A0H0XD48, C0QYL2, Q6LC18	3-oxoacyl-ACP (Acyl carrier protein) reductase	0	0	0	0	0	0	0	0	0	0	0	0	3	15.26	11	3	16.06	9	1	4.02	2	3	16.87	15	0	0	0
C0QYL3	C0QYL3_BRAHW	RUP	manB	A0A0H0TJ93, A0A0H0U1Z1, A0A0H0U7B1, C0QYL3	Phosphomannomutase/phosphoglucomutase	0	0	0	1	2.53	1	0	0	0	1	2.32	1	0	0	0	0	0	0	8	18.74	45	5	10.11	18	7	17.05	25
C0QYM0	C0QYM0_BRAHW	RP	BHWA1_02653	A0A0H0TZB4, A0A0H0U7X4, C0QYM0	Unchar C0QYM0	0	0	0	0	0	0	0	0	0	4	18.57	9	6	25.71	35	6	33.21	19	3	16.79	8	3	16.79	15	1	3.57	2
C0QYM2	C0QYM2_BRAHW	RP	BHWA1_02654	A0A0H0U9J2, A0A0H0UBN6, A0A0H0V8J1, A0A0H0WRW3, C0QYM2	UPF0597 protein BHWA1_02654	0	0	0	1	3.08	1	0	0	0	3	11.61	7	8	24.88	52	0	0	0	4	13.98	15	15	38.86	103	4	16.11	11
C0QYM3	C0QYM3_BRAHW	UP	galK	A0A0H0VGM6, C0QYM3	Putative galactokinase	0	0	0	0	0	0	0	0	0	1	2.54	1	0	0	0	5	10.94	9	4	11.2	15	8	16.28	28	0	0	0
C0QYM4	C0QYM4_BRAHW	RP	prfB	A0A0H0TJ84, A0A0H0UCV2, C0QYM4	Peptide chain release factor 2	0	0	0	0	0	0	0	0	0	3	11.54	10	0	0	0	2	8.01	11	3	11.54	14	1	4.81	8	1	4.81	3
C0QYM5	C0QYM5_BRAHW	RP	BHWA1_02657	A0A0H0VDL1, C0QYM5	Unchar C0QYM5	0	0	0	0	0	0	0	0	0	0	0	0	1	5.29	3	0	0	0	0	0	0	0	0	0	0	0	0
C0QYM7	C0QYM7_BRAHW	RP	pgsA	A0A0H0TPG9, C0QYM7	CDP-diacylglycerol--glycerol-3-phosphate 3-phosphatidyltransferase	0	0	0	0	0	0	0	0	0	0	0	0	0	0	0	0	0	0	0	0	0	1	5.41	1	0	0	0
C0QYM8	C0QYM8_BRAHW	RP	BHWA1_02660	A0A0H0TX68, A0A0H0U9I6, A0A0H0UA79, A0A0H0VCB2, C0QYM8	Unchar C0QYM8	0	0	0	0	0	0	0	0	0	1	2.94	2	2	6.47	4	0	0	0	2	8.24	4	1	2.94	7	0	0	0
C0QYM9	C0QYM9_BRAHW	UP	BHWA1_02661	A0A0H0VQ36, C0QYM9	Putative ABC transporter, permease protein	0	0	0	0	0	0	0	0	0	0	0	0	0	0	0	0	0	0	1	4.15	2	0	0	0	0	0	0
C0QYN0	C0QYN0_BRAHW	RUP	BHWA1_02662	A0A0H0TJZ7, A0A0H0U216, A0A0H0U9I7, A0A0H0WX69, C0QYN0	ABC-type multidrug transport system, ATPase component	0	0	0	0	0	0	0	0	0	3	9.49	11	0	0	0	4	18.04	11	0	0	0	4	18.99	18	8	28.8	34
C0QYN1	C0QYN1_BRAHW	RP	BHWA1_02663	A0A0H0TL91, A0A0H0U743, A0A0H0UFD2, A0A0H0UJ68, A0A0H0V2M4, A0A0H0WLL7, A0A0H0WRY0, C0QYN1	AAA+ ATPase associated with various cellular activities	1	1.92	1	0	0	0	0	0	0	0	0	0	0	0	0	0	0	0	0	0	0	0	0	0	0	0	0
C0QYN4	C0QYN4_BRAHW	RP	dxr	A0A0H0TWE1, A0A0H0UF63, A0A0H0UZP8, A0A0H0VU31, A0A0H0X281, A0A0H0XFJ2, C0QYN4	1-deoxy-D-xylulose 5-phosphate reductoisomerase	0	0	0	0	0	0	0	0	0	0	0	0	2	7.03	3	2	7.55	3	0	0	0	0	0	0	0	0	0
C0QYN5	C0QYN5_BRAHW	RUP	gldG	A0A0H0TZ64, A0A0H0WPV1, A0A0H0XGB1, C0QYN5	ABC-type uncharacterized transport system	0	0	0	0	0	0	0	0	0	5	10.33	8	0	0	0	0	0	0	4	12.92	20	3	7.93	7	8	19	36
C0QYN9	C0QYN9_BRAHW	RP	arp	A0A0H0TUM4, A0A0H0UD63, A0A0H0XHD7, C0QYN9	Ankyrin repeat-containing protein	0	0	0	0	0	0	0	0	0	0	0	0	0	0	0	0	0	0	0	0	0	2	9.91	1	0	0	0
C0QYP0	C0QYP0_BRAHW	RP	BHWA1_00482	A0A0H0UNC2, A0A0H0XFJ6, C0QYP0	cAMP-dependent protein kinase regulatory chain	0	0	0	0	0	0	0	0	0	2	12.32	5	0	0	0	2	13.27	11	3	12.8	12	5	29.38	19	2	13.27	7
C0QYP1	C0QYP1_BRAHW	RP	crp	A0A0H0TZ74, A0A0H0V0R3, A0A0H0XGB8, C0QYP1	cAMP-binding protein	0	0	0	0	0	0	0	0	0	1	3.66	3	3	9.15	9	4	17.38	11	7	20.73	18	10	33.23	33	2	8.23	6
C0QYP3	C0QYP3_BRAHW	RP	nadE	A0A0H0U020, A0A0H0UH16, A0A0H0VQ59, A0A0H0XH93, C0QYP3	D+ synthetase	0	0	0	0	0	0	0	0	0	0	0	0	0	0	0	0	0	0	1	1.59	1	1	1.59	1	0	0	0
C0QYP4	C0QYP4_BRAHW	RP	tar8	A0A0H0TUC4, A0A0H0VK32, A0A0H0WQV6, A0A0H0WR56, A0A0H0X9Q2, C0QYP4	Putative methyl-accepting chemotaxis protein	0	0	0	0	0	0	0	0	0	0	0	0	13	26.48	42	5	11.37	11	0	0	0	8	17.13	29	0	0	0
C0QYP5	C0QYP5_BRAHW	RP	BHWA1_00487	A0A0H0WWB0, A0A0H0XFK0, C0QYP5	Anti-sigma-factor antagonist	0	0	0	0	0	0	0	0	0	4	65.52	16	2	39.08	6	1	26.44	4	3	52.87	16	1	26.44	2	1	26.44	2
C0QYP6	C0QYP6_BRAHW	RP	cheY	C0QYP6, Q6PWM6	Chemotaxis response regulator CheY	0	0	0	4	40.98	10	0	0	0	7	79.51	48	14	77.05	110	9	64.75	44	11	75.41	60	11	77.87	100	5	59.84	24
C0QYP7	C0QYP7_BRAHW	RUP	cheA	A0A0H0UKT4, A0A0H0UQE6, A0A0H0UZ00, A0A0H0V1X5, A0A0H0VCH7, A0A0H0WIV6, A0A0H0XM80, C0QYP7	Histidine kinase	0	0	0	2	6.67	5	0	0	0	0	0	0	0	0	0	25	37.36	208	0	0	0	41	48.06	307	19	33.61	127
C0QYP8	C0QYP8_BRAHW	RP	cheW	A0A0H0V2V3, A0A0H0XFH0, C0QYP8	Chemotaxis protein CheW	0	0	0	0	0	0	0	0	0	5	27.84	30	4	33.52	16	5	38.64	35	2	12.5	14	9	67.05	47	2	12.5	12
C0QYP9	C0QYP9_BRAHW	RP	cheR	A0A0H0U1H5, A0A0H0VB54, A0A0H0VK27, A0A0H0XHE9, C0QYP9	Chemotaxis protein methyltransferase CheR	0	0	0	0	0	0	0	0	0	0	0	0	1	6.36	2	0	0	0	0	0	0	5	22.61	36	3	19.08	12
C0QYQ0	C0QYQ0_BRAHW	RP	cheD	A0A0H0UND1, C0QYQ0	Probable chemoreceptor glutamine deamidase CheD	0	0	0	2	10.66	6	3	22.84	7	1	7.11	1	6	42.13	12	0	0	1	2	23.86	5	7	49.24	19	1	6.6	2
C0QYQ1	C0QYQ1_BRAHW	RP	cheB	A0A0H0TSK6, A0A0H0TZ65, C0QYQ1	Chemotaxis response regulator protein-glutamate methylesterase	2	5.57	12	1	5.31	3	1	5.57	2	0	0	0	21	60.74	216	14	53.58	93	0	0	0	28	65.78	272	21	57.03	112
C0QYQ3	C0QYQ3_BRAHW	RP	BHWA1_00495	A0A0H0UGR3, A0A0H0UH28, A0A0H0V2V0, A0A0H0WQV1, A0A0H0XHA2, C0QYQ3	Glutamine synthetase	0	0	0	0	0	0	0	0	0	1	2.16	1	0	0	0	2	3.6	6	3	4.6	5	4	5.9	8	0	0	0
C0QYQ6	C0QYQ6_BRAHW	RP	BHWA1_00498	A0A0H0VKP1, A0A0H0VSZ7, C0QYQ6	Predicted metal-dependent enzyme	0	0	0	0	0	0	0	0	0	2	5.67	7	0	0	0	0	0	0	5	13.6	27	2	6.23	8	3	6.23	10
C0QYQ8	GPDA_BRAHW	RP	gpsA	A0A0H0URL4, A0A0H0VK19, A0A0H0WJV3, A0A0H0XAI0, C0QYQ8	Glycerol-3-phosphate dehydrogenase [NAD(P)+]	0	0	0	0	0	0	0	0	0	1	4.2	1	0	0	0	1	4.2	4	0	0	0	0	0	0	0	0	0
C0QYR1	C0QYR1_BRAHW	RUP	BHWA1_00503	A0A0H0TTC2, A0A0H0UJB8, A0A0H0V0P3, A0A0H0VM29, A0A0H0VU40, A0A0H0WW74, A0A0H0XEZ1, C0QYR1	Trehalose PTS system, IIABC component	0	0	0	0	0	0	0	0	0	0	0	0	0	0	0	0	0	0	0	0	0	1	1.25	2	0	0	0
C0QYR7	C0QYR7_BRAHW	RP	ldh	A0A0H0U1G1, A0A0H0UEH9, A0A0H0VBU1, A0A0H0VEF2, A0A0H0VPA1, A0A0H0WV84, A0A0H0XFR7, A0A0H0XJG3, C0QYR7	L-lactate dehydrogenase	0	0	0	0	0	0	0	0	0	2	3.73	3	2	4.56	8	0	0	0	2	3.46	4	7	12.72	30	2	4.15	3
C0QYR8	C0QYR8_BRAHW	RP	BHWA1_00510	A0A0H0TUW2, A0A0H0U4Q1, A0A0H0VIQ3, A0A0H0WE51, A0A0H0WTR6, A0A0H0XDN6, C0QYR8	Unchar C0QYR8	0	0	0	0	0	0	0	0	0	0	0	0	0	0	0	0	0	0	0	0	0	1	5.49	1	0	0	0
C0QYR9	C0QYR9_BRAHW	RP	lmp1	A0A0H0TZ53, A0A0H0UKV3, A0A0H0V9E7, C0QYR9	TPR domain-containing protein	0	0	0	0	0	0	0	0	0	0	0	0	0	0	0	0	0	0	3	8.17	4	2	7.28	3	4	13.47	7
C0QYS0	C0QYS0_BRAHW	RP	tsf	A0A0H0UNF7, A0A0H0VYC8, A0A0H0X0Z5, C0QYS0	Elongation factor Ts	0	0	0	1	3.87	3	0	0	0	11	41.55	54	6	28.17	69	8	37.32	80	5	21.13	27	6	30.28	51	3	16.55	10
C0QYS1	C0QYS1_BRAHW	RP	rpsB	A0A0H0U523, C0QYS1	30S ribosomal protein S2	0	0	0	0	0	0	0	0	0	0	0	0	13	57.93	63	12	49.08	98	0	0	0	0	0	0	0	0	0
C0QYS2	C0QYS2_BRAHW	RP	glcK	A0A0H0UTC1, A0A0H0VEF7, A0A0H0VU30, A0A0H0WVP7, C0QYS2	Transcriptional regulator/sugar kinase	0	0	0	0	0	0	0	0	0	3	12.26	13	2	8.49	8	0	0	0	2	11.07	3	1	4.4	3	0	0	0
C0QYS3	C0QYS3_BRAHW	RUP	BHWA1_00515	A0A0H0UTC1, A0A0H0VEF7, A0A0H0VU30, A0A0H0WVP7, C0QYS3	Unchar C0QYS3	0	0	0	0	0	0	0	0	0	2	7.55	5	1	5.03	3	1	5.03	5	0	0	0	0	0	0	0	0	0
C0QYS6	C0QYS6_BRAHW	RP	BHWA1_00518	A0A0H0TZH2, A0A0H0VB34, C0QYS6	Serine acetyltransferase-like protein	1	5.37	3	3	17.77	17	2	12.81	8	2	4.96	3	0	0	0	1	5.37	1	0	0	0	1	4.96	2	0	0	0
C0QYS7	C0QYS7_BRAHW	RP	cysK	A0A0H0UFM6, A0A0H0XEI0, C0QYS7	Cysteine synthase A	0	0	0	0	0	0	0	0	0	3	14.8	8	2	8.88	11	6	28.29	24	5	22.7	23	7	26.32	26	3	14.8	10
C0QYS8	C0QYS8_BRAHW	RP	pepD	A0A0H0U1E9, A0A0H0UF46, A0A0H0VCS3, A0A0H0VP90, A0A0H0VU25, A0A0H0X283, C0QYS8	Aminoacyl-histidine dipeptidase	0	0	0	0	0	0	0	0	0	0	0	0	4	11.06	13	8	22.13	24	0	0	0	1	2.71	1	0	0	0
C0QYS9	C0QYS9_BRAHW	RUP	oppA	A0A0H0UH90, A0A0H0UKB7, A0A0H0UKZ6, A0A0H0V202, A0A0H0VSM6, A0A0H0VU44, A0A0H0X9Z0, A0A0H0XJG9, C0QYS9	ABC-type oligopeptide transport system, periplasmic component	0	0	0	1	2.27	3	0	0	0	9	15.12	18	12	26.47	35	0	0	0	6	9.64	17	7	12.48	18	1	2.46	1
C0QYT0	C0QYT0_BRAHW	RUP	BHWA1_00522	A0A0H0UF89, A0A0H0UGB6, A0A0H0V1V2, A0A0H0VB37, A0A0H0VUQ6, A0A0H0WJJ7, C0QYT0	Methyl-accepting chemotaxis sensory transducer	0	0	0	0	0	0	0	0	0	3	5.25	15	2	3.77	7	0	0	0	8	16.56	46	6	15.41	19	7	13.11	22
C0QYU6	C0QYU6_BRAHW	RP	BHWA1_00538	A0A0H0UH66, A0A0H0UKX6, A0A0H0WE74, A0A0H0WIV9, C0QYU6	Biopolymer transport protein ExbB	0	0	0	0	0	0	0	0	0	0	0	0	0	0	0	0	0	0	1	5.71	8	1	5.71	7	1	5.71	1
C0QYU8	C0QYU8_BRAHW	RP	argJ	A0A0H0TZW3, A0A0H0UNI4, A0A0H0UNQ4, A0A0H0VRW6, A0A0H0WC92, A0A0H0WYT5, A0A0H0X9A7, C0QYU8	Arginine biosynthesis bifunctional protein ArgJ	2	6.6	3	0	0	0	0	0	0	2	5.38	5	0	0	0	0	0	0	0	0	0	0	0	0	0	0	0
C0QYU9	ARGB_BRAHW	RP	argB	A0A0H0U1C3, A0A0H0U1Y5, A0A0H0UPE5, A0A0H0VWI3, C0QYU9	Acetylglutamate kinase	0	0	0	0	0	0	0	0	0	1	3.82	4	0	0	0	2	7.64	5	0	0	0	0	0	0	0	0	0
C0QYV6	C0QYV6_BRAHW	RUP	mcpB	A0A0H0TWK8, A0A0H0TWN1, A0A0H0VJW2, A0A0H0VTE6, A0A0H0X7P8, C0QYV6	Methyl-accepting chemotaxis protein McpB	0	0	0	0	0	0	0	0	0	4	8.9	19	3	6.98	9	0	0	0	17	32.95	75	16	27.84	100	9	19.1	34
C0QYW0	C0QYW0_BRAHW	RP	faa1	A0A0H0UEL4, A0A0H0UJG3, A0A0H0V0J6, A0A0H0VBS4, A0A0H0VWH8, A0A0H0X9I9, A0A0H0XD14, C0QYW0	Long-chain acyl-CoA synthetases (AMP-forming)	0	0	0	0	0	0	0	0	0	0	0	0	0	0	0	0	0	0	4	10.24	8	1	1.76	1	0	0	0
C0QYW2	C0QYW2_BRAHW	RP	BHWA1_00554	A0A0H0XDZ0, C0QYW2	Unchar C0QYW2	0	0	0	2	18.18	3	0	0	0	0	0	0	0	0	0	0	0	0	0	0	0	0	0	0	0	0	0
C0QYW3	C0QYW3_BRAHW	RP	BHWA1_00555	A0A0H0TXG5, A0A0H0UGY2, A0A0H0UHY3, A0A0H0UPX5, A0A0H0VEP3, A0A0H0W2Z3, A0A0H0WPC8, A0A0H0XB96, C0QYW3	Unchar C0QYW3	0	0	0	0	0	0	1	5.67	3	0	0	0	0	0	0	0	0	0	0	0	0	0	0	0	0	0	0
C0QYW5	C0QYW5_BRAHW	RUP	BHWA1_00557	A0A0H0UNR9, A0A0H0V876, A0A0H0VBS2, C0QYW5, C4MGF4	Sodium:dicarboxylate symporter	0	0	0	0	0	0	0	0	0	0	0	0	1	2	1	0	0	0	0	0	0	1	4.99	3	0	0	0
C0QYW7	C0QYW7_BRAHW	RP	BHWA1_00559	A0A0H0TNT9, A0A0H0U3G6, A0A0H0W365, C0QYW7	Unchar C0QYW7	0	0	0	0	0	0	0	0	0	2	11.36	3	0	0	0	0	0	0	0	0	0	8	44.89	47	0	0	0
C0QYX0	C0QYX0_BRAHW	RP	serA	A0A0H0U051, A0A0H0UNS4, A0A0H0VBS0, A0A0H0VS10, A0A0H0WH20, C0QYX0	D-3-phosphoglycerate dehydrogenase	0	0	0	0	0	0	0	0	0	8	18.35	20	6	16.67	39	15	37.64	68	4	11.05	4	5	12.55	24	1	3	5
C0QYX2	C0QYX2_BRAHW	RP	BHWA1_00564	A0A0H0UV43, A0A0H0UVM7, A0A0H0V1R5, A0A0H0VJX8, A0A0H0VYF8, A0A0H0WIT8, A0A0H0XA69, A0A0H0XGE8, C0QYX2	Unchar C0QYX2	0	0	0	0	0	0	0	0	0	0	0	0	0	0	0	0	0	0	1	0.94	1	0	0	0	0	0	0
C0QYX7	Y0569_BRAHW	RP	BHWA1_00569	A0A0H0UBX4, C0QYX7	Unchar C0QYX7	0	0	0	0	0	0	0	0	0	0	0	0	0	0	0	6	19.57	19	0	0	0	0	0	0	0	0	0
C0QYY0	C0QYY0_BRAHW	RP	BHWA1_00572	A0A0H0UNT2, A0A0H0V864, C0QYY0	Choline kinase	0	0	0	0	0	0	0	0	0	2	4.12	6	6	14.85	21	4	8.45	16	2	4.95	3	4	9.9	23	2	4.95	3
C0QYY1	C0QYY1_BRAHW	RP	BHWA1_00573	A0A0H0TUA5, A0A0H0U5L5, A0A0H0V2A5, A0A0H0WQG1, A0A0H0XCW9, C0QYY1	Choline kinase	0	0	0	0	0	0	0	0	0	0	0	0	1	2.06	2	0	0	0	0	0	0	2	5.76	4	0	0	0
C0QYY3	C0QYY3_BRAHW	RP	BHWA1_00575	A0A0H0UNP5, A0A0H0UR00, A0A0H0V3N5, A0A0H0VCV2, A0A0H0VEQ6, A0A0H0VTA1, C0QYY3	CDP-Glycerol:Poly(Glycerophosphate) glycerophosphotransferase	0	0	0	0	0	0	0	0	0	0	0	0	0	0	0	0	0	0	2	7.43	3	1	3.84	3	1	3.6	3
C0QYY6	C0QYY6_BRAHW	RP	aroF	A0A0H0VX31, C0QYY6	3-deoxy-7-phosphoheptulonate synthase	0	0	0	0	0	0	0	0	0	12	42.94	28	11	30.55	72	9	30.84	43	5	21.61	17	9	32.56	44	0	0	0
C0QYY7	C0QYY7_BRAHW	RP	deoD	A0A0H0TI30, A0A0H0UF45, A0A0H0WHH1, C0QYY7	Purine-nucleoside phosphorylase	0	0	0	0	0	0	0	0	0	3	15.95	7	0	0	0	0	0	0	0	0	0	0	0	0	0	0	0
C0QYZ0	C0QYZ0_BRAHW	RUP	BHWA1_00582	A0A0H0TRP8, A0A0H0U332, A0A0H0U3W8, A0A0H0VSU1, A0A0H0VXP9, C0QYZ0	Sodium:alanine symporter family protein	0	0	0	0	0	0	0	0	0	0	0	0	0	0	0	0	0	0	1	4.29	5	2	6.44	7	0	0	0
C0QYZ1	C0QYZ1_BRAHW	RP	clpB	A0A0H0TIT2, A0A0H0TQZ6, A0A0H0U4S1, A0A0H0UDX8, A0A0H0V220, A0A0H0VCL4, A0A0H0WWF6, A0A0H0X6T9, C0QYZ1	Chaperone protein ClpB	0	0	0	0	0	0	0	0	0	4	6.87	6	8	13.04	23	1	1.98	2	3	4.54	5	6	10.59	23	1	1.51	4
C0QYZ2	C0QYZ2_BRAHW	RP	dnaE	A0A0H0TI31, A0A0H0U2A1, A0A0H0U6B8, A0A0H0UIZ8, A0A0H0V197, A0A0H0V1I5, A0A0H0WHG7, A0A0H0X2G1, C0QYZ2	DNA-directed DNA polymerase	0	0	0	0	0	0	1	0.89	1	1	0.65	5	1	0.65	15	2	1.62	5	0	0	0	1	0.65	8	1	0.65	5
C0QYZ3	C0QYZ3_BRAHW	RP	cheX	A0A0H0V252, A0A0H0WIB6, C0QYZ3	Chemotaxis protein CheX	0	0	0	1	6.17	2	0	0	0	2	19.28	19	4	19.28	30	4	24.7	14	2	18.67	14	4	19.28	27	3	19.28	17
C0QYZ5	C0QYZ5_BRAHW	RP	hly	A0A0H0U3W3, A0A0H0V7Y6, A0A0H0WWE4, A0A0H0XA85, C0QYZ5	Hemolysin protein	0	0	0	0	0	0	0	0	0	0	0	0	0	0	0	0	0	0	1	3.9	1	0	0	0	1	3.9	2
C0QYZ6	C0QYZ6_BRAHW	RP	BHWA1_00588	A0A0H0U4R7, A0A0H0UF41, A0A0H0V031, A0A0H0VS60, A0A0H0WHI9, C0QYZ6	Enzyme of poly-gamma-glutamate biosynthesis (Capsule formation)-like protein	1	4.11	1	0	0	0	7	12.6	21	0	0	0	0	0	0	0	0	0	0	0	0	0	0	0	0	0	0
C0QZ01	C0QZ01_BRAHW	RUP	BHWA1_00593	A0A0H0TPE9, A0A0H0U8Z3, A0A0H0V2R2, A0A0H0WNQ3, A0A0H0X987, A0A0H0XAB6, C0QZ01	Putative inversin protein alternative isoform	0	0	0	0	0	0	0	0	0	2	4.09	4	0	0	0	0	0	0	6	14.39	25	0	0	0	0	0	0
C0QZ08	C0QZ08_BRAHW	RP	dinG	A0A0H0TQQ5, A0A0H0U3V3, A0A0H0UC74, A0A0H0UF36, A0A0H0V492, A0A0H0V8P2, A0A0H0VL43, A0A0H0WCQ9, A0A0H0X2S7, A0A0H0XDL0, C0QZ08	Helicase	0	0	0	0	0	0	0	0	0	0	0	0	0	0	0	1	1.42	1	0	0	0	0	0	0	0	0	0
C0QZ09	C0QZ09_BRAHW	RP	gyrB	A0A0H0V8D1, C0QZ09, Q9F6Z0	DNA gyrase subunit B	2	3.62	4	3	3.14	8	5	6.6	10	10	18.55	28	13	25.47	34	15	31.6	64	11	15.57	27	20	33.96	80	8	14.94	16
C0QZ10	C0QZ10_BRAHW	UP	BHWA1_00602	A0A0H0VXH0, C0QZ10	Thioredoxin reductase	0	0	0	0	0	0	0	0	0	8	27.55	27	10	31.89	70	11	41.18	47	7	29.41	16	9	32.51	51	3	11.15	6
C0QZ11	C0QZ11_BRAHW	RUP	sgaB	A0A0H0U9I4, A0A0H0V6H4, C0QZ11	Phosphotransferase enzyme II, B compnent SgaB	0	0	0	1	11	4	0	0	0	4	24	12	4	22	23	2	20	10	0	0	0	1	9	6	0	0	0
C0QZ14	C0QZ14_BRAHW	RUP	ushA	A0A0H0TP14, A0A0H0U4Q2, A0A0H0UD59, A0A0H0V4Y8, A0A0H0V7W4, A0A0H0VS21, A0A0H0WDX6, A0A0H0WHF0, A0A0H0XCQ6, A0A0H0XIL0, C0QZ14	UshA, 5'-nucleotidase/2',3'-cyclic phosphodiesterase-like esterase	0	0	0	0	0	0	0	0	0	1	3.08	2	3	6.98	7	0	0	0	2	4.71	5	3	6.98	6	0	0	0
C0QZ16	C0QZ16_BRAHW	RUP	pepF	A0A0H0TLZ5, A0A0H0TNP2, A0A0H0TTN0, A0A0H0U9H9, A0A0H0UD71, A0A0H0UI91, A0A0H0VRI9, A0A0H0VSV6, A0A0H0WI85, A0A0H0X3P3, A0A0H0XEF5, C0QZ16	Peptidase	0	0	0	0	0	0	0	0	0	10	22.61	36	26	40.76	151	15	35.81	61	1	3.3	3	1	1.98	4	1	2.48	1
C0QZ18	C0QZ18_BRAHW	RP	thrB	A0A0H0TQP3, A0A0H0U3U3, A0A0H0UC65, A0A0H0VR10, A0A0H0VWV8, A0A0H0WCR7, A0A0H0XDJ8, C0QZ18	Homoserine kinase	0	0	0	0	0	0	0	0	0	0	0	0	0	0	0	0	0	0	4	17.83	15	0	0	0	3	10.51	5
C0QZ19	C0QZ19_BRAHW	RP	thrC	A0A0H0TTY0, A0A0H0V4Z3, A0A0H0XCQ3, C0QZ19	Threonine synthase	0	0	0	0	0	0	0	0	0	0	0	0	1	6.55	4	1	2.56	8	2	9.4	3	2	9.12	7	0	0	0
C0QZ26	C0QZ26_BRAHW	RP	pepP	A0A0H0UD61, A0A0H0UI84, A0A0H0V792, A0A0H0VX67, A0A0H0XJL2, C0QZ26	PepP, Xaa-Pro aminopeptidase	0	0	0	0	0	0	4	8.63	7	0	0	0	1	2.96	4	4	12.94	8	1	2.96	2	1	2.96	3	0	0	0
C0QZ28	C0QZ28_BRAHW	RUP	frvX	A0A0H0U3T5, A0A0H0UC54, A0A0H0UDU8, A0A0H0V4B0, A0A0H0VL63, C0QZ28	FrvX, Cellulase M-like protein	0	0	0	0	0	0	0	0	0	3	14.93	3	1	3.1	1	0	0	0	0	0	0	0	0	0	0	0	0
C0QZ33	C0QZ33_BRAHW	RUP	BHWA1_00625	A0A0H0TQM8, A0A0H0VL68, C0QZ33	N-glycosylase/DNA lyase	0	0	0	0	0	0	0	0	0	0	0	0	0	0	0	1	7.56	1	0	0	0	0	0	0	0	0	0
C0QZ34	C0QZ34_BRAHW	RP	lexA	A0A0H0UF17, A0A0H0WM11, C0QZ34	LexA repressor	0	0	0	0	0	0	0	0	0	0	0	0	3	26.44	4	0	0	0	3	19.71	8	8	52.4	33	6	35.58	16
C0QZ35	Y627_BRAHW	RP	BHWA1_00627	A0A0H0VE27, C0QZ35	UPF0234 protein BHWA1_00627	0	0	0	1	13.94	1	0	0	0	3	24.24	13	6	39.39	55	6	40.61	27	6	49.09	15	4	39.39	28	1	6.67	1
C0QZ36	C0QZ36_BRAHW	RP	glgA	A0A0H0TNM8, A0A0H0TTL6, A0A0H0U9G4, A0A0H0UD50, A0A0H0UI74, A0A0H0V7A3, A0A0H0VRK5, A0A0H0WEY3, A0A0H0XED6, C0QZ36	Glycogen synthase	0	0	0	0	0	0	0	0	0	0	0	0	0	0	0	0	0	0	0	0	0	2	6.83	4	0	0	0
C0QZ37	C0QZ37_BRAHW	RP	murE	A0A0H0U3X3, A0A0H0UCF3, A0A0H0UCS3, A0A0H0V5R0, A0A0H0VD07, A0A0H0VM12, A0A0H0WEX5, A0A0H0WI66, A0A0H0XJB1, A0A0H0XJS6, C0QZ37	UDP-N-acetylmuramoylalanyl-D-glutamate--2, 6-diaminopimelate ligase	0	0	0	0	0	0	0	0	0	0	0	0	0	0	0	0	0	0	4	12.01	8	2	5.91	5	0	0	0
C0QZ39	C0QZ39_BRAHW	RP	dnaB	A0A0H0V7Y9, C0QZ39	Replicative DNA helicase	0	0	0	0	0	0	1	4.51	1	0	0	0	0	0	0	3	8.37	8	0	0	0	0	0	0	0	0	0
C0QZ40	RL9_BRAHW	RP	rplI	A0A0H0WKE7, C0QZ40	50S ribosomal protein L9	3	18.67	17	0	0	0	1	6.02	4	9	49.4	36	7	47.59	23	7	41.57	56	7	37.95	34	9	43.98	38	4	35.54	25
C0QZ41	C0QZ41_BRAHW	RP	BHWA1_00633	A0A0H0TLX1, A0A0H0VXJ6, A0A0H0WNW9, C0QZ41	Flavodoxin	0	0	0	0	0	0	0	0	0	3	23.84	11	2	15.12	3	0	0	0	1	13.95	4	1	10.47	3	0	0	0
C0QZ42	C0QZ42_BRAHW	RP	tatD	A0A0H0TPB3, A0A0H0UCA0, A0A0H0VSX3, C0QZ42	TatD protein	0	0	0	0	0	0	0	0	0	2	10	3	0	0	0	0	0	2	0	0	0	0	0	0	0	0	0
C0QZ43	C0QZ43_BRAHW	RUP	BHWA1_00635	A0A0H0UC04, A0A0H0V4C4, A0A0H0VL77, A0A0H0XDH8, C0QZ43	Protein Kinase C	0	0	0	1	10.34	1	0	0	0	2	20.69	5	1	10.34	8	0	0	0	1	10.34	2	0	0	1	0	0	0
C0QZ49	C0QZ49_BRAHW	RUP	BHWA1_00641	A0A0H0TKQ1, A0A0H0UC78, A0A0H0VB64, A0A0H0VK15, A0A0H0WIA8, A0A0H0XJT7, C0QZ49	Unchar C0QZ49	0	0	0	0	0	0	0	0	0	0	0	0	0	0	0	2	1.12	4	1	0.77	3	2	1.5	3	1	0.73	4
C0QZ50	C0QZ50_BRAHW	RP	BHWA1_00642	A0A0H0UCX5, A0A0H0W3C9, C0QZ50	Anti-sigma factor antagonist	0	0	0	1	10.91	1	0	0	0	2	29.09	6	0	0	0	0	0	0	1	10	8	0	0	0	0	0	0
C0QZ53	C0QZ53_BRAHW	RP	BHWA1_00645	A0A0H0VS55, C0QZ53	Regulatory protein TetR family	0	0	0	0	0	0	0	0	0	0	0	0	0	0	0	0	0	0	0	0	0	1	9.74	1	0	0	0
C0QZ67	C0QZ67_BRAHW	RP	vacB	A0A0H0U659, A0A0H0UEV7, A0A0H0UPF9, A0A0H0V7J3, A0A0H0V8U6, A0A0H0VXL5, A0A0H0WE62, C0QZ67	Ribonuclease R	0	0	0	0	0	0	0	0	0	1	2.27	4	0	0	0	5	8.93	13	1	2.27	2	0	0	0	1	2.27	2
C0QZ68	C0QZ68_BRAHW	RP	BHWA1_00660	A0A0H0U9E5, A0A0H0UL09, A0A0H0VEW2, A0A0H0WD82, A0A0H0WI44, A0A0H0WYC9, C0QWG7, C0QZ68	Unchar C0QZ68	0	0	0	0	0	0	0	0	0	0	0	0	0	0	0	0	0	0	0	0	0	1	4.47	7	0	0	0
C0QZ69	C0QZ69_BRAHW	RP	BHWA1_00661	A0A0H0UIT1, A0A0H0UNF4, A0A0H0VE60, C0QZ69	NHL repeat containing protein	0	0	0	0	0	0	0	0	0	0	0	0	1	2.14	3	0	0	0	2	4.86	5	0	0	0	2	4	3
C0QZ72	C0QZ72_BRAHW	RP	fliI	A0A0H0V6M9, A0A0H0WI41, C0QZ72	Flagellar biosynthesis/type III secretory pathway ATPase	0	0	0	0	0	0	0	0	0	0	0	0	0	0	0	0	0	0	0	0	0	0	0	2	0	0	0
C0QZ73	C0QZ73_BRAHW	RP	fliH	A0A0H0WNU6, C0QZ73	Flagellar assembly protein H	0	0	0	0	0	0	0	0	0	8	28	20	11	40.33	53	14	44.33	62	6	29	10	16	52.33	67	6	27	17
C0QZ74	C0QZ74_BRAHW	RP	fliG	A0A0H0TNA6, A0A0H0UIS7, C0QZ74	Flagellar motor switch protein FliG	0	0	0	0	0	0	0	0	0	11	40.52	35	6	28.28	16	8	36.73	35	6	26.53	28	13	45.19	79	9	38.78	38
C0QZ75	C0QZ75_BRAHW	RP	fliF	A0A0H0X2N3, C0QZ75	Flagellar MS-ring protein	1	3.88	2	0	0	0	1	3.53	5	0	0	0	3	6.17	3	0	0	0	1	2.47	6	5	11.82	39	1	2.47	8
C0QZ78	C0QZ78_BRAHW	RP	BHWA1_00672	A0A0H0VUN3, C0QZ78	Unchar C0QZ78	0	0	2	0	0	0	0	0	0	5	31.85	20	2	19.26	12	2	20.74	3	1	9.63	8	0	0	0	0	0	0
C0QZ79	C0QZ79_BRAHW	RP	gmk	A0A0H0W8A7, C0QZ79	Guanylate kinase	0	0	0	0	0	0	0	0	0	0	0	0	0	0	0	2	17.49	3	0	0	0	0	0	0	0	0	0
C0QZ80	C0QZ80_BRAHW	RP	gltX	A0A0H0UD17, C0QZ80	Glutamate--tRNA ligase	0	0	0	0	0	0	0	0	0	9	25.16	15	14	42.41	89	15	42.62	74	6	13.93	21	11	35.76	46	2	6.86	7
C0QZ81	C0QZ81_BRAHW	UP	BHWA1_00675	A0A0H0VXI2, C0QZ81	REC, Signal receiver domain protein	0	0	0	0	0	0	0	0	0	2	40	2	3	43.08	22	0	0	0	0	0	0	3	46.92	4	0	0	0
C0QZ82	C0QZ82_BRAHW	RP	BHWA1_00676	A0A0H0VS76, A0A0H0XCG9, C0QZ82	Unchar C0QZ82	1	30.43	2	0	0	0	0	0	0	0	0	0	0	0	0	0	0	0	3	52.17	6	5	52.17	22	1	15.94	2
C0QZ83	C0QZ83_BRAHW	UP	BHWA1_00677	A0A0H0TLT8, C0QZ83	SCP-like extracellular protein	0	0	0	0	0	0	0	0	0	2	15.54	3	0	0	0	0	0	0	0	0	0	0	0	0	0	0	0
C0QZ84	HLDD_BRAHW	RP	hldD	A0A0H0TN98, A0A0H0TTS9, A0A0H0U3T4, A0A0H0UNG8, A0A0H0VE78, A0A0H0WKH0, C0QZ84	ADP-L-glycero-D-manno-heptose-6-epimerase	0	0	0	0	0	0	0	0	0	6	28.3	21	4	16.67	25	10	41.19	49	1	4.4	3	1	5.35	8	2	8.49	6
C0QZ85	C0QZ85_BRAHW	RUP	rfaE	A0A0H0TP42, A0A0H0V8M5, A0A0H0XCM0, A0A0H0XH71, C0QZ85	Putative RfaE, ADP-heptose synthase	0	0	0	0	0	0	0	0	0	1	7.03	2	1	7.03	2	2	16.41	3	0	0	0	1	7.03	1	0	0	0
C0QZ87	C0QZ87_BRAHW	RUP	BHWA1_00681	A0A0H0TLA0, A0A0H0TNJ5, A0A0H0U4J9, A0A0H0UJS2, A0A0H0UMX2, A0A0H0V994, A0A0H0VR70, A0A0H0W830, A0A0H0WF16, A0A0H0WG92, A0A0H0XC88, C0QWD4, C0QZ87	Chromosome segregation ATPase	0	0	0	0	0	0	0	0	0	0	0	0	0	0	0	0	0	0	1	5.98	1	0	0	0	0	0	0
C0QZ90	C0QZ90_BRAHW	RP	BHWA1_00684	A0A0H0VQY6, A0A0H0WKH3, A0A0H0XBD6, C0QZ90	Ankyrin repeat-containing protein	0	0	0	0	0	0	0	0	0	1	5.88	1	0	0	0	0	0	0	0	0	0	0	0	0	0	0	0
C0QZ92	C0QZ92_BRAHW	RP	proB	A0A0H0VB21, A0A0H0VSC9, A0A0H0WMZ0, A0A0H0XH59, C0QZ92	Glutamate 5-kinase	0	0	0	0	0	0	0	0	0	2	5.25	3	0	0	0	0	0	0	1	2.62	1	3	13.12	13	0	0	0
C0QZ93	C0QZ93_BRAHW	RP	galT	A0A0H0U4J5, A0A0H0V9A0, A0A0H0WF21, C0QZ93	Galactose-1-phosphate uridylyltransferase	1	6.02	1	0	0	0	0	0	0	0	0	0	0	0	0	2	10.24	5	0	0	0	0	0	0	0	0	0
C0QZ94	C0QZ94_BRAHW	RUP	BHWA1_00688	A0A0H0U636, A0A0H0VJD2, C0QZ94	REC, Signal receiver domain protein	0	0	0	3	20.83	14	0	0	0	7	65	24	6	50	47	5	61.67	22	2	17.5	10	6	61.67	40	2	18.33	6
C0QZ95	C0QZ95_BRAHW	RP	proC	A0A0H0TLS8, A0A0H0TTH1, A0A0H0UET4, A0A0H0WI20, C0QZ95	Pyrroline-5-carboxylate reductase	0	0	0	0	0	0	0	0	0	1	4.94	3	0	0	0	4	21.67	11	0	0	0	0	0	0	0	0	0
C0QZ96	C0QZ96_BRAHW	RUP	BHWA1_00690	A0A0H0U3S4, A0A0H0VQZ1, A0A0H0WU48, C0QZ96	Unchar C0QZ96	0	0	0	0	0	0	0	0	0	1	3.95	0	0	0	0	0	0	0	0	0	0	0	0	0	0	0	0
C0QZ99	C0QZ99_BRAHW	RP	pep	A0A0H0TJR1, A0A0H0TNU4, A0A0H0UCM3, A0A0H0UMY3, C0QZ99	Peptidase	0	0	0	0	0	0	0	0	0	1	1.95	1	0	0	0	5	13.38	17	0	0	0	0	0	0	0	0	0
C0QZA1	C0QZA1_BRAHW	RP	BHWA1_00695	A0A0H0VX77, A0A0H0XAJ6, C0QZA1	Unchar C0QZA1	0	0	0	0	0	0	0	0	0	0	0	0	0	0	0	0	0	0	3	6.82	13	1	2.92	2	8	31.82	21
C0QZA2	C0QZA2_BRAHW	RUP	BHWA1_00696	A0A0H0X8D9, A0A0H0XBE6, C0QZA2	ABC-type transport system, ATPase component	0	0	0	0	0	0	2	12.95	5	0	0	0	0	0	0	0	0	0	2	10.79	4	0	0	0	0	0	0
C0QZA3	C0QZA3_BRAHW	RP	rsgA	A0A0H0X2L0, C0QZA3, Q7X3H8	Ferritin	5	33.33	12	0	0	0	3	24.44	12	12	65	47	13	60	80	0	0	0	7	55.56	30	0	0	0	0	0	0
C0QZA6	C0QZA6_BRAHW	RUP	BHWA1_00700	A0A0H0U4I7, A0A0H0UMY9, A0A0H0V571, A0A0H0VD58, A0A0H0WF36, A0A0H0WG82, C0QZA6	HepA, Superfamily II D/R helicase, SNF2 family	0	0	0	0	0	0	0	0	0	0	0	0	0	0	0	0	0	0	0	0	0	1	0.78	0	0	0	0
C0QZA8	C0QZA8_BRAHW	RP	fliD	A0A0H0V7D9, A0A0H0V846, A0A0H0VKH2, A0A0H0WD30, A0A0H0XAK0, C0QZA8	Flagellar hook-associated protein 2	0	0	0	0	0	0	0	0	0	2	4.09	2	1	3.41	1	2	2.86	3	0	0	0	0	0	0	0	0	0
C0QZC1	C0QZC1_BRAHW	UP	cheW	A0A0H0W5W1, C0QZC1	Purine-binding chemotaxis protein	0	0	0	0	0	0	0	0	0	3	27.67	26	5	35.85	44	3	27.67	25	2	20.13	4	1	12.58	3	2	20.13	9
C0QZC2	C0QZC2_BRAHW	RUP	sbcD	A0A0H0TXJ4, A0A0H0TYS8, A0A0H0UIP1, A0A0H0WF45, A0A0H0X538, C0QZC2	Putative exonuclease	0	0	0	0	0	0	0	0	0	0	0	0	0	0	0	0	0	0	0	0	0	0	0	0	1	6.18	1
C0QZC3	C0QZC3_BRAHW	RUP	BHWA1_00717	A0A0H0TW81, A0A0H0UPK0, A0A0H0V8C3, A0A0H0VKI3, A0A0H0WL01, A0A0H0X617, A0A0H0X8C4, C0QZC3	Unchar C0QZC3	0	0	0	0	0	0	0	0	0	0	0	0	0	0	0	0	0	0	0	0	0	0	0	0	1	1.53	4
C0QZC4	C0QZC4_BRAHW	RP	BHWA1_00718	A0A0H0U3H4, A0A0H0U4F2, A0A0H0UCK0, A0A0H0V6R5, A0A0H0WSA6, A0A0H0XBY0, A0A0H0XCM2, C0QZC4	Unchar C0QZC4	0	0	0	0	0	0	0	0	0	0	0	0	0	0	0	0	0	0	0	0	0	0	0	2	0	0	0
C0QZC6	C0QZC6_BRAHW	RUP	pepP	A0A0H0TZM9, A0A0H0U0V3, A0A0H0UEP2, A0A0H0UN06, A0A0H0VDC0, A0A0H0VKP0, A0A0H0WNN9, C0QZC6	Xaa-Pro aminopeptidase	0	0	0	0	0	0	0	0	0	0	0	0	1	2.51	4	0	0	0	0	0	0	0	0	0	0	0	0
C0QZD0	RL20_BRAHW	RP	rplT	A0A0H0V7T1, C0QZD0	50S ribosomal protein L20	6	26.5	33	3	26.5	6	3	18.8	24	7	26.5	37	2	17.95	10	3	18.8	27	7	32.48	29	5	18.8	24	4	18.8	17
C0QZD1	RL35_BRAHW	RP	rpmI	A0A0H0V8L3, A0A0H0WEB3, C0QZD1	50S ribosomal protein L35	14	70.15	87	9	31.34	19	22	74.63	122	11	47.76	36	1	17.91	6	5	17.91	28	2	17.91	9	2	17.91	18	2	17.91	8
C0QZD2	C0QZD2_BRAHW	RP	infC	A0A0H0VCW1, A0A0H0X737, C0QZD2	Translation initiation factor IF-3	0	0	0	0	0	0	0	0	0	0	0	0	1	8.25	9	4	26.29	17	0	0	0	2	10.82	7	2	13.92	10
C0QZD3	C0QZD3_BRAHW	RP	thrS	A0A0H0UTQ3, C0QZD3	Threonine--tRNA ligase	0	0	0	1	1.4	1	0	0	0	25	45.26	107	13	25.51	44	20	40.75	141	22	41.21	79	22	38.88	101	14	29.7	35
C0QZD7	C0QZD7_BRAHW	RP	BHWA1_00731	A0A0H0UMF4, A0A0H0V6S3, C0QZD7	Fructose-bisphosphate aldolase	1	2.5	3	4	11.88	8	0	0	0	21	50.62	109	25	69.38	154	11	33.44	81	0	0	0	12	38.12	65	5	20	20
C0QZD8	C0QZD8_BRAHW	RUP	BHWA1_00732	A0A0H0TZN9, A0A0H0U0W4, A0A0H0U956, A0A0H0VV30, A0A0H0VXL6, A0A0H0XC39, C0QZD8	Unchar C0QZD8	0	0	0	0	0	0	0	0	0	0	0	0	0	0	0	0	0	0	0	0	0	1	8.39	2	0	0	0
C0QZE2	C0QZE2_BRAHW	RP	murfF	A0A0H0U5U5, A0A0H0UBD4, A0A0H0UVF6, A0A0H0V710, A0A0H0VB76, A0A0H0VSC5, A0A0H0WKK6, C0QZE2	UDP-N-acetylmuramoyl-tripeptide--D-alanyl-D-alanine ligase	0	0	0	0	0	0	0	0	0	0	0	0	3	9.56	8	6	14.89	9	0	0	0	1	2.44	3	0	0	0
C0QZE4	C0QZE4_BRAHW	RP	BHWA1_00738	A0A0H0UAN4, A0A0H0UET1, A0A0H0UT69, A0A0H0V7P1, A0A0H0VG33, C0QZE4	Putative YD repeat protein	0	0	0	0	0	0	0	0	0	0	0	0	6	11.13	16	7	11.57	17	1	2.05	2	0	0	0	0	0	0
C0QZE5	C0QZE5_BRAHW	RUP	BHWA1_00739	A0A0H0TQX0, A0A0H0UBV6, A0A0H0VF69, C0QZE5	Unchar C0QZE5	0	0	0	0	0	0	0	0	0	3	8.53	10	0	0	0	0	0	0	0	0	0	0	0	0	0	0	0
C0QZE6	C0QZE6_BRAHW	RP	BHWA1_00740	A0A0H0UGE8, A0A0H0WCV5, C0QZE6	Unchar C0QZE6	0	0	0	0	0	0	0	0	0	5	24.32	11	9	27.03	36	7	33.78	20	1	10.36	4	4	16.67	21	3	10.36	11
C0QZE9	C0QZE9_BRAHW	RP	pfkB	A0A0H0UB87, A0A0H0UUD9, A0A0H0V669, C0QZE9	Carbohydrate kinase, PfkB family	0	0	0	0	0	0	0	0	0	0	0	0	2	7	6	0	0	0	0	0	0	0	0	0	0	0	0
C0QZF0	C0QZF0_BRAHW	RP	pbp3	A0A0H0UAN6, A0A0H0UT72, A0A0H0V7N6, C0QZF0	Penicillin-binding protein 3	0	0	0	0	0	0	0	0	0	0	0	0	0	0	0	0	0	0	1	1.74	27	0	0	0	1	1.74	5
C0QZF1	C0QZF1_BRAHW	RUP	BHWA1_00746	A0A0H0U3F2, A0A0H0V8H3, A0A0H0VF63, A0A0H0VSI0, A0A0H0WCW0, C0QZF1	Extracellular solute-binding protein, family 5	0	0	0	0	0	0	0	0	0	0	0	0	0	0	0	0	0	0	3	7.21	8	0	0	0	0	0	0
C0QZF3	C0QZF3_BRAHW	RP	BHWA1_00748	A0A0H0U5T8, A0A0H0UVG4, A0A0H0WHK8, C0QZF3	Unchar C0QZF3	0	0	0	0	0	0	0	0	0	0	0	0	0	0	0	0	0	0	1	4.09	8	1	4.09	4	1	4.09	1
C0QZF4	C0QZF4_BRAHW	RP	BHWA1_00749	A0A0H0U939, A0A0H0XN38, C0QZF4	TPR domain-containing protein	0	0	0	0	0	0	0	0	0	0	0	0	0	0	0	0	0	0	1	10	2	0	0	0	0	0	0
C0QZF7	C0QZF7_BRAHW	RUP	BHWA1_00752	A0A0H0TY52, A0A0H0U4H4, A0A0H0U8U8, A0A0H0UCU8, A0A0H0VGD8, A0A0H0WED1, C0QZF7	Unchar C0QZF7	0	0	0	0	0	0	0	0	0	0	0	0	4	6.6	6	0	0	0	0	0	0	2	4.05	7	1	2.31	3
C0QZF9	C0QZF9_BRAHW	RP	BHWA1_00754	A0A0H0UB76, A0A0H0XEW9, C0QZF9	Unchar C0QZF9	3	9.72	5	3	13.89	7	0	0	0	0	0	0	0	0	0	0	0	0	1	5.21	3	0	0	0	0	0	0
C0QZG0	C0QZG0_BRAHW	RUP	BHWA1_00755	A0A0H0TKF0, A0A0H0TQ66, A0A0H0U3I1, A0A0H0UAQ7, A0A0H0VF70, A0A0H0VG16, A0A0H0VJL4, A0A0H0WF83, A0A0H0WVZ8, A0A0H0X955, C0QZG0	Unchar C0QZG0	0	0	0	0	0	0	0	0	0	0	0	0	0	0	0	1	2.24	2	0	0	0	0	0	0	0	0	0
C0QZG1	C0QZG1_BRAHW	RUP	BHWA1_00756	A0A0H0TLR0, A0A0H0TQ54, A0A0H0U3E1, A0A0H0U906, A0A0H0UAZ4, A0A0H0V0X7, A0A0H0V6S6, A0A0H0VDT8, A0A0H0VF57, A0A0H0VIX0, A0A0H0WBY3, A0A0H0XAL2, A0A0H0XAX6, C0QZG1	Unchar C0QZG1	0	0	0	0	0	0	0	0	0	2	3.03	2	0	0	0	3	4.55	3	1	2.45	2	1	2.45	3	1	2.45	2
C0QZG3	C0QZG3_BRAHW	RP	fucA	A0A0H0TR28, A0A0H0U9K7, A0A0H0UD23, C0QZG3	L-fuculose phosphate aldolase	0	0	0	0	0	0	0	0	0	1	5.91	2	1	6.82	1	0	0	0	1	9.09	2	0	0	0	0	0	0
C0QZG8	C0QZG8_BRAHW	RP	BHWA1_00763	A0A0H0WDA7, C0QZG8	FMN-binding domain protein	0	0	0	2	12.71	5	0	0	0	1	9.32	10	1	9.32	1	1	9.32	11	2	13.56	11	1	9.32	1	1	9.32	5
C0QZH0	C0QZH0_BRAHW	RP	BHWA1_00765	A0A0H0UIT6, A0A0H0UZ79, A0A0H0VGQ9, A0A0H0WC80, C0QZH0	Unchar C0QZH0	0	0	0	0	0	0	0	0	0	3	7.42	7	2	4.27	4	5	12.43	9	0	0	0	1	2.78	2	0	0	0
C0QZH1	C0QZH1_BRAHW	RUP	BHWA1_00766	A0A0H0TJN3, A0A0H0UI59, A0A0H0WQS8, A0A0H0XJR5, C0QZH1	Predicted hydrolase of the metallo-beta-lactamase superfamily	0	0	0	0	0	0	0	0	0	0	0	0	0	0	0	1	2.21	4	1	1.74	1	0	0	0	1	2.21	1
C0QZH3	C0QZH3_BRAHW	RP	BHWA1_00768	A0A0H0UB03, A0A0H0WP16, A0A0H0X832, A0A0H0XET4, C0QZH3	Unchar C0QZH3	0	0	0	1	4.81	2	0	0	0	0	0	0	0	0	0	0	0	0	0	0	0	0	0	0	0	0	0
C0QZH5	C0QZH5_BRAHW	RP	BHWA1_00770	A0A0H0TR37, A0A0H0X9Q3, A0A0H0XD34, C0QZH5	Unchar C0QZH5	0	0	0	0	0	0	0	0	0	0	0	0	0	0	0	0	0	0	1	15.6	3	0	0	0	0	0	0
C0QZH9	C0QZH9_BRAHW	UP	gatC	A0A0H0WW18, C0QZH9	Putative Glu-tRNA(Gln) amidotransferase, C subunit	1	19.63	5	6	39.25	31	3	25.23	14	3	48.6	20	4	50.47	35	5	50.47	22	3	50.47	15	4	50.47	38	3	48.6	5
C0QZI0	C0QZI0_BRAHW	RP	pbp1	A0A0H0UD36, A0A0H0UZQ6, A0A0H0VAQ6, A0A0H0WN71, C0QZI0	Transpeptidase involved in peptidoglycan synthesis (Penicillin-binding protein 2)	0	0	0	0	0	0	0	0	0	0	0	0	0	0	0	0	0	0	0	0	0	1	1.79	4	1	1.49	1
C0QZI2	C0QZI2_BRAHW	RP	spoIIE	A0A0H0XJS5, C0QZI2	SpoIIE, Stage II sporulation protein E (SpoIIE)	0	0	0	0	0	0	0	0	0	0	0	0	1	2.09	4	0	0	0	0	0	0	0	0	0	0	0	0
C0QZI3	C0QZI3_BRAHW	RP	BHWA1_00778	A0A0H0WQQ5, C0QZI3	GPR1/FUN34/yaaH family protein	0	0	0	0	0	0	0	0	0	0	0	0	0	0	0	0	0	0	1	6.4	3	0	0	0	0	0	0
C0QZI4	C0QZI4_BRAHW	RP	BHWA1_00779	A0A0H0TR25, C0QZI4	Unchar C0QZI4	0	0	0	0	0	0	0	0	0	8	31.38	20	2	8.37	8	0	0	0	3	11.3	11	4	20.92	16	3	15.9	7
C0QZI7	C0QZI7_BRAHW	RP	BHWA1_00782	A0A0H0TJM2, A0A0H0UI49, A0A0H0V437, A0A0H0VAW6, A0A0H0X8Z7, C0QZI7	Fe-S oxidoreductase	0	0	0	0	0	0	1	2.27	3	0	0	0	0	0	0	2	5.98	2	4	13.61	9	0	0	0	0	0	0
C0QZI8	C0QZI8_BRAHW	RP	BHWA1_00783	A0A0H0X817, C0QZI8	Unchar C0QZI8	0	0	0	1	11.35	2	0	0	0	5	29.19	29	7	24.32	61	6	31.35	26	3	21.08	11	6	30.27	57	4	29.19	7
C0QZJ0	C0QZJ0_BRAHW	RUP	BHWA1_00785	A0A0H0V621, A0A0H0VR23, C0QZJ0	Glycosyl transferase family 2	0	0	0	0	0	0	0	0	0	0	0	0	0	0	0	0	0	0	1	3.7	2	3	15.23	6	0	0	0
C0QZJ1	C0QZJ1_BRAHW	RP	BHWA1_00786	A0A0H0V4R9, A0A0H0VGP1, A0A0H0WKQ3, A0A0H0WUF5, A0A0H0XDZ8, C0QZJ1	Unchar C0QZJ1	0	0	0	0	0	0	0	0	0	2	2	5	0	0	0	3	3.99	17	2	3.55	7	4	7.21	13	3	3.55	11
C0QZJ2	C0QZJ2_BRAHW	RP	rlmN	A0A0H0TT45, C0QZJ2	Probable dual-specificity RNA methyltransferase RlmN	0	0	0	0	0	0	0	0	0	0	0	0	0	0	0	3	11.4	9	0	0	0	0	0	0	0	0	0
C0QZJ5	C0QZJ5_BRAHW	RP	recN	A0A0H0TPW7, A0A0H0TR57, A0A0H0VC93, A0A0H0VUJ0, A0A0H0WEF1, C0QZJ5	DNA repair protein RecN	0	0	0	0	0	0	0	0	0	0	0	0	3	8.08	5	0	0	0	0	0	0	1	2.11	5	0	0	0
C0QZJ8	C0QZJ8_BRAHW	RUP	BHWA1_00793	A0A0H0V3R9, A0A0H0XEV3, C0QZJ8	Iron only hydrogenase large subunit, C-terminal domain protein	0	0	0	3	12.04	5	1	5.1	1	4	10	8	4	7.35	23	5	11.43	13	4	9.39	10	2	4.9	14	3	4.9	10
C0QZK0	C0QZK0_BRAHW	RP	BHWA1_00795	A0A0H0TPW1, C0QZK0	Fibronectin type III domain containing protein	0	0	0	0	0	0	0	0	0	2	4.89	4	0	0	0	0	0	0	1	2.55	5	0	0	0	0	0	0
C0QZK1	C0QZK1_BRAHW	RP	BHWA1_00796	A0A0H0TWG5, C0QZK1	TPR domain-containing protein	0	0	0	0	0	0	0	0	0	0	0	0	0	0	0	0	0	0	1	3.48	2	2	3.83	10	1	3.48	2
C0QZK3	AROA_BRAHW	RP	aroA	A0A0H0V9X2, C0QZK3	3-phosphoshikimate 1-carboxyvinyltransferase	0	0	0	0	0	0	0	0	0	1	2.38	1	0	0	0	0	0	0	0	0	0	0	0	0	0	0	0
C0QZK4	C0QZK4_BRAHW	RP	ftsY	A0A0H0TKB3, A0A0H0V5G0, A0A0H0VBM6, A0A0H0XEV7, C0QZK4	Signal recognition particle receptor FtsY	0	0	0	0	0	0	0	0	0	4	18.58	10	1	4.33	1	0	0	0	8	31.89	27	9	37.46	45	6	30.03	25
C0QZK5	C0QZK5_BRAHW	RUP	BHWA1_00800	A0A0H0TLN1, A0A0H0X9T7, C0QZK5	Putative rubrerythrin	0	0	0	10	32.18	29	0	0	0	3	16.34	9	1	5.94	5	3	16.34	7	3	13.86	8	1	5.94	2	0	0	0
C0QZK6	C0QZK6_BRAHW	RP	BHWA1_00801	A0A0H0VAN0, A0A0H0VGM9, C0QZK6	Transcriptional regulator containing a DNA-binding HTH domain and an aminotransferase domain (MocR family)	0	0	0	0	0	0	0	0	0	0	0	0	0	0	0	8	28.86	37	0	0	0	0	0	0	0	0	0
C0QZK7	C0QZK7_BRAHW	RUP	BHWA1_00802	A0A0H0V4R0, A0A0H0WFD2, A0A0H0WQP6, C0QZK7	Putative transcript cleavage factor/TPR domain containing protein	0	0	0	0	0	0	0	0	0	15	24.22	45	25	38.5	110	14	26.12	71	7	11.97	19	0	0	0	0	0	0
C0QZL2	C0QZL2_BRAHW	RP	BHWA1_00807	A0A0H0TQ01, A0A0H0TQ81, C0QZL2	Putative cytidylate kinase	0	0	0	0	0	0	0	0	0	7	27.32	25	4	18.05	18	4	17.07	19	4	21.95	14	5	22.93	32	2	11.22	5
C0QZL3	C0QZL3_BRAHW	RP	BHWA1_00808	A0A0H0VAU6, C0QZL3	Site-determining protein	1	4.51	1	0	0	0	1	3.01	4	1	3.76	2	0	0	0	0	0	0	2	7.52	4	4	14.66	6	0	0	0
C0QZL4	C0QZL4_BRAHW	RP	BHWA1_00809	A0A0H0TT65, C0QZL4	Unchar C0QZL4	0	0	0	0	0	0	0	0	0	3	43.75	4	4	71.88	12	0	0	1	1	25	1	2	39.06	7	0	0	0
C0QZL6	C0QZL6_BRAHW	RUP	abgB	A0A0H0TLM3, A0A0H0TR55, A0A0H0VC77, A0A0H0W2B9, A0A0H0XF02, C0QZL6	AbgB, Metal-dependent amidase/aminoacylase/carboxypeptidase	0	0	0	0	0	0	0	0	0	3	7.57	5	0	0	0	6	26.7	20	0	0	0	0	0	0	1	6.79	1
C0QZL7	C0QZL7_BRAHW	RP	nifS	A0A0H0TS11, A0A0H0UXE1, A0A0H0WUH8, C0QZL7	NifS, Cysteine sulfinate desulfinase/cysteine desulfurase-like enzyme	0	0	0	2	8.76	3	0	0	0	10	30.93	37	19	39.95	120	9	31.7	35	0	0	0	19	41.49	145	10	35.05	50
C0QZL8	C0QZL8_BRAHW	RP	nifU	A0A0H0UW95, C0QZL8	Nitrogen fixation protein NifU	0	0	0	1	3.61	9	0	0	0	7	29.24	26	8	26.71	59	3	12.64	7	3	16.61	12	9	29.24	77	5	24.91	15
C0QZL9	C0QZL9_BRAHW	UP	BHWA1_00814	A0A0H0WQM1, C0QZL9	Fer2 BFD, BFD-like [2Fe-2S] binding domain protein	0	0	0	2	24.14	12	0	0	0	2	34.48	5	0	0	0	0	0	0	1	20.69	1	1	20.69	4	0	0	0
C0QZM0	C0QZM0_BRAHW	RP	BHWA1_00815	A0A0H0TKA0, A0A0H0UVS6, A0A0H0V657, A0A0H0XF20, C0QZM0	Unchar C0QZM0	0	0	0	0	0	0	1	6.67	6	0	0	0	0	0	0	0	0	0	0	0	0	0	0	0	0	0	0
C0QZM1	C0QZM1_BRAHW	RP	BHWA1_00816	A0A0H0VR54, A0A0H0VUR6, A0A0H0VWS3, C0QZM1	Putative monogalactosyldiacylglycerol (MGDG) synthase	0	0	0	0	0	0	0	0	0	0	0	0	0	0	0	0	0	0	2	5.39	3	3	9.43	8	0	0	0
C0QZM2	C0QZM2_BRAHW	RP	rpsA	A0A0H0TQQ6, A0A0H0TVL1, C0QZM2	30S ribosomal protein S1	4	8.12	22	1	2.17	1	3	3.07	19	27	60.65	141	22	45.49	110	27	57.04	238	21	52.71	96	20	48.56	127	11	34.12	61
C0QZM3	C0QZM3_BRAHW	RP	cmk	A0A0H0V135, A0A0H0WNS3, C0QZM3	Cytidylate kinase	0	0	0	0	0	0	0	0	0	1	5.38	3	2	13.45	6	4	22.87	8	1	5.38	2	1	5.83	4	1	5.38	1
C0QZM5	C0QZM5_BRAHW	RUP	BHWA1_00820	A0A0H0TT75, A0A0H0TV94, A0A0H0VVV7, A0A0H0WP77, C0QZM5	Unchar C0QZM5	0	0	0	0	0	0	0	0	0	0	0	0	0	0	0	0	0	0	1	2.42	1	0	0	0	0	0	0
C0QZM6	C0QZM6_BRAHW	RP	BHWA1_00821	A0A0H0UK87, A0A0H0WP65, A0A0H0X8X1, C0QZM6	Galactose-1-phosphate uridylyltransferase	1	5.86	2	0	0	0	0	0	0	9	33.02	42	17	29.94	137	8	27.16	31	4	16.98	25	6	13.58	52	2	11.11	4
C0QZN8	C0QZN8_BRAHW	RP	BHWA1_00833	A0A0H0TN10, A0A0H0UGX2, A0A0H0UPE8, A0A0H0UV41, A0A0H0WLV7, C0QZN8	Aldo/keto reductase	0	0	0	0	0	0	0	0	0	0	0	0	1	4.91	5	0	0	0	0	0	0	2	8.77	5	0	0	0
C0QZN9	C0QZN9_BRAHW	RP	mscS	A0A0H0TLN0, A0A0H0TVM2, A0A0H0X106, C0QZN9	Mechanosensitive ion channel	0	0	0	0	0	0	0	0	0	0	0	0	0	0	0	0	0	0	2	8.99	4	0	0	0	0	0	0
C0QZP0	C0QZP0_BRAHW	RP	BHWA1_00835	A0A0H0VFS4, A0A0H0WB00, C0QZP0	Unchar C0QZP0	1	11.07	1	0	0	0	0	0	0	11	40.71	46	10	40.32	24	5	17.39	13	17	67.98	124	14	53.75	50	12	51.78	60
C0QZP3	C0QZP3_BRAHW	RUP	gltP	A0A0H0VQ37, A0A0H0X8F9, C0QZP3	GltP, Na+/H+-dicarboxylate symporter	0	0	0	2	6.81	3	0	0	0	5	17.27	17	2	4.14	10	0	0	0	5	12.65	22	0	0	0	1	2.19	4
C0QZP5	C0QZP5_BRAHW	RUP	malY	A0A0H0TMX9, A0A0H0VR66, C0QZP5	Bifunctional PLP-dependent enzyme with beta-cystathionase and maltose regulon repressor activities	0	0	0	1	3.51	4	0	0	0	10	30.33	36	0	0	0	5	17.54	8	12	29.57	50	0	0	0	7	21.3	26
C0QZQ2	DEF_BRAHW	RP	def	A0A0H0TL24, A0A0H0WLF6, C0QZQ2	Peptide deformylase	0	0	0	0	0	0	0	0	0	0	0	0	0	0	0	1	9.09	1	0	0	0	0	0	0	0	0	0
C0QZQ8	C0QZQ8_BRAHW	RP	BHWA1_00853	A0A0H0TR17, A0A0H0U9T6, A0A0H0UB75, A0A0H0UJG4, A0A0H0VEW6, A0A0H0VSY6, A0A0H0WC10, A0A0H0X4C8, A0A0H0XH87, A0A0H0XK51, C0QZQ8	Unchar C0QZQ8	1	6.59	5	1	6.59	5	1	6.59	3	0	0	0	2	12.64	11	2	10.99	3	0	0	0	1	5.49	5	0	0	0
C0QZQ9	C0QZQ9_BRAHW	RP	arp	A0A0H0U909, A0A0H0UBQ6, A0A0H0UGY4, A0A0H0VC51, A0A0H0VGZ8, A0A0H0VRY0, A0A0H0WFN7, A0A0H0WIA6, A0A0H0X665, C0QZQ9	Ankyrin repeat-containing protein	0	0	0	0	0	0	0	0	0	7	16.94	18	0	0	0	2	5.41	4	9	22.34	36	0	0	0	5	12.79	33
C0QZR1	C0QZR1_BRAHW	RP	BHWA1_00856	A0A0H0TKR7, A0A0H0TKU1, A0A0H0TL29, A0A0H0TR13, A0A0H0U246, A0A0H0U392, A0A0H0U405, A0A0H0U617, A0A0H0U8A9, A0A0H0U908, A0A0H0U9L5, A0A0H0U9U2, A0A0H0U9Z3, A0A0H0UBE2, A0A0H0UBY3, A0A0H0UDA3, A0A0H0UE61, A0A0H0UER2, A0A0H0UFD1, A0A0H0UGZ6, A0A0H0UHV0, A0A0H0UHV7, A0A0H0UJ88, A0A0H0UP64, A0A0H0UQF6, A0A0H0UR39, A0A0H0URQ7, A0A0H0US22, A0A0H0UTP2, A0A0H0UUC5, A0A0H0UUF8, A0A0H0UV58, A0A0H0V3T9, A0A…	Unchar C0QZR1	0	0	0	0	0	0	0	0	0	1	11.21	1	0	0	0	0	0	0	6	24.14	17	0	0	0	2	11.21	5
C0QZR7	C0QZR7_BRAHW	RP	BHWA1_00862	A0A0H0UVS1, A0A0H0V841, A0A0H0VYC7, C0QZR7	Transmembrane protein	1	5.79	1	0	0	0	0	0	0	0	0	0	0	0	0	0	0	0	0	0	0	0	0	0	0	0	0
C0QZS1	C0QZS1_BRAHW	RUP	bitB	A0A0H0TMS3, A0A0H0TN04, A0A0H0TRY9, A0A0H0TSQ2, A0A0H0TSV7, A0A0H0TUY8, A0A0H0TVI5, A0A0H0U231, A0A0H0U742, A0A0H0U9D6, A0A0H0UB84, A0A0H0UE93, A0A0H0UEP9, A0A0H0UEX0, A0A0H0UFD8, A0A0H0UFE1, A0A0H0UH93, A0A0H0UIC3, A0A0H0UJJ5, A0A0H0USS6, A0A0H0UUC9, A0A0H0UV73, A0A0H0UWN2, A0A0H0UX10, A0A0H0UXV1, A0A0H0UY13, A0A0H0UZK9, A0A0H0V0W5, A0A0H0V1K8, A0A0H0V2U6, A0A0H0V3S9, A0A0H0V6S1, A0A0H0VFQ7, A0A…	Periplasmic-iron-binding protein BitB	0	0	0	0	0	0	0	0	0	1	12.5	4	2	8.93	10	1	4.48	2	0	0	0	4	18.81	11	0	0	0
C0QZS2	C0QZS2_BRAHW	RUP	bitA	A0A0H0TSQ2, A0A0H0TV05, A0A0H0U742, A0A0H0UEX0, A0A0H0UH93, A0A0H0UIE5, A0A0H0UJJ5, A0A0H0UWN2, A0A0H0UX10, A0A0H0V0W5, A0A0H0V1K8, A0A0H0V5M3, A0A0H0V6S1, A0A0H0VG02, A0A0H0VMK3, A0A0H0WFB1, A0A0H0WIQ9, A0A0H0WWZ2, C0QZS2, C0QZS4, Q9Z4R9	Periplasmic-iron-binding protein BitA	0	0	0	1	12.27	1	0	0	0	0	0	0	6	66.67	24	0	0	0	0	0	0	7	65.89	44	2	17.05	6
C0QZS3	C0QZS3_BRAHW	RUP	bitB	A0A0H0TMS3, A0A0H0TSV7, A0A0H0U9D6, A0A0H0UEP9, A0A0H0UFD8, A0A0H0UIC3, A0A0H0USS6, A0A0H0UUC9, A0A0H0UV73, A0A0H0V2U6, A0A0H0VH90, A0A0H0VJE2, A0A0H0VMK3, A0A0H0VN93, A0A0H0WCI2, A0A0H0WE87, A0A0H0WFL1, A0A0H0WP75, A0A0H0WUW7, A0A0H0WXY4, A0A0H0XBF9, C0QZS3, C0QZS4, O54368, O54369	Periplasmic-iron-binding protein BitB	0	0	0	0	0	0	0	0	0	2	19.28	3	5	20	37	0	0	0	5	12.41	9	5	37.5	43	3	19.28	13
C0QZS4	C0QZS4_BRAHW	RUP	bitC	A0A0H0TI33, A0A0H0TLF9, A0A0H0TMS3, A0A0H0U231, A0A0H0UB84, A0A0H0UIE5, A0A0H0USS6, A0A0H0UV73, A0A0H0V0W5, A0A0H0V5M3, A0A0H0VJU5, A0A0H0VKP8, A0A0H0WCG2, A0A0H0WP75, A0A0H0X315, C0QZS4, O54369	Periplasmic-iron-binding protein BitC	0	0	0	0	0	0	0	0	0	0	0	0	5	30	24	1	12.32	1	1	12.32	1	5	21.18	48	2	12.32	8
C0QZS5	C0QZS5_BRAHW	RUP	bitD	A0A0H0UQ11, A0A0H0W0Y9, A0A0H0XHI8, C0QZS5, O54370	Polyamine-transporting ATPase	0	0	0	2	6.15	5	0	0	0	0	0	0	9	32.89	39	3	10.96	7	3	10.16	6	14	41.98	90	8	26.47	21
C0QZS6	C0QZS6_BRAHW	UP	bitE	A0A0H0UDH3, C0QZS6	Putative permease BitE	0	0	0	0	0	0	0	0	0	0	0	0	0	0	0	0	0	0	0	0	0	2	4.55	5	0	0	0
C0QZS7	SECA_BRAHW	RP	secA	A0A0H0UH87, A0A0H0URK1, A0A0H0V2H1, A0A0H0VKI9, A0A0H0WK04, A0A0H0WT43, A0A0H0XGM4, C0QZS7	Protein translocase subunit SecA	1	2.04	4	1	2.04	1	0	0	0	0	0	0	0	0	0	0	0	0	0	0	0	0	0	0	0	0	0
C0QZT1	C0QZT1_BRAHW	RP	BHWA1_00876	A0A0H0UC41, A0A0H0UJC9, A0A0H0V3C5, A0A0H0VS64, A0A0H0W0Y5, C0QZT1	Unchar C0QZT1	0	0	0	2	2.86	2	0	0	0	0	0	0	0	0	0	0	0	0	0	0	0	1	2.29	10	0	0	0
C0QZT2	C0QZT2_BRAHW	RP	BHWA1_00877	A0A0H0UI76, A0A0H0V3C5, A0A0H0VRG0, C0QZT2	Unchar C0QZT2	0	0	0	0	0	0	0	0	0	0	0	0	3	7.88	8	0	0	0	0	0	0	4	11.15	21	0	0	0
C0QZT9	C0QZT9_BRAHW	RP	BHWA1_00886	A0A0H0UPJ2, A0A0H0V471, A0A0H0XFR5, C0QZT9	ABC transporter substrate binding protein	0	0	0	0	0	0	0	0	0	5	22.43	21	7	39.25	15	0	0	0	3	15.26	8	11	47.66	47	0	0	0
C0QZU0	C0QZU0_BRAHW	UP	BHWA1_00887	A0A0H0V863, C0QZU0	DegT/DnrJ/EryC1/StrS aminotransferase family protein	0	0	0	0	0	0	0	0	0	1	3.71	1	0	0	0	5	24	18	0	0	0	1	3.71	2	0	0	0
C0QZU4	C0QZU4_BRAHW	RUP	BHWA1_00891	A0A0H0TYH2, A0A0H0X1B4, C0QZU4	Periplasmic solute binding protein	0	0	0	0	0	0	0	0	0	0	0	0	2	11.85	2	0	0	0	1	4.53	5	2	12.54	6	1	8.01	1
C0QZV0	C0QZV0_BRAHW	RP	BHWA1_00897	A0A0H0UBG8, A0A0H0UQJ0, A0A0H0V1A7, A0A0H0W0F9, C0QZV0	Transmembrane protein	0	0	0	0	0	0	0	0	0	1	10	2	1	10	1	0	0	0	1	10	2	1	10	10	1	10	3
C0QZV1	C0QZV1_BRAHW	RP	BHWA1_00898	A0A0H0VCF8, C0QZV1	Cupin domain containing protein	0	0	0	0	0	0	0	0	0	1	10	1	0	0	0	0	0	0	0	0	0	0	0	0	0	0	0
C0QZV2	C0QZV2_BRAHW	RP	pyrG	A0A0H0U4V5, A0A0H0V5Q1, C0QZV2	CTP synthase	0	0	0	0	0	0	0	0	0	7	18.22	16	9	22.3	25	14	27.88	76	3	5.02	18	8	19.7	36	4	12.08	9
C0QZV6	PSUG_BRAHW	RP	psuG	A0A0H0V1V0, A0A0H0W0W4, A0A0H0WT79, A0A0H0XHG7, A0A0H0XQR5, C0QZV6	Pseudouridine-5'-phosphate glycosidase	0	0	0	0	0	0	0	0	0	0	0	0	0	0	0	3	13.64	5	0	0	0	0	0	0	0	0	0
C0QZV8	RECR_BRAHW	RP	recR	A0A0H0UDF2, C0QZV8	Recombination protein RecR	0	0	0	0	0	0	0	0	0	0	0	0	0	0	0	1	9.45	2	0	0	0	0	0	0	0	0	0
C0QZV9	C0QZV9_BRAHW	RUP	BHWA1_00906	A0A0H0TYI7, A0A0H0VZ31, C0QZV9	Unchar C0QZV9	0	0	0	0	0	0	0	0	0	3	31.94	8	2	21.53	9	4	37.5	25	0	0	0	1	10.42	2	3	29.86	6
C0QZW3	C0QZW3_BRAHW	RUP	BHWA1_00910	A0A0H0VKJ9, A0A0H0VZZ8, A0A0H0XQZ8, C0QZW3	DP-dependent 7-alpha-hydroxysteroid dehydrogenase	0	0	0	1	4.49	4	0	0	0	0	0	0	2	10.49	11	0	0	0	0	0	0	0	0	0	0	0	0
C0QZW8	C0QZW8_BRAHW	RP	BHWA1_00915	A0A0H0U6P7, A0A0H0UPQ3, A0A0H0WYH0, C0QZW8	MoxR-like ATPase	0	0	0	0	0	0	0	0	0	13	45.15	54	4	17.88	13	16	62.25	95	9	31.82	48	8	27.88	29	6	25.45	15
C0QZX1	DAPF_BRAHW	RP	dapF	A0A0H0UIA2, A0A0H0V1V6, A0A0H0XJ47, C0QZX1	Diaminopimelate epimerase	0	0	0	0	0	0	0	0	0	1	6.09	4	0	0	0	2	10.75	7	0	0	0	0	0	0	1	6.09	1
C0QZX4	C0QZX4_BRAHW	RUP	BHWA1_00921	A0A0H0U9Q8, A0A0H0UB41, A0A0H0UKH9, A0A0H0UQ58, A0A0H0V2K5, A0A0H0V3C6, A0A0H0W097, A0A0H0WK43, A0A0H0WYD7, A0A0H0XHJ6, A0A0H0XKW1, C0QZX4	Putative alpha-2-macroglobulin domain protein	0	0	0	0	0	0	0	0	0	22	18.96	54	1	0.57	1	0	0	0	2	1.35	2	0	0	0	0	0	0
C0QZX8	C0QZX8_BRAHW	RP	scpA	A0A0H0U9R3, A0A0H0UB36, A0A0H0V7C3, A0A0H0WT61, A0A0H0XHJ3, A0A0H0XQT1, C0QZX8	Puttative segregation and condensation protein A	0	0	0	0	0	0	0	0	0	0	0	0	0	0	0	3	12.92	5	0	0	0	0	0	0	0	0	0
C0QZX9	C0QZX9_BRAHW	RP	BHWA1_00926	A0A0H0TMS9, A0A0H0U6F7, A0A0H0UC14, A0A0H0V4R7, C0QZX9	Oxidoreductase domain containing protein	0	0	0	0	0	0	0	0	0	1	3.07	2	2	6.13	3	1	3.07	4	8	35.89	35	4	12.88	12	4	14.42	4
C0QZY2	C0QZY2_BRAHW	RP	copZ	A0A0H0TXR3, C0QZY2	CopZ, Copper chaperone	0	0	0	5	56.52	10	0	0	0	2	40.58	3	1	20.29	11	1	20.29	1	1	20.29	3	2	40.58	13	0	0	0
C0QZY4	C0QZY4_BRAHW	RUP	ompR	A0A0H0U6F9, A0A0H0VMF4, C0QZY4	OmpR	0	0	0	0	0	0	0	0	0	5	28.51	20	9	39.04	73	11	52.19	72	0	0	0	7	39.04	46	4	26.75	12
C0QZY5	C0QZY5_BRAHW	RP	BHWA1_00932	A0A0H0URQ8, C0QZY5	Putative iron dependend repressor	0	0	0	2	19.57	2	0	0	0	3	34.06	7	3	34.06	9	4	34.06	13	1	10.14	4	3	34.06	10	3	34.06	4
C0QZZ0	C0QZZ0_BRAHW	RP	BHWA1_00937	A0A0H0UDD1, A0A0H0UIB7, A0A0H0V1D8, A0A0H0V5L2, A0A0H0VVV8, A0A0H0WIC5, A0A0H0WS60, A0A0H0WZ12, A0A0H0XMC2, C0QZZ0	Phosphocarrier protein HPr	0	0	0	0	0	0	0	0	0	1	2.57	1	0	0	0	0	0	0	0	0	0	0	0	0	0	0	0
C0QZZ1	C0QZZ1_BRAHW	RUP	BHWA1_00938	A0A0H0TYL9, A0A0H0U435, A0A0H0UH30, A0A0H0UJ06, A0A0H0V1W9, A0A0H0W1F6, A0A0H0WJA2, A0A0H0XGG8, C0QZZ1	HTH XRE, Helix-turn-helix XRE-family like containing protein	0	0	0	0	0	0	0	0	0	2	3.99	3	3	4.94	8	2	3.8	6	10	24.33	37	0	0	0	2	6.84	5
C0QZZ2	C0QZZ2_BRAHW	RP	BHWA1_00939	A0A0H0UBC7, A0A0H0UPN7, A0A0H0V417, C0QZZ2	Unchar C0QZZ2	1	4.93	4	1	4.93	3	0	0	0	0	0	0	0	0	0	0	0	0	1	4.93	2	0	0	0	1	4.93	2
C0QZZ3	C0QZZ3_BRAHW	RP	BHWA1_00940	A0A0H0TMR6, A0A0H0UB24, A0A0H0UKK0, A0A0H0UQ78, A0A0H0V3B1, A0A0H0V3H8, A0A0H0VYV6, A0A0H0XQU5, C0QZZ3	Unchar C0QZZ3	0	0	0	0	0	0	0	0	0	0	0	0	0	0	0	0	0	0	0	0	0	0	0	0	1	1.75	1
C0QZZ5	C0QZZ5_BRAHW	RP	mtnA	A0A0H0TPT6, A0A0H0V6J0, A0A0H0V9Y2, A0A0H0VLH2, C0QZZ5	Methylthioribose-1-phosphate isomerase	0	0	0	1	6.34	2	0	0	0	2	9.51	4	1	3.46	1	0	0	0	0	0	0	0	0	0	0	0	0
C0QZZ6	C0QZZ6_BRAHW	RP	mtnK	A0A0H0UBC2, A0A0H0WVA1, A0A0H0XFM8, C0QZZ6	Methylthioribose kinase	0	0	0	0	0	0	0	0	0	2	5.24	4	0	0	0	1	2.14	2	0	0	0	2	5	4	0	0	0
C0QZZ7	C0QZZ7_BRAHW	RP	aspC	A0A0H0TXS3, A0A0H0UB16, A0A0H0V3A7, C0QZZ7	Aspartate aminotransferase	0	0	0	0	0	0	0	0	0	0	0	0	0	0	0	5	14.04	20	0	0	0	0	0	0	0	0	0
C0QZZ8	C0QZZ8_BRAHW	RP	aspC	A0A0H0VV03, A0A0H0W068, C0QZZ8	Aspartate aminotransferase	0	0	0	0	0	0	0	0	0	12	32.41	46	17	48.99	77	15	46.73	112	7	23.12	29	14	33.92	67	7	23.87	23
C0R000	KAD_BRAHW	RP	adk	A0A0H0V6I4, C0R000	Adenylate kinase	0	0	0	0	0	0	0	0	0	16	65.95	85	14	68.65	73	8	53.51	39	12	63.78	59	13	63.78	106	8	55.68	28
C0R001	C0R001_BRAHW	RP	nusB	A0A0H0V7V6, A0A0H0VKL7, C0R001	N utilization substance protein B homolog	0	0	0	0	0	0	0	0	0	1	11.05	1	4	24.31	13	0	0	0	1	11.05	4	1	11.05	5	2	11.05	7
C0R004	C0R004_BRAHW	RUP	BHWA1_00958	A0A0H0U3L6, A0A0H0U4Z0, A0A0H0UPH0, A0A0H0V2N0, A0A0H0VCC1, A0A0H0VKR5, A0A0H0W0L8, A0A0H0XMA7, C0R004	Putative ABC-type transport system protein involved in gliding motility auxiliary component-like protein	0	0	0	0	0	0	0	0	0	1	1.62	1	0	0	0	1	1.62	1	5	9.71	19	3	5.15	7	11	21.32	40
C0R008	C0R008_BRAHW	RP	thi	A0A0H0UBY6, A0A0H0V2N5, A0A0H0V9W6, A0A0H0VGJ4, A0A0H0W2L9, A0A0H0WYA7, C0R008	Thiamine biosynthesis protein	0	0	0	0	0	0	0	0	0	0	0	0	0	0	0	0	0	0	1	4.49	1	0	0	0	0	0	0
C0R010	C0R010_BRAHW	RP	coaE	A0A0H0U4A8, A0A0H0UVX5, C0R010	Dephospho-CoA kinase	0	0	0	0	0	0	0	0	0	0	0	0	0	0	0	0	0	0	0	0	0	0	0	0	1	5.34	2
C0R011	C0R011_BRAHW	RP	BHWA1_00966	A0A0H0URS9, A0A0H0V4P5, A0A0H0VLU7, A0A0H0VWU6, A0A0H0W1P0, A0A0H0XAK8, C0R011	TPR domain-containing protein	0	0	0	0	0	0	0	0	0	1	1.86	1	0	0	0	2	3.73	6	3	5.75	3	0	0	0	2	4.35	2
C0R012	C0R012_BRAHW	RP	ftsZ	A0A0H0U6I0, A0A0H0U8F5, A0A0H0UQQ7, A0A0H0V3J6, A0A0H0V5I7, A0A0H0VKK6, A0A0H0WT26, A0A0H0XF60, C0R012	Cell division protein FtsZ	1	1.81	1	1	3.01	8	3	6.02	8	9	17.92	28	8	15.81	26	12	21.69	45	6	11.75	19	7	13.86	27	4	9.19	12
C0R013	C0R013_BRAHW	RUP	BHWA1_00968	A0A0H0TMW5, A0A0H0U3M2, A0A0H0UA22, A0A0H0UPI0, A0A0H0V2P0, A0A0H0V9W0, A0A0H0WW93, A0A0H0XBD2, C0R013	MiaB-like tRNA modifying enzyme	0	0	0	0	0	0	0	0	0	0	0	0	0	0	0	1	4.32	3	0	0	0	0	0	0	0	0	0
C0R021	C0R021_BRAHW	RP	BHWA1_00976	A0A0H0VFA9, A0A0H0WR31, A0A0H0WZ43, C0R021	Ferredoxin	1	3.21	1	4	10.71	11	1	6.43	3	1	3.93	3	2	7.14	9	1	3.93	1	3	17.5	6	4	20.36	10	0	0	0
C0R023	C0R023_BRAHW	RP	rsxE	A0A0H0WY33, C0R023	Electron transport complex subunit E	0	0	0	0	0	0	0	0	0	0	0	0	1	5.02	1	0	0	0	1	5.02	3	1	5.02	4	0	0	0
C0R024	C0R024_BRAHW	RP	mcpA	A0A0H0UQR8, A0A0H0X4A9, A0A0H0XEP0, C0R024	Methyl-accepting chemotaxis protein McpA	0	0	0	0	0	0	0	0	0	0	0	0	0	0	0	0	0	0	3	3.42	16	0	0	0	2	3.42	5
C0R027	C0R027_BRAHW	RP	BHWA1_00982	C0R027, Q26501	Flagellin	27	61.83	51	0	0	0	7	24.05	30	0	0	0	0	0	0	0	0	0	0	0	0	0	0	0	0	0	0
C0R028	C0R028_BRAHW	RUP	BHWA1_00983	A0A0H0TNR9, A0A0H0UUP7, A0A0H0VC63, C0R028	Unchar C0R028	0	0	0	0	0	0	1	17.6	0	0	0	0	0	0	0	0	0	0	0	0	0	0	0	0	0	0	0
C0R030	C0R030_BRAHW	RP	rpoD	A0A0H0UEW8, C0R030	RNA polymerase sigma factor SigA	0	0	0	0	0	0	1	2.9	1	4	10.73	7	1	3.58	5	13	30.83	49	6	11.41	18	9	21.81	32	12	26.92	38
C0R031	C0R031_BRAHW	RP	dnaG	A0A0H0VC71, A0A0H0VEG1, A0A0H0VF35, A0A0H0VR00, C0R031	DNA primase	0	0	0	0	0	0	0	0	0	1	1.34	4	0	0	0	0	0	0	0	0	0	1	1.34	11	0	0	0
C0R039	C0R039_BRAHW	RP	BHWA1_00994	A0A0H0TQC5, A0A0H0TRD0, A0A0H0TRU8, A0A0H0U9T6, A0A0H0UB75, A0A0H0UJG4, A0A0H0UL09, A0A0H0VGY2, A0A0H0VM84, A0A0H0VSY6, A0A0H0W7M0, A0A0H0W9R4, A0A0H0WC10, A0A0H0WD82, A0A0H0WKF5, A0A0H0WSU8, A0A0H0WYC9, A0A0H0WYM9, A0A0H0X4C8, A0A0H0X7L4, A0A0H0X8A2, A0A0H0XCT1, A0A0H0XK51, C0QWG7, C0QWG9, C0QZQ8, C0R039	Unchar C0R039	1	3.99	3	0	0	0	0	0	0	0	0	0	2	19.49	9	3	31.36	12	0	0	0	1	19.49	2	0	0	0
C0R040	C0R040_BRAHW	RP	bsaA	A0A0H0UEA7, A0A0H0UFJ7, C0R040	Glutathione peroxidase	0	0	0	1	11.86	1	0	0	0	0	0	0	1	12.71	1	0	0	0	0	0	0	2	25.42	6	0	0	0
C0R042	C0R042_BRAHW	UP	tpx	A0A0H0VRR1, C0R042	Peroxiredoxin family, thiol peroxidase	3	33.33	4	4	35.15	13	0	0	0	11	67.27	160	18	87.88	185	8	54.55	102	7	56.36	87	14	87.27	165	6	43.03	42
C0R044	C0R044_BRAHW	RP	BHWA1_00999	A0A0H0UYT8, A0A0H0X8A6, C0R044	Unchar C0R044	1	1.57	1	0	0	0	0	0	0	0	0	0	0	0	0	0	0	0	0	0	0	0	0	0	0	0	0
C0R046	GYRA_BRAHW	RP	gyrA	A0A0H0TY54, A0A0H0WLA0, C0R046	DNA gyrase subunit A	1	3.36	1	2	2.76	3	0	0	0	15	22.66	41	9	13.43	23	24	31.41	128	18	23.02	91	23	35.25	124	16	22.54	67
C0R048	C0R048_BRAHW	RP	BHWA1_01003	A0A0H0TUH4, A0A0H0WTG3, C0R048	ABC transporter ATP-binding protein	0	0	0	0	0	0	0	0	0	0	0	0	0	0	0	1	4.91	2	0	0	0	0	0	0	0	0	0
C0R051	C0R051_BRAHW	RP	mfd	A0A0H0UEA2, A0A0H0UFK7, A0A0H0USC2, A0A0H0UW56, A0A0H0VDP4, A0A0H0VQ58, A0A0H0VQY8, A0A0H0WJF8, A0A0H0WSZ4, A0A0H0XEA9, C0R051	Transcription-repair-coupling factor	0	0	0	0	0	0	0	0	0	0	0	0	0	0	0	0	0	0	1	1.36	0	1	1.36	0	0	0	0
C0R052	C0R052_BRAHW	RP	BHWA1_01007	A0A0H0TY59, A0A0H0UEB8, C0R052	Transcription-repair coupling factor	0	0	0	1	7.79	1	0	0	0	0	0	0	0	0	0	0	0	0	0	0	0	0	0	0	0	0	0
C0R053	C0R053_BRAHW	RUP	fruB	A0A0H0UD99, A0A0H0VRR8, A0A0H0WL93, C0R053	Fructose-1-phosphate kinase	0	0	0	0	0	0	0	0	0	0	0	0	3	12.13	14	1	3.93	4	0	0	0	1	5.25	3	0	0	0
C0R054	C0R054_BRAHW	RUP	fruA	A0A0H0TV92, A0A0H0UG08, A0A0H0UYS9, C0R054	Fused fructose-specific PTS enzymes: IIBcomponent/IIC components	0	0	0	0	0	0	0	0	0	2	5.75	2	0	0	0	1	3.99	1	3	7.99	4	0	0	0	0	0	0
C0R055	C0R055_BRAHW	RUP	BHWA1_01010	A0A0H0UJI0, A0A0H0UJW9, A0A0H0WRQ8, A0A0H0X7A2, A0A0H0XDH6, C0R055	Extracellular solute-binding protein, family 5	0	0	0	0	0	0	0	0	0	4	10.9	12	0	0	0	0	0	0	5	12.59	17	6	15.98	11	0	0	0
C0R059	C0R059_BRAHW	RP	mcpB	A0A0H0U0E9, A0A0H0U6L3, A0A0H0UEU6, A0A0H0UJW4, A0A0H0UPQ4, A0A0H0UWK1, A0A0H0UX15, A0A0H0UYS5, A0A0H0V0H5, A0A0H0VD35, A0A0H0VDS7, A0A0H0VRE3, A0A0H0VS22, A0A0H0WA38, A0A0H0WFC3, A0A0H0WRQ5, A0A0H0X8C5, A0A0H0X973, A0A0H0XDS8, A0A0H0XFD6, A0A0H0XHW2, C0R059, C0R060, C0R061, C0R249	Putative methyl-accepting chemotaxis protein B	0	0	0	0	0	0	0	0	0	0	0	0	1	2.62	3	0	0	0	4	6.16	18	9	20.65	43	3	6.16	10
C0R060	C0R060_BRAHW	RUP	tar5	A0A0H0TWK7, A0A0H0U0E9, A0A0H0UJW4, A0A0H0UP03, A0A0H0UPQ4, A0A0H0UYS5, A0A0H0V0H5, A0A0H0V704, A0A0H0VD35, A0A0H0VEH4, A0A0H0VRE3, A0A0H0WA38, A0A0H0WRQ5, A0A0H0X7V7, A0A0H0X8C5, A0A0H0XFD1, A0A0H0XFD6, C0R060, C0R061	Putative methyl-accepting protein	0	0	0	0	0	0	0	0	0	0	0	0	0	0	0	0	0	0	1	2.17	3	4	58.68	28	3	44.63	10
C0R061	C0R061_BRAHW	RP	mcpB	A0A0H0U0E9, A0A0H0UJW4, A0A0H0UPQ4, A0A0H0UYS5, A0A0H0WRQ5, A0A0H0XFD1, C0R061	Methyl-accepting chemotaxis protein McpB	0	0	0	0	0	0	0	0	0	0	0	0	1	2.01	2	0	0	0	0	0	0	7	13.47	29	4	6.35	11
C0R062	C0R062_BRAHW	RP	BHWA1_01017	A0A0H0U0E9, A0A0H0UJW4, A0A0H0UPQ4, A0A0H0UYS5, A0A0H0WRQ5, A0A0H0XFD1, C0R062	Cache domain-containing protein	0	0	0	0	0	0	0	0	0	0	0	0	0	0	0	0	0	0	0	0	0	1	1.86	3	0	0	0
C0R066	C0R066_BRAHW	RP	BHWA1_01021	A0A0H0TV82, C0R066	Unchar C0R066	0	0	0	0	0	0	0	0	0	20	33.53	66	0	0	0	0	0	0	11	23.1	30	0	0	0	0	0	0
C0R067	C0R067_BRAHW	RP	ispB	A0A0H0UUM4, C0R067	Unchar C0R067	0	0	0	0	0	0	0	0	0	5	41.92	7	0	0	0	0	0	0	2	21.56	5	0	0	0	0	0	0
C0R068	C0R068_BRAHW	RP	yxcA	A0A0H0UDN5, A0A0H0UYS2, A0A0H0WKD7, A0A0H0WSF2, C0R068	CoA enzyme activase	0	0	0	0	0	0	0	0	0	0	0	0	0	0	0	0	0	0	0	0	0	2	1.53	4	0	0	0
C0R072	C0R072_BRAHW	RP	BHWA1_01026	A0A0H0TV72, A0A0H0UFZ6, A0A0H0V8N7, A0A0H0W2T2, A0A0H0XAD5, C0R072	Conserved transmembrane protein	0	0	0	0	0	0	0	0	0	0	0	0	0	0	0	0	0	0	1	2.77	3	3	15.24	10	1	2.77	2
C0R074	GATA_BRAHW	RUP	gatA	A0A0H0UDX2, A0A0H0V7Y8, A0A0H0VAQ2, A0A0H0VM54, A0A0H0WSS4, C0R074	Glutamyl-tRNA(Gln) amidotransferase subunit A	0	0	0	1	2.07	1	0	0	0	8	18.46	26	18	45.85	82	16	44.61	72	5	13.49	15	15	39.63	82	4	9.13	16
C0R075	C0R075_BRAHW	RP	BHWA1_01030	A0A0H0URA3, A0A0H0WT89, A0A0H0X8M6, C0R075	Unchar C0R075	0	0	0	0	0	0	0	0	0	0	0	0	15	35.23	84	14	39.6	85	7	23.49	47	10	30.87	64	7	23.49	33
C0R076	C0R076_BRAHW	RP	rspF	A0A0H0UET3, A0A0H0VFM4, C0R076	30S ribosomal protein S6	1	16.38	1	1	12.93	2	0	0	0	5	55.17	18	1	13.79	4	3	40.52	20	3	33.62	13	4	47.41	7	1	22.41	10
C0R077	C0R077_BRAHW	RP	ssb	A0A0H0UUL8, A0A0H0XAC9, C0R077	Single-stranded DNA-binding protein	0	0	0	0	0	0	0	0	0	1	8.45	2	0	0	0	0	0	0	0	0	0	0	0	0	0	0	0
C0R078	RS18_BRAHW	RP	rpsR	A0A0H0TZX6, C0R078	30S ribosomal protein S18	10	67.57	30	22	69.37	57	7	58.56	13	14	67.57	74	6	49.55	22	4	35.14	39	8	45.95	34	8	37.84	25	6	38.74	16
C0R082	C0R082_BRAHW	RP	rplB	A0A0H0TRQ3, A0A0H0UJU9, A0A0H0V722, A0A0H0V9C3, A0A0H0W2S1, C0R082	Ribose-5-phosphate isomerase B	0	0	0	2	16.78	2	0	0	0	3	27.52	8	1	18.12	11	1	18.12	8	3	18.12	12	2	18.79	5	0	0	0
C0R083	C0R083_BRAHW	RP	BHWA1_01038	A0A0H0UE80, A0A0H0V7Z6, A0A0H0W444, A0A0H0WYL8, A0A0H0XEE1, C0R083	Acyl-ACP thioesterase	0	0	0	0	0	0	0	0	0	1	5.11	2	0	0	0	3	14.89	9	0	0	0	0	0	0	0	0	0
C0R085	C0R085_BRAHW	RP	BHWA1_01040	A0A0H0TUE8, A0A0H0W9K9, C0R085	Unchar C0R085	0	0	0	0	0	0	0	0	0	2	41.03	7	0	0	0	2	28.21	5	0	0	0	0	0	0	0	0	0
C0R086	C0R086_BRAHW	RP	leuB	A0A0H0UP22, C0R086	3-isopropylmalate dehydrogenase	0	0	0	0	0	0	0	0	0	1	3.31	5	4	12.43	24	5	15.47	16	2	5.8	6	3	10.22	16	0	0	0
C0R087	LEUD_BRAHW	RP	leuD	A0A0H0WFE4, C0R087	3-isopropylmalate dehydratase small subunit	0	0	0	0	0	0	0	0	0	1	8.59	2	1	8.59	6	1	8.59	4	1	7.36	3	1	8.59	8	0	0	0
C0R088	C0R088_BRAHW	RP	leuC	A0A0H0UVG5, A0A0H0UYQ4, C0R088	3-isopropylmalate dehydratase large subunit	0	0	0	0	0	0	0	0	0	1	4.58	24	5	17.59	38	4	15.18	26	2	6.99	12	5	19.76	23	2	6.99	4
C0R089	C0R089_BRAHW	RP	leuA	A0A0H0UKM7, A0A0H0URB9, A0A0H0VM42, C0R089	2-isopropylmalate synthase	22	32.93	60	84	53.41	256	17	31.93	42	5	9.04	5	13	29.12	65	1	2.21	3	0	0	0	10	21.29	58	0	0	0
C0R090	ILVC_BRAHW	RP	ilvC	A0A0H0TM35, C0R090	Ketol-acid reductoisomerase	0	0	0	0	0	0	0	0	0	8	31.12	43	5	24.77	16	4	16.31	14	7	29	34	6	30.51	18	0	0	0
C0R091	C0R091_BRAHW	RP	BHWA1_01046	A0A0H0XCN1, C0R091	Acetolactate synthase small subunit	0	0	0	0	0	0	0	0	0	0	0	0	4	37.71	12	4	33.71	12	0	0	0	2	22.86	6	0	0	0
C0R092	C0R092_BRAHW	RP	BHWA1_01047	A0A0H0TRP0, A0A0H0UJU0, A0A0H0UPT2, A0A0H0UUK6, A0A0H0VGU5, A0A0H0VLV9, A0A0H0WRW6, A0A0H0XBT1, A0A0H0XDL3, C0R092	Acetolactate synthase	0	0	0	0	0	0	0	0	0	1	1.8	3	0	0	0	4	8.26	11	2	3.95	5	2	5.39	7	2	3.23	3
C0R094	C0R094_BRAHW	RP	gltS	A0A0H0TLD1, A0A0H0UDM5, A0A0H0URC5, A0A0H0VAS2, A0A0H0XDG2, C0R094	Sodium/glutamate symporter	0	0	0	0	0	0	0	0	0	0	0	0	0	0	0	0	0	0	2	3.56	3	0	0	0	0	0	0
C0R095	C0R095_BRAHW	RP	ppiA	A0A0H0UQC4, C0R095, Q593S3	Peptidyl-prolyl cis-trans isomerase A	0	0	0	0	0	0	0	0	0	10	45.4	43	5	36.2	11	5	35.58	22	4	32.52	15	4	29.45	20	2	13.5	10
C0R096	C0R096_BRAHW	RP	ppiB	A0A0H0WFF7, A0A0H0WLD7, C0R096, Q593S4	Peptidyl-prolyl cis-trans isomerase	0	0	0	0	0	0	0	0	0	3	21.15	11	0	0	0	3	32.69	17	2	23.72	6	0	0	0	0	0	0
C0R097	C0R097_BRAHW	RP	tmpB	A0A0H0UFX8, A0A0H0UK64, A0A0H0UP29, A0A0H0UTG7, A0A0H0V8R0, A0A0H0VFK3, A0A0H0WJC0, A0A0H0WY39, C0R097, C4MGG7	Putative outer membrane protein (TmpB)	0	0	0	0	0	0	0	0	0	28	42.42	250	25	37.7	110	21	37.91	155	15	34.84	106	9	22.75	57	13	30.12	59
C0R098	C0R098_BRAHW	RUP	BHWA1_01053	A0A0H0U0I0, A0A0H0UQV3, A0A0H0UUK1, A0A0H0W2Q5, C0R098	Putative lipoprotein	0	0	0	0	0	0	0	0	0	3	22.45	7	1	5.1	6	0	0	0	2	8.67	5	1	5.1	1	1	5.1	1
C0R099	C0R099_BRAHW	RP	hslJ	A0A0H0TZV4, A0A0H0UVH3, C0R099	Heat shock protein	0	0	0	0	0	0	0	0	0	2	11.04	10	4	15.95	26	0	0	0	2	15.95	14	4	22.7	29	2	11.04	14
C0R0B3	C0R0B3_BRAHW	RP	cadA	A0A0H0U2W3, A0A0H0UD05, A0A0H0UHA7, A0A0H0UP77, A0A0H0V3N1, A0A0H0VPK2, A0A0H0WSP9, A0A0H0XAU8, C0R0B3	Cadmium-translocating P-type ATPase	1	2.02	3	0	0	0	0	0	0	9	18.14	27	0	0	0	0	0	0	9	21.71	54	1	1.71	3	1	1.71	4
C0R0B5	C0R0B5_BRAHW	RP	smpB	A0A0H0V5X9, A0A0H0XAW4, C0R0B5, Q30B67	SmpB outer membrane protein	0	0	0	0	0	0	0	0	0	0	0	0	0	0	0	0	0	0	7	47.31	26	0	0	0	0	0	0
C0R0B6	C0R0B6_BRAHW	RP	BHWA1_01071	A0A0H0U828, A0A0H0UC70, A0A0H0VM28, A0A0H0WC32, A0A0H0X949, A0A0H0XJX8, C0R0B6	Unchar C0R0B6	0	0	0	0	0	0	0	0	0	7	14.24	15	0	0	0	2	3.18	4	11	25.15	39	6	10.3	13	1	1.82	2
C0R0B7	C0R0B7_BRAHW	RP	prmA	A0A0H0U9Q0, A0A0H0UDI7, A0A0H0UTB9, A0A0H0V4D4, A0A0H0VGG4, A0A0H0WEK1, A0A0H0WMA4, A0A0H0X6D2, C0R0B7	Putative ribosomal protein L11 methyltransferase	0	0	0	0	0	0	0	0	0	0	0	0	1	4.86	2	1	4.86	4	0	0	0	0	0	0	1	4.86	1
C0R0B8	PROA_BRAHW	RP	proA	A0A0H0U2W8, A0A0H0U7F1, A0A0H0UHA3, A0A0H0UP81, A0A0H0V3M4, A0A0H0V9T9, A0A0H0VGT2, A0A0H0VPK7, A0A0H0XFS5, C0R0B8	Gamma-glutamyl phosphate reductase	0	0	0	0	0	0	0	0	0	8	20.14	16	5	13.89	40	8	20.14	34	4	11.11	8	3	9.49	14	1	4.4	5
C0R0C3	C0R0C3_BRAHW	RP	soj	A0A0H0XPN9, C0R0C3	Sporulation initiation inhibitor protein Soj	0	0	0	0	0	0	0	0	0	0	0	0	1	5.12	2	0	0	0	2	11.42	3	1	5.12	4	0	0	0
C0R0C4	C0R0C4_BRAHW	RP	spo0J	A0A0H0TYN9, C0R0C4	Stage 0 sporulation protein J	0	0	0	0	0	0	0	0	0	1	7.19	1	0	0	0	0	0	0	0	0	0	0	0	0	0	0	0
C0R0C7	C0R0C7_BRAHW	RP	BHWA1_01082	A0A0H0U0U0, A0A0H0UDI1, A0A0H0V5F3, C0R0C7	Unchar C0R0C7	0	0	0	0	0	0	0	0	0	0	0	0	0	0	0	0	0	0	0	0	0	0	0	0	1	5.14	1
C0R0C8	C0R0C8_BRAHW	UP	BHWA1_01083	A0A0H0X1U0, C0R0C8	Metallo-dependent phosphatase	0	0	0	0	0	0	0	0	0	0	0	0	1	8.49	1	3	11.81	7	0	0	0	0	0	0	0	0	0
C0R0C9	C0R0C9_BRAHW	RP	rny	A0A0H0U8G9, A0A0H0V3X2, A0A0H0XAW5, C0R0C9	Ribonuclease Y	0	0	0	0	0	0	0	0	0	0	0	0	0	0	0	0	0	1	23	41.06	77	0	0	0	0	0	0
C0R0D0	C0R0D0_BRAHW	RP	BHWA1_01085	A0A0H0UBA0, C0R0D0	Rubrerythrin fusion protein	59	69.27	171	55	68.72	217	31	66.48	86	10	52.51	60	13	58.1	84	6	53.07	36	5	29.05	44	7	45.81	48	3	20.67	17
C0R0D2	C0R0D2_BRAHW	RP	BHWA1_01087	A0A0H0UDI0, A0A0H0UTD0, A0A0H0VFH5, C0R0D2	Unchar C0R0D2	0	0	0	1	9.04	1	0	0	0	0	0	0	2	12.65	5	0	0	0	0	0	0	0	0	0	0	0	0
C0R0D4	C0R0D4_BRAHW	RUP	ychF	A0A0H0TYM9, A0A0H0UDJ3, A0A0H0W3U6, C0R0D4	Ribosome-binding ATPase YchF	0	0	0	0	0	0	0	0	0	11	41.53	31	7	22.68	23	12	44.81	48	4	19.4	9	7	20.22	25	6	19.13	7
C0R0D7	C0R0D7_BRAHW	RP	BHWA1_01092	A0A0H0XJQ2, C0R0D7	Unchar C0R0D7	0	0	0	0	0	0	0	0	0	0	0	0	0	0	0	0	0	0	0	0	0	0	0	0	1	3.59	1
C0R0D8	C0R0D8_BRAHW	RP	ribF	A0A0H0UP98, A0A0H0VPM6, A0A0H0XFU6, C0R0D8	Riboflavin biosynthesis protein	0	0	0	0	0	0	0	0	0	0	0	0	0	0	0	2	7.4	3	1	3.86	2	2	8.04	3	0	0	0
C0R0D9	C0R0D9_BRAHW	RP	BHWA1_01094	A0A0H0U8H8, C0R0D9	Unchar C0R0D9	0	0	0	0	0	0	0	0	0	0	0	0	0	0	0	0	0	0	0	0	0	1	13.48	7	0	0	0
C0R0E0	PNP_BRAHW	RP	pnp	A0A0H0U557, A0A0H0V372, A0A0H0WD31, C0R0E0	Polyribonucleotide nucleotidyltransferase	0	0	0	0	0	0	0	0	0	36	47.19	171	17	27.81	52	34	43.68	248	18	31.74	70	24	36.8	124	11	19.1	51
C0R0E1	C0R0E1_BRAHW	RP	arp	A0A0H0TPK0, A0A0H0TWW4, A0A0H0TZL5, A0A0H0U2Z8, A0A0H0U833, A0A0H0UH36, A0A0H0UHB1, A0A0H0UPE4, A0A0H0V3Y5, A0A0H0V4Y9, A0A0H0VAA8, A0A0H0VDF8, A0A0H0VLK3, A0A0H0VME5, A0A0H0VNI5, A0A0H0WKG9, A0A0H0WLJ4, A0A0H0X8L1, A0A0H0X970, C0R0E1	Ankyrin repeat-containing protein	0	0	0	0	0	0	0	0	0	0	0	0	0	0	0	0	0	0	1	6.45	3	0	0	0	2	12.64	5
C0R0E2	C0R0E2_BRAHW	RUP	BHWA1_01097	A0A0H0TLK3, A0A0H0U3L7, A0A0H0VUX2, A0A0H0XB60, C0R0E2	C-GCAxxG-C-C, Putative redox-active protein (C-GCAxxG-C-C)	1	8.78	1	0	0	0	0	0	0	0	0	0	0	0	0	0	0	0	0	0	0	0	0	0	0	0	0
C0R0E5	C0R0E5_BRAHW	RP	pckG	A0A0H0UN97, A0A0H0W3V6, C0R0E5	Phosphoenolpyruvate carboxykinase [GTP]	0	0	0	4	9.98	5	0	0	0	34	50.42	195	47	59.63	241	23	45.01	157	27	52.79	191	32	49.75	219	17	39.09	70
C0R0E7	C0R0E7_BRAHW	RUP	BHWA1_01102	A0A0H0U562, A0A0H0UQ57, A0A0H0V368, A0A0H0VMW3, A0A0H0VPG8, A0A0H0VWW9, A0A0H0WCK3, A0A0H0WKE9, A0A0H0XB74, C0R0E7	Extracellular solute-binding protein, family 5	0	0	0	0	0	0	1	2.81	1	0	0	0	0	0	0	0	0	0	0	0	0	0	0	0	0	0	0
C0R0F2	C0R0F2_BRAHW	RP	recA	A0A0H0U8I8, C0R0F2	Protein RecA	0	0	0	0	0	0	0	0	0	2	7.03	14	2	5.15	2	11	35.6	65	4	11.24	7	7	11.24	27	3	10.07	9
C0R0F4	C0R0F4_BRAHW	RP	rsfS	A0A0H0U572, A0A0H0UMP7, A0A0H0WM73, C0R0F4	Ribosomal silencing factor RsfS	0	0	0	0	0	0	0	0	0	2	16.23	5	1	9.74	7	1	9.74	10	3	17.53	3	3	17.53	13	1	9.74	2
C0R0F8	C0R0F8_BRAHW	RP	BHWA1_01116	A0A0H0TST4, A0A0H0X9F0, C0R0F8	Unchar C0R0F8	0	0	0	0	0	0	0	0	0	1	3.67	2	0	0	0	1	3.67	4	1	3.67	1	1	3.67	1	0	0	0
C0R0F9	C0R0F9_BRAHW	RP	msrAB	A0A0H0TTK4, A0A0H0XB64, C0R0F9	Bifunctional methionine sulfoxide reductase	0	0	0	0	0	0	0	0	0	0	0	0	0	0	0	0	0	0	0	0	0	0	0	0	1	8.75	1
C0R0G0	C0R0G0_BRAHW	RP	msrAB	A0A0H0U577, A0A0H0WM68, A0A0H0XFI1, C0R0G0	Peptide methionine sulfoxide reductase MsrA	0	0	0	0	0	0	0	0	0	0	0	0	2	19.31	4	0	0	0	1	5.94	1	0	0	0	0	0	0
C0R0G4	C0R0G4_BRAHW	RP	lysS	A0A0H0TUW1, A0A0H0UM45, A0A0H0X0N8, A0A0H0X3Q9, C0R0G4	Lysine--tRNA ligase	1	3.33	1	0	0	0	0	0	0	0	0	0	6	16.86	31	14	34.51	66	0	0	0	8	21.37	29	4	8.43	9
C0R0G7	C0R0G7_BRAHW	RP	arp	A0A0H0TSS3, A0A0H0USB1, A0A0H0VPQ6, A0A0H0VSE7, A0A0H0VW10, A0A0H0WJW5, A0A0H0WSL7, A0A0H0X9U2, C0R0G7	Ankyrin repeat-containing protein	0	0	0	0	0	0	0	0	0	0	0	0	3	6.59	15	0	0	0	2	6.59	14	3	9.92	21	2	6.59	4
C0R0G8	C0R0G8_BRAHW	RP	BHWA1_01126	A0A0H0TTJ2, A0A0H0U313, A0A0H0WDJ4, A0A0H0WLE5, C0R0G8	Unchar C0R0G8	0	0	0	0	0	0	1	7.26	2	0	0	0	3	10.89	9	0	0	0	0	0	0	1	4.08	5	2	8.97	3
C0R0G9	C0R0G9_BRAHW	RP	arp	A0A0H0TZ24, A0A0H0UFM3, A0A0H0UM50, A0A0H0V355, A0A0H0V5K5, A0A0H0VMW8, A0A0H0VPI9, A0A0H0WCI4, A0A0H0WKD6, A0A0H0XEV5, C0R0G9	Ankyrin repeat-containing protein	0	0	0	0	0	0	0	0	0	0	0	0	0	0	0	0	0	0	1	3.1	6	0	0	0	0	0	0
C0R0H6	C0R0H6_BRAHW	RP	mutS	A0A0H0TPJ6, A0A0H0UFY0, A0A0H0UM55, A0A0H0V686, A0A0H0WEF2, A0A0H0WSL3, A0A0H0X0M9, A0A0H0XAN2, A0A0H0XDX1, C0R0H6	DNA mismatch repair protein MutS	0	0	0	0	0	0	0	0	0	0	0	0	0	0	0	6	8.79	15	0	0	0	0	0	0	1	0.9	4
C0R0H9	C0R0H9_BRAHW	RP	pgi	A0A0H0UFL7, A0A0H0WCH3, A0A0H0X9U6, C0R0H9	Glucose-6-phosphate isomerase	1	3.39	1	2	3.39	5	1	3.39	4	17	55.53	68	24	45.37	157	11	32.51	67	11	37.92	30	9	29.57	51	3	13.77	12
C0R0I1	C0R0I1_BRAHW	RP	BHWA1_01139	A0A0H0UFX6, A0A0H0UM60, A0A0H0W1N0, A0A0H0XAN6, C0R0I1	Unchar C0R0I1	0	0	0	0	0	0	0	0	0	0	0	0	0	0	0	0	0	0	1	5.31	2	0	0	0	0	0	0
C0R0I4	C0R0I4_BRAHW	RUP	BHWA1_01142	A0A0H0U298, A0A0H0UFL1, A0A0H0VV59, A0A0H0WM49, A0A0H0X9V0, C0R0I4	Glycoside hydrolase family 4	0	0	0	0	0	0	0	0	0	2	5.75	3	5	11.95	14	1	1.99	4	0	0	0	2	6.19	3	0	0	0
C0R0I6	C0R0I6_BRAHW	RUP	BHWA1_01144	A0A0H0TWV0, A0A0H0V3U0, A0A0H0VLF8, A0A0H0X0L7, A0A0H0XAP0, C0R0I6	Alpha-amylase 1 (1,4-alpha-D-glucan glucanohydrolase)	1	2.55	1	0	0	0	0	0	0	8	15.3	16	6	9.77	31	6	10.06	15	0	0	0	3	6.09	6	0	0	0
C0R0I8	C0R0I8_BRAHW	RP	dgt	A0A0H0U3Q6, A0A0H0VV15, A0A0H0WKC7, C0R0I8	Deoxyguanosinetriphosphate triphosphohydrolase	0	0	0	0	0	0	1	6.41	1	0	0	0	2	8.45	2	2	8.45	6	1	4.96	1	2	9.91	4	0	0	0
C0R0J0	C0R0J0_BRAHW	RP	purF	A0A0H0U326, A0A0H0WED8, A0A0H0XFM7, C0R0J0	Amidophosphoribosyltransferase	0	0	0	0	0	0	0	0	0	5	12.55	11	2	4.68	5	8	21.06	30	0	0	0	1	2.13	1	0	0	0
C0R0J2	C0R0J2_BRAHW	RP	purC	A0A0H0TYI2, A0A0H0UH17, A0A0H0XD05, C0R0J2	Phosphoribosylaminoimidazole-succinocarboxamide synthase	2	16.39	2	1	10.5	1	0	0	0	0	0	0	6	32.35	45	7	36.55	45	0	0	0	10	54.62	52	5	21.01	26
C0R0J3	C0R0J3_BRAHW	RP	purE	A0A0H0TMJ8, C0R0J3	N5-carboxyaminoimidazole ribonucleotide mutase	0	0	0	0	0	0	0	0	0	1	6.79	1	0	0	0	0	0	0	2	10.49	2	1	10.49	1	0	0	0
C0R0J4	C0R0J4_BRAHW	RUP	BHWA1_01152	A0A0H0X9V8, A0A0H0XER1, C0R0J4	Unchar C0R0J4	0	0	0	0	0	0	1	3.77	2	2	8.54	3	0	0	0	1	3.52	2	0	0	0	2	6.28	2	0	0	0
C0R0J5	C0R0J5_BRAHW	RP	mcpB	A0A0H0UND2, A0A0H0VPS6, A0A0H0XFN2, C0R0J5	Methyl-accepting chemotaxis protein McpB	1	2.53	2	0	0	0	2	3.8	6	2	5.06	7	0	0	0	0	0	0	6	12.48	15	10	26.58	25	3	8.14	8
C0R0J6	SYGA_BRAHW	RP	glyQ	A0A0H0VNI1, A0A0H0X1Y6, C0R0J6	Glycine--tRNA ligase alpha subunit	0	0	0	0	0	0	0	0	0	5	21.03	14	2	8.62	5	6	24.48	22	3	13.45	11	3	10.34	11	3	14.14	4
C0R0J8	C0R0J8_BRAHW	RUP	BHWA1_01156	A0A0H0TZ01, A0A0H0V4H8, C0R0J8	Linocin M18 bacteriocin protein	0	0	0	0	0	0	0	0	0	11	53.53	38	11	50.19	38	3	13.01	6	6	32.34	32	9	50.19	30	1	5.58	1
C0R0K3	C0R0K3_BRAHW	RP	pcrA	A0A0H0U4C1, A0A0H0U8N6, A0A0H0UW29, A0A0H0UY06, A0A0H0VM76, A0A0H0WNK1, A0A0H0X0K8, A0A0H0X5H1, A0A0H0XQ30, C0R0K3	DNA helicase	0	0	0	0	0	0	0	0	0	0	0	0	0	0	0	2	3.46	5	0	0	0	0	0	0	0	0	0
C0R0K5	C0R0K5_BRAHW	RP	ispG	A0A0H0U9E3, A0A0H0UYH7, A0A0H0WUT1, C0R0K5	4-hydroxy-3-methylbut-2-en-1-yl diphosphate synthase (flavodoxin)	0	0	0	0	0	0	0	0	0	1	2.54	3	3	11.18	14	3	12.39	7	0	0	0	1	3.32	1	0	0	0
C0R0L0	C0R0L0_BRAHW	RP	BHWA1_01168	A0A0H0TN66, A0A0H0ULF0, A0A0H0ULX3, C0R0L0	Unchar C0R0L0	0	0	0	0	0	0	0	0	0	0	0	0	0	0	0	0	0	0	0	0	0	1	4.76	2	0	0	0
C0R0L3	C0R0L3_BRAHW	RUP	BHWA1_01171	A0A0H0VSR7, A0A0H0X7F9, A0A0H0XDD3, C0R0L3	TPR domain-containing protein	0	0	0	0	0	0	0	0	0	0	0	0	0	0	0	0	0	0	0	0	0	1	2.6	1	0	0	0
C0R0L6	C0R0L6_BRAHW	RP	BHWA1_01174	A0A0H0USN0, A0A0H0W5A8, C0R0L6	Endoribonuclease	0	0	0	0	0	0	0	0	0	9	52.76	66	6	55.91	24	0	0	0	0	0	0	4	48.03	6	0	0	0
C0R0L8	C0R0L8_BRAHW	RP	aroD	A0A0H0TQ19, A0A0H0UWL7, A0A0H0VV81, A0A0H0WMN2, C0R0L8	3-dehydroquinate dehydratase	0	0	0	0	0	0	0	0	0	0	0	0	0	0	0	0	0	0	1	4.37	3	0	0	0	0	0	0
C0R0M0	C0R0M0_BRAHW	RUP	BHWA1_01178	A0A0H0U325, A0A0H0ULY0, A0A0H0WPU0, A0A0H0WUU7, C0R0M0	Extracellular solute-binding protein, family 3	0	0	0	0	0	0	0	0	0	0	0	0	0	0	0	0	0	0	4	24.74	21	1	8.01	1	0	0	0
C0R0M1	C0R0M1_BRAHW	RUP	BHWA1_01179	A0A0H0VMC9, A0A0H0W1Q1, A0A0H0WPI3, A0A0H0WRQ4, C0R0M1	Extracellular solute-binding protein, family 3	0	0	0	0	0	0	0	0	0	1	7.86	1	4	25.09	10	0	0	0	7	17.86	28	6	27.6	14	1	7.17	2
C0R0M2	C0R0M2_BRAHW	RP	glnQ	A0A0H0TNN0, A0A0H0V080, A0A0H0VN51, C0R0M2	GlnQ, ABC-type polar amino acid transport system, ATPase component	0	0	0	0	0	0	0	0	0	0	0	0	0	0	0	0	0	0	1	5.38	2	0	0	0	0	0	0
C0R0M8	C0R0M8_BRAHW	RP	selD	A0A0H0TT21, A0A0H0UBS5, A0A0H0UGT2, A0A0H0UNP6, A0A0H0V1D9, A0A0H0V328, A0A0H0VSI7, A0A0H0WGM4, A0A0H0X980, A0A0H0XC29, C0R0M8	Selenide, water dikinase	0	0	0	0	0	0	0	0	0	1	2.79	2	0	0	0	2	6.15	3	0	0	0	0	0	0	0	0	0
C0R0M9	C0R0M9_BRAHW	RP	ppsA2	A0A0H0UHY2, A0A0H0UIG1, A0A0H0WG25, A0A0H0XB87, C0R0M9	Pyruvate phosphate dikinase	1	2.21	2	14	15.08	44	0	0	0	51	52.66	333	61	54.57	297	39	44.72	237	62	61.51	557	93	65.63	812	57	60.5	341
C0R0N2	C0R0N2_BRAHW	RP	telA	A0A0H0USU8, A0A0H0VS49, A0A0H0VTI3, A0A0H0WQU9, C0R0N2	Toxic anion resistance protein (TelA)	2	6.49	4	0	0	0	0	0	0	21	44.74	83	5	13.42	33	9	21.03	34	7	21.03	39	6	14.32	34	2	6.94	17
C0R0N3	C0R0N3_BRAHW	RP	BHWA1_01191	A0A0H0TT78, A0A0H0VIQ6, C0R0N3	Unchar C0R0N3	0	0	0	0	0	0	0	0	0	5	47.75	14	2	12.36	5	1	6.18	2	2	13.48	4	0	0	0	0	0	0
C0R0N9	C0R0N9_BRAHW	RP	BHWA1_01197	A0A0H0TTF6, A0A0H0TUB8, A0A0H0U8K3, A0A0H0UFH0, A0A0H0UK18, A0A0H0V354, A0A0H0V496, A0A0H0VS54, A0A0H0VTI8, A0A0H0WX35, A0A0H0XAD4, C0R0N9	Unchar C0R0N9	0	0	0	0	0	0	0	0	0	1	1.89	1	0	0	0	0	0	0	5	11.58	21	0	0	0	0	0	0
C0R0P0	C0R0P0_BRAHW	RP	BHWA1_01198	A0A0H0TN03, A0A0H0U3J9, A0A0H0UMN8, A0A0H0UP36, A0A0H0V1S9, A0A0H0VTJ8, A0A0H0WX25, A0A0H0XH02, C0R0P0	Unchar C0R0P0	0	0	0	0	0	0	0	0	0	0	0	0	0	0	0	0	0	0	3	8.47	4	0	0	0	0	0	0
C0R0P1	C0R0P1_BRAHW	RP	BHWA1_01199	A0A0H0TMX8, A0A0H0UIF5, A0A0H0ULI0, A0A0H0V2D0, A0A0H0VN99, A0A0H0VU98, A0A0H0WX60, A0A0H0XB85, C0R0P1	Unchar C0R0P1	0	0	0	0	0	0	0	0	0	0	0	0	0	0	0	0	0	0	1	3.99	1	0	0	0	0	0	0
C0R0P2	C0R0P2_BRAHW	RP	BHWA1_01200	A0A0H0TNK6, A0A0H0UGC7, A0A0H0UHR5, A0A0H0V2F3, A0A0H0VPI5, A0A0H0VYW5, A0A0H0WRT0, A0A0H0WX49, C0R0P2	Unchar C0R0P2	1	2.51	1	0	0	0	0	0	0	0	0	0	0	0	0	0	0	0	0	0	0	0	0	0	0	0	0
C0R0P3	RL27_BRAHW	RP	rpmA	A0A0H0WAG7, C0R0P3	50S ribosomal protein L27	23	75	78	0	0	0	16	66.67	46	1	10.71	9	0	0	0	1	10.71	7	3	33.33	22	1	22.62	1	1	10.71	4
C0R0P5	C0R0P5_BRAHW	RP	rplU	A0A0H0UP32, C0R0P5	50S ribosomal protein L21	4	38.83	5	0	0	0	3	33.01	8	0	0	0	0	0	0	0	0	0	0	0	0	0	0	0	0	0	0
C0R0P9	C0R0P9_BRAHW	RP	miaB	A0A0H0V0C6, A0A0H0VUS5, A0A0H0W940, C0R0P9	MiaB, 2-methylthioadenine synthetase	0	0	0	0	0	0	0	0	0	0	0	0	0	0	0	2	4.82	2	0	0	0	0	0	0	0	0	0
C0R0Q0	COAD_BRAHW	RP	coaD	A0A0H0V0V9, C0R0Q0	Phosphopantetheine adenylyltransferase	0	0	0	0	0	0	0	0	0	0	0	0	1	11.11	18	0	0	0	0	0	0	1	11.11	7	0	0	0
C0R0Q3	C0R0Q3_BRAHW	RP	atpC	A0A0H0WNU7, A0A0H0XC25, C0R0Q3	ATP synthase epsilon chain	0	0	0	0	0	0	0	0	0	1	9.15	1	1	9.15	3	1	9.15	2	1	9.15	2	2	18.31	2	0	0	0
C0R0Q4	C0R0Q4_BRAHW	RP	BHWA1_01212	A0A0H0TK96, A0A0H0U218, A0A0H0UDF7, A0A0H0UGQ7, A0A0H0UIZ6, A0A0H0UNW2, A0A0H0UUJ2, A0A0H0UXX8, A0A0H0UZ88, A0A0H0V0C9, A0A0H0V3X7, A0A0H0VHY8, A0A0H0VRR0, A0A0H0VUS1, A0A0H0W2T1, A0A0H0WHJ8, A0A0H0WHW3, A0A0H0WQW5, A0A0H0WUZ3, A0A0H0X453, A0A0H0XDL5, A0A0H0XEB7, A0A0H0XG87, C0R0Q4	Unchar C0R0Q4	0	0	0	0	0	0	0	0	0	1	27.94	3	1	27.94	3	0	0	0	2	6.96	4	4	27.94	8	3	27.94	10
C0R0Q8	C0R0Q8_BRAHW	RP	BHWA1_01216	A0A0H0WFG9, C0R0Q8	Unchar C0R0Q8	0	0	0	0	0	0	0	0	0	0	0	0	1	9.71	9	1	9.71	6	0	0	0	5	41.75	23	0	0	0
C0R0Q9	C0R0Q9_BRAHW	RP	aarF	A0A0H0TS38, A0A0H0VUR7, A0A0H0XG83, C0R0Q9	AarF, Predicted unusual protein kinase	0	0	0	0	0	0	0	0	0	0	0	0	0	0	0	0	0	0	1	1.97	2	1	2.5	1	0	0	0
C0R0R1	C0R0R1_BRAHW	RP	BHWA1_01220	A0A0H0U9Q1, C0R0R1	Unchar C0R0R1	1	6.39	1	1	6.39	4	0	0	0	3	16.17	10	3	13.16	21	0	0	0	3	16.17	8	5	17.67	32	2	10.15	4
C0R0R3	RL28_BRAHW	RP	rpmB	A0A0H0TLU9, A0A0H0XGC9, C0R0R3	50S ribosomal protein L28	0	0	0	0	0	0	5	33.33	18	1	15.87	1	0	0	0	1	15.87	3	3	30.16	18	0	0	0	1	12.7	6
C0R0R4	C0R0R4_BRAHW	RP	BHWA1_01223	A0A0H0TRK3, A0A0H0XEA8, C0R0R4	N-acetylneuraminate lyase	0	0	0	0	0	0	0	0	0	1	4.28	3	5	18.75	34	4	14.47	12	0	0	0	4	18.75	7	1	3.29	1
C0R0R5	C0R0R5_BRAHW	RUP	BHWA1_01224	A0A0H0TUV1, A0A0H0UYM4, C0R0R5	Glutamate synthase (DPH)	3	8.15	3	2	6.87	3	3	6.65	7	13	31.55	40	11	30.26	61	15	39.06	93	10	27.9	33	15	37.12	70	10	30.9	30
C0R0R6	C0R0R6_BRAHW	RP	BHWA1_01225	A0A0H0UNC0, C0R0R6	Unchar C0R0R6	1	6.31	6	0	0	0	0	0	0	15	59.71	81	10	46.12	48	4	22.82	23	10	50.49	42	13	61.17	64	4	22.82	26
C0R0R7	C0R0R7_BRAHW	RP	BHWA1_01226	A0A0H0UU11, A0A0H0VHR7, A0A0H0VSR5, C0R0R7	Putative treponemal membrane protein	0	0	0	1	3.81	1	0	0	0	17	32.17	157	14	26.7	158	10	26.7	85	16	30.02	108	9	17.91	62	5	13.27	43
C0R0R9	C0R0R9_BRAHW	RUP	hlyB	A0A097BU10, A0A097BU33, A0A0H0UMP0, A0A0H0V531, C0R0R9, Q54316	Hemolysin B ClpA, ATPases with chaperone activity, ATP-binding subunit	0	0	0	0	0	0	2	2.9	4	3	4.59	4	1	1.45	3	16	24.28	55	2	3.38	3	5	8.33	14	4	5.92	10
C0R0S2	C0R0S2_BRAHW	RUP	clpX	A0A0H0UAK5, A0A0H0UTE1, A0A0H0WFI1, A0A0H0WR49, C0R0S2	Membrane-associated ATP-dependent Clp protease ATP-binding subunit	7	11.56	14	0	0	0	18	24.76	41	1	1.95	3	0	0	0	2	4.72	7	0	0	0	0	0	0	3	6.35	9
C0R0S3	C0R0S3_BRAHW	RP	miaB	A0A0H0UUH3, A0A0H0WFG8, C0R0S3	Ribosomal protein S12 methylthiotransferase RimO	0	0	0	0	0	0	0	0	0	3	9.77	6	0	0	0	0	0	0	0	0	0	0	0	0	3	6.59	8
C0R0S4	C0R0S4_BRAHW	RUP	BHWA1_01233	A0A0H0UMP6, A0A0H0V3P2, A0A0H0WHY1, A0A0H0XJ74, C0R0S4	Unchar C0R0S4	0	0	0	0	0	0	0	0	0	0	0	0	1	2.86	2	0	0	0	5	16.26	22	5	15.6	36	6	17.36	25
C0R0S5	C0R0S5_BRAHW	RP	BHWA1_01234	A0A0H0TNV5, C0R0S5	Unchar C0R0S5	0	0	0	0	0	0	0	0	0	6	36.25	15	1	3.75	1	1	10	2	2	10.83	4	1	7.08	3	3	20.83	11
C0R0T1	C0R0T1_BRAHW	RP	nth	A0A0H0TXD4, A0A0H0WEM4, C0R0T1	Endonuclease III	0	0	0	0	0	0	0	0	0	0	0	0	0	0	0	2	10.92	2	0	0	0	0	0	0	1	6.11	2
C0R0T3	C0R0T3_BRAHW	RP	tpiA	A0A0H0UU23, C0R0T3	Triosephosphate isomerase	0	0	0	0	0	0	0	0	0	13	58.5	48	17	68.77	78	4	20.16	14	4	18.97	17	6	31.62	12	0	0	0
C0R0T4	C0R0T4_BRAHW	RP	BHWA1_01243	A0A0H0WR38, C0R0T4	Isochorismatase hydrolase	0	0	0	0	0	0	0	0	0	0	0	0	4	22.99	25	2	16.04	2	0	0	0	2	16.04	9	0	0	0
C0R0T6	C0R0T6_BRAHW	RP	BHWA1_01245	A0A0H0TUM2, A0A0H0UFM7, A0A0H0UYK7, C0R0T6	Unchar C0R0T6	0	0	0	0	0	0	0	0	0	0	0	0	0	0	0	0	0	0	3	9.82	8	0	0	0	0	0	0
C0R0U1	C0R0U1_BRAHW	RP	BHWA1_01250	A0A0H0V3Q9, C0R0U1	Unchar C0R0U1	0	0	0	0	0	0	0	0	0	0	0	0	1	6.39	1	0	0	0	0	0	0	0	0	0	0	0	0
C0R0U3	C0R0U3_BRAHW	RP	ftsA	A0A0H0UU33, C0R0U3	Cell division protein ftsA	0	0	0	0	0	0	0	0	0	1	6.27	2	1	6.27	2	1	2.65	5	0	0	0	3	13.98	16	0	0	0
C0R0U8	C0R0U8_BRAHW	RP	BHWA1_01257	A0A0H0TMI4, A0A0H0TPB0, C0R0U8	Unchar C0R0U8	0	0	0	0	0	0	0	0	0	0	0	0	0	0	0	0	0	0	0	0	0	0	0	0	1	19.35	8
C0R0U9	C0R0U9_BRAHW	RP	dnaN	A0A0H0VQ24, C0R0U9	DNA polymerase III subunit beta	0	0	0	1	4.8	1	0	0	0	11	35.73	37	6	23.47	32	14	40.53	63	4	12.8	9	5	19.2	27	5	19.2	12
C0R0V3	C0R0V3_BRAHW	RP	BHWA1_01262	A0A0H0UU42, A0A0H0UZI6, A0A0H0VZ92, A0A0H0WP74, A0A0H0XL37, C0R0V3	Unchar C0R0V3	0	0	0	0	0	0	0	0	0	1	3.5	1	1	3.73	2	1	3.5	4	0	0	0	0	0	0	0	0	0
C0R0V4	C0R0V4_BRAHW	RP	rpoD	A0A0H0USS3, A0A0H0VUL9, A0A0H0WXT7, C0R0V4	RNA polymerase sigma factor	0	0	0	0	0	0	0	0	0	0	0	0	1	3.87	1	1	3.87	1	0	0	0	4	17.25	14	0	0	0
C0R0V5	C0R0V5_BRAHW	RP	lpxC	A0A0H0UXA9, A0A0H0V0G5, A0A0H0VUN1, A0A0H0W236, A0A0H0XEE2, C0R0V5	UDP-3-O-[3-hydroxymyristoyl] N-acetylglucosamine deacetylase	0	0	0	0	0	0	0	0	0	1	3.73	2	0	0	0	1	3.73	7	1	3.5	1	4	13.29	11	1	3.73	5
C0R0V6	C0R0V6_BRAHW	RP	glyS	A0A0H0TUK1, A0A0H0UXS4, A0A0H0VSV1, A0A0H0WWC8, A0A0H0XG88, A0A0H0XIZ4, C0R0V6	Glycine--tRNA ligase beta subunit	0	0	0	0	0	0	0	0	0	14	20.23	33	27	34.15	143	19	32.86	81	10	16.07	32	9	15.35	32	4	6.74	8
C0R0V7	C0R0V7_BRAHW	RP	BHWA1_01266	A0A0H0TPD1, A0A0H0TXF3, A0A0H0WZ77, A0A0H0XL33, C0R0V7	Unchar C0R0V7	0	0	0	0	0	0	0	0	0	0	0	0	0	0	0	0	0	0	2	11.46	2	6	33.2	11	0	0	0
C0R0V9	C0R0V9_BRAHW	RP	thiD	A0A0H0UNZ8, A0A0H0WR16, A0A0H0XF74, C0R0V9	Phosphomethylpyrimidine kinase	0	0	0	0	0	0	2	4.83	4	0	0	0	2	8.18	4	5	24.16	13	4	21.93	16	5	29	21	4	18.22	18
C0R0W0	C0R0W0_BRAHW	RUP	BHWA1_01269	A0A0H0WUG9, A0A0H0XED8, C0R0W0	Putative two component transcriptional regulator, winged helix family	0	0	0	0	0	0	0	0	0	1	6.38	1	0	0	0	7	41.7	17	1	6.38	9	0	0	0	2	13.19	3
C0R0W1	C0R0W1_BRAHW	UP	BHWA1_01270	A0A0H0UFK3, C0R0W1	Alpha amylase, catalytic domain protein	0	0	0	0	0	0	0	0	0	2	4.62	4	6	16.18	12	10	27.31	31	0	0	0	1	4.41	2	0	0	0
C0R0W2	C0R0W2_BRAHW	RP	BHWA1_01271	A0A0H0TXF4, A0A0H0U9S9, A0A0H0UXS8, A0A0H0XG40, C0R0W2	Histidine kinase	0	0	0	0	0	0	0	0	0	0	0	0	2	5.01	10	12	18.8	49	0	0	0	0	0	0	3	5.14	9
C0R0W3	C0R0W3_BRAHW	RP	BHWA1_01272	A0A0H0VN41, C0R0W3	Unchar C0R0W3	0	0	0	0	0	0	0	0	0	1	4.12	1	0	0	0	3	13.11	7	1	5.24	5	1	5.99	1	0	0	0
C0R0X2	C0R0X2_BRAHW	RP	mcpB	A0A0H0TT62, A0A0H0U3I5, A0A0H0U424, A0A0H0U614, A0A0H0UBE3, A0A0H0UG84, A0A0H0UKR8, A0A0H0UPI7, A0A0H0UQQ4, A0A0H0US58, A0A0H0UU80, A0A0H0UUP2, A0A0H0UVX7, A0A0H0V0Q6, A0A0H0VAR5, A0A0H0VGI7, A0A0H0VQG2, A0A0H0VUL6, A0A0H0W1D1, A0A0H0W2M6, A0A0H0W3X0, A0A0H0WFR4, A0A0H0WTT9, A0A0H0WWB1, A0A0H0WZE2, A0A0H0WZY7, A0A0H0X5K4, A0A0H0X773, A0A0H0XP31, C0R0X2, C0R1V9, C0R1Y8, C0R1Y9, C0R2F1	Methyl-accepting chemotaxis protein McpB	0	0	0	0	0	0	0	0	0	0	0	0	2	3.45	8	0	0	0	5	7.18	39	4	8.97	24	0	0	0
C0R0X4	C0R0X4_BRAHW	RP	mcpA	A0A0H0TLX2, A0A0H0TP85, A0A0H0TPY8, A0A0H0U3I5, A0A0H0U9J5, A0A0H0UAG2, A0A0H0UIM9, A0A0H0UK81, A0A0H0UR96, A0A0H0UU80, A0A0H0V3T3, A0A0H0V4B8, A0A0H0V4Y1, A0A0H0VMW6, A0A0H0W3X0, A0A0H0WFM7, A0A0H0WL29, A0A0H0WL94, A0A0H0WWG7, A0A0H0XBK9, A0A0H0XF61, A0A0H0XL21, C0R0X4, C0R0X5, C0R165, C0R1V9	Methyl-accepting chemotaxis protein McpA	0	0	0	1	2.76	2	0	0	0	6	14.12	15	2	6.04	5	2	6.04	2	7	12.64	47	8	18.56	52	0	0	0
C0R0X5	C0R0X5_BRAHW	RP	mcpA	A0A0H0TLX2, A0A0H0TPY8, A0A0H0UAG2, A0A0H0V4Y1, A0A0H0WFM7, A0A0H0WWG7, A0A0H0XF61, C0R0X5	Methyl-accepting chemotaxis protein McpA	5	11.54	7	0	0	0	0	0	0	0	0	0	0	0	0	0	0	0	4	6.99	34	7	21.3	29	0	0	0
C0R0X6	TGT_BRAHW	RP	tgt	A0A0H0USG9, A0A0H0UZK0, C0R0X6	Queuine tRNA-ribosyltransferase	0	0	0	1	3.23	3	0	0	0	1	5.11	4	0	0	0	1	4.57	1	1	5.11	1	0	0	0	0	0	0
C0R0X7	C0R0X7_BRAHW	RP	BHWA1_01286	A0A0H0UFJ2, C0R0X7	TPR domain-containing protein	0	0	0	0	0	0	0	0	0	1	4.03	1	0	0	0	0	0	0	1	4.76	1	0	0	0	0	0	0
C0R0X8	C0R0X8_BRAHW	RP	BHWA1_01287	A0A0H0TPA9, A0A0H0UXP4, A0A0H0V2S0, A0A0H0VP44, A0A0H0VRJ2, A0A0H0XD49, A0A0H0XG29, C0R0X8	Unchar C0R0X8	0	0	0	0	0	0	0	0	0	3	7.92	6	0	0	0	1	2.77	6	10	21.98	39	8	17.03	28	7	15.64	24
C0R0Y1	C0R0Y1_BRAHW	RP	BHWA1_01290	A0A0H0UZK3, A0A0H0VQ01, C0R0Y1	Unchar C0R0Y1	0	0	0	0	0	0	0	0	0	0	0	0	1	5.44	5	0	0	0	1	6.69	4	0	0	0	2	12.55	4
C0R0Y2	C0R0Y2_BRAHW	RP	BHWA1_01291	A0A0H0TS99, A0A0H0TUI1, A0A0H0U0T2, A0A0H0UMV3, A0A0H0UYI4, A0A0H0V3D6, A0A0H0VQH0, A0A0H0VUK6, A0A0H0WWA0, A0A0H0XG67, C0R0Y2	TPR domain-containing protein	0	0	0	0	0	0	0	0	0	5	8.22	12	0	0	0	0	0	0	0	0	0	2	4.65	6	1	2.02	1
C0R0Y3	C0R0Y3_BRAHW	RUP	BHWA1_01292	A0A0H0U9R1, A0A0H0WJP8, C0R0Y3	SQS PSY, Squalene/phytoene synthase-like protein	0	0	0	0	0	0	0	0	0	3	10.51	9	4	18.62	14	11	39.64	45	2	9.01	4	2	13.51	12	2	6.31	4
C0R0Y4	ISPF_BRAHW	RP	ispF	A0A0H0U9I5, A0A0H0W3Y9, C0R0Y4	2-C-methyl-D-erythritol 2,4-cyclodiphosphate synthase	0	0	0	0	0	0	0	0	0	1	8.88	2	0	0	0	1	8.88	1	0	0	0	0	0	0	0	0	0
C0R0Y5	C0R0Y5_BRAHW	UP	gltP	A0A0H0WWH8, C0R0Y5	GltP, Na+/H+-dicarboxylate symporter	0	0	0	0	0	0	0	0	0	0	0	0	0	0	0	0	0	0	1	7.12	1	2	9.92	5	0	0	0
C0R0Y8	C0R0Y8_BRAHW	RP	purD	A0A0H0TP02, A0A0H0UFI4, A0A0H0UXD4, A0A0H0UXN7, A0A0H0VRJ9, A0A0H0WPZ7, A0A0H0XD37, C0R0Y8	Phosphoribosylamine--glycine ligase	0	0	0	0	0	0	0	0	0	2	7.43	3	3	8.87	10	4	12.47	8	1	3.6	3	6	20.38	28	2	6.47	4
C0R0Y9	C0R0Y9_BRAHW	RUP	BHWA1_01298	A0A0H0TNJ5, A0A0H0U9E5, A0A0H0UMX2, A0A0H0URW9, A0A0H0V994, A0A0H0VKK8, A0A0H0VR70, A0A0H0WF16, A0A0H0WI44, A0A0H0XC88, A0A0H0XL11, C0QZ68, C0R0Y9	Unchar C0R0Y9	0	0	0	0	0	0	0	0	0	0	0	0	0	0	0	1	4	1	0	0	0	0	0	0	0	0	0
C0R0Z0	C0R0Z0_BRAHW	RP	ispA	A0A0H0UXU9, A0A0H0V179, A0A0H0VX07, C0R0Z0	Geranylgeranyl pyrophosphate synthase	0	0	0	0	0	0	0	0	0	2	12.16	3	3	23.99	8	2	12.16	13	0	0	0	0	0	0	0	0	0
C0R0Z2	C0R0Z2_BRAHW	RP	BHWA1_01301	A0A0H0UP15, A0A0H0VRQ2, C0R0Z2	Unchar C0R0Z2	0	0	0	0	0	0	0	0	0	7	17.34	25	4	10.49	5	0	0	2	1	2.14	5	0	0	0	0	0	0
C0R0Z3	C0R0Z3_BRAHW	RUP	mcpB	A0A0H0UFI1, A0A0H0UXN4, A0A0H0WET2, C0R0Z3	Methyl-accepting chemotaxis-like domains (Chemotaxis sensory transducer)	0	0	0	0	0	0	0	0	0	3	6.41	15	0	0	0	0	0	0	4	7.57	32	0	0	0	4	8.72	21
C0R0Z4	C0R0Z4_BRAHW	RP	rpmE	A0A0H0X8D2, C0R0Z4	50S ribosomal protein L31	8	52.24	20	0	0	0	12	52.24	44	2	17.91	4	0	0	0	0	0	0	1	17.91	3	0	0	0	0	0	0
C0R109	C0R109_BRAHW	RUP	BHWA1_01318	A0A0H0TPV4, A0A0H0UJY4, A0A0H0UQ55, A0A0H0US17, A0A0H0VN08, A0A0H0W7C3, A0A0H0WDQ4, A0A0H0WQE6, A0A0H0XB22, A0A0H0XPQ8, C0R109	Restriction enzyme methylase subunit	0	0	0	0	0	0	0	0	0	0	0	0	0	0	0	5	5.77	10	0	0	0	0	0	0	0	0	0
C0R112	SYI_BRAHW	RP	ileS	A0A0H0TP76, A0A0H0UJX2, A0A0H0UQ66, A0A0H0USK2, A0A0H0V5F9, A0A0H0VDD4, A0A0H0W0L3, A0A0H0WFQ6, A0A0H0WNJ7, A0A0H0X473, A0A0H0XJT6, C0R112	Isoleucine--tRNA ligase	1	1.19	6	2	2.93	2	0	0	0	18	25.03	63	0	0	0	0	0	0	11	15.71	38	0	0	0	3	4.77	12
C0R115	C0R115_BRAHW	RP	BHWA1_01324	A0A0H0TP19, A0A0H0UJ28, A0A0H0UQ50, A0A0H0V745, A0A0H0V8A4, A0A0H0VN04, A0A0H0X0M4, C0R115	Unchar C0R115	0	0	0	1	1.85	3	0	0	0	0	0	0	0	0	0	0	0	0	0	0	0	0	0	0	0	0	0
C0R121	C0R121_BRAHW	RP	BHWA1_01331	A0A0H0UQ46, A0A0H0V8A0, A0A0H0VZQ8, C0R121	Unchar C0R121	0	0	0	2	4.19	4	0	0	0	7	11.5	19	11	18.92	43	17	26.47	77	14	21.56	54	14	22.75	66	9	14.61	34
C0R122	C0R122_BRAHW	RP	cheX	A0A0H0VP80, A0A0H0WQE4, C0R122	Chemotaxis protein CheX	0	0	0	0	0	0	0	0	0	0	0	0	4	41.29	21	0	0	0	0	0	0	1	10.97	9	0	0	0
C0R123	C0R123_BRAHW	RP	cheY	A0A0H0V659, C0R123	Chemotaxis protein CheY	2	15.83	8	8	40.29	20	3	23.74	6	8	52.52	60	11	61.87	150	9	68.35	76	8	48.2	39	6	51.8	100	1	10.79	6
C0R124	C0R124_BRAHW	RP	cheR	A0A0H0VE49, A0A0H0WFR6, A0A0H0XD13, C0R124	Chemotaxis protein methyltransferase CheR	0	0	0	0	0	0	0	0	0	0	0	0	0	0	0	1	4.06	2	0	0	0	0	0	0	0	0	0
C0R125	C0R125_BRAHW	RP	BHWA1_01335	A0A0H0V896, C0R125	Unchar C0R125	0	0	0	0	0	0	0	0	0	3	30.15	7	3	19.12	10	1	12.5	5	0	0	0	0	0	0	0	0	0
C0R127	C0R127_BRAHW	RP	mreB	A0A0H0TUE9, C0R127	Rod shape-determining protein mreB	0	0	0	2	9.68	3	49	56.01	151	12	38.71	31	8	31.67	17	8	28.45	39	8	32.26	39	9	29.62	43	8	30.21	37
C0R135	C0R135_BRAHW	RP	ftsH	A0A0H0UQ89, A0A0H0VZR8, C0R135	ATP-dependent zinc metalloprotease FtsH	5	7.31	9	0	0	0	16	18.05	48	10	23.35	29	10	21.92	25	6	13.04	10	23	41.4	133	31	46.13	173	18	35.39	102
C0R140	C0R140_BRAHW	RP	mcpA	A0A0H0VBI1, A0A0H0VHB3, A0A0H0VNZ1, A0A0H0WC34, C0R140	Putative methyl-accepting chemotaxis protein A	0	0	0	0	0	0	0	0	0	0	0	0	0	0	0	0	0	0	0	0	0	3	7.69	19	3	5.73	12
C0R142	C0R142_BRAHW	RUP	hppA	A0A0H0TMQ0, A0A0H0UL41, A0A0H0WNG6, C0R142	Membrane-bound proton-translocating pyrophosphatase	3	2.38	8	4	2.38	16	0	0	0	10	15.79	45	11	12.53	30	9	12.91	22	14	15.79	80	19	23.06	94	10	16.67	45
C0R143	C0R143_BRAHW	RP	BHWA1_01353	A0A0H0TR39, A0A0H0WQD1, A0A0H0X5K6, C0R143	Fructose-2,6-bisphosphatase	0	0	0	0	0	0	0	0	0	0	0	0	3	22.16	9	0	0	0	0	0	0	2	14.95	3	0	0	0
C0R144	C0R144_BRAHW	RP	cbiB	A0A0H0UJU6, A0A0H0X7N4, C0R144	Cobalamin biosynthesis protein B	0	0	0	0	0	0	0	0	0	0	0	0	0	0	0	0	0	0	1	4.94	1	0	0	0	0	0	0
C0R145	C0R145_BRAHW	RUP	BHWA1_01355	A0A0H0TWD3, A0A0H0UJL1, A0A0H0UKZ3, A0A0H0V5J4, A0A0H0W557, A0A0H0WVM0, C0R145	MATE efflux family protein	0	0	0	0	0	0	0	0	0	0	0	0	0	0	0	0	0	0	0	0	0	1	2.01	0	0	0	0
C0R147	C0R147_BRAHW	SP	BHWA1_01357	C0R147	Unchar C0R147	0	0	0	0	0	0	3	100	8	3	100	8	4	78.72	5	4	80.85	15	0	0	0	0	0	0	0	0	0
C0R149	C0R149_BRAHW	RUP	BHWA1_01359	A0A0H0VMX8, A0A0H0VZS4, C0R149	Unchar C0R149	0	0	1	0	0	0	0	0	0	0	0	0	0	0	0	0	0	0	0	0	0	0	0	0	0	0	0
C0R150	C0R150_BRAHW	RP	BHWA1_01360	A0A0H0UK20, C0R150	Beta-lactamase domain protein	0	0	0	0	0	0	1	7.25	3	3	18.36	6	0	0	0	3	26.57	5	0	0	0	0	0	0	0	0	0
C0R154	C0R154_BRAHW	RP	pldB	A0A0H0UL48, A0A0H0V024, A0A0H0VNY4, A0A0H0W682, A0A0H0WNF5, C0R154	Lysophospholipase	0	0	0	0	0	0	0	0	0	2	8.39	3	0	0	0	0	0	0	1	4.84	6	0	0	0	1	4.84	3
C0R155	C0R155_BRAHW	RP	BHWA1_01365	A0A0H0TR27, A0A0H0WL84, C0R155	Band 7 protein	7	39.54	9	0	0	0	14	52.09	26	2	7.6	4	0	0	0	2	11.03	4	7	31.94	36	1	7.6	4	4	11.79	8
C0R159	C0R159_BRAHW	UP	BHWA1_01369	A0A0H0U1V1, C0R159	Putative PTS IIA-like nitrogen-regulatory protein PtsN	0	0	0	0	0	0	0	0	0	1	10.49	1	0	0	0	0	0	0	0	0	0	0	0	0	0	0	0
C0R160	C0R160_BRAHW	UP	BHWA1_01370	A0A0H0VDQ7, C0R160	Putative PTS IIA-like nitrogen-regulatory protein PtsN	0	0	0	0	0	0	0	0	0	1	12.5	1	0	0	0	0	0	0	1	6.25	1	0	0	0	0	0	0
C0R161	C0R161_BRAHW	RP	BHWA1_01371	A0A0H0UJT2, A0A0H0UTQ2, A0A0H0UXW1, A0A0H0VJF1, A0A0H0WFU3, A0A0H0X7V0, C0R161	Unchar C0R161	0	0	0	0	0	0	0	0	0	0	0	0	0	0	0	0	0	0	0	0	0	1	0.82	3	1	0.82	2
C0R162	C0R162_BRAHW	RP	BHWA1_01372	A0A0H0TP28, A0A0H0UKX7, A0A0H0UXT9, A0A0H0VCU8, A0A0H0WVL2, A0A0H0X2M4, A0A0H0X7U3, A0A0H0XI82, C0R162	Outer membrane protein	0	0	0	0	0	0	0	0	0	1	1.6	4	0	0	0	1	1.6	4	4	5.36	11	1	1.6	2	1	1.6	2
C0R163	C0R163_BRAHW	RP	BHWA1_01373	A0A0H0V4D3, C0R163	Outer membrane chaperone Skp (OmpH)	0	0	0	0	0	0	0	0	0	2	13.48	7	4	26.95	18	4	26.95	20	2	14.18	2	1	5.67	1	0	0	0
C0R164	C0R164_BRAHW	RP	lpxD	A0A0H0W693, C0R164	UDP-3-O-acylglucosamine N-acyltransferase	0	0	0	3	5.78	9	0	0	0	3	9.54	5	3	11.27	21	3	10.69	17	2	9.25	7	3	8.09	12	1	3.18	1
C0R168	C0R168_BRAHW	RP	yajC	A0A0H0VGM5, A0A0H0VZC1, C0R168	Putative preprotein translocase subunit	0	0	0	2	19.58	6	0	0	0	1	6.29	3	2	16.08	6	0	0	0	2	17.48	16	11	53.15	51	3	16.08	7
C0R169	C0R169_BRAHW	RP	secD	A0A0H0WPE9, C0R169	Protein translocase subunit SecD	0	0	0	0	0	0	0	0	0	6	11.33	11	1	2.19	2	1	2.39	2	8	18.09	31	12	26.24	37	6	15.71	11
C0R170	C0R170_BRAHW	RUP	secF	A0A0H0TYL7, A0A0H0UGF7, A0A0H0WNE4, C0R170	Protein-export membrane protein SecF	0	0	0	0	0	0	0	0	0	1	4.89	4	1	4.23	1	0	0	0	3	12.38	7	2	9.12	10	0	0	0
C0R173	C0R173_BRAHW	RP	patA	A0A0H0TM54, A0A0H0TWF8, A0A0H0VM77, A0A0H0WSA7, C0R173	Aminotransferase A	0	0	0	0	0	0	0	0	0	1	4.24	8	3	10.61	19	1	4.24	8	0	0	0	4	13.53	27	0	0	0
C0R174	C0R174_BRAHW	RP	ykuQ	A0A0H0UGV1, A0A0H0WXJ2, A0A0H0X896, A0A0H0X8Q4, C0R174	2,3,4,5-tetrahydropyridine-2,6-dicarboxylate N-acetyltransferase	0	0	0	0	0	0	0	0	0	6	35.9	28	6	34.19	53	5	37.61	27	3	14.1	10	2	14.96	4	0	0	0
C0R175	DAPB_BRAHW	RP	dapB	A0A0H0U127, A0A0H0X3I7, C0R175	4-hydroxy-tetrahydrodipicolinate reductase	0	0	0	0	0	0	0	0	0	11	45.89	52	8	37.66	40	3	17.75	18	2	14.72	14	0	0	0	1	8.66	2
C0R179	C0R179_BRAHW	RP	fliN	A0A0H0TYM8, A0A0H0UFL5, A0A0H0UR63, C0R179	Flagellar motor switch protein FliN	2	7.78	7	2	6.94	4	2	8.33	9	10	40.56	48	10	35.28	66	10	38.33	53	3	13.61	9	8	30.83	58	5	21.94	14
C0R180	C0R180_BRAHW	RP	fliM	A0A0H0VMV2, C0R180	Flagellar motor switch protein FliM	1	5.54	2	0	0	0	0	0	0	3	10.79	8	3	13.99	12	8	38.19	25	2	11.66	4	4	13.99	12	3	20.99	10
C0R181	C0R181_BRAHW	RP	fliL	A0A0H0U1X3, A0A0H0V047, C0R181	Putative flagellar basal body-associated protein	3	16.57	7	0	0	0	0	0	0	2	16.57	7	3	22.65	7	1	7.73	1	5	29.28	25	6	38.12	27	2	16.57	13
C0R182	C0R182_BRAHW	RP	pyrR	A0A0H0VPS7, C0R182	Bifunctional protein PyrR	1	6.29	1	3	26.86	7	0	0	0	15	88	57	10	53.14	103	11	69.71	59	6	40	30	11	54.86	92	4	29.71	12
C0R183	C0R183_BRAHW	RP	BHWA1_01395	A0A0H0TLQ1, A0A0H0TM87, A0A0H0U6M9, A0A0H0UA87, A0A0H0UGV8, A0A0H0UIU1, A0A0H0UIY6, A0A0H0UK31, A0A0H0UKH3, A0A0H0URC8, A0A0H0UTN3, A0A0H0UXT0, A0A0H0UXY5, A0A0H0V1W7, A0A0H0V6Z5, A0A0H0V803, A0A0H0VCS5, A0A0H0VG57, A0A0H0VGL3, A0A0H0VKW5, A0A0H0VL75, A0A0H0VNF6, A0A0H0VQS2, A0A0H0VQX5, A0A0H0VZD3, A0A0H0W6U6, A0A0H0W778, A0A0H0WUY3, A0A0H0WVV0, A0A0H0WWY2, A0A0H0WX36, A0A0H0WZI2, A0A0H0X2J3, A0A…	Unchar C0R183	0	0	0	0	0	0	0	0	0	14	12.87	47	3	30.49	3	6	37.8	23	11	8.99	19	21	20.74	93	7	64.11	17
C0R185	C0R185_BRAHW	RP	cheC	A0A0H0TS23, A0A0H0TUZ7, A0A0H0WU72, C0R185	Chemotaxis protein CheC	0	0	0	0	0	0	0	0	0	3	29.3	4	0	0	0	1	10.83	1	1	10.83	2	0	0	0	1	10.83	4
C0R187	C0R187_BRAHW	UP	BHWA1_01399	A0A0H0TSW8, C0R187	Metal dependant phosphohydrolase	0	0	0	0	0	0	0	0	0	3	9.5	9	3	7.39	12	9	27.7	19	3	12.14	7	5	17.94	17	1	4.75	1
C0R188	C0R188_BRAHW	RP	BHWA1_01400	A0A0H0TLQ6, A0A0H0U097, A0A0H0V1P8, A0A0H0VSL4, A0A0H0W6V0, A0A0H0WTD5, C0R188	Unchar C0R188	0	0	0	0	0	0	0	0	0	0	0	0	0	0	0	0	0	0	2	9.5	3	3	10.68	7	1	3.86	3
C0R191	C0R191_BRAHW	RUP	BHWA1_01405	A0A0H0V2W3, A0A0H0V849, A0A0H0VMU3, A0A0H0VYZ5, A0A0H0XC71, C0R191	HAD superfamily hydrolase	0	0	0	0	0	0	0	0	0	1	7	2	0	0	0	0	0	0	1	10.5	1	0	0	0	0	0	0
C0R192	C0R192_BRAHW	RP	BHWA1_01406	A0A0H0TSX1, A0A0H0UIZ0, A0A0H0V290, A0A0H0VTL0, A0A0H0WZD3, A0A0H0X6W5, A0A0H0X6Z7, A0A0H0X7A3, C0R192	Unchar C0R192	0	0	0	0	0	0	0	0	0	0	0	0	0	0	0	0	0	0	0	0	0	0	0	1	1	1.14	1
C0R193	C0R193_BRAHW	RUP	BHWA1_01407	A0A0H0TLQ9, A0A0H0TT03, A0A0H0TYB6, A0A0H0U3G7, A0A0H0UJ14, A0A0H0UJK4, A0A0H0UK22, A0A0H0UL50, A0A0H0V259, A0A0H0V6D0, A0A0H0VBH8, A0A0H0VPS0, A0A0H0VSL0, A0A0H0VVI8, A0A0H0W6V4, A0A0H0WQH5, C0R193	Unchar C0R193	0	0	0	0	0	0	0	0	0	0	0	0	0	0	0	0	0	0	2	6.98	2	5	12.5	11	1	3.69	5
C0R196	C0R196_BRAHW	RP	aroC	A0A0H0UN90, A0A0H0UNC5, A0A0H0V6N9, A0A0H0VVT0, A0A0H0WRZ2, A0A0H0X676, C0R196	Chorismate synthase	0	0	0	0	0	0	0	0	0	1	3.52	1	0	0	0	0	0	0	0	0	0	0	0	0	0	0	0
C0R197	C0R197_BRAHW	RP	BHWA1_01411	A0A0H0V4F6, C0R197	PolyA polymerase	0	0	0	0	0	0	0	0	0	2	7.76	2	4	14.22	13	6	20.26	21	4	13.36	10	1	3.88	4	2	8.41	4
C0R199	C0R199_BRAHW	RP	BHWA1_01413	A0A0H0UR82, C0R199	Phosphocarrier protein	0	0	0	0	0	0	0	0	0	6	48.86	29	11	70.45	74	7	70.45	42	5	46.59	24	5	47.73	29	3	36.36	13
C0R1A0	C0R1A0_BRAHW	RP	ptsI	A0A0H0U0K3, A0A0H0VWF4, C0R1A0	Phosphoenolpyruvate-protein phosphotransferase	0	0	0	3	6.54	4	0	0	0	13	28.92	50	38	54.39	268	10	27.71	49	13	27.37	46	34	47.33	284	9	15.83	33
C0R1A2	C0R1A2_BRAHW	RP	motB	A0A0H0U088, A0A0H0U509, A0A0H0VUL5, C0R1A2	Putative flagellar motor protein	0	0	0	0	0	0	0	0	0	2	10.9	6	0	0	0	0	0	0	8	33.08	24	8	39.47	51	5	30.45	23
C0R1A3	C0R1A3_BRAHW	RUP	motA	A0A0H0U3H6, A0A0H0UL59, A0A0H0VVJ9, C0R1A3	Flagellar Motor Protein	0	0	0	0	0	0	0	0	0	7	36.5	22	4	23.19	12	2	13.69	3	6	28.14	19	9	38.02	26	5	27.38	14
C0R1A5	C0R1A5_BRAHW	RP	flgE	A0A0H0U2S8, A0A0H0USF5, C0R1A5	Flagellar hook protein FlgE	0	0	0	0	0	0	0	0	0	1	3.85	1	7	18.37	24	0	0	0	0	0	0	0	0	0	0	0	0
C0R1B0	C0R1B0_BRAHW	RP	BHWA1_01424	A0A0H0UVC8, A0A0H0V1G3, A0A0H0V5R4, A0A0H0WPK9, A0A0H0XJH5, C0R1B0	N-acetylmuramoyl-L-alanine amidase	0	0	0	0	0	0	0	0	0	0	0	0	0	0	0	2	8.6	3	0	0	0	0	0	0	0	0	0
C0R1B1	C0R1B1_BRAHW	RP	arp	A0A0H0U8D0, C0R1B1	Ankyrin repeat-containing protein	0	0	0	0	0	0	0	0	0	0	0	0	1	4.8	1	0	0	0	0	0	0	0	0	0	0	0	0
C0R1B2	C0R1B2_BRAHW	UP	BHWA1_01426	A0A0H0U098, C0R1B2	Extracellular solute-binding protein, family 5	1	3.75	1	0	0	0	0	0	0	21	49.81	128	0	0	0	0	0	0	24	44.38	154	2	5.24	4	0	0	0
C0R1B5	C0R1B5_BRAHW	RP	BHWA1_01429	A0A0H0U0L4, A0A0H0U144, A0A0H0USJ9, A0A0H0V086, C0R1B5	Putative metal-dependant phosphohydrolase	0	0	0	0	0	0	0	0	0	0	0	0	0	0	0	0	0	0	0	0	0	1	1.82	2	0	0	0
C0R1B7	C0R1B7_BRAHW	RP	dfp	A0A0H0U0A4, A0A0H0UNZ1, A0A0H0WRZ6, A0A0H0XCX0, C0R1B7	Phosphopantothenoylcysteine decarboxylase/phosphopantothenate--cysteine ligase	0	0	0	0	0	0	0	0	0	0	0	0	0	0	0	0	0	0	0	0	0	1	3.22	1	0	0	0
C0R1B8	C0R1B8_BRAHW	RP	BHWA1_01432	A0A0H0V6G3, A0A0H0XB79, C0R1B8	ABC transporter related	0	0	0	1	10.21	1	0	0	0	1	5.53	3	0	0	0	1	5.53	1	0	0	0	4	17.45	10	0	0	0
C0R1C0	C0R1C0_BRAHW	RUP	spsE	A0A0H0USG7, A0A0H0USK5, C0R1C0	SpsE, Sialic acid synthase	0	0	0	0	0	0	0	0	0	1	3.49	1	0	0	0	0	0	0	2	10.47	3	0	0	0	0	0	0
C0R1C9	C0R1C9_BRAHW	RP	purM	A0A0H0U2N1, A0A0H0ULS5, C0R1C9	Phosphoribosylformylglycinamidine cyclo-ligase	0	0	0	0	0	0	0	0	0	1	2.97	1	1	4.75	2	0	0	0	0	0	0	0	0	0	0	0	0
C0R1D0	C0R1D0_BRAHW	SP	infB	C0R1D0	Translation initiation factor IF-2	1	2.96	1	3	4.5	8	0	0	0	16	21.11	49	13	19.69	23	18	30.24	78	21	31.15	91	23	36.55	97	14	21.75	33
C0R1D1	C0R1D1_BRAHW	RP	BHWA1_01447	A0A0H0U0M6, A0A0H0USL3, A0A0H0UVA9, A0A0H0X8P6, C0R1D1	Unchar C0R1D1	0	0	0	1	5.08	1	0	0	0	11	53.52	46	9	53.52	38	1	7.03	4	8	39.84	39	7	37.5	54	8	46.88	51
C0R1D2	C0R1D2_BRAHW	RP	BHWA1_01448	A0A0H0VBT5, A0A0H0WH57, C0R1D2	Unchar C0R1D2	0	0	0	0	0	0	0	0	0	2	5.63	5	6	15.69	15	8	21.93	28	4	8.25	10	5	13.48	18	3	10.26	5
C0R1D5	C0R1D5_BRAHW	RP	fumA	A0A0H0U2R7, A0A0H0ULW4, C0R1D5	Fumarate hydratase	0	0	0	0	0	0	0	0	0	0	0	0	2	9.29	10	0	0	0	0	0	0	2	10.36	7	0	0	0
C0R1D6	C0R1D6_BRAHW	RP	flaB3	A0A0H0USH8, C0R1D6, Q9F0F6	Flagellin	180	84.17	428	79	80.94	250	104	72.3	332	38	69.42	537	67	86.33	1491	41	71.58	554	22	60.79	311	32	70.86	516	21	65.47	234
C0R1D8	C0R1D8_BRAHW	RUP	BHWA1_01454	A0A0H0UNY1, A0A0H0V7D5, C0R1D8	Zn dependant metalloprotease	0	0	0	0	0	0	0	0	0	2	9.32	2	1	5.93	2	0	0	0	5	35.17	26	4	27.54	23	1	5.93	4
C0R1E4	C0R1E4_BRAHW	RP	BHWA1_01460	A0A0H0TVJ0, A0A0H0UD75, A0A0H0V914, A0A0H0VTL4, A0A0H0WLF2, A0A0H0X5V3, A0A0H0X6W4, A0A0H0XAG1, C0R1E4	ABC transporter ATP-binding protein	0	0	0	0	0	0	0	0	0	0	0	0	0	0	0	1	5.25	1	0	0	0	0	0	0	0	0	0
C0R1E6	C0R1E6_BRAHW	RP	BHWA1_01462	A0A0H0TWD4, C0R1E6	Transporter	0	0	0	0	0	0	0	0	0	0	0	0	0	0	0	0	0	0	1	2.59	2	3	8.58	7	0	0	0
C0R1F0	C0R1F0_BRAHW	RP	hisH	A0A0H0TS32, A0A0H0TVF6, A0A0H0UD82, A0A0H0V6J6, A0A0H0V912, A0A0H0VTP3, C0R1F0	Imidazole glycerol phosphate synthase subunit HisH	0	0	0	0	0	0	1	12.38	2	1	6.19	1	0	0	0	0	0	0	0	0	0	0	0	0	0	0	0
C0R1F5	C0R1F5_BRAHW	RP	pepA	A0A0H0UTL1, A0A0H0V8P9, C0R1F5	Probable cytosol aminopeptidase	0	0	0	0	0	0	0	0	0	4	12.02	14	4	10.18	9	2	4.68	5	1	3.67	1	6	19.14	27	1	3.67	4
C0R1F6	C0R1F6_BRAHW	RP	BHWA1_01472	A0A0H0V0M7, A0A0H0VSR2, A0A0H0X437, C0R1F6	Unchar C0R1F6	0	0	0	0	0	0	0	0	0	4	33.33	10	0	0	0	0	0	0	0	0	0	0	0	0	0	0	0
C0R1F7	C0R1F7_BRAHW	RP	BHWA1_01473	A0A0H0V0M7, A0A0H0VSR2, A0A0H0X033, A0A0H0X437, C0R1F6, C0R1F7	Unchar C0R1F7	0	0	0	0	0	0	0	0	0	0	0	0	0	0	0	0	0	0	0	0	0	0	0	0	2	15.15	7
C0R1F8	C0R1F8_BRAHW	RP	BHWA1_01474	A0A0H0URZ7, A0A0H0V658, C0R1F8	Short chain alcohol dehydrogenase	0	0	0	0	0	0	0	0	0	8	43.63	28	14	52.9	88	10	47.1	73	6	33.98	19	7	35.14	51	2	11.97	5
C0R1F9	C0R1F9_BRAHW	RP	BHWA1_01475	A0A0H0V7M6, A0A0H0VHA2, A0A0H0VTJ7, A0A0H0XA64, C0R1F9	Unchar C0R1F9	0	0	0	0	0	0	0	0	0	6	10.22	15	7	11.56	11	5	9.48	14	8	15.56	26	20	28.44	70	9	17.48	29
C0R1G0	C0R1G0_BRAHW	RP	BHWA1_01476	A0A0H0V8F6, A0A0H0WZC8, C0R1G0	Putative lipid A biosynthesis acyltransferase	0	0	0	0	0	0	0	0	0	0	0	0	0	0	0	0	0	0	1	6.13	2	1	6.13	1	0	0	0
C0R1G1	C0R1G1_BRAHW	RUP	BHWA1_01477	A0A0H0UKJ6, A0A0H0VCR0, A0A0H0WLP4, C0R1G1	Serine endoprotease	1	4.37	1	2	4.77	4	0	0	0	17	43.14	112	15	30.22	91	14	42.35	129	15	36.98	69	19	42.94	139	12	39.76	52
C0R1G2	C0R1G2_BRAHW	RP	alaS	A0A0H0UJU7, A0A0H0URB8, A0A0H0V058, A0A0H0VMJ1, A0A0H0W6S5, A0A0H0WUC9, A0A0H0X9F6, C0R1G2	Alanine--tRNA ligase	0	0	0	0	0	0	0	0	0	15	20.53	53	0	0	0	21	29.53	123	14	18.92	46	19	27.1	96	10	16.15	35
C0R1G3	C0R1G3_BRAHW	RUP	BHWA1_01479	A0A0H0TST5, A0A0H0V655, A0A0H0VSU0, A0A0H0X186, A0A0H0XF72, C0R1G3	Unchar C0R1G3	0	0	0	0	0	0	0	0	0	1	4.93	2	0	0	0	1	4.93	6	0	0	0	0	0	0	0	0	0
C0R1G4	C0R1G4_BRAHW	RP	BHWA1_01480	A0A0H0VTJ1, A0A0H0W508, C0R1G4	Unchar C0R1G4	0	0	0	0	0	0	0	0	0	0	0	0	0	0	0	0	0	0	1	4.2	4	0	0	0	0	0	0
C0R1G5	C0R1G5_BRAHW	RP	BHWA1_01481	A0A0H0V8Q9, C0R1G5	Unchar C0R1G5	0	0	0	3	20.83	7	0	0	0	0	0	0	0	0	0	3	44.79	4	1	20.83	2	1	16.67	4	0	0	0
C0R1G6	C0R1G6_BRAHW	RP	BHWA1_01482	A0A0H0TXF6, A0A0H0WLP7, A0A0H0WZJ5, A0A0H0X020, A0A0H0X8I4, C0R1G6	C GCAxxG C C, putative redox-active protein	0	0	0	0	0	0	0	0	0	0	0	0	1	5.76	3	0	0	0	0	0	0	0	0	0	0	0	0
C0R1G7	C0R1G7_BRAHW	RP	fabH	A0A0H0UJU3, A0A0H0W6S9, A0A0H0WJX7, A0A0H0WUD2, A0A0H0X9G1, C0R1G7	3-oxoacyl-[acyl-carrier-protein] synthase 3	0	0	0	0	0	0	0	0	0	0	0	0	0	0	0	1	5.85	3	0	0	0	2	15.08	2	0	0	0
C0R1G8	C0R1G8_BRAHW	RP	BHWA1_01484	A0A0H0VHZ5, A0A0H0WU86, A0A0H0XF77, C0R1G8	Unchar C0R1G8	0	0	0	1	5.26	1	0	0	0	0	0	0	0	0	0	0	0	0	0	0	0	0	0	0	0	0	0
C0R1G9	C0R1G9_BRAHW	RP	BHWA1_01485	A0A0H0V0T0, A0A0H0VAI4, A0A0H0X608, A0A0H0XA80, C0R1G9	Unchar C0R1G9	0	0	0	0	0	0	0	0	0	0	0	0	0	0	0	0	0	0	0	0	0	1	1.86	1	0	0	0
C0R1H0	C0R1H0_BRAHW	RP	BHWA1_01486	A0A0H0UEZ3, A0A0H0UXR8, A0A0H0VAF8, A0A0H0VTI4, A0A0H0W509, C0R1H0	Unchar C0R1H0	1	5.18	2	0	0	0	2	5.18	4	0	0	0	1	2.91	2	0	0	0	0	0	0	2	8.41	4	0	0	0
C0R1H1	C0R1H1_BRAHW	RUP	BHWA1_01487	A0A0H0U8F4, A0A0H0W4E6, A0A0H0WZD8, C0R1H1	Hypothetical ferrotoxin domain protein	0	0	0	0	0	0	0	0	0	0	0	0	0	0	0	0	0	0	0	0	0	1	4.75	2	0	0	0
C0R1H2	C0R1H2_BRAHW	RUP	BHWA1_01488	A0A0H0TXG2, A0A0H0UBN4, A0A0H0UKI5, A0A0H0X8I9, C0R1H2	Unchar C0R1H2	0	0	0	0	0	0	0	0	0	0	0	0	0	0	0	1	1.73	3	3	7.32	10	1	3.28	3	2	5.39	5
C0R1H3	C0R1H3_BRAHW	RUP	BHWA1_01489	A0A0H0TU56, A0A0H0VMK5, A0A0H0W9V6, A0A0H0X9G4, C0R1H3	SCP-like extracellular protein	0	0	0	0	0	0	0	0	0	0	0	0	2	7.64	4	0	0	0	0	0	0	0	0	0	0	0	0
C0R1H4	C0R1H4_BRAHW	RP	argH	A0A0H0TSU5, A0A0H0UL21, A0A0H0VRC6, A0A0H0WFZ3, C0R1H4	Argininosuccinate lyase	0	0	0	0	0	0	0	0	0	3	10.39	5	4	10.61	17	5	16.23	18	0	0	0	1	1.95	4	0	0	0
C0R1H5	ASSY_BRAHW	RP	argG	A0A0H0UEY9, A0A0H0V7L7, A0A0H0WS80, C0R1H5	Argininosuccinate synthase	3	7.14	3	0	0	0	2	4.93	7	11	37.44	59	11	28.08	55	9	28.57	77	8	31.53	26	15	37.19	94	4	17	15
C0R1H6	C0R1H6_BRAHW	RP	arcB	A0A0H0TS57, A0A0H0UG45, A0A0H0UN61, A0A0H0VY40, C0R1H6	Ornithine carbamoyltransferase, catabolic	0	0	0	0	0	0	0	0	0	3	10.54	22	4	18.21	37	9	26.84	38	0	0	0	2	7.67	12	2	7.67	3
C0R1H7	C0R1H7_BRAHW	RP	BHWA1_01493	A0A0H0UKI1, C0R1H7	Unchar C0R1H7	0	0	0	0	0	0	0	0	0	0	0	0	0	0	0	1	5.92	3	0	0	0	0	0	0	0	0	0
C0R1H8	C0R1H8_BRAHW	RP	BHWA1_01494	A0A0H0W6T7, A0A0H0XC72, C0R1H8	Unchar C0R1H8	0	0	0	0	0	0	0	0	0	0	0	0	3	11.11	19	3	11.11	6	0	0	0	0	0	0	0	0	0
C0R1I2	C0R1I2_BRAHW	RP	BHWA1_01500	A0A0H0TXH2, A0A0H0UBM5, A0A0H0UKH7, A0A0H0V0K2, A0A0H0WAE2, A0A0H0WLQ9, A0A0H0XHY6, C0R1I2	Unchar C0R1I2	0	0	0	0	0	0	0	0	0	0	0	0	2	10.48	5	1	4.76	3	0	0	0	0	0	0	0	0	0
C0R1I3	C0R1I3_BRAHW	RP	flaB	A0A0H0ULZ7, A0A0H0X544, C0R1I3	Flagellin	38	61.05	62	0	0	0	0	0	0	13	44.21	81	21	62.46	189	15	44.21	125	5	29.47	37	9	44.21	44	11	45.61	49
C0R1J1	C0R1J1_BRAHW	RP	BHWA1_01509	A0A0H0UDT0, A0A0H0UNJ9, A0A0H0V554, A0A0H0V6T0, A0A0H0W0I4, A0A0H0WFU1, A0A0H0WJ36, A0A0H0XB13, A0A0H0XBJ1, C0R1J1	Unchar C0R1J1	0	0	0	0	0	0	0	0	0	2	1.69	6	0	0	0	0	0	0	5	6.45	13	4	4.11	21	4	4.03	9
C0R1J2	C0R1J2_BRAHW	RP	metX	A0A0H0UEX8, A0A0H0V0T6, C0R1J2	Homoserine O-acetyltransferase	1	3.83	1	1	3.83	1	0	0	0	0	0	0	0	0	0	0	0	0	0	0	0	1	3.55	4	0	0	0
C0R1J3	C0R1J3_BRAHW	RUP	BHWA1_01511	A0A0H0U5R9, A0A0H0U928, A0A0H0ULZ6, A0A0H0VZJ7, A0A0H0W4B4, C0R1J3	O-acetylhomoserine/O-acetylserine sulfhydrylase	1	3.94	2	1	3.94	2	0	0	0	0	0	0	24	43.62	270	11	35.03	55	0	0	0	21	45.94	235	4	13.23	7
C0R1J9	SYC_BRAHW	RP	cysS	A0A0H0TXI9, A0A0H0ULA8, A0A0H0UZ69, C0R1J9	Cysteine--tRNA ligase	0	0	0	0	0	0	0	0	0	13	37.97	35	12	35.23	49	19	45.78	69	5	16.46	9	7	24.05	20	2	4.43	6
C0R1K1	C0R1K1_BRAHW	RP	eutG	A0A0H0V0U8, A0A0H0W0H4, A0A0H0WFT3, C0R1K1	Alcohol dehydrogenase	0	0	0	0	0	0	0	0	0	2	6.27	3	6	22.72	22	3	13.84	12	2	8.09	5	4	18.54	17	1	3.92	3
C0R1K3	C0R1K3_BRAHW	RP	BHWA1_01521	A0A0H0UGC8, A0A0H0V2Y7, A0A0H0VLK9, A0A0H0W005, A0A0H0W8T0, A0A0H0X1T9, C0R1K3	Unchar C0R1K3	0	0	0	0	0	0	0	0	0	0	0	0	0	0	0	0	0	0	1	3.65	2	1	3.65	5	1	2.43	1
C0R1K4	C0R1K4_BRAHW	RUP	BHWA1_01522	A0A0H0U9S2, A0A0H0UF59, A0A0H0UQH7, A0A0H0UVL8, A0A0H0VMU1, A0A0H0VZF6, C0R1K4	Extracellular solute-binding protein, family 5	0	0	0	0	0	0	0	0	0	0	0	0	9	23.36	14	0	0	0	7	17.2	13	0	0	0	1	2.06	1
C0R1K5	C0R1K5_BRAHW	RUP	BHWA1_01523	A0A0H0TXL3, A0A0H0UA01, A0A0H0UR80, A0A0H0V8F5, A0A0H0VNK5, A0A0H0W6S6, A0A0H0WCY6, C0R1K5	Extracellular solute-binding protein, family 5	0	0	0	0	0	0	0	0	0	3	8.83	8	2	5.45	4	0	0	0	6	13.53	19	3	10.15	7	0	0	0
C0R1K6	C0R1K6_BRAHW	RUP	BHWA1_01524	A0A0H0TUA2, A0A0H0U2Z6, A0A0H0UEP7, A0A0H0UFR3, A0A0H0XBQ0, C0R1K6	Extracellular solute-binding protein, family 5	0	0	0	0	0	0	0	0	0	7	14.74	12	0	0	0	0	0	0	4	13.61	7	1	2.46	3	0	0	0
C0R1K9	C0R1K9_BRAHW	RP	BHWA1_01527	A0A0H0TS97, A0A0H0U9S6, A0A0H0UF64, A0A0H0UQI2, A0A0H0UVL2, A0A0H0V956, A0A0H0W0V0, C0R1K9	Unchar C0R1K9	0	0	0	0	0	0	0	0	0	7	10.9	81	0	0	0	0	0	0	3	6.03	13	0	0	0	3	8.31	5
C0R1L5	Y1533_BRAHW	RP	BHWA1_01533	A0A0H0UX26, A0A0H0WCZ3, C0R1L5	Probable transcriptional regulatory protein BHWA1_01533	1	5.26	1	3	13.77	7	0	0	0	9	27.53	56	6	15.79	50	5	14.98	41	7	21.46	31	8	20.65	64	4	14.98	20
C0R1L7	C0R1L7_BRAHW	RP	BHWA1_01535	A0A0H0X6Y7, A0A0H0XBM0, C0R1L7	Unchar C0R1L7	0	0	0	0	0	0	0	0	0	0	0	0	1	4.55	2	0	0	0	0	0	0	1	11.57	1	0	0	0
C0R1L8	C0R1L8_BRAHW	RUP	fruK	A0A0H0UGE0, A0A0H0UUZ7, A0A0H0UXQ7, A0A0H0VDF0, A0A0H0WAD0, A0A0H0XJ22, C0R1L8	1-phosphofructokinase	0	0	0	0	0	0	0	0	0	0	0	0	2	5.84	4	1	3.9	3	0	0	0	0	0	0	0	0	0
C0R1L9	C0R1L9_BRAHW	RP	galE	A0A0H0U9T5, A0A0H0UW69, A0A0H0XPY9, C0R1L9	UDP-glucose 4-epimerase	0	0	0	1	7.58	1	0	0	0	5	21.52	10	6	21.21	44	5	20.91	13	3	16.06	12	9	27.88	35	1	7.27	6
C0R1M0	C0R1M0_BRAHW	RP	jag	A0A0H0W6T9, C0R1M0	Jag protein	0	0	0	0	0	0	0	0	0	11	45.73	59	7	35.47	40	13	54.7	127	13	54.27	56	10	49.15	74	9	49.15	44
C0R1M1	C0R1M1_BRAHW	RP	yidC	A0A0H0UEQ6, A0A0H0UFS2, A0A0H0W1U1, A0A0H0WJ63, A0A0H0XK67, C0R1M1	Membrane protein insertase YidC	0	0	0	0	0	0	0	0	0	5	8.16	14	1	2.56	1	1	2.08	2	8	14.24	21	5	9.12	19	3	7.2	4
C0R1M4	C0R1M4_BRAHW	RP	BHWA1_01542	A0A0H0UF76, A0A0H0WBV9, C0R1M4	Response regulator	0	0	0	0	0	0	0	0	0	0	0	0	0	0	0	0	0	0	1	14.47	2	0	0	0	0	0	0
C0R1M7	C0R1M7_BRAHW	RP	BHWA1_01545	A0A0H0UER0, A0A0H0UUY7, C0R1M7	Aminotransferase	0	0	0	0	0	0	0	0	0	10	33.42	29	0	0	0	0	0	0	5	21.02	9	0	0	0	2	12.94	5
C0R1M8	C0R1M8_BRAHW	RP	deoC	A0A0H0UAP1, A0A0H0UKD9, A0A0H0VNI7, A0A0H0W0D4, C0R1M8	Deoxyribose-phosphate aldolase	0	0	0	0	0	0	0	0	0	2	12.44	5	2	12.44	2	0	0	0	2	12.44	5	0	0	0	0	0	0
C0R1M9	C0R1M9_BRAHW	RP	udp	A0A0H0U9U4, A0A0H0UQJ7, A0A0H0WDT4, A0A0H0X1U1, C0R1M9	Uridine phosphorylase	0	0	0	0	0	0	0	0	0	7	28.57	19	8	32.6	19	3	13.75	17	2	13.92	6	0	0	0	0	0	0
C0R1N0	C0R1N0_BRAHW	RP	BHWA1_01548	A0A0H0UA21, A0A0H0UF97, C0R1N0	Uridine phosphorylase	0	0	0	0	0	0	0	0	0	6	31.42	29	7	35.63	31	5	27.97	27	2	10.34	5	3	19.92	11	0	0	0
C0R1N1	C0R1N1_BRAHW	RUP	BHWA1_01549	A0A0H0UE43, A0A0H0UVI6, A0A0H0VLI0, A0A0H0VYJ3, A0A0H0W3P0, A0A0H0W8P7, A0A0H0X1C4, A0A0H0XBM6, C0R1N1	Basic membrane lipoprotein	0	0	0	0	0	0	0	0	0	2	9.17	7	6	26.11	14	0	0	0	4	10	24	8	26.67	30	2	9.17	4
C0R1N3	C0R1N3_BRAHW	RUP	BHWA1_01551	A0A0H0TSD1, A0A0H0UW53, C0R1N3	Basic membrane lipoprotein	1	4.48	3	2	5.32	3	0	0	0	2	10.92	7	4	17.09	6	0	0	0	8	26.61	18	6	24.93	27	6	30.25	20
C0R1N4	C0R1N4_BRAHW	UP	BHWA1_01552	A0A0H0TY21, C0R1N4	Basic membrane lipoprotein	1	5.03	1	1	5.03	1	0	0	0	11	41.06	52	19	59.22	69	2	7.54	6	13	45.81	84	18	55.87	138	5	27.37	18
C0R1N5	C0R1N5_BRAHW	RP	BHWA1_01553	A0A0H0W5X2, A0A0H0X9V5, C0R1N5	ABC transporter related	0	0	0	0	0	0	0	0	0	0	0	0	0	0	0	1	2.95	1	1	3.14	2	5	12.18	8	1	3.14	2
C0R1P1	C0R1P1_BRAHW	RP	BHWA1_01559	A0A0H0TXU8, A0A0H0VMI1, C0R1P1	Thioesterase	0	0	0	0	0	0	0	0	0	2	16.47	4	2	14.71	10	1	9.41	4	1	7.06	1	0	0	0	0	0	0
C0R1P2	C0R1P2_BRAHW	RP	BHWA1_01560	A0A0H0VLH1, C0R1P2	Unchar C0R1P2	2	22.73	4	1	21.59	1	0	0	0	13	81.82	77	10	71.59	60	2	29.55	11	7	57.95	47	7	67.05	49	3	29.55	11
C0R1P3	C0R1P3_BRAHW	RP	BHWA1_01561	A0A0H0U323, C0R1P3	Unchar C0R1P3	0	0	0	0	0	0	0	0	0	1	10.37	1	0	0	0	0	0	0	2	16.3	4	2	16.3	2	0	0	0
C0R1P4	C0R1P4_BRAHW	RUP	BHWA1_01562	A0A0H0UAP9, A0A0H0XJ42, C0R1P4	Unchar C0R1P4	0	0	0	0	0	0	0	0	0	13	38.48	54	0	0	0	0	0	0	3	8.99	6	0	0	0	3	8.71	6
C0R1P6	C0R1P6_BRAHW	RUP	BHWA1_01564	A0A0H0VMH7, A0A0H0XK32, C0R1P6	Putative peptidase	1	11.02	1	0	0	0	0	0	0	0	0	0	0	0	0	0	0	0	0	0	0	0	0	0	0	0	0
C0R1P7	C0R1P7_BRAHW	RP	BHWA1_01565	A0A0H0UE55, A0A0H0VLG6, A0A0H0WD09, A0A0H0X1B6, C0R1P7	Amino acid ABC transporter, ATP-binding protein	0	0	0	0	0	0	0	0	0	0	0	0	0	0	0	0	0	0	1	5.37	1	3	21.07	6	0	0	0
C0R1P8	C0R1P8_BRAHW	RP	BHWA1_01566	A0A0H0TT64, C0R1P8	Amino acid transport system permease protein	0	0	0	0	0	0	0	0	0	0	0	0	0	0	0	0	0	0	1	12.24	2	1	4.64	2	0	0	0
C0R1Q2	RL19_BRAHW	RP	rplS	A0A0H0VLG1, C0R1Q2	50S ribosomal protein L19	5	30.34	11	7	38.62	18	3	20.69	8	10	53.1	48	8	48.97	39	7	43.45	61	10	55.86	68	7	43.45	67	7	48.28	49
C0R1Q3	C0R1Q3_BRAHW	RP	BHWA1_01571	A0A0H0V6X5, A0A0H0X337, C0R1Q3	Ferredoxin--DP(+) reductase subunit alpha ue	0	0	0	0	0	0	0	0	0	3	13.45	9	2	10.55	18	5	27.27	18	3	14.55	6	6	26.18	18	2	10.55	6
C0R1Q5	C0R1Q5_BRAHW	RP	lea	A0A0H0XAQ7, C0R1Q5	Unchar C0R1Q5	1	6.75	5	0	0	0	0	0	0	0	0	0	0	0	0	0	0	0	0	0	0	3	26.38	11	1	7.98	1
C0R1R0	C0R1R0_BRAHW	RUP	matE	A0A0H0U9X3, A0A0H0UW30, A0A0H0VT08, A0A0H0XAQ3, C0R1R0	MATE efflux family protein	0	0	0	0	0	0	0	0	0	0	0	0	0	0	0	0	0	0	1	1.63	1	0	0	0	0	0	0
C0R1R1	C0R1R1_BRAHW	RP	BHWA1_01579	A0A0H0V9A1, A0A0H0W1L3, A0A0H0X021, A0A0H0XK43, C0R1R1	Putative penicillin binding protein	0	0	0	0	0	0	0	0	0	2	3.16	5	0	0	0	0	0	0	3	5.95	5	0	0	0	1	1.9	1
C0R1R5	C0R1R5_BRAHW	RP	mcpA	A0A0H0U1V2, A0A0H0VTV7, A0A0H0WZ82, C0R1R5	Methyl-accepting chemotaxis protein McpA	0	0	0	0	0	0	0	0	0	0	0	0	0	0	0	0	0	0	4	9.93	24	15	26.87	69	3	7.33	11
C0R1R7	C0R1R7_BRAHW	RP	BHWA1_01585	A0A0H0VP26, A0A0H0W0A9, A0A0H0WLU3, A0A0H0XIP4, C0R1R7	Unchar C0R1R7	0	0	0	0	0	0	0	0	0	4	9.68	8	0	0	0	5	12.85	15	1	1.98	3	2	5.53	5	1	1.98	2
C0R1R8	C0R1R8_BRAHW	RP	fab	A0A0H0WK29, C0R1R8	3-oxoacyl-[acyl-carrier-protein] synthase 3	0	0	0	0	0	0	0	0	0	7	24.22	15	8	27.02	65	8	25.78	29	4	13.35	15	10	30.12	70	3	13.04	4
C0R1R9	C0R1R9_BRAHW	RUP	BHWA1_01587	A0A0H0U314, A0A0H0VN59, A0A0H0WUY7, C0R1R9	GltP, Na+/H+-dicarboxylate symporters putative	0	0	0	0	0	0	0	0	0	0	0	0	0	0	0	0	0	0	0	0	2	3	11.71	11	0	0	0
C0R1S1	C0R1S1_BRAHW	RP	metG	A0A0H0VFB8, A0A0H0X7E4, C0R1S1	Methionine--tRNA ligase	0	0	0	0	0	0	0	0	0	24	43.16	123	16	30.11	119	18	36.71	99	19	33.18	64	11	25.81	44	4	8.14	15
C0R1S2	C0R1S2_BRAHW	RP	mcpB	A0A0H0V9L1, A0A0H0W0B2, A0A0H0W107, C0R1S2	Putative methyl-accepting chemotaxis protein B	0	0	0	2	4.24	5	0	0	0	0	0	0	0	0	0	0	0	0	0	0	0	4	9.46	28	0	0	0
C0R1S3	C0R1S3_BRAHW	RUP	elaC	A0A0H0V199, A0A0H0VTN4, C0R1S3	ElaC, Metal-dependent hydrolases of the beta-lactamase superfamily	0	0	0	0	0	0	2	7.14	3	1	5.44	2	1	5.44	5	4	16.67	10	0	0	0	2	8.16	2	0	0	0
C0R1S4	C0R1S4_BRAHW	RP	BHWA1_01592	A0A0H0VN50, A0A0H0VV13, C0R1S4	Exodeoxyribonuclease	0	0	0	0	0	0	0	0	0	1	4.21	3	3	14.18	9	2	12.26	6	1	3.83	3	5	21.84	17	1	4.21	3
C0R1S5	C0R1S5_BRAHW	RP	spoIIAA	A0A0H0U1W1, A0A0H0W1Y0, C0R1S5	SpoIIAA, Anti-anti-sigma regulatory factor	0	0	0	0	0	0	0	0	0	1	14.55	3	2	26.36	10	1	14.55	1	2	27.27	6	1	14.55	2	1	14.55	2
C0R1S8	C0R1S8_BRAHW	RUP	BHWA1_01596	A0A0H0TT19, A0A0H0WBS8, C0R1S8	Unchar C0R1S8	0	0	0	0	0	0	0	0	0	3	71.01	20	2	50.72	12	2	50.72	16	4	71.01	8	1	20.29	3	1	30.43	2
C0R1T1	C0R1T1_BRAHW	RUP	BHWA1_01599	A0A0H0WCH8, A0A0H0X096, C0R1T1	ATPase, associated with various cellular activities, AAA 5	2	6.72	5	0	0	0	2	6.45	2	0	0	0	0	0	0	0	0	0	0	0	0	0	0	0	0	0	0
C0R1T2	C0R1T2_BRAHW	RUP	vspE	A0A0H0VP10, A0A0H0W0Z6, C0R1T2, F1CJQ4, Q9AEX8	Variable surface protein-VspE	0	0	0	0	0	0	0	0	0	1	4.96	3	0	0	0	0	0	0	0	0	0	0	0	0	0	0	0
C0R1T3	C0R1T3_BRAHW	RUP	vspF	A0A0H0TT23, A0A0H0U237, A0A0H0U250, A0A0H0U337, A0A0H0U9C8, A0A0H0U9E4, A0A0H0UKM0, A0A0H0UL96, A0A0H0UR72, A0A0H0UYB7, A0A0H0UZS4, A0A0H0V188, A0A0H0VG41, A0A0H0VGD4, A0A0H0VGZ2, A0A0H0VHD8, A0A0H0VMM6, A0A0H0VTM5, A0A0H0WK94, A0A0H0WS59, A0A0H0WUT9, A0A0H0WYE3, C0R1T3, F1CJQ5, Q9AEX5, Q9AEX7	Variable surface protein-VspF	0	0	0	0	0	0	0	0	0	0	0	0	4	23.16	26	2	32.43	12	0	0	0	1	7.11	9	0	0	0
C0R1T4	C0R1T4_BRAHW	RP	recJ	A0A0H0TT68, A0A0H0U302, A0A0H0V039, A0A0H0VCK9, A0A0H0W4A5, A0A0H0WSH4, A0A0H0WUX4, C0R1T4	Single-stranded-D-specific exonuclease RecJ	0	0	0	0	0	0	0	0	0	0	0	0	0	0	0	1	1.53	2	0	0	0	0	0	0	0	0	0
C0R1T5	C0R1T5_BRAHW	RP	BHWA1_01603	A0A0H0U6T3, A0A0H0UJH9, A0A0H0VDK0, A0A0H0W3V2, A0A0H0WM27, A0A0H0WR26, A0A0H0X5G9, A0A0H0XQA9, C0R1T5	TPR domain-containing protein	0	0	0	0	0	0	0	0	0	0	0	0	3	11.48	8	1	2.81	1	1	3.83	2	2	7.65	6	0	0	0
C0R1U0	C0R1U0_BRAHW	RP	BHWA1_01608	A0A0H0U152, A0A0H0V034, A0A0H0W4B0, A0A0H0WZA6, C0R1U0	Unchar C0R1U0	6	26.26	17	0	0	0	9	43.58	30	0	0	0	0	0	0	0	0	0	0	0	0	9	63.69	47	5	35.2	15
C0R1U1	C0R1U1_BRAHW	RP	BHWA1_01609	A0A0H0TYK6, A0A0H0U6S9, A0A0H0UU96, A0A0H0W3V5, A0A0H0X5H3, A0A0H0X7C4, C0R1U1	Aldo/keto reductase	0	0	0	0	0	0	0	0	0	0	0	0	0	0	0	1	8.84	3	0	0	0	0	0	0	0	0	0
C0R1U2	C0R1U2_BRAHW	RP	creD	A0A0H0UA32, A0A0H0UID3, A0A0H0UTM1, A0A0H0W2J5, A0A0H0WKA2, A0A0H0XJD9, C0R1U2	Inner membrane protein	0	0	0	0	0	0	0	0	0	0	0	0	0	0	0	0	0	0	5	12.42	25	0	0	0	0	0	0
C0R1U5	C0R1U5_BRAHW	RP	mdh	A0A0H0U4I5, A0A0H0U8T4, A0A0H0UJK5, A0A0H0UVD8, A0A0H0UVY4, A0A0H0VCL8, A0A0H0W4B5, A0A0H0WM17, A0A0H0WUW5, A0A0H0WYF0, A0A0H0XKH2, C0R1U5	Malate dehydrogenase	1	2.8	1	1	2.8	2	0	0	0	0	0	0	3	9.11	9	1	2.8	3	0	0	0	0	0	0	0	0	0
C0R1U9	SYS_BRAHW	RP	serS	A0A0H0TV71, A0A0H0U4E3, A0A0H0UB60, A0A0H0UTL6, C0R1U9	Serine--tRNA ligase	0	0	0	0	0	0	0	0	0	18	45.77	75	12	34.04	60	0	0	0	13	33.1	35	14	43.19	65	6	21.83	25
C0R1V0	C0R1V0_BRAHW	RP	adh	A0A0H0WGN0, C0R1V0	Alcohol dehydrogenase	0	0	0	1	3.05	1	0	0	0	6	29.64	18	6	28.81	26	3	13.57	4	3	9.42	12	4	19.39	17	0	0	0
C0R1V1	C0R1V1_BRAHW	RP	BHWA1_01619	A0A0H0U6R8, A0A0H0U8Z1, A0A0H0WLA1, C0R1V1	Unchar C0R1V1	0	0	0	0	0	0	0	0	0	3	29.92	9	1	14.96	1	5	51.97	20	1	14.96	4	0	0	0	0	0	0
C0R1V2	C0R1V2_BRAHW	RP	BHWA1_01620	A0A0H0V022, A0A0H0VD51, C0R1V2	Unchar C0R1V2	0	0	0	0	0	0	0	0	0	0	0	0	0	0	0	0	0	0	2	13.7	6	0	0	0	0	0	0
C0R1V3	C0R1V3_BRAHW	RUP	norM	A0A0H0WSV0, A0A0H0X6C8, C0R1V3	Na+-driven multidrug efflux pump	0	0	0	0	0	0	0	0	0	0	0	0	0	0	0	0	0	0	1	3.04	2	0	0	0	0	0	0
C0R1V4	C0R1V4_BRAHW	RUP	matE	A0A0H0U206, A0A0H0UIE1, A0A0H0UTL0, C0R1V4	MATE efflux family protein	0	0	0	0	0	0	0	0	0	0	0	0	0	0	0	0	0	0	1	3.03	1	0	0	0	0	0	0
C0R1V8	C0R1V8_BRAHW	RP	BHWA1_01626	A0A0H0TT86, A0A0H0U6T0, A0A0H0VDL9, A0A0H0W4C4, C0R1V8	Unchar C0R1V8	0	0	0	0	0	0	0	0	0	0	0	0	1	5.15	1	0	0	0	0	0	0	0	0	0	0	0	0
C0R1V9	C0R1V9_BRAHW	RP	mcpA	A0A0H0U3I5, A0A0H0UU80, A0A0H0W3X0, C0R1V9	Methyl-accepting chemotaxis protein McpA	0	0	0	0	0	0	0	0	0	0	0	0	0	0	0	0	0	0	0	0	0	9	21.92	47	0	0	0
C0R1W6	C0R1W6_BRAHW	RP	scpB	A0A0H0WYG1, C0R1W6	Segregation and condensation protein B	0	0	0	0	0	0	0	0	0	0	0	0	0	0	0	2	11.66	7	0	0	0	0	0	0	0	0	0
C0R1W9	C0R1W9_BRAHW	RP	mnmG	A0A0H0U2P1, A0A0H0UPK5, A0A0H0W3Y0, A0A0H0XQ86, C0R1W9	tRNA uridine 5-carboxymethylaminomethyl modification enzyme MnmG	0	0	0	0	0	0	0	0	0	0	0	0	0	0	0	1	4.05	2	0	0	0	0	0	0	0	0	0
C0R1X0	MRAY_BRAHW	RP	mraY	A0A0H0WJJ1, C0R1X0	Phospho-N-acetylmuramoyl-pentapeptide-transferase	0	0	0	0	0	0	0	0	0	0	0	0	0	0	0	0	0	0	0	0	0	1	2.61	3	0	0	0
C0R1X1	KTHY_BRAHW	RP	tmk	A0A0H0TTX9, A0A0H0UQ30, C0R1X1	Thymidylate kinase	0	0	0	0	0	0	0	0	0	1	8.37	2	3	21.67	8	1	5.91	1	1	8.37	6	3	21.67	12	2	14.29	4
C0R1X3	C0R1X3_BRAHW	UP	BHWA1_01641	A0A0H0WEP9, C0R1X3	ATPase, associated with various cellular activities	5	17.57	10	0	0	0	0	0	0	1	4.05	4	1	3.72	1	2	11.15	3	1	3.72	4	4	21.62	9	0	0	0
C0R1X7	C0R1X7_BRAHW	RP	yjmC	A0A0H0TTA4, A0A0H0U2H8, A0A0H0U605, A0A0H0UBD3, A0A0H0UUQ0, A0A0H0WQ80, C0R1X7	Malate/L-lactate dehydrogenase	0	0	0	0	0	0	0	0	0	0	0	0	0	0	0	0	0	0	0	0	0	1	4.48	2	0	0	0
C0R1Y0	C0R1Y0_BRAHW	RP	asd	A0A0H0U073, A0A0H0US45, A0A0H0X0D2, A0A0H0XJA7, C0R1Y0	Aspartate-semialdehyde dehydrogenase	1	5.21	1	3	7.95	4	0	0	0	11	38.63	64	4	9.32	10	12	38.63	57	19	49.32	159	15	46.58	63	14	42.47	87
C0R1Y1	C0R1Y1_BRAHW	UP	BHWA1_01649	A0A0H0U077, C0R1Y1	Integral membrane transport protein	0	0	0	0	0	0	0	0	0	1	4.13	5	0	0	0	0	0	0	0	0	0	0	0	0	0	0	0
C0R1Y3	C0R1Y3_BRAHW	RP	mcp2	A0A0H0VGI3, A0A0H0X5K2, C0R1Y3	Methyl-accepting chemotaxis protein	0	0	0	0	0	0	0	0	0	8	11.85	17	4	5.19	5	1	1.38	1	13	17.99	35	13	15.98	60	13	19.58	48
C0R1Y8	C0R1Y8_BRAHW	RP	mcpB	A0A0H0TT62, A0A0H0US58, A0A0H0UUP2, A0A0H0VAR5, A0A0H0W2M6, A0A0H0WZE2, A0A0H0WZY7, A0A0H0X773, C0R1Y8	Methyl-accepting chemotaxis protein McpB	0	0	0	0	0	0	0	0	0	0	0	0	0	0	0	0	0	0	0	0	0	0	0	0	4	7.24	13
C0R1Y9	C0R1Y9_BRAHW	RP	mcpB	A0A0H0U614, A0A0H0UBE3, A0A0H0UKR8, A0A0H0UPI7, A0A0H0UVX7, A0A0H0VGI7, A0A0H0WFR4, A0A0H0WTT9, A0A0H0X5K4, A0A0H0XP31, C0R1Y9	Methyl-accepting chemotaxis protein McpB	4	8.33	7	0	0	0	0	0	0	3	7.03	17	0	0	0	2	5.07	6	0	0	0	5	10.95	34	0	0	0
C0R1Z0	HIS8_BRAHW	RP	hisC	A0A0H0U2R5, A0A0H0UBN2, A0A0H0VC62, A0A0H0WEN6, C0R1Z0	Histidinol-phosphate aminotransferase	0	0	0	0	0	0	0	0	0	0	0	0	0	0	0	0	0	0	0	0	0	2	3.95	3	0	0	0
C0R1Z2	C0R1Z2_BRAHW	RP	BHWA1_01660	A0A0H0TU01, A0A0H0TZ88, A0A0H0UMY5, A0A0H0V143, A0A0H0VBI2, A0A0H0VLX5, A0A0H0W400, A0A0H0W4E7, A0A0H0WPY6, A0A0H0WYC6, A0A0H0X077, A0A0H0X0E1, A0A0H0X8M8, A0A0H0X8S0, A0A0H0XBT5, C0R1Z1, C0R1Z2	Unchar C0R1Z2	0	0	0	0	0	0	0	0	0	0	0	0	0	0	0	0	0	0	1	1.61	2	2	3.4	4	0	0	0
C0R1Z4	C0R1Z4_BRAHW	RP	BHWA1_01662	A0A0H0UPI3, C0R1Z4	Cell division protein ZapA	0	0	0	0	0	0	0	0	0	1	14.16	2	0	0	0	1	20.35	2	0	0	0	0	0	0	0	0	0
C0R1Z5	C0R1Z5_BRAHW	RP	BHWA1_01663	A0A0H0ULX4, C0R1Z5	Unchar C0R1Z5	0	0	0	0	0	0	0	0	0	10	37.86	54	7	26.59	13	10	36.99	35	4	19.36	18	6	30.35	32	4	14.45	8
C0R1Z7	C0R1Z7_BRAHW	RP	trmB	A0A0H0US29, A0A0H0VBK4, C0R1Z7	tRNA (guanine-N(7)-)-methyltransferase	0	0	0	0	0	0	0	0	0	0	0	0	0	0	0	1	5.58	2	0	0	0	0	0	0	0	0	0
C0R1Z8	C0R1Z8_BRAHW	RP	BHWA1_01666	A0A0H0W474, C0R1Z8	Unchar C0R1Z8	0	0	0	0	0	0	0	0	0	0	0	0	0	0	0	0	0	0	0	0	0	0	0	0	1	4.55	4
C0R200	PLSX_BRAHW	RP	plsX	A0A0H0WSR3, C0R200	Phosphate acyltransferase	1	3.54	1	5	17.4	16	24	61.65	54	3	11.8	8	3	16.22	10	2	12.09	9	11	44.25	36	14	54.28	65	5	28.02	20
C0R201	C0R201_BRAHW	RP	BHWA1_01669	A0A0H0VMY9, C0R201	3-oxoacyl-(Acyl-carrier-protein) synthase III	0	0	0	0	0	0	0	0	0	0	0	0	3	8.8	10	0	0	0	0	0	0	0	0	0	0	0	0
C0R202	C0R202_BRAHW	RP	rnfC	A0A0H0X0F3, A0A0H0XBZ7, C0R202	Electron transport complex subunit C	0	0	0	2	6.9	5	0	0	0	10	27.59	45	18	42.76	72	4	10.8	22	0	0	0	18	33.56	128	9	27.13	36
C0R203	C0R203_BRAHW	RP	rnfD	A0A0H0US23, A0A0H0VN52, A0A0H0WS57, C0R203	Electron transport complex subunit D	0	0	0	0	0	0	0	0	0	1	2.73	6	3	12.3	8	1	2.73	2	1	3.28	2	4	13.39	24	2	7.92	5
C0R204	C0R204_BRAHW	RP	rnfG	A0A0H0ULC7, A0A0H0WZF1, C0R204	Electron transport complex subunit G	0	0	0	0	0	0	0	0	0	5	29.32	7	8	45.03	25	2	17.28	2	2	25.65	4	5	29.84	18	0	0	0
C0R209	C0R209_BRAHW	RP	BHWA1_01677	A0A0H0UZF1, A0A0H0VGK7, C0R209	Unchar C0R209	0	0	0	0	0	0	0	0	0	0	0	0	0	0	0	0	0	0	0	0	0	1	15.15	2	0	0	0
C0R212	C0R212_BRAHW	RP	pgk	A0A0H0UGB9, A0A0H0UYG2, A0A0H0VMX9, A0A0H0WUR0, A0A0H0X0G3, A0A0H0XJJ8, C0R212	Phosphoglycerate kinase	1	7.27	1	4	14.79	8	0	0	0	17	56.89	147	26	59.15	279	16	53.13	115	15	53.13	212	15	56.89	166	0	0	0
C0R213	C0R213_BRAHW	RP	BHWA1_01681	A0A0H0UCR6, C0R213, Q8VNZ1	Glyceraldehyde-3-phosphate dehydrogenase	16	21.33	26	39	59.08	127	20	24.5	26	25	60.23	244	54	84.15	1088	17	54.47	172	29	71.76	456	51	85.3	1004	24	61.38	222
C0R214	GATB_BRAHW	RP	gatB	A0A0H0UZ23, C0R214	Aspartyl/glutamyl-tRNA(Asn/Gln) amidotransferase subunit B	0	0	0	0	0	0	0	0	0	8	15.11	28	11	26.29	40	8	19.88	46	7	17.39	44	11	20.91	44	4	8.07	16
C0R224	C0R224_BRAHW	RUP	BHWA1_01692	A0A0H0UNX9, A0A0H0UYF4, A0A0H0V7X7, C0R224	UDP-glucose 4-epimerase	0	0	0	0	0	0	0	0	0	5	23.6	24	2	6.78	11	8	34.81	52	3	15.63	11	5	20.94	26	3	14.45	8
C0R225	C0R225_BRAHW	RP	BHWA1_01693	A0A0H0UQ41, A0A0H0WUL4, A0A0H0X1W2, C0R225	UDP-glucose/GDP-mannose dehydrogenase	0	0	0	0	0	0	0	0	0	5	15.78	12	3	12.47	16	9	33.08	36	1	3.56	7	5	23.16	13	3	11.7	6
C0R230	C0R230_BRAHW	RP	adeC	A0A0H0TKU5, A0A0H0UDQ2, A0A0H0US27, A0A0H0WRC0, C0R230	Adenine deaminase	1	2.95	1	1	2.78	1	0	0	0	0	0	0	0	0	0	0	0	0	0	0	0	0	0	0	0	0	0
C0R232	C0R232_BRAHW	RUP	BHWA1_01700	A0A0H0WIS8, A0A0H0WZV2, A0A0H0XJA5, C0R232	Serine/Threonine protein phosphotase	0	0	0	0	0	0	0	0	0	7	28.46	32	5	23.17	32	3	19.51	24	4	19.51	6	5	17.48	27	1	5.28	5
C0R233	C0R233_BRAHW	RP	BHWA1_01701	A0A0H0TKD4, A0A0H0U288, C0R233	Aspartokinase	0	0	0	0	0	0	0	0	0	7	23.18	25	8	28.04	57	6	20.75	32	3	11.48	6	7	21.85	20	2	8.39	6
C0R234	C0R234_BRAHW	RP	BHWA1_01702	A0A0H0TJ40, C0R234	Unchar C0R234	0	0	0	0	0	0	0	0	0	0	0	0	0	0	0	0	0	0	0	0	0	1	6.87	5	0	0	0
C0R236	C0R236_BRAHW	RP	ybaK	A0A0H0UF69, A0A0H0WH01, C0R236	YbaK/prolyl-tRNA synthetase associated region	0	0	0	0	0	0	0	0	0	0	0	0	1	5.88	1	1	7.19	1	0	0	0	0	0	0	0	0	0
C0R237	C0R237_BRAHW	RP	BHWA1_01705	A0A0H0UE04, A0A0H0WIT2, C0R237	[2Fe-2S] binding domain protein	0	0	0	15	58.75	49	2	38.75	5	3	33.75	7	2	23.75	12	3	35	8	0	0	0	2	23.75	12	0	0	0
C0R240	C0R240_BRAHW	RP	BHWA1_01708	A0A0H0TIC8, A0A0H0WHY9, C0R240	Fructose-bisphosphatase	0	0	0	0	0	0	0	0	0	0	0	0	0	0	0	0	0	0	1	1.85	5	1	1.7	2	0	0	0
C0R243	C0R243_BRAHW	RP	BHWA1_01715	A0A0H0U119, A0A0H0URS1, A0A0H0VEG9, C0R243	TPR domain-containing protein	0	0	0	0	0	0	0	0	0	0	0	0	0	0	0	0	0	0	1	2.47	3	1	2.47	3	1	2.24	1
C0R248	C0R248_BRAHW	RP	lon	A0A0H0U3T0, A0A0H0UCA1, A0A0H0UE09, A0A0H0UXE8, A0A0H0UXJ4, A0A0H0V9F3, A0A0H0W123, A0A0H0XC44, A0A0H0XJ90, C0R248	Lon protease	0	0	0	0	0	0	0	0	0	1	1.19	2	0	0	0	3	4.04	10	4	5.83	9	19	22.71	94	2	2.97	6
C0R249	C0R249_BRAHW	RP	mcpB	A0A0H0U6L3, A0A0H0UX15, A0A0H0XHW2, C0R249	Putative methyl-accepting chemotaxis protein B	0	0	0	0	0	0	0	0	0	0	0	0	0	0	0	0	0	0	5	6.93	32	0	0	0	0	0	0
C0R253	C0R253_BRAHW	RP	BHWA1_01726	A0A0H0U3T7, A0A0H0UCA5, A0A0H0UE10, A0A0H0UXJ0, A0A0H0VEB6, C0R253	Flavin reductase like domain containing protein	0	0	0	0	0	0	0	0	0	0	0	0	0	0	0	1	6.33	1	0	0	0	0	0	0	0	0	0
C0R254	C0R254_BRAHW	RUP	alsT	A0A0H0UAU2, A0A0H0URP7, C0R254	AlsT, Na+/alanine symporter	1	2.41	1	0	0	0	0	0	0	0	0	0	0	0	0	0	0	0	3	12.25	11	1	3.5	2	0	0	0
C0R255	C0R255_BRAHW	RP	alr	A0A0H0U9Z9, A0A0H0UDE0, A0A0H0UY71, A0A0H0VF50, A0A0H0WIR0, C0R255	Alanine racemase	0	0	0	0	0	0	0	0	0	1	3.83	3	1	4.1	5	2	7.92	6	1	3.83	1	1	4.1	5	0	0	0
C0R256	C0R256_BRAHW	RP	BHWA1_01729	A0A0H0U1K0, A0A0H0U1W3, A0A0H0US57, A0A0H0UZA3, A0A0H0VAV1, A0A0H0XD06, C0R256	Methyl-accepting chemotaxis protein	0	0	0	0	0	0	0	0	0	1	1.77	1	3	4.79	5	0	0	0	3	5.1	9	0	0	0	0	0	0
C0R259	C0R259_BRAHW	RP	murA	A0A0H0UCA8, A0A0H0VKT8, A0A0H0W115, C0R259	UDP-N-acetylglucosamine 1-carboxyvinyltransferase	0	0	0	0	0	0	0	0	0	1	3.06	3	5	14.35	28	5	13.41	19	2	5.88	8	8	23.06	32	1	3.06	2
C0R261	C0R261_BRAHW	RP	engA	A0A0H0UA04, A0A0H0UQX5, A0A0H0VFG4, A0A0H0VJS7, A0A0H0W020, A0A0H0XCZ2, C0R261	GTPase Der	0	0	0	0	0	0	0	0	0	2	4.79	3	0	0	0	5	13.57	13	4	10.18	5	1	2.4	1	1	2.4	3
C0R262	C0R262_BRAHW	RP	plsY	A0A0H0UA69, A0A0H0WZT2, A0A0H0XD11, C0R262	Glycerol-3-phosphate acyltransferase	0	0	0	0	0	0	0	0	0	0	0	0	0	0	0	0	0	0	3	11.63	3	2	11.16	2	0	0	0
C0R267	C0R267_BRAHW	RP	hisF	A0A0H0TNP0, A0A0H0UA07, A0A0H0UDE9, A0A0H0UQX0, A0A0H0VF80, A0A0H0WRE3, A0A0H0X904, C0R267	Imidazole glycerol phosphate synthase subunit HisF	0	0	0	0	0	0	0	0	0	0	0	0	0	0	0	1	7.57	3	0	0	0	1	7.17	5	0	0	0
C0R271	C0R271_BRAHW	RP	BHWA1_01744	A0A0H0UD03, A0A0H0V9G9, A0A0H0WGV7, C0R271	NAD-dependent epimerase/dehydratase	0	0	0	0	0	0	0	0	0	7	27.71	25	1	6.05	6	0	0	0	2	10.51	8	3	15.92	9	1	3.5	1
C0R273	C0R273_BRAHW	SP	zntA	C0R273	ZntA, Cation transport ATPase	0	0	0	0	0	0	0	0	0	0	0	0	0	0	0	0	0	0	7	12.4	22	1	2.11	2	0	0	0
C0R275	C0R275_BRAHW	RP	abcC	A0A0H0UFB9, A0A0H0XES1, C0R275	Methionine import ATP-binding protein MetN	0	0	0	0	0	0	0	0	0	1	3.14	2	0	0	0	1	3.14	1	5	18.29	12	0	0	0	1	3.14	1
C0R276	C0R276_BRAHW	UP	BHWA1_01749	A0A0H0W5X3, C0R276	Binding-protein-dependent transport system, inner membrane component	0	0	0	0	0	0	0	0	0	0	0	0	0	0	0	0	0	0	1	7.08	3	0	0	0	0	0	0
C0R277	C0R277_BRAHW	RP	ldh	A0A0H0UAW1, A0A0H0UQW3, A0A0H0WTM0, A0A0H0WWR6, A0A0H0X8W3, A0A0H0XFP2, C0R277	L-lactate dehydrogenase	2	8.81	5	4	13.84	8	0	0	0	3	16.35	5	5	13.52	21	4	19.5	11	2	7.23	10	0	0	0	1	3.77	1
C0R278	C0R278_BRAHW	RUP	blpG	A0A0H0UDG0, A0A0H0UXH8, A0A0H0UZ89, A0A0H0WRF4, A0A0H0X914, C0R278, C0R281, Q5G9K9, Q5G9L0, Q6R5N2, Q83VH6, Q83VH9	BlpG, outer membrane lipoprotein	0	0	0	0	0	0	0	0	0	0	0	0	1	4.06	1	0	0	0	0	0	0	0	0	0	1	3.4	1
C0R281	C0R281_BRAHW	RP	bmpB	A0A0H0UZ89, C0R281, Q5G9K9, Q5G9L0, Q5G9L5, Q6R5N2, Q83VH6	Lipoprotein	0	0	0	1	3.32	1	0	0	0	10	30.63	55	10	30.63	65	3	15.5	7	8	29.15	55	8	29.15	73	8	29.15	39
C0R286	C0R286_BRAHW	RUP	BHWA1_01759	A0A0H0UXB8, A0A0H0W5Y4, C0R286	PTS system, IIB componen	0	0	0	0	0	0	0	0	0	0	0	0	1	8.23	3	0	0	0	0	0	0	2	27.85	4	0	0	0
C0R289	C0R289_BRAHW	RP	BHWA1_01762	A0A0H0XIE3, C0R289	Unchar C0R289	0	0	0	0	0	0	1	15	1	0	0	0	0	0	0	1	16.25	2	0	0	0	0	0	0	0	0	0
C0R292	FOLD_BRAHW	RP	folD	A0A0H0URL1, A0A0H0V3C8, A0A0H0WWS9, C0R292	Bifunctional protein FolD	0	0	0	0	0	0	0	0	0	0	0	0	0	0	0	0	0	0	1	3.56	6	0	0	0	0	0	0
C0R294	C0R294_BRAHW	RP	alsT	A0A0H0WFZ4, A0A0H0XFV5, C0R294	Sodium:alanine symporter	0	0	0	0	0	0	0	0	0	0	0	0	0	0	0	0	0	0	1	3.41	1	0	0	0	0	0	0
C0R295	C0R295_BRAHW	RP	adh	A0A0H0UFD5, A0A0H0VAB2, A0A0H0W5D6, A0A0H0WP44, C0R295	Alcohol dehydrogenase	1	5.14	1	1	5.4	1	0	0	0	3	12.08	7	7	22.11	52	0	0	0	3	10.8	10	6	20.82	51	4	14.91	5
C0R296	C0R296_BRAHW	RP	fbaA	A0A0H0TIJ7, A0A0H0U6G9, A0A0H0XET7, C0R296, Q846P3	Fruktose-biphosphate aldolase	0	0	0	0	0	0	0	0	0	0	0	0	9	33.92	38	0	0	0	0	0	0	1	6.64	9	0	0	0
C0R297	C0R297_BRAHW	RUP	fruA	A0A0H0W3M9, A0A0H0XKP4, C0R297, Q8GF19	Putative phosphotransferase system enzyme IIBC	0	0	0	0	0	0	0	0	0	0	0	0	0	0	0	0	0	0	0	0	0	0	0	0	1	2.38	4
C0R298	C0R298_BRAHW	RUP	BHWA1_01771	A0A0H0W4F2, C0R298, Q846P4	Putative phosphotransferase system enzyme IIA	0	0	0	0	0	0	0	0	0	0	0	0	4	28.48	14	0	0	0	0	0	0	1	10.6	3	0	0	0
C0R2A0	C0R2A0_BRAHW	RUP	BHWA1_01773	A0A0H0TJ97, A0A0H0VAB6, A0A0H0WP38, C0R2A0	Putative phosphotransferase system enzyme IIA	0	0	0	0	0	0	0	0	0	3	15.69	11	2	15.69	5	0	0	0	1	6.54	4	0	0	0	0	0	0
C0R2A1	C0R2A1_BRAHW	RP	BHWA1_01774	A0A0H0UD22, A0A0H0W4I1, A0A0H0WIT6, A0A0H0XE14, C0R2A1	Unchar C0R2A1	0	0	0	0	0	0	0	0	0	0	0	0	0	0	0	0	0	0	1	5.23	2	0	0	0	0	0	0
C0R2A2	C0R2A2_BRAHW	RP	rsmI	A0A0H0UXZ3, C0R2A2	Ribosomal RNA small subunit methyltransferase I	0	0	0	0	0	0	0	0	0	1	4.65	2	1	3.1	6	0	0	0	0	0	0	0	0	0	0	0	0
C0R2A3	C0R2A3_BRAHW	UP	BHWA1_01776	A0A0H0URK0, C0R2A3	Unchar C0R2A3	0	0	0	0	0	0	0	0	0	0	0	0	1	18.56	7	1	18.56	5	1	13.4	2	1	13.4	1	0	0	0
C0R2B0	SYR_BRAHW	RUP	argS	A0A0H0TKL0, A0A0H0U1L1, A0A0H0UGA6, A0A0H0US03, A0A0H0UXB2, A0A0H0V8B5, A0A0H0WAM1, A0A0H0WHI7, C0R2B0	Arginine--tRNA ligase	0	0	0	0	0	0	0	0	0	6	15.88	17	6	13.61	21	7	23.25	21	3	9.26	7	4	13.23	13	2	3.97	6
C0R2B1	C0R2B1_BRAHW	RUP	pleD	A0A0H0UE82, A0A0H0VTF7, A0A0H0VTP4, A0A0H0W5E7, C0R2B1	Response regulatory protein	0	0	0	0	0	0	0	0	0	0	0	0	1	3.24	3	0	0	0	0	0	0	1	3.24	5	0	0	0
C0R2B3	C0R2B3_BRAHW	RP	BHWA1_01786	A0A0H0U1K4, A0A0H0UF40, A0A0H0WGS8, A0A0H0WQL9, A0A0H0XKC8, C0R2B3	Unchar C0R2B3	0	0	0	0	0	0	0	0	0	6	27.2	9	5	20.21	18	7	27.98	15	0	0	2	1	3.11	1	0	0	0
C0R2B4	C0R2B4_BRAHW	RP	ompA	A0A0H0UGA4, A0A0H0V3Y7, A0A0H0VM43, C0R2B4	OmpA family protein	0	0	0	0	0	0	0	0	0	1	5.16	1	4	20.66	5	0	0	0	2	12.68	11	4	22.54	20	4	27.23	7
C0R2B5	C0R2B5_BRAHW	RP	ompA	A0A0H0UQT0, A0A0H0UXA4, C0R2B5	Outer membrane protein	2	8.87	16	4	11.33	6	1	8.87	4	10	57.64	33	0	0	0	0	0	0	14	72.41	60	0	0	0	0	0	0
C0R2C2	C0R2C2_BRAHW	RP	BHWA1_01795	A0A0H0UDI6, C0R2C2	Unchar C0R2C2	0	0	0	0	0	0	0	0	0	0	0	0	2	23.33	5	0	0	0	0	0	0	0	0	0	0	0	0
C0R2C5	C0R2C5_BRAHW	RP	BHWA1_01798	A0A0H0UX81, A0A0H0WGS1, C0R2C5	TPR domain-containing protein	0	0	0	0	0	0	0	0	0	0	0	0	0	0	0	1	2.12	2	0	0	0	0	0	0	0	0	0
C0R2C9	SYDND_BRAHW	RUP	aspS	A0A0H0UF37, A0A0H0W5F8, C0R2C9	Aspartate--tRNA(Asp/Asn) ligase	0	0	0	0	0	0	0	0	0	30	54.78	126	21	39.93	97	22	45.22	147	25	49.83	93	27	52.22	166	15	32.59	51
C0R2D4	C0R2D4_BRAHW	RP	pcrA	A0A0H0TNU1, A0A0H0U438, A0A0H0UE68, A0A0H0UK74, A0A0H0UT22, A0A0H0V0S1, A0A0H0V7V4, A0A0H0VNB7, A0A0H0W4H3, A0A0H0WRK3, A0A0H0WZN0, A0A0H0X8K2, C0R2D4	DNA helicase	0	0	0	0	0	0	0	0	0	0	0	0	0	0	0	1	1.67	4	0	0	0	0	0	0	0	0	0
C0R2D5	C0R2D5_BRAHW	UP	BHWA1_01809	A0A0H0U303, C0R2D5	Formamidopyrimidine-D glycolase	0	0	0	0	0	0	0	0	0	4	27.06	9	3	22.48	14	3	22.94	15	3	11.93	3	2	16.97	2	1	5.96	2
C0R2D6	C0R2D6_BRAHW	RP	fesA	A0A0H0WQN3, A0A0H0XF93, C0R2D6	Ferredoxin	0	0	0	0	0	0	0	0	0	0	0	0	3	13.09	9	1	3.64	3	3	13.45	13	7	30.55	27	1	4	1
C0R2D7	C0R2D7_BRAHW	RP	BHWA1_01812	A0A0H0UJA8, C0R2D7	Unchar C0R2D7	0	0	0	0	0	0	0	0	0	2	26.67	4	6	44.76	52	2	18.1	7	0	0	0	4	44.76	22	1	8.57	1
C0R2D8	C0R2D8_BRAHW	RUP	BHWA1_01813	A0A0H0TIQ1, A0A0H0U0M7, A0A0H0URY4, A0A0H0VI62, A0A0H0WRK4, A0A0H0XAC0, C0R2D8	Extracellular solute-binding protein, family 5	0	0	0	0	0	0	0	0	0	0	0	0	12	30.73	44	0	0	0	1	4.84	3	10	30.35	36	3	15.08	5
C0R2E2	PURA_BRAHW	RP	purA	A0A0H0UF34, A0A0H0UJB3, A0A0H0UQR1, A0A0H0UZ48, A0A0H0V5L6, A0A0H0VNH8, A0A0H0W549, A0A0H0X7D3, A0A0H0XAA0, C0R2E2	Adenylosuccinate synthetase	0	0	0	0	0	0	0	0	0	0	0	0	2	6.79	6	2	6.79	6	9	28.1	38	10	26	69	4	14.29	8
C0R2E4	C0R2E4_BRAHW	SP	BHWA1_01819	C0R2E4	Unchar C0R2E4	0	0	0	0	0	0	0	0	0	0	0	0	1	17.54	1	0	0	0	0	0	0	0	0	0	0	0	0
C0R2E6	C0R2E6_BRAHW	RP	BHWA1_01821	A0A0H0UE78, A0A0H0WHG2, C0R2E6	AAA 5, ATPase family protein	0	0	0	0	0	0	1	5.3	2	0	0	0	0	0	0	0	0	0	0	0	0	0	0	0	0	0	0
C0R2F1	C0R2F1_BRAHW	RP	mcpB	A0A0H0U424, A0A0H0UG84, A0A0H0UQQ4, A0A0H0V0Q6, A0A0H0W1D1, C0R2F1	Methyl-accepting chemotaxis protein McpB	0	0	0	4	9.34	10	0	0	0	5	7.28	21	0	0	0	2	3.3	6	7	13.6	42	8	17.72	41	7	12.77	20
C0R2F2	C0R2F2_BRAHW	RP	BHWA1_01827	A0A0H0UD54, A0A0H0UK62, A0A0H0URX5, A0A0H0V525, C0R2F2	Iron-containing alcohol dehydrogenase	2	7.25	4	8	21.76	11	1	6.74	3	12	36.79	67	18	43.78	129	12	37.05	93	7	22.8	26	10	31.87	77	6	24.09	16
C0R2H1	C0R2H1_BRAHW	RUP	BHWA1_02667	A0A0H0UQH3, A0A0H0US16, A0A0H0UTS1, A0A0H0VY52, A0A0H0VZE3, A0A0H0WPC9, A0A0H0X9R4, A0A0H0XH62, C0R2H1	NAD-dependent epimerase/dehydratase	0	0	0	0	0	0	0	0	0	0	0	0	0	0	0	0	0	0	0	0	0	1	5.7	1	0	0	0
C0R2H4	C0R2H4_BRAHW	RUP	BHWA1_02670	A0A0H0U737, A0A0H0UMG8, A0A0H0UPV4, A0A0H0USR9, A0A0H0V2Y5, A0A0H0VZX4, A0A0H0WF07, A0A0H0WQ65, A0A0H0WQ96, A0A0H0XEK5, C0R2H4	Putative glycosyl transferase, group 1	0	0	0	0	0	0	0	0	0	0	0	0	0	0	0	0	0	0	1	3.22	2	1	6.43	1	1	3.22	2
C0R2I2	C0R2I2_BRAHW	RUP	BHWA1_02678	A0A0H0US26, A0A0H0V3N4, A0A0H0WPD8, C0R2I2	Fe-S oxidoreductase containing radical SAM domain	0	0	0	0	0	0	0	0	0	1	3.57	3	2	6.55	8	5	19.64	15	1	2.98	4	1	3.27	7	0	0	0
C0R2I5	C0R2I5_BRAHW	RP	rfbC	A0A0H0W8T4, A0A0H0X7I4, C0R2I5	dTDP-4-dehydrorhamnose 3,5-epimerase	0	0	0	0	0	0	0	0	0	0	0	0	2	9.6	4	2	9.6	5	0	0	0	0	0	0	1	5.08	1
C0R2I6	C0R2I6_BRAHW	RP	BHWA1_02682	A0A0H0UW86, C0R2I6	Radical SAM domain protein	0	0	0	0	0	0	0	0	0	4	13.08	8	4	13.9	7	5	14.99	17	3	11.99	6	1	2.72	2	0	0	0
C0R2I7	C0R2I7_BRAHW	RP	rfbF	A0A0H0U1F9, A0A0H0UP88, A0A0H0W0Q7, C0R2I7	Glucose-1-phosphate cytidylyltransferase	0	0	0	0	0	0	0	0	0	2	11.11	4	2	10.34	6	4	21.84	14	1	7.66	2	0	0	0	0	0	0
C0R2I8	C0R2I8_BRAHW	RP	cdsM	A0A0H0U879, A0A0H0VAB9, A0A0H0VQ97, C0R2I8	Plasmid partition protein	6	22.27	18	0	0	0	2	8.91	7	0	0	0	0	0	0	0	0	0	2	8.5	10	0	0	0	1	6.88	1
C0R2J2	C0R2J2_BRAHW	RP	BHWA1_02688	A0A0H0UIK5, A0A0H0UNL6, A0A0H0V4F8, A0A0H0W164, A0A0H0WVK5, A0A0H0XCG0, A0A0H0XH95, C0R2J2	Integrase	0	0	0	0	0	0	0	0	0	0	0	0	0	0	0	0	0	0	0	0	0	1	9.49	1	0	0	0
C0R2J5	C0R2J5_BRAHW	RP	rfbB	A0A0H0U884, A0A0H0V694, A0A0H0V9Z9, A0A0H0VY37, C0R2J5, F5CBM7, F5CBN1, F5CBN9	dTDP-glucose 4,6-dehydratase	0	0	0	0	0	0	0	0	0	1	3.65	2	0	0	0	2	7.87	11	0	0	0	0	0	0	0	0	0
C0R2J6	C0R2J6_BRAHW	RP	rfbA	A0A0H0U913, A0A0H0X7L1, C0R2J6, F5CBM8, F5CBN2, F5CBP0	Glucose-1-phosphate thymidylyltransferase	0	0	0	0	0	0	0	0	0	1	6.27	1	4	19.51	19	4	19.16	7	0	0	0	2	10.8	9	0	0	0
C0R2J9	C0R2J9_BRAHW	RP	BHWA1_02695	A0A0H0TW74, A0A0H0UFJ1, A0A0H0UTU8, A0A0H0VJY1, A0A0H0VQG1, A0A0H0VYX7, A0A0H0WCF6, A0A0H0X8I3, C0R2J9	Unchar C0R2J9	0	0	0	0	0	0	0	0	0	0	0	0	0	0	0	1	2.78	1	0	0	0	0	0	0	1	2.78	3
F1CJQ4	F1CJQ4_BRAHO	SP	vspE	F1CJQ4	Cell surface protein	0	0	0	0	0	0	0	0	0	0	0	0	2	6.48	4	0	0	0	0	0	0	0	0	0	0	0	0
F1CJQ5	F1CJQ5_BRAHO	RP	vspF	A0A0H0U337, A0A0H0VTM5, F1CJQ5	Variable surface protein F	0	0	0	0	0	0	0	0	0	0	0	0	14	38.96	107	0	0	0	0	0	0	5	20.78	28	0	0	0
F6LQJ2	F6LQJ2_BRAHO	SP	rplC	F6LQJ2	50S ribosomal protein L3 (Fragment)	0	0	0	0	0	0	0	0	0	0	0	0	0	0	0	0	0	0	7	34.44	36	0	0	0	0	0	0
O34163	ACP_BRAHO	RP	acpP	A0A097BU34, C0QYL1, O34163	Acyl carrier protein	1	26.92	2	7	60.26	27	1	26.92	2	13	56.41	96	15	46.15	246	5	50	41	5	50	60	12	55.13	144	4	38.46	36
O54369	O54369_BRAHO	RUP	bit	A0A0H0TI33, A0A0H0TMS3, A0A0H0U231, A0A0H0UIE5, A0A0H0V0W5, A0A0H0V5M3, A0A0H0VKP8, A0A0H0WCG2, O54369	Periplasmic-iron-binding protein BitC	0	0	0	0	0	0	0	0	0	2	24.63	3	4	24.63	20	0	0	0	0	0	0	4	24.63	38	0	0	0
P32520	FLAA1_BRAHO	RP	flaA1	A0A0H0TRE1, A0A0H0V489, C0R0T5, P32520	Flagellar filament outer layer protein flaA1	2	8.75	4	4	9.06	24	0	0	0	36	55	408	51	72.81	490	36	61.25	406	27	58.12	357	28	52.5	255	18	49.69	168
P80158	FLAB1_BRAHO	RP	flaB1	P80158, Q26501	Flagellar filament core protein flaB1 (Fragment)	5	72	9	0	0	0	2	64	3	0	0	0	0	0	0	0	0	0	0	0	0	0	0	0	0	0	0
P80160	FLAB2_BRAHO	RUP	flaB2	A0A0H0ULZ7, A0A0H0X544, C0R1I3, P80160, Q7M132	Flagellar filament core protein flaB2	45	62.46	84	10	22.46	19	30	33.33	74	17	43.51	121	31	60.7	267	23	43.51	204	9	30.18	59	12	36.14	68	16	37.54	86
P80161	FLAB3_BRAHO	RUP	flaB3	A0A0H0USH8, P80161, Q9F0F6	Flagellar filament core protein flaB3 (Fragment)	0	0	0	7	100	15	0	0	0	9	100	116	8	8.99	101	7	100	99	6	100	57	6	100	53	5	100	40
Q26501	Q26501_BRAHO	SP	flaB1	Q26501	Flagellin	0	0	0	9	24.48	28	0	0	0	20	46.55	174	38	69.66	405	32	68.28	291	9	32.76	50	13	45.17	84	11	35.17	73
Q54313	SMPA_BRAHO	UP	smpA	A0A0H0TY79, Q54313	16 kDa outer membrane lipoprotein	0	0	0	0	0	0	0	0	0	0	0	0	0	0	0	0	0	0	0	0	0	0	0	0	4	30.19	8
Q56AY5	Q56AY5_BRAHO	RUP	mcpC	A0A0H0TLF6, A0A0H0U3Y7, A0A0H0UTT8, A0A0H0UWW5, A0A0H0V1S4, A0A0H0VH03, A0A0H0VN81, A0A0H0VW65, A0A0H0W6R3, A0A0H0WQR9, A0A0H0XHB9, Q56AY5	McpC	0	0	0	0	0	0	0	0	0	0	0	0	0	0	0	0	0	0	0	0	0	1	4.34	3	0	0	0
Q56AY6	Q56AY6_BRAHO	RUP	mcpB	A0A0H0UBC6, A0A0H0UUM8, A0A0H0V130, A0A0H0VW73, A0A0H0WEM3, A0A0H0X706, Q56AY6	McpB	0	0	0	0	0	0	0	0	0	4	10.11	21	0	0	0	0	0	0	6	12.56	46	0	0	0	0	0	0
Q6LC17	Q6LC17_BRAHO	RP	fabF	A0A0H0VN76, Q6LC17	3-oxoacyl-[acyl-carrier-protein] synthase 2	0	0	0	32	42.69	77	0	0	0	0	0	0	0	0	0	0	0	0	0	0	0	0	0	0	0	0	0
Q9AEX5	Q9AEX5_BRAHO	RP	vspH	A0A0H0TT23, A0A0H0U337, A0A0H0U9E4, A0A0H0UYB7, A0A0H0V188, A0A0H0VGD4, A0A0H0VTM5, A0A0H0WS59, Q9AEX5, Q9AEX7	Variable surface protein VspH	0	0	0	0	0	0	0	0	0	0	0	0	15	39.74	100	0	0	0	0	0	0	2	4.94	9	0	0	0
Q9F0F6	Q9F0F6_BRAHO	RP	flaB3	A0A0H0USH8, Q9F0F6	Flagellin	223	90.65	527	0	0	0	124	79.5	380	0	0	0	0	0	0	0	0	0	0	0	0	0	0	0	0	0	0

## Sheet: table S4 pilosicoli
accession	acronym	inference	gene	group	protein	04_P_C_0 peptides	04_P_C_0 coverage	04_P_C_0 psm	05_P_C_0 peptides	05_P_C_0 coverage	05_P_C_0 psm	04_P_C_1 peptides	04_P_C_1 coverage	04_P_C_1 psm	05_P_C_1 peptides	05_P_C_1 coverage	05_P_C_1 psm	04_P_T_1 peptides	04_P_T_1 coverage	04_P_T_1 psm	05_P_T_1 peptides	05_P_T_1 coverage	05_P_T_1 psm
A7LAV6	A7LAV6_BRAPL	RP	HGT-BP21	A7LAV6, D8IC53, J9UJM3, K0JMG4	GltD	0	0	0	0	0	0	15	22.6	77	4	7.27	7	8	10.09	24	0	0	0
A7LAV8	A7LAV8_BRAPL	RUP	HGT-BP20	A7LAV8, D8IC54, J9U0I3, K0JKH7, Q6URA9	CoxL	2	2.1	4	0	0	0	0	0	0	0	0	0	0	0	0	0	0	0
A7LAV9	A7LAV9_BRAPL	RP	HGT-BP22	A7LAV9, D8IC52, J9UW21, K0JM26	SsnA	0	0	0	0	0	0	9	25.06	27	1	2.26	2	0	0	0	0	0	0
A7LAW1	A7LAW1_BRAPL	RP	HGT-BP24	A7LAW1, D8IC50, J9U0H0, K0JH53	DpaL	0	0	0	0	0	0	7	15.87	62	3	7.56	23	11	29.72	63	4	16.12	35
A7LAW2	A7LAW2_BRAPL	RP	HGT-BP25	A7LAW2, D8IC49, J9UJL5, K0JKH4	ArgE	0	0	0	0	0	0	36	55.53	258	33	61.17	173	28	53.5	166	17	36.34	92
A7LAW3	A7LAW3_BRAPL	RP	HGT-BP26	A7LAW3, D8IC48, J9UR76, K0JMG0	ArgF	1	4.79	2	0	0	0	8	28.97	50	4	14.61	18	19	48.36	83	13	45.84	74
A7LAW4	A7LAW4_BRAPL	RP	HGT-BP27	A7LAW4, D8IC47, J9UW15, K0JM23	Carbamate kinase	0	0	0	0	0	0	6	21.41	34	7	23	31	4	9.27	13	6	24.6	20
A7LAW5	A7LAW5_BRAPL	RP	HGT-BP28	A7LAW5, D8IC46, K0JKL6	CoxL	0	0	0	0	0	0	2	3.95	6	2	4.37	6	0	0	0	0	0	0
A7LAW6	A7LAW6_BRAPL	RP	HGT-BP29	A7LAW6, D8IC45, J9U0G1, K0JH49	CoxS	0	0	0	0	0	0	2	11.98	4	3	12.57	6	0	0	0	0	0	0
A7LAW7	A7LAW7_BRAPL	RP	HGT-BP30	A7LAW7, D8IC44, J9UK64, K0JKH1	CoxM	0	0	0	0	0	0	2	13.43	8	2	10.95	3	0	0	0	0	0	0
A7LAX0	A7LAX0_BRAPL	RP	HGT-BP33	A7LAX0, D8IC41	Unchar A7LAX0	0	0	0	0	0	0	0	0	0	0	0	0	0	0	0	2	8.39	3
A9Q1Z1	A9Q1Z1_BRAPL	RUP	yqi	A9Q1Z1, D8IEF2, J9UXW4, K0JHP8	Yqi (Fragment)	0	0	0	0	0	0	8	25.06	43	13	41.43	43	0	0	0	0	0	0
A9Q1Z2	A9Q1Z2_BRAPL	RUP	adh	A9Q1Z2, D8IDT6, J9UNW5, K0JFY5	Adh (Fragment)	18	24.36	55	25	37.96	70	30	49.29	723	31	51.27	642	17	44.19	82	10	28.9	36
A9Q1Z4	A9Q1Z4_BRAPL	RUP	est	A9Q1Z4, D8IEG1, K0JF53	Est (Fragment)	0	0	0	0	0	0	8	35.71	17	11	45.65	34	0	0	0	0	0	0
A9Q1Z5	A9Q1Z5_BRAPL	RUP	gdh	A9Q1Z5, D8IDS7, J9UFL3, K0JHM0	Gdh (Fragment)	0	0	0	0	0	0	0	0	0	0	0	0	2	5.35	11	5	15.14	15
A9Q1Z6	A9Q1Z6_BRAPL	RP	glpK	A9Q1Z6, D8ICC5, J9UWB8	Glycerol kinase (Fragment)	16	19.03	59	9	11.13	47	22	35.63	106	11	25.91	37	26	45.95	157	14	30.77	51
A9Q1Z7	A9Q1Z7_BRAPL	RUP	pgm	A9Q1Z7, D8IDC6, K0JLP7	Pgm (Fragment)	0	0	0	0	0	0	17	30.91	129	0	0	0	7	16.87	23	0	0	0
B1NAT6	B1NAT6_BRAPL	RP	nox	B1NAT6, B1NAT7, B1NAT9, B1NIM3, D8IAM5, F1B291, J9UGQ4, K0JKC2, Q2VHU8, Q7BTH4, Q9R903, Q9R904, Q9ZHJ2, S4UT40, W0FBQ9	NADH oxidase (Fragment)	0	0	0	0	0	0	15	38.97	206	0	0	0	17	40.38	186	13	43.19	177
B1NIM3	B1NIM3_BRAPL	RP	nox	B1NIM3, D8IAM5, F1B291, Q9R903, Q9R904, S4UT40, T1W0C5	NADH oxidase (Fragment)	0	0	0	0	0	0	28	53.54	369	25	52.53	333	50	62.29	568	32	58.92	427
B9US80	B9US80_BRAPL	RUP		B9US80, D8IDH5, J9UXS5, K0JLU1	VSH-1 capsid protein	0	0	0	0	0	0	0	0	0	0	0	0	1	3.97	2	0	0	0
B9US81	B9US81_BRAPL	RP		B9US81, D8IDH4, J9UYM5	VSH-1 capsid protein	0	0	0	0	0	0	2	9.18	18	0	0	0	2	9.18	7	0	0	0
B9US82	B9US82_BRAPL	RP		B9US82, D8IDH3, J9U3D6, K0JN15	VSH-1 capsid protein	0	0	0	0	0	0	2	20	4	0	0	0	0	0	0	0	0	0
B9US83	B9US83_BRAPL	RUP		B9US83, D8IDH2, K0JLW3	VSH-1 major capsid protein	0	0	0	0	0	0	11	35.24	52	0	0	0	4	14.61	19	0	0	0
B9US87	B9US87_BRAPL	RP		B9US87, D8IDG8, J9U3C3, K0JN12	Unchar B9US87	2	19.1	5	0	0	0	0	0	0	0	0	0	0	0	0	0	0	0
B9US88	B9US88_BRAPL	RP		B9US88, D8IDG7, J9UN44, K0JLV9	VSH-1 major tail protein	0	0	0	0	0	0	2	5.92	3	0	0	0	0	0	0	0	0	0
D2WXM6	D2WXM6_BRAPL	RP		D2WXM6, D8IDB0, K0JLI7	Oligopeptide-binding protein 1	0	0	0	0	0	0	0	0	0	0	0	0	4	13.85	15	3	10.06	6
D8I9Q4	D8I9Q4_BRAP9	RP	yidC	D8I9Q4, J9UGG1, K0JFX9	Membrane protein insertase YidC	0	0	0	0	0	0	0	0	0	0	0	0	2	6.48	3	5	13.62	18
D8I9Q5	D8I9Q5_BRAP9	RP	BP951000_0013	D8I9Q5, J9TW44, K0JJ38	Jag protein	0	0	0	0	0	0	4	23.08	20	6	38.89	25	8	41.03	38	9	50	41
D8I9Q8	D8I9Q8_BRAP9	SP	BP951000_0016	D8I9Q8	Unchar D8I9Q8	0	0	0	0	0	0	22	44.74	78	27	55.64	117	0	0	0	0	0	0
D8I9R3	D8I9R3_BRAP9	RP	dnaJ	D8I9R3, J9TW65, K0JJ96	Chaperone protein DnaJ	0	0	0	0	0	0	0	0	0	0	0	0	3	11.17	6	8	15.16	28
D8I9R7	D8I9R7_BRAP9	SP	BP951000_0025	D8I9R7	Unchar D8I9R7	0	0	0	1	15	1	0	0	0	0	0	0	0	0	0	0	0	0
D8I9S4	D8I9S4_BRAP9	RP	arp	D8I9S4, J9UTR6, K0JJ57	Ankyrin repeat containing protein	0	0	0	0	0	0	1	1.84	2	1	1.84	2	1	1.65	2	4	9.01	9
D8I9S8	D8I9S8_BRAP9	RP	ald	D8I9S8, J9UUN5, K0JG03	Alanine dehydrogenase	1	3.25	2	0	0	0	8	29.54	46	5	20.33	26	6	22.76	22	2	9.49	8
D8I9T0	D8I9T0_BRAP9	RP	BP951000_0038	D8I9T0, J9UTS1, K0JJ62	Fe-hydrogenase large subunit family protein	0	0	0	0	0	0	11	24.49	53	11	24.29	47	11	18.16	65	15	31.43	72
D8I9T2	D8I9T2_BRAP9	RP	BP951000_0040	D8I9T2, J9UFU4, K0JL81	Predicted metal-dependent enzyme	0	0	0	1	4.07	3	0	0	0	0	0	0	3	8.72	10	6	18.9	19
D8I9T4	D8I9T4_BRAP9	SP	BP951000_0042	D8I9T4	Unchar D8I9T4	0	0	0	0	0	0	13	38.95	83	0	0	0	15	40.7	68	0	0	0
D8I9T5	D8I9T5_BRAP9	RP	BP951000_0043	D8I9T5, K0JJ64	Sodium transporting methylmalonyl-CoA/oxaloacetate decarboxylase beta subunit	0	0	0	0	0	0	0	0	0	0	0	0	6	8.87	20	2	6.71	6
D8I9T6	D8I9T6_BRAP9	RP	BP951000_0044	D8I9T6, J9UGL5, K0JKW5	Biotin/lipoyl attachment domain-containing protein	0	0	0	0	0	0	8	15.97	33	12	24.13	36	32	45.42	282	36	56.41	270
D8I9U0	D8I9U0_BRAP9	RP	fliW	D8I9U0, J9UM51, K0JJ68	Flagellar assembly factor FliW	0	0	0	0	0	0	2	19.87	7	2	12.18	14	0	0	0	1	11.54	2
D8I9U7	D8I9U7_BRAP9	RP	BP951000_0055	D8I9U7, J9ULZ5, K0JG11	Glycine amidinotransferase	0	0	0	2	5.28	4	0	0	0	5	13.72	20	0	0	0	6	19.79	22
D8I9U8	D8I9U8_BRAP9	RP	dapB	D8I9U8, J9TWB8, K0JJ70	4-hydroxy-tetrahydrodipicolinate reductase	0	0	0	0	0	0	0	0	0	1	8.6	2	1	9.05	3	2	13.12	4
D8I9U9	D8I9U9_BRAP9	RP	dapA	D8I9U9, J9UUQ4, K0JKW9	4-hydroxy-tetrahydrodipicolinate synthase	0	0	0	0	0	0	4	20.48	7	2	12.97	4	0	0	0	0	0	0
D8I9V0	D8I9V0_BRAP9	SP	abgB	D8I9V0	Metal-dependent amidase/aminoacylase/carboxypeptidase, AbgB	0	0	0	0	0	0	0	0	0	0	0	0	0	0	0	3	13.1	10
D8I9V2	D8I9V2_BRAP9	RP	dxs	D8I9V2, J9UGP1, K0JG12	1-deoxy-D-xylulose-5-phosphate synthase	0	0	0	0	0	0	0	0	0	1	2.92	1	1	2.27	3	0	0	0
D8I9V3	D8I9V3_BRAP9	RP	BP951000_0061	D8I9V3, J9TWJ6, K0JJ74	Homoserine dehydrogenase	0	0	0	0	0	0	1	2.86	4	11	29.36	45	0	0	0	5	11.69	12
D8I9V8	D8I9V8_BRAP9	RP	acyP	D8I9V8, J9UTV2, K0JJ76	Acylphosphatase	0	0	0	0	0	0	0	0	0	1	11.96	2	0	0	0	0	0	0
D8I9W0	D8I9W0_BRAP9	SP	BP951000_0068	D8I9W0	DNA helicase	0	0	0	1	1.27	8	0	0	0	0	0	0	0	0	0	0	0	0
D8I9W1	D8I9W1_BRAP9	RP	BP951000_0069	D8I9W1, J9UUR9, K0JL94	Unchar D8I9W1	0	0	0	0	0	0	0	0	0	0	0	0	1	6.97	5	0	0	0
D8I9W6	D8I9W6_BRAP9	RP	BP951000_0074	D8I9W6, J9UM37, K0JG22	Unchar D8I9W6	0	0	0	3	29.45	4	0	0	0	0	0	0	0	0	0	0	0	0
D8I9W8	D8I9W8_BRAP9	RP	ackA	D8I9W8, J9TWN1, K0JKY2	Acetate kinase	0	0	0	0	0	0	0	0	0	0	0	0	0	0	0	18	48.28	190
D8I9W9	D8I9W9_BRAP9	RP	dut	D8I9W9, J9UUS8, K0JLA3	Deoxyuridine 5'-triphosphate nucleotidohydrolase	2	13.89	4	0	0	0	3	27.78	6	0	0	0	0	0	0	0	0	0
D8I9X1	D8I9X1_BRAP9	RP	BP951000_0079	D8I9X1, J9UMA8, K0JG25	Phosphocarrier protein HPr	0	0	0	0	0	0	2	25.96	10	6	43.27	26	1	9.62	3	0	0	0
D8I9X4	D8I9X4_BRAP9	RP	proA	D8I9X4, J9UUT2	Gamma-glutamyl phosphate reductase	0	0	0	0	0	0	0	0	0	0	0	0	1	4.4	6	6	19.44	33
D8I9X6	D8I9X6_BRAP9	RUP	BP951000_0084	D8I9X6, J9UMB6, K0JJ91	Conserved transmembrane protein	0	0	0	0	0	0	0	0	0	0	0	0	1	2.79	4	1	2.79	4
D8I9Y0	D8I9Y0_BRAP9	RP	glnS	D8I9Y0, J9UM63, K0JG29	Glutamine synthetase	0	0	0	0	0	0	0	0	0	0	0	0	9	18.05	27	11	21.06	36
D8I9Y1	D8I9Y1_BRAP9	RP	BP951000_0089	D8I9Y1, J9TWR0	Unchar D8I9Y1	0	0	0	0	0	0	0	0	0	0	0	0	1	1.64	1	1	3.43	3
D8I9Y2	D8I9Y2_BRAP9	RP	BP951000_0090	D8I9Y2, J9UUU2, K0JLB1	Ribosomal protein L11 methyltransferase	0	0	0	0	0	0	0	0	0	0	0	0	1	3.87	2	1	3.87	1
D8I9Y3	D8I9Y3_BRAP9	RP	galT	D8I9Y3, J9UTY2, K0JJE9	Galactose-1-phosphate uridylyltransferase	0	0	0	0	0	0	1	3.01	2	2	8.73	3	0	0	0	0	0	0
D8I9Y4	D8I9Y4_BRAP9	RP	cheY	D8I9Y4, J9UM72, K0JG32	Two-component response regulator, CheY-like protein	6	29.17	14	11	61.67	55	8	75.83	67	9	51.67	64	3	28.33	26	4	31.67	21
D8I9Y7	D8I9Y7_BRAP9	RP	nagA	D8I9Y7, J9UUU6, K0JLB5	Putative N-acetylglucosamine 6 phosphate deacetylase	0	0	0	0	0	0	6	10.55	27	9	17.43	36	11	18.96	49	18	29.97	92
D8I9Y8	D8I9Y8_BRAP9	RP	nagB	D8I9Y8, J9UTY7, K0JJF3	Putative glucosamine 6 phosphate isomerase	3	10.28	5	2	8.7	6	0	0	0	1	6.72	1	1	6.72	1	3	18.18	5
D8I9Z5	D8I9Z5_BRAP9	UP	BP951000_0103	D8I9Z5, K0JG36	Aminotransferase, class V	0	0	0	0	0	0	2	6.74	6	0	0	0	0	0	0	0	0	0
D8I9Z7	D8I9Z7_BRAP9	RP	tolR	D8I9Z7, J9UMG2, K0JKZ9	Biopolymer transport protein ExbD/TolR	0	0	0	0	0	0	0	0	0	0	0	0	0	0	0	1	8.82	5
D8I9Z8	D8I9Z8_BRAP9	RP	BP951000_0106	D8I9Z8, J9UG78, K0JLC1	Allergen V5/Tpx-1 related protein	0	0	0	0	0	0	4	17.9	26	2	10.89	15	3	18.29	9	5	31.13	22
D8I9Z9	D8I9Z9_BRAP9	RP	manB	D8I9Z9, J9TWU8, K0JJG0	Phosphomannomutase phosphoglucomutase	0	0	0	0	0	0	0	0	0	0	0	0	11	30.33	44	19	42.2	68
D8IA02	D8IA02_BRAP9	RP	pyrB	D8IA02, J9UU02, K0JFQ3	Aspartate carbamoyltransferase	0	0	0	0	0	0	1	4.74	6	0	0	0	0	0	0	0	0	0
D8IA03	D8IA03_BRAP9	RP	BP951000_0111	D8IA03, J9UMB7	Dihydroorotase	0	0	0	0	0	0	2	8.44	2	0	0	0	0	0	0	0	0	0
D8IA04	D8IA04_BRAP9	RP	nadD	D8IA04, J9UG87, K0JKT1	Probable nicotinate-nucleotide adenylyltransferase	1	5.7	1	1	5.7	1	0	0	0	0	0	0	0	0	0	0	0	0
D8IA05	D8IA05_BRAP9	RP	BP951000_0113	D8IA05, J9TWV9, K0JKC6	Putative lipoprotein	1	3.04	4	0	0	0	0	0	0	0	0	0	0	0	0	0	0	0
D8IA07	D8IA07_BRAP9	RP	cstA	D8IA07, J9UU07, K0JFQ2	Carbon starvation protein, CstA	3	3.25	15	1	1.99	7	0	0	0	0	0	0	0	0	0	3	5.79	9
D8IA09	D8IA09_BRAP9	RP	BP951000_0117	D8IA09, J9UG95, K0JKC3	TPR domain-containing protein	1	1.93	1	0	0	0	6	8.79	12	11	11.47	25	1	1.39	1	3	6.43	5
D8IA11	D8IA11_BRAP9	RP	gmhA	D8IA11, J9UUW3, K0JFQ1	Phosphoheptose isomerase	0	0	0	0	0	0	3	19.81	8	2	10.14	3	0	0	0	0	0	0
D8IA12	D8IA12_BRAP9	RP	pldB	D8IA12, J9UU13, K0JIS5	Lysophospholipase	0	0	0	0	0	0	1	4.75	1	1	4.75	3	4	18.35	10	4	17.41	30
D8IA14	D8IA14_BRAP9	SP	BP951000_0122	D8IA14	Unchar D8IA14	0	0	0	0	0	0	14	33.27	44	13	36.65	43	4	11.95	13	2	9.16	7
D8IA15	D8IA15_BRAP9	RP	tlyA	D8IA15, J9TWS2, K0JIN8	Hemolysin A	0	0	0	0	0	0	0	0	0	0	0	0	0	0	0	1	5.42	1
D8IA16	D8IA16_BRAP9	RP	capA	D8IA16, J9UUW7, K0JFQ0	cAMP-binding protein	0	0	0	0	0	0	7	23.31	30	4	14.79	17	0	0	0	1	3.26	1
D8IA19	D8IA19_BRAP9	RP	BP951000_0127	D8IA19, J9UGB1, K0JKB8	ABC-type uncharacterized transport system auxiliary component-like protein	0	0	0	0	0	0	0	0	0	0	0	0	3	6.09	13	5	14.39	15
D8IA20	D8IA20_BRAP9	RP	BP951000_0128	D8IA20, J9TWY6, K0JIN3	Peptide chain release factor 2	0	0	0	0	0	0	4	17.95	10	6	32.37	28	4	18.91	13	6	23.72	30
D8IA21	D8IA21_BRAP9	RP	galK	D8IA21, J9UUX2, K0JFP9	Putative galactokinase	5	11.73	15	0	0	0	5	14.03	23	9	21.17	47	10	25.77	35	17	36.73	94
D8IA22	D8IA22_BRAP9	RP	BP951000_0130	D8IA22, J9UU24, K0JKQ8	Putative calcium-transporting ATPase	0	0	0	0	0	0	0	0	0	0	0	0	0	0	0	2	3.85	6
D8IA23	D8IA23_BRAP9	RP	rbsD	D8IA23, J9UMK9, K0JKB4	Transport protein	0	0	0	0	0	0	1	7.64	1	0	0	0	0	0	0	0	0	0
D8IA24	D8IA24_BRAP9	RP	fucI	D8IA24, J9UGC0, K0JIM8	L-fucose isomerase	0	0	0	0	0	0	14	26.14	41	0	0	0	1	2.7	1	0	0	0
D8IA25	D8IA25_BRAP9	RUP	BP951000_0133	D8IA25, J9TWU5, K0JFP8	ABC sugar transporter, periplasmic ligand binding protein	0	0	0	0	0	0	0	0	0	0	0	0	3	12.65	5	0	0	0
D8IA28	D8IA28_BRAP9	RP	BP951000_0136	D8IA28, J9UML8, K0JKB0	Carbohydrate kinase, FGGY	1	2.54	3	0	0	0	0	0	0	0	0	0	0	0	0	0	0	0
D8IA29	D8IA29_BRAP9	RP	BP951000_0137	D8IA29, J9UGC8, K0JIM3	Ribulose-5-phosphate 4-epimerase-like epimerase/aldolase	0	0	0	0	0	0	0	0	0	0	0	0	1	5.93	4	2	6.36	5
D8IA30	D8IA30_BRAP9	RP	adh	D8IA30, J9TWV3, K0JFP7	Alcohol dehydrogenase	0	0	0	3	10.99	8	13	34.55	90	11	31.41	88	17	35.6	91	16	32.72	72
D8IA41	D8IA41_BRAP9	RP	flhF	D8IA41, J9UL19, K0JIE9	Flagellar biosynthesis regulator, FlhF	0	0	0	1	2.31	2	1	3.14	3	1	3.14	3	1	3.14	6	0	0	0
D8IA44	D8IA44_BRAP9	RP	fliA	D8IA44, J9UTZ1, K0JII1	RNA polymerase sigma factor	0	0	0	0	0	0	4	18.89	10	6	18.89	25	3	15.19	9	2	14.07	13
D8IA45	D8IA45_BRAP9	RUP	BP951000_2202	D8IA45, J9UT37, K0JFN4	Polymerase	0	0	0	0	0	0	6	14.5	37	7	14.81	51	13	22.29	40	17	28.85	82
D8IA47	D8IA47_BRAP9	RP	BP951000_2204	D8IA47, J9TVA0, K0JK60	Phosphatase, HAD family	0	0	0	0	0	0	1	8.48	1	0	0	0	0	0	0	0	0	0
D8IA49	D8IA49_BRAP9	RP	BP951000_2206	D8IA49, J9UT42, K0JII7	Ferredoxin, 4Fe-4S	8	94.55	18	9	90.91	22	0	0	0	0	0	0	0	0	0	0	0	0
D8IA50	D8IA50_BRAP9	RP	BP951000_2207	D8IA50, J9UL05, K0JFN5	Putative hemolysin	0	0	0	0	0	0	0	0	0	0	0	0	0	0	0	3	6.86	9
D8IA51	D8IA51_BRAP9	RP	thyA	D8IA51, J9UFI8, K0JIG0	Thymidylate synthase	0	0	0	1	7.14	2	0	0	0	2	9.4	8	0	0	0	2	6.02	13
D8IA54	D8IA54_BRAP9	RUP	nagD	D8IA54, J9TVB8, K0JIG7	N-acetylglucosamine metabolism protein	0	0	0	0	0	0	0	0	0	0	0	0	0	0	0	1	5.47	1
D8IA55	D8IA55_BRAP9	RP	deoD	D8IA55, K0JK68	Purine-nucleoside phosphorylase	0	0	0	0	0	0	7	37.5	35	9	42.67	47	2	11.21	4	1	11.21	3
D8IA57	D8IA57_BRAP9	RUP	BP951000_2214	D8IA57, J9UL18, K0JIK0	Lipoprotein	0	0	0	0	0	0	5	16.8	17	1	4.46	3	0	0	0	0	0	0
D8IA58	D8IA58_BRAP9	RP	BP951000_2215	D8IA58, J9UFK8, K0JFN7	Unchar D8IA58	0	0	0	1	1.82	1	0	0	0	0	0	0	0	0	0	0	0	0
D8IA59	D8IA59_BRAP9	RUP	BP951000_2216	D8IA59, J9TVC7, K0JIH3	Protein kinase, putative	0	0	0	0	0	0	1	3.76	6	0	0	0	0	0	0	1	3.76	1
D8IA60	D8IA60_BRAP9	RP	hisS	D8IA60, J9UU17, K0JK71	Histidine--tRNA ligase	0	0	0	0	0	0	3	9.13	12	4	11.78	19	3	10.82	12	5	13.46	22
D8IA62	D8IA62_BRAP9	RP	ftsY	D8IA62, K0JIK5	Signal recognition particle receptor FtsY	0	0	0	0	0	0	0	0	0	0	0	0	6	21.63	16	11	40.13	48
D8IA63	D8IA63_BRAP9	RP	aroA	D8IA63, J9TVD7, K0JFN8	3-phosphoshikimate 1-carboxyvinyltransferase	0	0	0	0	0	0	0	0	0	0	0	0	0	0	0	1	2.37	8
D8IA64	D8IA64_BRAP9	RP	dpm1	D8IA64, K0JIH7	Dolichyl-phosphate beta-D-mannosyltransferase	0	0	0	0	0	0	0	0	0	0	0	0	2	9.58	10	5	20.42	9
D8IA66	D8IA66_BRAP9	RP	BP951000_2223	D8IA66, J9UEZ6, K0JKK3	Unchar D8IA66	1	7.38	6	0	0	0	0	0	0	0	0	0	0	0	0	0	0	0
D8IA69	D8IA69_BRAP9	RP	BP951000_2226	D8IA69, J9UT71, K0JII3	Histidine kinase	0	0	0	0	0	0	0	0	0	1	3.11	1	1	3.11	9	1	3.11	5
D8IA70	D8IA70_BRAP9	RP	BP951000_2227	D8IA70, J9UL85, K0JK79	Response regulator	0	0	0	0	0	0	0	0	0	1	7.5	5	0	0	0	1	7.5	2
D8IA71	D8IA71_BRAP9	RP	mtnK	D8IA71, K0JKK9	Methylthioribose kinase	0	0	0	0	0	0	1	2.51	6	3	8.79	14	1	2.51	7	4	11.06	16
D8IA74	D8IA74_BRAP9	RP	guaA	D8IA74, J9UL95, K0JFP2	GMP synthase [glutamine-hydrolyzing]	0	0	0	0	0	0	6	13.62	26	7	16.93	27	6	14.2	9	3	9.14	8
D8IA76	D8IA76_BRAP9	RP	BP951000_2233	D8IA76, J9UU45, K0JK89	GGDEF domain protein	0	0	0	0	0	0	0	0	0	0	0	0	1	4.62	2	0	0	0
D8IA77	D8IA77_BRAP9	RP	gldA	D8IA77, J9UT80, K0JKM8	Glycerol dehydrogenase	0	0	0	0	0	0	3	11.88	4	1	5.8	4	2	6.08	3	0	0	0
D8IA78	D8IA78_BRAP9	RP	BP951000_2235	D8IA78, J9ULA7, K0JIN2	Unchar D8IA78	0	0	0	0	0	0	0	0	0	0	0	0	7	17.73	15	6	20.57	18
D8IA79	D8IA79_BRAP9	RP	rpoD	D8IA79, J9UF16, K0JFP3	RNA polymerase sigma factor	0	0	0	0	0	0	0	0	0	1	4.78	2	1	4.14	1	4	18.79	7
D8IA84	D8IA84_BRAP9	RP	rpsA	D8IA84, J9ULB7, K0JIN7	30S ribosomal protein S1	1	1.98	4	7	9.17	33	13	26.08	112	19	33.81	160	34	47.12	163	33	48.38	198
D8IA88	D8IA88_BRAP9	RUP	BP951000_2245	D8IA88, J9ULC7, J9UT89, K0JKN7	DNA-directed RNA polymerase, omega subunit family protein-like protein	0	0	0	0	0	0	1	0.22	4	0	0	0	4	1.38	15	0	0	0
D8IA89	D8IA89_BRAP9	RP	abcC	D8IA89, J9TVK6, K0JKG1	Methionine import ATP-binding protein MetN	0	0	0	0	0	0	0	0	0	0	0	0	1	4.57	3	8	25.71	13
D8IA91	D8IA91_BRAP9	RP	ldh	D8IA91, J9UT95, K0JFM6	L-lactate dehydrogenase	0	0	0	1	3.16	1	0	0	0	17	46.84	114	0	0	0	0	0	0
D8IA92	D8IA92_BRAP9	RP	bmpB	D8IA92, J9UL81, K0JID2	Lipoprotein	0	0	0	2	8.55	3	4	13.38	15	3	12.27	9	5	27.14	20	4	21.19	28
D8IA93	D8IA93_BRAP9	RP	bmpB	D8IA93, J9UFV3, K0JK45	Lipoprotein	1	5.17	2	1	8.86	3	0	0	0	7	26.57	28	0	0	0	7	25.83	41
D8IA96	D8IA96_BRAP9	RP	arp	D8IA96, J9UU68, K0JIG5	Ankyrin repeat containing protein	0	0	0	0	0	0	3	19.37	9	1	6.28	5	1	6.28	3	1	6.28	11
D8IA98	D8IA98_BRAP9	RP	ccmA	D8IA98, J9UL88, K0JID7	ABC transporter related protein	0	0	0	0	0	0	0	0	0	0	0	0	1	4.52	4	3	14.46	11
D8IAA0	D8IAA0_BRAP9	RP	groS	D8IAA0, J9UU75, K0JKG9	10 kDa chaperonin	57	98.86	362	73	98.86	815	6	57.95	41	12	80.68	54	8	72.73	68	9	88.64	74
D8IAA2	D8IAA2_BRAP9	UP	BP951000_2259	D8IAA2, J9UFX1	Rhodanese like domain protein	0	0	0	0	0	0	1	4.11	1	3	6.45	13	0	0	0	1	2.64	3
D8IAA3	D8IAA3_BRAP9	RP	mcpB	D8IAA3, J9TVM8, K0JIU4	Methyl-accepting chemotaxis protein B	0	0	0	1	2.77	9	0	0	0	1	2.47	2	16	26.06	57	18	29.84	71
D8IAA4	D8IAA4_BRAP9	RP	BP951000_2261	D8IAA4, J9UU82, K0JFQ5	Inactive of metal-dependent proteases putative molecular chaperone	0	0	0	0	0	0	1	7.76	1	1	7.76	5	0	0	0	0	0	0
D8IAA8	D8IAA8_BRAP9	RP	cadA	D8IAA8, J9UU87, K0JIV0	Cadmium translocating P-type ATPase	0	0	0	0	0	0	0	0	0	0	0	0	0	0	0	1	2.01	1
D8IAB2	D8IAB2_BRAP9	RP	spo0J	D8IAB2, J9TVN7, J9UU93, K0JKU1	Stage 0 sporulation protein J	0	0	0	0	0	0	1	5.08	2	2	8.89	7	3	12.7	8	4	12.7	8
D8IAB3	D8IAB3_BRAP9	RP	soj	D8IAB3, J9UTB9, K0JIV6	Cobyrinic acid ac-diamide synthase	0	0	0	0	0	0	0	0	0	0	0	0	1	4.72	1	1	4.72	9
D8IAB4	D8IAB4_BRAP9	RP	BP951000_2271	D8IAB4, J9ULC4	TPR domain protein	0	0	0	0	0	0	0	0	0	2	8.81	4	0	0	0	4	16.3	11
D8IAB5	D8IAB5_BRAP9	RUP	BP951000_2272	D8IAB5, J9UF81, K0JIS0	Peptidase, M23/M37 family	0	0	0	0	0	0	0	0	0	0	0	0	0	0	0	1	5.36	1
D8IAB7	D8IAB7_BRAP9	RP	pep	D8IAB7, J9UUB9, K0JKU5	Peptidase	0	0	0	0	0	0	0	0	0	0	0	0	1	5.26	1	0	0	0
D8IAB8	D8IAB8_BRAP9	RP	rplI	D8IAB8, J9ULM4, K0JIS4	50S ribosomal protein L9	1	6.36	1	1	6.94	2	2	12.14	14	2	12.14	17	7	28.32	31	0	0	0
D8IAB9	D8IAB9_BRAP9	RP	dnaB	D8IAB9, J9UG45, K0JKF2	Replicative DNA helicase	0	0	0	0	0	0	0	0	0	0	0	0	0	0	0	3	9.03	8
D8IAC1	D8IAC1_BRAP9	RUP	murfF	D8IAC1, J9UTG7, J9UUD4, K0JIW9	UDP-N-acetylmuramoyl-tripeptide--D-alanyl-D-alanine ligase	0	0	0	0	0	0	0	0	0	3	10.49	6	0	0	0	2	7.37	3
D8IAC2	D8IAC2_BRAP9	RP	kdsA	D8IAC2, J9ULN1, K0JFR6	2-dehydro-3-deoxyphosphooctonate aldolase	0	0	0	1	7.01	2	8	42.07	39	13	51.66	50	5	28.78	21	4	23.25	18
D8IAC5	D8IAC5_BRAP9	RP	BP951000_2282	D8IAC5, J9UUD9, K0JKV4	Unchar D8IAC5	3	27.82	7	2	16.54	3	2	19.55	14	2	19.55	6	1	9.77	2	2	23.31	6
D8IAC6	D8IAC6_BRAP9	RP	gmk	D8IAC6, J9UTH3, K0JIX5	Guanylate kinase	0	0	0	0	0	0	0	0	0	2	22.4	7	0	0	0	3	28.96	5
D8IAC8	D8IAC8_BRAP9	RP	nadE	D8IAC8, K0JIT8	NAD+synthetase	0	0	0	0	0	0	1	2.4	1	4	8.32	17	0	0	0	6	10.24	19
D8IAC9	D8IAC9_BRAP9	RUP	BP951000_2286	D8IAC9, J9UUE3, K0JKH2	Psp1	0	0	0	0	0	0	1	3.8	2	1	3.8	8	0	0	0	3	13.92	6
D8IAD0	D8IAD0_BRAP9	RP	trpS	D8IAD0, J9UFC0, K0JKW0	Tryptophan--tRNA ligase	0	0	0	2	11.38	6	3	10.78	20	6	21.56	40	4	12.87	15	13	32.63	47
D8IAD1	D8IAD1_BRAP9	RP	exbB	D8IAD1, J9UUE8, K0JIY1	Biopolymer transport protein, ExbB	0	0	0	0	0	0	0	0	0	0	0	0	0	0	0	1	8.13	1
D8IAD2	D8IAD2_BRAP9	RP	BP951000_2289	D8IAD2, J9UTI4, K0JFS3	Unchar D8IAD2	0	0	0	0	0	0	0	0	0	0	0	0	0	0	0	1	5.8	4
D8IAD7	D8IAD7_BRAP9	RP	BP951000_2294	D8IAD7, J9UTI7, K0JFS7	Alpha-2-macroglobulin domain protein	0	0	0	0	0	0	4	2.79	11	0	0	0	0	0	3	2	1.11	3
D8IAE1	D8IAE1_BRAP9	RP	BP951000_2298	D8IAE1, J9ULI7, K0JIV5	TPR domain-containing protein	0	0	0	0	0	0	0	0	0	1	4.58	3	0	0	0	0	0	0
D8IAE3	D8IAE3_BRAP9	RP	polA	D8IAE3, J9TW33, K0JKX8	DNA polymerase I	0	0	0	0	0	0	1	1.18	5	4	6.55	13	0	0	0	7	10.2	14
D8IAE7	D8IAE7_BRAP9	RP	glgC	D8IAE7, J9ULJ6, K0JKK7	Glucose-1-phosphate adenylyltransferase	0	0	0	0	0	0	2	5.84	2	0	0	0	12	41.36	37	12	36.21	57
D8IAF0	D8IAF0_BRAP9	RP	murG	D8IAF0, J9UUG5, K0JFT8	UDP-N-acetylglucosamine--N-acetylmuramyl-(pentapeptide) pyrophosphoryl-undecaprenol N-acetylglucosamine transferase	0	0	0	0	0	0	0	0	0	0	0	0	6	21.67	17	2	5.28	8
D8IAF1	D8IAF1_BRAP9	RP	rfaD	D8IAF1, J9UTK1, K0JIW6	ADP-L-glycero-D-manno-heptose-6-epimerase	1	6.67	1	0	0	0	9	31.75	19	3	12.38	6	0	0	0	0	0	0
D8IAF3	D8IAF3_BRAP9	RP	BP951000_2310	D8IAF3, J9UFG3, K0JKY8	Unchar D8IAF3	0	0	0	0	0	0	0	0	0	0	0	0	0	0	0	3	5.88	3
D8IAF5	D8IAF5_BRAP9	RP	adk	D8IAF5, J9UTK6, K0JFU3	Adenylate kinase	1	7.84	2	1	7.84	4	6	25.49	65	11	49.51	74	6	26.96	37	8	37.25	40
D8IAF7	D8IAF7_BRAP9	RP	BP951000_2314	D8IAF7, J9UGB3, K0JKM0	Putative transcriptional regulator, GntR family	0	0	0	0	0	0	0	0	0	0	0	0	4	13.3	10	4	13.81	15
D8IAF9	D8IAF9_BRAP9	RP	xylB	D8IAF9, K0JJ20	Xylulose kinase	0	0	0	0	0	0	3	9.3	6	0	0	0	0	0	0	0	0	0
D8IAG1	D8IAG1_BRAP9	RP	srd	D8IAG1, J9UGB9	Sorbitol dehydrogenase	4	8.36	16	0	0	0	3	8.07	7	0	0	0	3	12.39	5	0	0	0
D8IAG3	D8IAG3_BRAP9	RP	BP951000_2321	D8IAG3, J9UUH7	ABC-type type I periplasmic binding protein (PBP1) family	0	0	0	0	0	0	0	0	0	0	0	0	2	12.5	5	0	0	0
D8IAG7	D8IAG7_BRAP9	RP	trpB	D8IAG7, J9TW72, K0JFV1	Tryptophan synthase beta chain	0	0	0	0	0	0	0	0	0	12	32.78	35	1	5.26	1	4	15.31	13
D8IAH1	D8IAH1_BRAP9	RUP	BP951000_2329	D8IAH1, J9TW77, K0JJ33	Oligopeptide dipeptide ABC transporter, ATP binding protein	0	0	0	0	0	0	0	0	0	0	0	0	0	0	0	1	5.31	4
D8IAH2	D8IAH2_BRAP9	RP	arp	D8IAH2, J9UUI5, K0JFV8	Ankyrin repeat protein, putative	0	0	0	0	0	0	0	0	0	0	0	0	2	4.57	6	9	23	35
D8IAH3	D8IAH3_BRAP9	RP	BP951000_0147	D8IAH3, J9UU40, K0JKP3	Iron-dependent repressor	0	0	0	1	7.46	4	1	10.45	1	2	17.91	8	1	7.46	6	2	17.91	5
D8IAH4	D8IAH4_BRAP9	RP	lysA	D8IAH4, J9UMN6, K0JKA1	Diaminopimelate decarboxylase	0	0	0	0	0	0	4	15.78	16	12	36.89	77	4	13.11	30	8	27.91	48
D8IAH5	D8IAH5_BRAP9	RP	BP951000_0149	D8IAH5, J9UGE2, K0JIL5	Unchar D8IAH5	0	0	0	0	0	0	1	10.83	1	0	0	0	0	0	0	0	0	0
D8IAH6	D8IAH6_BRAP9	RP	BP951000_0150	D8IAH6, J9TWX2, K0JFP5	Unchar D8IAH6	0	0	0	0	0	0	0	0	0	0	0	0	0	0	0	1	3.86	3
D8IAH7	D8IAH7_BRAP9	RP	cheY	D8IAH7, J9UUY9, K0JIP1	Chemotaxis response regulator, CheY	0	0	0	1	9.29	1	0	0	0	2	25.71	9	0	0	0	2	25.71	2
D8IAH9	D8IAH9_BRAP9	RP	pepP	D8IAH9, J9UGF1, K0JIC7	Pro aminopeptidase	3	12.13	9	36	48.52	130	7	27.22	23	4	12.13	9	0	0	0	0	0	0
D8IAI2	D8IAI2_BRAP9	RP	moaC	D8IAI2, J9UMQ3, K0JKF8	Molybdenum cofactor biosynthesis protein C	0	0	0	0	0	0	0	0	0	1	6	1	0	0	0	0	0	0
D8IAI4	D8IAI4_BRAP9	RP	moeA	D8IAI4, J9TX40, K0JIC4	Molybdenum cofactor synthesis domain protein	0	0	0	0	0	0	0	0	0	2	7.46	4	0	0	0	1	3.23	4
D8IAI9	D8IAI9_BRAP9	RP	BP951000_0163	D8IAI9, J9UV03, K0JIB9	Putative molybdenum cofactor sulfurase	0	0	0	0	0	0	0	0	0	1	8.05	3	0	0	0	0	0	0
D8IAJ1	D8IAJ1_BRAP9	RP	arp	D8IAJ1, J9UMM3, K0JIE5	Ankyrin 2,3/unc44-like protein	1	3.91	7	0	0	0	1	3.91	1	0	0	0	1	6.52	3	1	6.52	10
D8IAJ7	D8IAJ7_BRAP9	RP	BP951000_0171	D8IAJ7, K0JID6	Unchar D8IAJ7	1	6.52	1	0	0	0	0	0	0	0	0	0	0	0	0	0	0	0
D8IAK0	D8IAK0_BRAP9	SP	hsdM	D8IAK0	Type-I restriction-modification system, HsdM	0	0	0	0	0	0	1	5.1	1	0	0	0	0	0	0	0	0	0
D8IAK3	D8IAK3_BRAP9	SP	BP951000_0177	D8IAK3	Unchar D8IAK3	0	0	0	0	0	0	0	0	0	0	0	0	1	7.05	1	0	0	0
D8IAK5	D8IAK5_BRAP9	RP	arp	D8IAK5, K0JIC5	Ankyrin repeat containing protein	0	0	0	0	0	0	0	0	0	0	0	0	0	0	0	1	2.46	1
D8IAK6	D8IAK6_BRAP9	RP	rplB	D8IAK6, J9TX39, K0JK12	Ribose-5-phosphate isomerase B	3	32.21	11	1	6.71	1	2	25.5	12	2	25.5	13	3	28.19	8	5	43.62	16
D8IAK7	D8IAK7_BRAP9	RP	BP951000_0181	D8IAK7, J9UV24, K0JI89	Acyl-ACP thioesterase	0	0	0	0	0	0	3	17.24	5	4	17.24	19	1	6.03	2	4	21.12	13
D8IAK9	D8IAK9_BRAP9	RP	BP951000_0183	D8IAK9, J9UMQ9, K0JIB6	Unchar D8IAK9	1	32.05	1	7	65.38	39	4	56.41	15	9	94.87	41	2	28.21	8	4	50	21
D8IAL0	D8IAL0_BRAP9	RP	leuB	D8IAL0, J9UGM1, K0JKD1	3-isopropylmalate dehydrogenase	0	0	0	0	0	0	4	15.47	14	6	22.38	28	3	12.15	9	4	15.47	12
D8IAL1	D8IAL1_BRAP9	RP	leuD	D8IAL1, J9TX93, K0JK06	3-isopropylmalate dehydratase, small subunit	0	0	0	0	0	0	1	8.75	1	1	8.75	8	0	0	0	2	11.88	10
D8IAL2	D8IAL2_BRAP9	RP	leuC	D8IAL2, J9UV29, K0JI84	3-isopropylmalate dehydratase large subunit	0	0	0	0	0	0	1	5.3	1	6	20.48	27	0	0	0	6	18.55	23
D8IAL3	D8IAL3_BRAP9	RP	leuA	D8IAL3, J9UU81, K0JFK9	2-isopropylmalate synthase	17	26.91	68	74	67.87	342	1	2.81	8	0	0	0	1	2.81	10	0	0	0
D8IAL4	D8IAL4_BRAP9	RP	ilvC	D8IAL4, J9UMR8, K0JIB1	Ketol-acid reductoisomerase	1	4.23	5	0	0	0	2	8.46	4	6	29.31	16	1	5.14	2	3	14.5	11
D8IAL6	D8IAL6_BRAP9	RP	BP951000_0190	D8IAL6, J9TX60, K0JK03	Acetolactate synthase	0	0	0	0	0	0	0	0	0	0	0	0	0	0	3	0	0	0
D8IAL7	D8IAL7_BRAP9	RP	BP951000_0191	D8IAL7, J9UV35, K0JI79	Unchar D8IAL7	21	94.12	101	30	82.35	126	29	89.22	177	22	84.31	95	17	89.22	109	3	33.33	21
D8IAL8	D8IAL8_BRAP9	RP	aarF	D8IAL8, J9UU85, K0JFK8	Predicted unusual protein kinase	0	0	0	0	0	0	0	0	0	0	0	0	4	11.47	12	5	13.44	15
D8IAM0	D8IAM0_BRAP9	RP	batE	D8IAM0, J9UGP4, K0JKC5	Aerotolerance-related exported protein	0	0	0	0	0	0	0	0	0	0	0	0	0	0	0	1	2.15	3
D8IAM1	D8IAM1_BRAP9	RP	batA	D8IAM1, J9TX72, K0JJZ9	Aerotolerance-related membrane protein	0	0	0	0	0	0	1	4.47	2	4	20.62	14	0	0	0	0	0	0
D8IAM5	D8IAM5_BRAP9	RP	nox	D8IAM5, J9UGQ4, K0JKC2, Q2VHU7, Q7BTH4, Q9R903, Q9R904, Q9ZHJ2	NADH oxidase	7	16.59	16	8	21.9	26	5	10.62	52	30	43.14	342	4	8.63	55	5	9.07	51
D8IAN0	D8IAN0_BRAP9	RP	BP951000_0204	D8IAN0, J9UHB4, K0JKB9	Putative TPR-repeat-containing protein	0	0	0	0	0	0	7	14.53	87	4	9.11	245	0	0	0	1	3.45	12
D8IAN1	D8IAN1_BRAP9	RP	BP951000_0205	D8IAN1, J9TXD8, K0JJZ2	Unchar D8IAN1	0	0	0	0	0	0	0	0	0	0	0	0	1	10	1	0	0	0
D8IAN2	D8IAN2_BRAP9	RP	hepA	D8IAN2, J9UV52, K0JI70	HepA Superfamily II D R helicases SNF2 family	0	0	0	0	0	0	0	0	0	0	0	0	0	0	0	1	1.59	2
D8IAN4	D8IAN4_BRAP9	RP	BP951000_0208	D8IAN4, J9UN00, J9UU99, K0JI90	Unchar D8IAN4	0	0	0	0	0	0	6	23.72	22	4	16.98	26	4	16.71	21	6	24.26	27
D8IAP0	D8IAP0_BRAP9	RP	mcpB	D8IAP0, J9UMZ9	Methyl-accepting chemotaxis sensory transducer	0	0	0	0	0	0	0	0	0	0	0	0	0	0	0	6	17.39	23
D8IAP2	D8IAP2_BRAP9	RP	flaB2	D8IAP2, J9UV65, K0JFK3	Flagellin	3	15.17	15	4	12.41	15	25	60.69	256	27	67.59	250	15	42.76	98	8	29.31	53
D8IAP7	D8IAP7_BRAP9	RP	dapF	D8IAP7, J9TXE7, K0JI59	Diaminopimelate epimerase	0	0	0	0	0	0	3	14.7	7	4	21.86	20	1	7.17	2	3	17.2	10
D8IAP8	D8IAP8_BRAP9	RP	lacZ	D8IAP8, J9UUB1, J9UV72, K0JFK2	Beta-D-galactosidase	0	0	0	0	0	0	3	3.91	7	7	11.07	29	1	1.75	1	6	11.2	23
D8IAQ6	D8IAQ6_BRAP9	RP	secA	D8IAQ6, J9UHH0, K0JJX8	Protein translocase subunit SecA	0	0	0	0	0	0	9	11.79	29	18	24.82	95	19	22.77	103	33	37.85	213
D8IAR0	D8IAR0_BRAP9	RP	lolD	D8IAR0, J9UN50, K0JK96	Lipoprotein-releasing system ATP-binding protein LolD	0	0	0	0	0	0	0	0	0	0	0	0	0	0	0	1	6.33	3
D8IAR5	D8IAR5_BRAP9	RP	BP951000_0239	D8IAR5, J9TXI7, K0JI66	UPF0145 protein BP951000_0239	0	0	0	0	0	0	2	48.54	3	0	0	0	0	0	0	0	0	0
D8IAR6	D8IAR6_BRAP9	RP	BP951000_0240	D8IAR6, J9UVA2	Predicted Rossmann fold nucleotide binding protein	0	0	0	0	0	0	5	36.07	20	4	28.31	16	4	22.83	9	2	10.5	7
D8IAR9	D8IAR9_BRAP9	RP	rpsB	D8IAR9, J9TXJ6, K0JFJ7	30S ribosomal protein S2	2	13.19	3	11	28.21	34	4	17.58	29	10	30.04	120	13	41.03	87	23	54.21	197
D8IAS0	D8IAS0_BRAP9	RP	tsf	D8IAS0, J9UVA8	Elongation factor Ts	0	0	0	0	0	0	13	39.44	146	15	45.07	176	17	47.18	112	20	53.52	192
D8IAS1	D8IAS1_BRAP9	RP	BP951000_0245	D8IAS1, J9UUE0, K0JK91	Serine acetyltransferase	0	0	0	0	0	0	0	0	0	1	5.93	3	0	0	0	0	0	0
D8IAS2	D8IAS2_BRAP9	RP	cysK	D8IAS2, J9UN73, K0JJX0	Cysteine synthase A	0	0	0	0	0	0	0	0	0	1	4.62	2	2	8.25	6	1	4.62	2
D8IAS3	D8IAS3_BRAP9	RP	nifS	D8IAS3, J9UH14, K0JI35	Cysteine desulfurase	1	3.61	3	0	0	0	13	31.96	69	14	36.08	82	17	40.98	97	17	41.75	114
D8IAS4	D8IAS4_BRAP9	RP	nifU	D8IAS4, J9TXN7, K0JFJ6	Nitrogen fixation protein NifU	6	19.13	28	15	25.99	59	10	34.3	89	0	0	0	11	32.49	113	11	35.38	101
D8IAS5	D8IAS5_BRAP9	SP	BP951000_0249	D8IAS5	Fer2/BFD BFD like 2Fe-2S-binding domain protein	7	77.55	45	10	79.59	84	6	55.1	18	6	55.1	19	2	24.49	5	1	20.41	5
D8IAS6	D8IAS6_BRAP9	RP	BP951000_0250	D8IAS6, J9UUE5, K0JK88	Alpha-amylase 1 (1,4-alpha-D-glucan glucanohydrolase)	0	0	0	0	0	0	2	2.13	17	2	2.13	16	4	10.64	13	5	12.2	20
D8IAS8	D8IAS8_BRAP9	RP	BP951000_0252	D8IAS8, J9UHL6, K0JI32	Periplasmic binding protein/LacI transcriptional regulator	0	0	0	0	0	0	0	0	0	0	0	0	0	0	0	1	4.63	1
D8IAS9	D8IAS9_BRAP9	UP	celF	D8IAS9, J9TXL5, K0JFJ5	Alpha-galactosidase/6-phospho-beta-glucosidase	0	0	0	0	0	0	17	34.37	98	3	7.98	8	4	10.64	13	2	5.99	6
D8IAT0	D8IAT0_BRAP9	SP	glvC	D8IAT0	PTS system, arbutin-like IIC component	0	0	0	0	0	0	0	0	0	0	0	0	5	8.92	21	0	0	0
D8IAT1	D8IAT1_BRAP9	RP	aglB	D8IAT1, J9UUF0, K0JK84	6-phospho-alpha-glucosidase	0	0	0	0	0	0	24	49.21	281	6	16.55	46	28	47.39	184	6	23.13	38
D8IAT2	D8IAT2_BRAP9	RP	thrB	D8IAT2, J9UN86, K0JJW4	Homoserine kinase	0	0	0	0	0	0	0	0	0	0	0	0	1	4.08	4	5	23.51	23
D8IAT3	D8IAT3_BRAP9	RP	thrC	D8IAT3, J9UH27, K0JI27	Threonine synthase	0	0	0	1	7.69	3	0	0	0	0	0	0	0	0	0	4	19.09	12
D8IAT4	D8IAT4_BRAP9	RP	btrU	D8IAT4, J9TXQ3, K0JFJ4	Putative regulator protein, BtrU	0	0	0	0	0	0	5	35.62	12	4	33.33	14	0	0	0	0	0	0
D8IAT5	D8IAT5_BRAP9	RP	carA	D8IAT5, J9UVC7, K0JI51	Carbamoyl-phosphate synthase small chain	0	0	0	0	0	0	2	7.2	4	0	0	0	2	8.03	2	0	0	0
D8IAT6	D8IAT6_BRAP9	RP	carB	D8IAT6, J9UUF6, K0JK80	Carbamoyl-phosphate synthase large chain	2	1.5	4	0	0	0	6	10.22	31	2	3.84	4	5	9.28	23	1	1.97	1
D8IAU0	D8IAU0_BRAP9	RP	BP951000_0264	D8IAU0, J9TXN2, K0JFJ3	Gamma-glutamyltransferase	0	0	0	0	0	0	0	0	0	0	0	0	0	0	0	1	4.68	2
D8IAU1	D8IAU1_BRAP9	RP	aspC	D8IAU1, J9UUG3	Aspartate aminotransferase	0	0	0	0	0	0	14	44.75	69	14	42	93	9	27.5	48	17	49	66
D8IAU2	D8IAU2_BRAP9	RP	BP951000_0266	D8IAU2, J9UUG7, K0JFJ2	Rhodanese-like domain protein	9	19.01	31	0	0	0	4	25.35	6	0	0	0	1	8.45	1	2	16.2	7
D8IAU5	D8IAU5_BRAP9	RP	BP951000_0269	D8IAU5, K0JJV2	Unchar D8IAU5	0	0	0	0	0	0	1	6.73	4	0	0	0	1	6.73	5	5	18.59	24
D8IAU7	D8IAU7_BRAP9	RP	rpmB	D8IAU7, J9UNB5, K0JFJ1	50S ribosomal protein L28	1	15.62	6	8	31.25	44	0	0	0	0	0	0	0	0	0	0	0	0
D8IAU8	D8IAU8_BRAP9	SP	phoU	D8IAU8	Phosphate-specific transport system accessory protein PhoU	0	0	0	0	0	0	0	0	0	3	17.26	10	0	0	0	0	0	0
D8IAV1	D8IAV1_BRAP9	RP	ptsS	D8IAV1, J9UUH6, K0JI10	Phosphate ABC transporter phosphate binding protein	0	0	0	0	0	0	8	33.07	26	15	54.72	62	0	0	0	0	0	0
D8IAV3	D8IAV3_BRAP9	RP	katA	D8IAV3, J9UVF7, K0JI33	Catalase	0	0	0	0	0	0	9	27.33	20	0	0	0	0	0	0	0	0	0
D8IAV4	D8IAV4_BRAP9	SP	BP951000_0278	D8IAV4	Redox-active disulfide protein 2	0	0	0	0	0	0	1	24.49	2	1	24.49	2	0	0	0	0	0	0
D8IAV6	D8IAV6_BRAP9	RP	BP951000_0280	D8IAV6, J9UND0, K0JJU3	Unchar D8IAV6	0	0	0	0	0	0	1	5.08	1	0	0	0	2	13.33	3	0	0	0
D8IAV9	D8IAV9_BRAP9	RUP	BP951000_2331	D8IAV9, J9UTM3, K0JIZ5	Tsr1	0	0	0	0	0	0	0	0	0	0	0	0	4	7.21	6	10	18.2	32
D8IAW0	D8IAW0_BRAP9	RP	BP951000_2332	D8IAW0, J9ULV1	NADH:flavin oxidoreductase/NADH oxidase	0	0	0	0	0	0	13	47.67	61	10	36.34	47	7	29.36	29	8	30.81	27
D8IAW1	D8IAW1_BRAP9	RP	BP951000_2333	D8IAW1, J9UGD5, K0JL21	Non-canonical purine NTP pyrophosphatase	0	0	0	0	0	0	1	13.07	5	3	27.64	14	1	13.07	4	1	13.07	12
D8IAW2	D8IAW2_BRAP9	RUP	BP951000_2334	D8IAW2, J9TW02, K0JJ37	ABC transporter transmembrane region	0	0	0	0	0	0	0	0	0	0	0	0	2	6	3	2	4.77	7
D8IAW5	D8IAW5_BRAP9	RP	lysS	D8IAW5, J9ULP6, K0JKQ4	Lysine--tRNA ligase	0	0	0	0	0	0	0	0	0	20	41.96	116	0	0	0	25	51.37	112
D8IAW9	D8IAW9_BRAP9	RP	BP951000_0285	D8IAW9, J9UUI6, K0JK65	Flavodoxin family protein	3	17.54	11	1	9.36	4	5	27.49	42	5	27.49	63	5	33.33	20	4	33.33	28
D8IAX1	D8IAX1_BRAP9	RP	BP951000_0287	D8IAX1, J9UHT0, K0JI02	TPR domain protein	0	0	0	0	0	0	0	0	0	0	0	0	0	0	0	5	15.44	16
D8IAX5	D8IAX5_BRAP9	RP	uvrA	D8IAX5, J9UNE5, K0JJT7	UvrABC system protein A	0	0	0	0	0	0	0	0	0	2	0.88	7	0	0	0	8	4.85	18
D8IAX6	D8IAX6_BRAP9	RP	BP951000_0292	D8IAX6, J9UVH4, K0JHZ7	Putative dynein heavy chain	0	0	0	0	0	0	0	0	0	0	0	0	3	9.02	10	4	11.94	13
D8IAX8	D8IAX8_BRAP9	RP	argC	D8IAX8, J9UNI3, K0JK58	N-acetyl-gamma-glutamyl-phosphate reductase	0	0	0	0	0	0	0	0	0	1	3.12	3	0	0	0	2	6.53	3
D8IAX9	D8IAX9_BRAP9	RP	argJ	D8IAX9, J9UHU8, K0JJT1	Arginine biosynthesis bifunctional protein ArgJ	0	0	0	0	0	0	0	0	0	1	2.69	2	0	0	0	0	0	0
D8IAY0	D8IAY0_BRAP9	RP	argB	D8IAY0, J9TXW6, K0JHZ3	Acetylglutamate kinase	0	0	0	0	0	0	0	0	0	3	13.19	8	0	0	0	1	3.82	3
D8IAY1	D8IAY1_BRAP9	RP	argD	D8IAY1, J9UVH9, K0JFI6	Acetylornithine aminotransferase	0	0	0	0	0	0	0	0	0	0	0	0	0	0	0	1	3.9	2
D8IAZ2	D8IAZ2_BRAP9	RP	BP951000_0308	D8IAZ2, J9UUL1, K0JI08	Unchar D8IAZ2	1	19.05	2	6	57.14	13	0	0	0	0	0	0	0	0	0	0	0	0
D8IAZ3	D8IAZ3_BRAP9	RP	obgE	D8IAZ3, J9UHB5, J9UNI1, K0JK48	GTPase Obg	0	0	0	0	0	0	0	0	0	9	25.29	28	2	7.79	5	9	24.71	40
D8IAZ5	D8IAZ5_BRAP9	RP	rpe	D8IAZ5, J9UUL6, K0JHY3	Ribulose-phosphate 3-epimerase	0	0	0	0	0	0	2	17.21	6	4	34.88	10	0	0	0	0	0	0
D8IAZ6	D8IAZ6_BRAP9	RP	BP951000_0312	D8IAZ6, J9UNM4, K0JLE7	Response regulatory protein	0	0	0	0	0	0	6	72.31	18	11	91.54	41	1	17.69	4	4	38.46	19
D8IAZ7	D8IAZ7_BRAP9	RP	gltX	D8IAZ7, J9UHY9, K0JJI8	Glutamate--tRNA ligase	0	0	0	0	0	0	12	40.96	65	16	49.9	117	6	18.92	25	18	47.19	89
D8IAZ8	D8IAZ8_BRAP9	RP	BP951000_0314	D8IAZ8, J9TY02, K0JG61	HDIG-domain protein	0	0	0	0	0	0	2	14.21	6	3	14.21	10	1	14.21	2	4	19.47	12
D8IAZ9	D8IAZ9_BRAP9	RP	pncA	D8IAZ9, J9UVK1, K0JJE7	Bifunctional pyrazinamidase nicotinamidase	0	0	0	0	0	0	2	13.62	6	2	13.62	9	1	5.63	8	2	13.62	9
D8IB04	D8IB04_BRAP9	RP	BP951000_0321	D8IB04, J9UVK8, K0JJF2	Putative anti-sigma factor antagonist	0	0	0	0	0	0	3	28.97	7	0	0	0	1	11.21	1	1	11.21	4
D8IB06	D8IB06_BRAP9	RP	selB	D8IB06, J9UNP4	Selenocysteine specific translation elongation factor	0	0	0	0	0	0	0	0	0	0	0	0	1	2.84	1	5	10.35	16
D8IB07	D8IB07_BRAP9	RP	recR	D8IB07, J9UHE0	Recombination protein RecR	0	0	0	0	0	0	0	0	0	1	12.38	2	0	0	0	0	0	0
D8IB08	D8IB08_BRAP9	SP	BP951000_0326	D8IB08	Unchar D8IB08	0	0	0	0	0	0	0	0	0	0	0	0	1	11.64	4	0	0	0
D8IB09	D8IB09_BRAP9	RP	BP951000_0327	D8IB09, J9UVL4, K0JJF6	Unchar D8IB09	0	0	0	0	0	0	1	4.93	2	0	0	0	0	0	0	0	0	0
D8IB10	D8IB10_BRAP9	RP	BP951000_0328	D8IB10, J9UUN3, K0JL29	Unchar D8IB10	1	2.73	6	1	2.73	1	34	54.17	136	33	55.03	105	0	0	0	0	0	0
D8IB11	D8IB11_BRAP9	RP	BP951000_0329	D8IB11, J9UNQ4	Unchar D8IB11	0	0	0	0	0	0	5	14.01	9	0	0	0	0	0	0	0	0	0
D8IB12	D8IB12_BRAP9	RP	BP951000_0330	D8IB12, J9UVL9, K0JJA8	Putative haloacid dehalogenase-like hydrolase	1	5.38	1	2	7.31	5	0	0	0	3	18.46	8	0	0	0	0	0	0
D8IB13	D8IB13_BRAP9	RP	BP951000_0331	D8IB12, D8IB13, J9UUN8, J9UVL9, K0JJA8, K0JL00	Hydrolase 3 haloacid dehalogenase-like hydrolase	0	0	0	0	0	0	1	6.42	1	0	0	0	0	0	0	1	6.42	2
D8IB14	D8IB14_BRAP9	RP	BP951000_0332	D8IB14, J9UNR5, K0JLC4	Hydrolase 3 haloacid dehalogenase-like hydrolase	0	0	0	0	0	0	0	0	0	3	18.77	10	0	0	0	3	18.77	6
D8IB17	D8IB17_BRAP9	SP	BP951000_0335	D8IB17	Unchar D8IB17	1	9.29	3	0	0	0	0	0	0	0	0	0	0	0	0	0	0	0
D8IB19	D8IB19_BRAP9	RP	gspA	D8IB19, J9UNS8, K0JLC7	Glycerol-3-phosphate dehydrogenase [NAD(P)+]	0	0	0	0	0	0	0	0	0	0	0	0	0	0	0	1	3.6	2
D8IB20	D8IB20_BRAP9	RP	cheA	D8IB20, J9TY36, J9UHG3, K0JJG6	Histidine kinase	1	1.53	4	0	0	0	5	8.14	20	11	17.18	43	10	12.98	47	18	27.99	91
D8IB21	D8IB21_BRAP9	RP	ugd	D8IB21, J9UVM9, K0JG44	UDP-glucose 6-dehydrogenase	0	0	0	0	0	0	6	21.02	58	8	23.79	83	15	30.25	84	16	42.96	131
D8IB28	D8IB28_BRAP9	RP	pep	D8IB28, J9UNU6, K0JG49	Peptidase	0	0	0	0	0	0	3	9.31	3	3	10.82	9	0	0	0	0	0	0
D8IB31	D8IB31_BRAP9	RP	BP951000_0349	D8IB31, J9UVP3, K0JLD5	Unchar D8IB31	0	0	0	0	0	0	0	0	0	0	0	0	0	0	0	3	11.14	12
D8IB32	D8IB32_BRAP9	RP	BP951000_0350	D8IB32, J9UUR2, K0JJH6	ABC transporter, permease protein	0	0	0	0	0	0	0	0	0	0	0	0	0	0	0	1	3.75	1
D8IB33	D8IB33_BRAP9	RUP	BP951000_0351	D8IB33, J9UNP9, K0JG52	ABC-type multidrug transport system ATPase component	0	0	0	0	0	0	0	0	0	0	0	0	3	14.47	5	2	10.29	9
D8IB34	D8IB34_BRAP9	SP	hslJ	D8IB34	Putative heat shock protein HslJ	0	0	0	0	0	0	1	11.84	6	1	11.84	5	1	11.84	8	2	17.11	12
D8IB37	D8IB37_BRAP9	RP	BP951000_0355	D8IB37, J9UVP8, K0JLD8	Ribosome-associated GTPase	0	0	0	0	0	0	0	0	0	0	0	0	0	0	0	1	3.54	2
D8IB39	D8IB39_BRAP9	RP	rsbU	D8IB39, J9UI74, K0JJD6	Sigma factor regulatory protein	0	0	0	0	0	0	1	2.03	7	2	5.25	4	1	3.22	5	6	15.76	20
D8IB40	D8IB40_BRAP9	RP	BP951000_0358	D8IB40, J9TY64, K0JL15	Putative penicillin-binding protein 1A	0	0	0	0	0	0	0	0	0	0	0	0	0	0	0	1	2.61	1
D8IB48	D8IB48_BRAP9	RP	serA	D8IB48, J9UNY9, K0JJE5	D-3-phosphoglycerate dehydrogenase	0	0	0	0	0	0	6	15.17	35	7	19.1	40	4	12.36	29	3	8.61	23
D8IB50	D8IB50_BRAP9	RP	gltA	D8IB50, J9UKM8, K0JJK4	Citrate synthase	0	0	0	0	0	0	0	0	0	0	0	0	1	2.46	1	2	7.61	4
D8IB51	D8IB51_BRAP9	RP	idh	D8IB51, J9USV2, K0JL59	Isocitrate dehydrogenase [NADP]	0	0	0	0	0	0	2	7.4	4	2	7.4	17	0	0	0	2	9.55	4
D8IB52	D8IB52_BRAP9	RP	BP951000_0370	D8IB52, J9UTP8, K0JLJ1	Aconitase	0	0	0	0	0	0	3	3.73	7	11	17.71	39	1	2.8	2	5	10.52	19
D8IB54	D8IB54_BRAP9	RP	BP951000_0372	D8IB54, J9UEZ5, K0JGA0	Unchar D8IB54	4	15.72	13	0	0	0	1	6.92	4	0	0	0	2	10.69	9	0	0	0
D8IB55	D8IB55_BRAP9	SP	BP951000_0373	D8IB55	Glycerophosphoryl diester phosphodiesterase family protein	0	0	0	0	0	0	4	17.96	25	0	0	0	2	9.8	12	0	0	0
D8IB58	D8IB58_BRAP9	RP	BP951000_0376	D8IB58, J9USU8	Unchar D8IB58	0	0	0	4	48.44	6	0	0	0	0	0	0	0	0	0	0	0	0
D8IB60	D8IB60_BRAP9	RP	metF	D8IB60, J9UTN3, K0JL64	Methylenetetrahydrofolate reductase	0	0	0	0	0	0	0	0	0	0	0	0	0	0	0	1	6.19	3
D8IB61	D8IB61_BRAP9	RP	metH	D8IB61, J9UEX0, K0JJM2	5-methyltetrahydrofolate-homocysteine methyltransferase	0	0	0	0	0	0	1	5.19	2	3	7.78	5	0	0	0	1	5.19	3
D8IB62	D8IB62_BRAP9	RP	metH	D8IB62, J9UKI6, K0JL67	5-methyltetrahydrofolate-homocysteine methyltransferase	0	0	0	0	0	0	1	2.29	1	4	7.68	15	0	0	0	2	4.47	8
D8IB63	D8IB63_BRAP9	RP	BP951000_0381	D8IB63, J9UST5, K0JLK3	Unchar D8IB63	0	0	0	1	12.92	2	0	0	0	0	0	0	0	0	0	0	0	0
D8IB64	D8IB64_BRAP9	RP	glmU	D8IB64, J9UTM8	N-acetylglucosamine-1-phosphate uridyltransferase	0	0	0	0	0	0	0	0	0	0	0	0	10	23.75	47	15	32.63	95
D8IB66	D8IB66_BRAP9	RP	BP951000_0384	D8IB66, J9TV00, K0JJM8	Unchar D8IB66	0	0	0	0	0	0	0	0	0	0	0	0	4	14.73	6	4	19.52	14
D8IB69	D8IB69_BRAP9	RP	proS	D8IB69, J9UST0, K0JJQ8	Proline--tRNA ligase	0	0	0	0	0	0	7	20.67	22	14	32.57	84	4	11.21	6	9	19.09	21
D8IB73	D8IB73_BRAP9	RP	BP951000_0391	D8IB73, J9UKH4, K0JLL3	Unchar D8IB73	0	0	0	0	0	0	0	0	0	0	0	0	1	8.36	4	1	8.36	6
D8IB74	D8IB74_BRAP9	RP	BP951000_0392	D8IB74, J9UTL7, K0JJR2	Metallo-dependent phosphatase	0	0	0	0	0	0	1	4.43	3	2	8.49	8	0	0	0	1	4.43	2
D8IB75	D8IB75_BRAP9	RP	rny	D8IB75, J9TUY6, K0JGB4	Ribonuclease Y	0	0	0	1	2.76	5	0	0	0	0	0	0	23	53.5	107	40	74.52	231
D8IB77	D8IB77_BRAP9	RP	BP951000_0395	D8IB77, J9UKF6, K0JL78	GCN5-related N-acetyltransferase	0	0	0	0	0	0	0	0	0	0	0	0	1	7.45	1	0	0	0
D8IB78	D8IB78_BRAP9	RP	groL	D8IB78, J9USS2, K0JLL7	60 kDa chaperonin	542	90.42	4756	722	98.53	5808	114	79.37	1271	118	79.74	799	123	86.74	1303	87	90.42	865
D8IB86	D8IB86_BRAP9	RP	BP951000_0406	D8IB86, J9UE83, K0JJQ2	Glyceraldehyde-3-phosphate dehydrogenase	191	91.93	1033	174	87.61	971	66	82.71	2558	46	75.5	2519	73	71.76	1945	47	71.76	2153
D8IB87	D8IB87_BRAP9	RP	pgk	D8IB87, J9UKA0, K0JL87	Phosphoglycerate kinase	2	8.02	8	3	12.28	9	0	0	0	0	0	0	0	0	0	22	65.16	276
D8IB88	D8IB88_BRAP9	RP	guaB	D8IB88, J9USR4, K0JLM7	Inosine-5-monophosphate dehydrogenase	0	0	0	2	3.75	3	14	44.77	52	15	46.92	58	0	0	0	4	6.43	11
D8IB89	D8IB89_BRAP9	RP	nagE	D8IB89, J9UTK3, K0JJS3	Phosphotransferase system, N-acetylglucosamine-specific IIBC component, NagE	0	0	0	5	15.34	12	0	0	0	0	0	0	8	18.49	35	6	11.97	67
D8IB90	D8IB90_BRAP9	RP	BP951000_0410	D8IB90, J9TUP9, K0JGC1	Metal-dependent hydrolase	0	0	0	0	0	0	0	0	0	1	4.76	1	0	0	0	0	0	0
D8IB92	D8IB92_BRAP9	RP	BP951000_0412	D8IB92, J9UK89, K0JL90	Unchar D8IB92	0	0	0	3	5.5	6	2	11	2	1	5	7	1	6	3	1	6	5
D8IBA0	D8IBA0_BRAP9	RP	BP951000_0420	D8IBA0, K0JLN6	Unchar D8IBA0	0	0	0	0	0	0	1	4.55	1	0	0	0	0	0	0	0	0	0
D8IBA5	D8IBA5_BRAP9	RP	BP951000_0425	D8IBA5, J9UE39, K0JLP0	Unchar D8IBA5	0	0	0	0	0	0	4	11.76	13	3	8.5	4	2	5.45	9	5	11.76	12
D8IBA7	D8IBA7_BRAP9	RP	BP951000_0427	D8IBA7, J9USP2, K0JGC9	Geranylgeranyl pyrophosphate synthase	0	0	0	0	0	0	1	4.41	6	5	34.92	17	2	14.24	7	4	24.75	19
D8IBB1	D8IBB1_BRAP9	RP	yacO	D8IBB1, J9UK41, K0JGD2	RNA methyltransferase TrmH family group 3	0	0	0	0	0	0	0	0	0	0	0	0	0	0	0	1	3.8	2
D8IBB2	D8IBB2_BRAP9	RP	galE	D8IBB2, J9USN6, K0JJS4	UDP-glucose 4-epimerase	0	0	0	2	10.03	3	6	18.84	46	10	27.66	69	8	25.53	35	8	22.49	53
D8IBB3	D8IBB3_BRAP9	RP	arp	D8IBB3, J9UTH5	Putative ankyrin repeat containing protein	0	0	0	0	0	0	0	0	0	0	0	0	0	0	0	3	17.93	7
D8IBB4	D8IBB4_BRAP9	RP	BP951000_0434	D8IBB4, J9TUI7, K0JLP9	Unchar D8IBB4	0	0	0	0	0	0	2	24.05	3	2	24.05	6	0	0	0	0	0	0
D8IBB7	D8IBB7_BRAP9	RUP	BP951000_0437	D8IBB7, J9USN1, K0JJS8	Peptidase C14, caspase catalytic subunit p20	0	0	0	3	15.73	3	26	65.32	372	28	62.1	466	5	33.47	51	9	46.77	98
D8IBC0	D8IBC0_BRAP9	RUP	BP951000_0440	D8IBC0, J9UE08, K0JJU7	Aspartate aminotransferase	0	0	0	0	0	0	8	20.55	25	13	29.57	72	5	12.03	20	9	24.06	51
D8IBC1	D8IBC1_BRAP9	RP	BP951000_0441	D8IBC1, J9UK19, K0JGD8	H(+):sodium-glutamate symporter	0	0	0	1	3.9	3	0	0	0	0	0	0	3	4.63	4	2	4.15	4
D8IBC5	D8IBC5_BRAP9	RP	BP951000_0445	D8IBC5, J9UK83, K0JGE0	Glutamate synthase	4	10.75	13	31	42.58	108	31	51.61	266	43	59.14	353	36	55.7	236	31	57.42	247
D8IBC6	D8IBC6_BRAP9	RP	ompR	D8IBC6, J9USM0, K0JJT8	Transcriptional regulatory protein	0	0	0	0	0	0	6	39.65	35	5	35.68	52	4	25.11	18	6	35.68	33
D8IBC7	D8IBC7_BRAP9	RP	BP951000_0447	D8IBC7, J9UTG1, K0JLB6	Histidine kinase	0	0	0	0	0	0	0	0	0	0	0	0	1	2.89	2	1	2.38	2
D8IBD1	D8IBD1_BRAP9	RP	xerD	D8IBD1, J9USL7, K0JLC0	Tyrosine recombinase XerC	0	0	0	0	0	0	0	0	0	0	0	0	0	0	0	2	8.33	3
D8IBD2	D8IBD2_BRAP9	RP	sdaB	D8IBD2, J9UTF7, K0JLR7	L-serine dehydratase, iron-sulfur-dependent, beta subunit	0	0	0	0	0	0	5	24.89	21	3	14.41	14	3	15.72	16	3	14.41	12
D8IBD3	D8IBD3_BRAP9	RP	sdaA	D8IBD3, J9TUF2, K0JJV7	L-serine dehydratase, iron-sulfur-dependent, alpha subunit	2	9.22	6	0	0	0	3	9.9	10	3	14.33	7	2	10.24	7	4	15.02	10
D8IBD8	D8IBD8_BRAP9	RP	tsaD	D8IBD8, J9UDW7, K0JJW2	tRNA N6-adenosine threonylcarbamoyltransferase	0	0	0	0	0	0	0	0	0	1	4.69	6	0	0	0	0	0	0
D8IBD9	D8IBD9_BRAP9	RP	BP951000_0459	D8IBD9, J9UJX6, K0JGE7	Unchar D8IBD9	1	3.05	0	0	0	0	0	0	0	1	7.25	1	0	0	0	0	0	0
D8IBE0	D8IBE0_BRAP9	RP	cheB	D8IBE0, J9USK7, K0JJU9	Chemotaxis response regulator protein-glutamate methylesterase	3	7.96	7	3	10.08	12	9	35.28	64	14	49.34	112	17	46.15	129	21	58.09	139
D8IBE1	D8IBE1_BRAP9	RP	cheD	D8IBE1, J9UTE5, K0JLC8	Probable chemoreceptor glutamine deamidase CheD	2	12.69	9	11	52.28	50	0	0	0	0	0	0	3	7.11	3	5	36.55	16
D8IBE2	D8IBE2_BRAP9	RP	cheR	D8IBE2, J9TUE5, K0JLS6	Chemotaxis protein methyltransferase, CheR	0	0	0	0	0	0	2	12.81	8	2	12.81	6	2	12.81	12	2	12.81	20
D8IBE3	D8IBE3_BRAP9	RP	cheW	D8IBE3, J9UDV5, K0JJW5	Chemotaxis protein, CheW	0	0	0	0	0	0	2	12.43	8	1	6.78	8	1	6.78	8	2	12.43	14
D8IBE4	D8IBE4_BRAP9	RP	cheA	D8IBE4, J9UJW3, K0JGF0	Histidine kinase	0	0	0	0	0	0	3	8.82	13	10	20.06	37	31	43.1	158	29	39.69	163
D8IBE5	D8IBE5_BRAP9	RP	cheY	D8IBE5, J9USK1, K0JJV5	Chemotaxis response regulator, CheY	14	38.52	53	5	61.48	9	9	63.11	87	10	84.43	107	12	70.49	97	15	96.72	129
D8IBF1	D8IBF1_BRAP9	RP	cheX	D8IBF1, J9UTD6, K0JLD6	Chemotaxis protein, CheX	0	0	0	5	40.96	16	3	22.29	9	4	32.53	20	5	39.76	16	4	35.54	13
D8IBF3	D8IBF3_BRAP9	RP	hlyA	D8IBF3, J9UDT6, K0JJX3	Hemolysin protein	0	0	0	0	0	0	0	0	0	0	0	0	1	3.91	5	2	7.83	3
D8IBF7	D8IBF7_BRAP9	RP	mazG	D8IBF7, J9TUA8, K0JLT9	Putative phosphatase and methylase	0	0	0	0	0	0	1	10	1	3	20.77	13	2	16.92	3	2	16.92	7
D8IBG1	D8IBG1_BRAP9	RP	uxuA	D8IBG1, J9UTC7, K0JLE3	Mannonate dehydratase	0	0	0	0	0	0	0	0	0	2	9.92	6	0	0	0	0	0	0
D8IBG3	D8IBG3_BRAP9	RP	BP951000_0483	D8IBG3, J9UDP5, K0JJY1	Oligopeptide ABC transporter, periplasmic oligopeptide-binding protein	0	0	0	0	0	0	0	0	0	0	0	0	3	8.75	11	4	11.73	16
D8IBG5	D8IBG5_BRAP9	RUP	BP951000_0485	D8IBG5, J9USH3, K0JJX9	Extracellular solute binding protein, family 5	0	0	0	0	0	0	0	0	0	0	0	0	0	0	0	2	7.07	4
D8IBG9	D8IBG9_BRAP9	SP	arp	D8IBG9	Ankyrin repeat protein, putative	0	0	0	0	0	0	0	0	0	2	6.48	6	0	0	0	2	6.48	6
D8IBH1	D8IBH1_BRAP9	RP	leuS	D8IBH1, J9UTB2, K0JLF3	Leucine--tRNA ligase	0	0	0	0	0	0	0	0	0	0	0	0	2	2.46	7	0	0	0
D8IBH4	D8IBH4_BRAP9	RP	BP951000_0494	D8IBH4, J9TU62, K0JGH3	Zinc-containing alcohol dehydrogenase	2	7.37	9	7	15.63	38	7	23.89	29	5	17.99	29	3	14.16	11	2	9.14	10
D8IBH5	D8IBH5_BRAP9	RP	manA	D8IBH5, J9UDM7, K0JJY9	Mannose-6-phosphate isomerase	0	0	0	0	0	0	9	24.69	50	15	41.98	91	6	22.84	29	9	24.69	57
D8IBH6	D8IBH6_BRAP9	RUP	BP951000_0496	D8IBH6, J9UJX9, K0JLF8	ABC-type transport system ATP binding component	0	0	0	0	0	0	0	0	0	0	0	0	3	13.57	4	2	14.73	6
D8IBH7	D8IBH7_BRAP9	RP	BP951000_0497	D8IBH7, J9USG3, K0JLW1	ABC transporter-related permease with MCE domain	0	0	0	0	0	0	0	0	0	0	0	0	0	0	0	3	11.92	10
D8IBH8	D8IBH8_BRAP9	RUP	suhB	D8IBH8, J9UTA8, K0JJZ1	Inositol-1-monophosphatase	0	0	0	0	0	0	0	0	0	0	0	0	3	12.03	11	5	21.65	22
D8IBH9	D8IBH9_BRAP9	RP	atpB	D8IBH9, J9TU52, K0JGH7	ATP synthase subunit beta	6	12.23	51	6	12.23	38	0	0	0	0	0	0	15	45.08	62	0	0	0
D8IBI0	D8IBI0_BRAP9	RP	mcpB	D8IBI0, J9UDL9, K0JJZ4	Methyl-accepting chemotaxis protein B	0	0	0	0	0	0	0	0	0	0	0	0	8	16.06	42	11	18.4	91
D8IBI1	D8IBI1_BRAP9	RP	ompA	D8IBI1, K0JLG1	Outer membrane protein, OmpA family	0	0	0	0	0	0	2	7.73	9	0	0	0	0	0	0	0	0	0
D8IBI6	D8IBI6_BRAP9	RP	livD	D8IBI6, J9USF5, K0JLW9	Dihydroxy-acid dehydratase	0	0	0	1	2.14	1	11	27.5	39	14	34.46	100	8	19.11	28	17	40	73
D8IBI8	D8IBI8_BRAP9	RP	nrdB	D8IBI8, J9TU32, K0JGI2	Ribonucleotide-diphosphate reductase beta subunit	0	0	0	0	0	0	7	20.89	34	12	36.21	57	6	21.17	27	10	27.58	42
D8IBI9	D8IBI9_BRAP9	RP	nrdA	D8IBI9, J9UJV5, K0JK07	Ribonucleoside-diphosphate reductase	0	0	0	0	0	0	0	0	0	0	0	0	3	4.93	11	13	23.35	49
D8IBJ0	D8IBJ0_BRAP9	RP	rplT	D8IBJ0, J9USF0, K0JLG9	50S ribosomal protein L20	4	18.8	17	2	18.8	7	2	17.95	7	2	17.95	13	3	19.66	7	6	19.66	30
D8IBJ1	D8IBJ1_BRAP9	RP	rpmI	D8IBJ1, J9UT97, K0JLX3	50S ribosomal protein L35	1	26.87	1	8	46.27	28	1	17.91	2	1	17.91	9	1	17.91	14	3	29.85	18
D8IBJ2	D8IBJ2_BRAP9	RP	infC	D8IBJ2, J9TU23, K0JK04	Translation initiation factor IF-3	0	0	0	0	0	0	0	0	0	1	8.16	12	0	0	0	5	27.55	20
D8IBJ3	D8IBJ3_BRAP9	RP	thrS	D8IBJ3, J9UDJ7, K0JGI5	Threonine--tRNA ligase	0	0	0	1	3.11	1	20	26.28	92	20	27.99	146	22	29.7	98	34	41.21	164
D8IBJ5	D8IBJ5_BRAP9	RP	pep	D8IBJ5, J9UJI1, K0JGI9	Peptidase	0	0	0	0	0	0	12	21.63	71	15	28.45	105	1	2.5	2	7	15.64	20
D8IBJ7	D8IBJ7_BRAP9	RP	glgA	D8IBJ7, J9UT85, K0JLH8	Glycogen synthase	0	0	0	0	0	0	0	0	0	0	0	0	1	3.06	3	2	6.33	6
D8IBJ8	D8IBJ8_BRAP9	RP	BP951000_0518	D8IBJ8, J9TTZ6, K0JLY4	UPF0234 protein BP951000_0518	0	0	0	0	0	0	8	30.91	71	9	46.67	56	11	58.18	63	11	53.94	79
D8IBJ9	D8IBJ9_BRAP9	RP	trx	D8IBJ9, J9UDH2, K0JK13	Thioredoxin	28	68.57	165	28	72.38	129	30	81.9	331	24	81.9	287	18	78.1	168	16	81.9	175
D8IBK1	D8IBK1_BRAP9	RP	BP951000_0521	D8IBK1, J9USD3, K0JK27	Unchar D8IBK1	0	0	0	3	13.16	12	0	0	0	0	0	0	0	0	0	0	0	0
D8IBK3	D8IBK3_BRAP9	RP	uppS	D8IBK3, J9TTY5, K0JLZ1	Isoprenyl transferase	0	0	0	0	0	0	0	0	0	0	0	0	0	0	0	1	6.64	1
D8IBK4	D8IBK4_BRAP9	RP	frr	D8IBK4, J9UDG4, K0JK16	Ribosome-recycling factor	40	64.29	139	20	65.38	92	18	54.95	62	8	35.71	35	10	45.05	24	14	67.03	54
D8IBK5	D8IBK5_BRAP9	RP	rpsU	D8IBK5, J9UJR0, K0JGJ1	30S ribosomal protein S21	3	20.29	12	11	42.03	86	0	0	0	2	20.29	9	1	21.74	16	3	23.19	41
D8IBK6	D8IBK6_BRAP9	RP	BP951000_0528	D8IBK6, J9USC9, K0JK31	Putative lipoprotein	0	0	0	1	6.15	3	1	5.64	1	0	0	0	1	5.64	1	0	0	0
D8IBK7	D8IBK7_BRAP9	RP	tmpB	D8IBK7, J9UT77, K0JLI6	Outer membrane protein, TmpB family	0	0	0	1	4.24	1	21	43.5	124	22	46.15	125	4	16.45	11	1	4.51	7
D8IBK8	D8IBK8_BRAP9	RP	BP951000_0530	D8IBK8, J9TTY6, K0JLZ6	Peptidyl-prolyl cis-trans isomerase	0	0	0	0	0	0	6	36.7	23	7	37.23	25	0	0	0	3	19.68	7
D8IBK9	D8IBK9_BRAP9	RP	BP951000_0531	D8IBK9, J9UE29, K0JK19	Peptidyl-prolyl cis-trans isomerase	0	0	0	3	19.25	9	14	63.35	54	15	63.35	113	2	8.7	6	3	21.12	21
D8IBL0	D8IBL0_BRAP9	RP	fabF	D8IBL0, J9UJQ3, K0JGJ2, Q6VAN2	3-oxoacyl-[acyl-carrier-protein] synthase 2	10	19.66	34	12	31.65	57	11	36.21	95	14	42.93	120	7	22.3	62	13	42.45	110
D8IBL1	D8IBL1_BRAP9	RP	acpP	D8IBL1, J9USC6, K0JK36, Q6VAN3	Acyl carrier protein	12	64.1	44	26	76.92	138	22	65.38	652	21	65.38	556	9	53.85	237	9	55.13	265
D8IBL2	D8IBL2_BRAP9	RP	fabG	D8IBL2, J9UT75, K0JLI9, Q6VAN4	3-ketoacyl-acyl-carrier protein reductase	15	63.05	37	19	46.99	64	4	25.3	29	6	32.13	35	3	17.67	19	10	51	58
D8IBL3	D8IBL3_BRAP9	RP	pyk	D8IBL3, J9TTW3	Pyruvate kinase	0	0	0	0	0	0	12	28.09	94	15	43.19	101	14	32.49	128	21	45.7	136
D8IBL6	D8IBL6_BRAP9	RP	BP951000_0538	D8IBL6, J9USC2, K0JK41	Unchar D8IBL6	0	0	0	0	0	0	0	0	0	0	0	0	1	1.81	2	2	5.08	3
D8IBL8	D8IBL8_BRAP9	RP	BP951000_0540	D8IBL8, J9TTX1, K0JM07	Unchar D8IBL8	3	41.18	15	0	0	0	0	0	0	0	0	0	3	24.51	9	3	24.51	17
D8IBL9	D8IBL9_BRAP9	RP	BP951000_0541	D8IBL9, J9UDD0, K0JK28	Dynein heavy chain, putative	0	0	0	0	0	0	0	0	0	0	0	0	1	4.01	1	0	0	0
D8IBM0	D8IBM0_BRAP9	RP	lmp1	D8IBM0, J9UJP4, K0JGJ9	TPR domain protein	0	0	0	0	0	0	0	0	0	0	0	0	1	2.25	1	1	2.92	7
D8IBM1	D8IBM1_BRAP9	RP	BP951000_0543	D8IBM1, J9USB8, K0JK47	Unchar D8IBM1	0	0	0	0	0	0	0	0	0	0	0	0	0	0	0	1	4.11	3
D8IBM2	D8IBM2_BRAP9	RP	ldh	D8IBM2, J9UT68, K0JLJ7	L-lactate dehydrogenase	0	0	0	0	0	0	3	5.16	4	4	7.67	24	5	9.9	38	4	7.95	38
D8IBM5	D8IBM5_BRAP9	RP	coaE	D8IBM5, J9UT63, K0JGK3	Dephospho-CoA kinase	0	0	0	0	0	0	1	5.37	8	0	0	0	0	0	0	0	0	0
D8IBM6	D8IBM6_BRAP9	RP	BP951000_0548	D8IBM6, J9TTU4, K0JK52	TPR domain protein	0	0	0	0	0	0	0	0	0	3	6.97	8	3	4.91	5	12	22.66	35
D8IBM7	D8IBM7_BRAP9	RP	ftsZ	D8IBM7, J9UDB2, K0JLK0	Cell division protein FtsZ	0	0	0	4	14.13	13	5	11.78	16	17	34.96	100	10	22.28	25	20	36.78	132
D8IBM8	D8IBM8_BRAP9	RP	BP951000_0550	D8IBM8, J9UJN2, K0JM18	MiaB-like tRNA modifying enzyme	0	0	0	0	0	0	0	0	0	1	4.34	3	0	0	0	1	4.34	4
D8IBM9	D8IBM9_BRAP9	RP	BP951000_0551	D8IBM9, J9USB0, K0JK37	Unchar D8IBM9	0	0	0	0	0	0	0	0	0	0	0	0	0	0	0	1	5.97	2
D8IBN0	D8IBN0_BRAP9	RP	BP951000_0552	D8IBN0, J9UT58, K0JGK8	Histidine kinase	0	0	0	0	0	0	0	0	0	0	0	0	1	2.13	1	1	2.13	1
D8IBN3	D8IBN3_BRAP9	UP	bpmI	D8IBN3, J9USA5	Endonuclease-methyltransferase fusion protein type IIG, BpmI	0	0	0	0	0	0	1	1.43	5	2	4.08	4	0	0	0	2	4.19	5
D8IBN7	D8IBN7_BRAP9	SP	iars	D8IBN7	Isoleucine--tRNA ligase	0	0	0	0	0	0	0	0	0	27	28.04	245	0	0	0	33	36.57	263
D8IBN8	D8IBN8_BRAP9	RP	nusB	D8IBN8, J9USA1, K0JM27	N utilization substance protein B homolog	0	0	0	0	0	0	2	13.79	6	3	24.71	7	4	24.71	18	2	16.09	3
D8IBP0	D8IBP0_BRAP9	RP	ushA	D8IBP0, J9TTU3, K0JGL8	5-nucleotidase/2,3-cyclic phosphodiesterase and related esterase	0	0	0	0	0	0	0	0	0	0	0	0	4	8.51	17	2	6.93	9
D8IBP1	D8IBP1_BRAP9	RP	BP951000_0563	D8IBP1, J9UDW5, K0JK67	Anti-sigma factor antagonist	0	0	0	0	0	0	1	14.41	3	0	0	0	0	0	0	0	0	0
D8IBP4	D8IBP4_BRAP9	RP	atpF	D8IBP4, J9UT46, K0JK50	ATP synthase subunit b	0	0	0	0	0	0	0	0	0	0	0	0	9	60.84	44	9	47.59	33
D8IBP5	D8IBP5_BRAP9	RP	atpH	D8IBP5, J9TTR4, K0JGM3	ATP synthase subunit delta	1	6.74	5	1	6.74	5	1	7.87	2	0	0	0	0	0	0	0	0	0
D8IBP7	D8IBP7_BRAP9	RP	atpA	D8IBP7, J9UJ83, K0JLM2	ATP synthase subunit alpha	1	2.61	1	0	0	0	11	25.45	80	13	27.86	66	22	38.68	125	19	38.88	105
D8IBP9	D8IBP9_BRAP9	RP	gmhB	D8IBP9, K0JK55	D-alpha,beta-D-heptose-1,7-biphosphate phosphatase GmhB	0	0	0	0	0	0	0	0	0	0	0	0	1	7.95	1	0	0	0
D8IBQ0	D8IBQ0_BRAP9	RP	atpG	D8IBQ0, J9UT41, K0JGM7	ATP synthase gamma chain	0	0	0	0	0	0	0	0	0	0	0	0	3	12.29	10	5	24.23	15
D8IBQ2	D8IBQ2_BRAP9	RP	BP951000_0574	D8IBQ2, J9UJ74, K0JLM6	Metal-dependent phosphohydrolase	0	0	0	0	0	0	0	0	0	2	15.69	3	0	0	0	0	0	0
D8IBQ3	D8IBQ3_BRAP9	RP	BP951000_0575	D8IBQ3, J9US87, K0JM42	UPF0365 protein BP951000_0575	1	3.89	3	0	0	0	0	0	0	0	0	0	12	34.43	47	16	47.31	70
D8IBQ4	D8IBQ4_BRAP9	RP	pryH	D8IBQ4, J9UT36, K0JK59	Uridylate kinase	15	32.05	52	34	69.66	147	7	20.94	16	9	30.77	49	6	25.21	14	8	42.31	41
D8IBQ7	D8IBQ7_BRAP9	RP	BP951000_0579	D8IBQ7, J9US83, K0JK62	Unchar D8IBQ7	1	13.19	3	0	0	0	0	0	0	0	0	0	0	0	0	0	0	0
D8IBQ8	D8IBQ8_BRAP9	RP	BP951000_0580	D8IBQ8, J9UT33, K0JGN7	YD repeat protein	0	0	0	0	0	0	13	27.23	52	13	23.87	62	3	7.17	9	4	8.78	15
D8IBR1	D8IBR1_BRAP9	RP	BP951000_0583	D8IBR1, J9UD50, K0JLN8	Putative transmembrane protein	2	17.84	2	2	17.84	9	3	13.51	34	5	28.65	41	8	31.35	29	9	30.27	47
D8IBR3	D8IBR3_BRAP9	RP	BP951000_0585	D8IBR3, J9US77, K0JK66	Putative DNA repair helicase	0	0	0	0	0	0	0	0	0	2	6.55	4	0	0	0	4	12.39	10
D8IBR4	D8IBR4_BRAP9	RP	BP951000_0586	D8IBR4, J9UT29, K0JGP2	TPR domain-containing protein	0	0	0	0	0	0	0	0	0	0	0	0	1	6.93	1	2	7.36	6
D8IBR5	D8IBR5_BRAP9	RP	ptsG	D8IBR5, J9TTN4, K0JK92	PTS system, glucose subfamily, IIA subunit	0	0	0	0	0	0	0	0	0	0	0	0	16	18.54	79	4	5.68	11
D8IBR7	D8IBR7_BRAP9	RP	thiE	D8IBR7, J9UJH2, K0JM59	Thiamine-phosphate synthase	0	0	0	0	0	0	1	7.42	5	3	13.1	13	0	0	0	3	19.65	6
D8IBR8	D8IBR8_BRAP9	RP	BP951000_0590	D8IBR8, J9US73, K0JK72	ATPase associated with various cellular activities	0	0	0	0	0	0	0	0	0	0	0	0	0	0	0	1	7.39	4
D8IBS0	D8IBS0_BRAP9	RP	dnaK	D8IBS0, J9UD35, K0JLQ0	Chaperone protein DnaK	1	3.54	2	1	2.74	2	27	55.07	154	35	59.26	344	23	47.5	128	41	68.12	276
D8IBS1	D8IBS1_BRAP9	RP	BP951000_0593	D8IBS1, J9UJ42, K0JM65	Unchar D8IBS1	0	0	0	0	0	0	1	15.94	9	1	15.94	10	1	15.94	5	1	15.94	6
D8IBS2	D8IBS2_BRAP9	SP	grpE	D8IBS2	Protein GrpE	0	0	0	0	0	0	4	20.19	17	0	0	0	2	14.08	7	0	0	0
D8IBS3	D8IBS3_BRAP9	RP	dnaA	D8IBS3, J9UT20, K0JGQ2	Chromosomal replication initiator protein DnaA	0	0	0	0	0	0	0	0	0	0	0	0	0	0	0	1	2.88	3
D8IBS9	D8IBS9_BRAP9	RP	BP951000_0603	D8IBS9, J9US59, K0JKA6	Putative methyl-accepting protein	0	0	0	0	0	0	0	0	0	0	0	0	5	10.31	14	8	13.23	38
D8IBT1	D8IBT1_BRAP9	RP	BP951000_0605	D8IBT1, J9TTN9	Carbohydrate kinase pfkB family	0	0	0	0	0	0	0	0	0	1	8.41	4	0	0	0	1	8.41	2
D8IBT4	D8IBT4_BRAP9	RP	BP951000_0608	D8IBT4, J9US54	Short chain dehydrogenase	0	0	0	0	0	0	1	6.55	2	2	13.09	15	1	6.55	1	2	13.09	9
D8IBT5	D8IBT5_BRAP9	RP	BP951000_0609	D8IBT5, J9UT07	Flavodoxin	0	0	0	0	0	0	1	9.44	1	0	0	0	0	0	0	0	0	0
D8IBT6	D8IBT6_BRAP9	RP	pcaC	D8IBT6, J9TTN2, K0JLR9	4-carboxymuconolactone decarboxylase	0	0	0	0	0	0	1	4.32	3	1	3.24	3	0	0	0	0	0	0
D8IBU0	D8IBU0_BRAP9	RP	wrbA	D8IBU0, J9UJD0, K0JKC0	Multimeric flavodoxin, WrbA	0	0	0	0	0	0	1	5.03	2	0	0	0	0	0	0	0	0	0
D8IBV2	D8IBV2_BRAP9	RP	BP951000_0626	D8IBV2, J9TTK8, K0JM93	Formiminotransferase cyclodeaminase	0	0	0	0	0	0	0	0	0	1	10.38	1	0	0	0	0	0	0
D8IBV4	D8IBV4_BRAP9	RP	BP951000_0628	D8IBV4, J9UJB0, K0JGU5	Beta-N-acetylhexosaminidase	0	0	0	0	0	0	0	0	0	0	0	0	0	0	0	1	2.91	1
D8IBV7	D8IBV7_BRAP9	RP	spsC	D8IBV7, J9TTK1, K0JLU0	Spore coat polysaccharide biosynthesis protein, SpsC	0	0	0	0	0	0	1	5.47	2	2	9.95	20	0	0	0	2	9.2	16
D8IBV8	D8IBV8_BRAP9	RP	glxK	D8IBV8, K0JM96	Glycerate kinase	0	0	0	0	0	0	0	0	0	1	4.75	2	0	0	0	1	4.75	1
D8IBW8	D8IBW8_BRAP9	RP	lpxC	D8IBW8, J9USY7, K0JKD7	UDP-3-O-[3-hydroxymyristoyl] N-acetylglucosamine deacetylase	0	0	0	0	0	0	7	21.36	15	0	0	0	2	5.4	7	0	0	0
D8IBW9	D8IBW9_BRAP9	RP	rpoD	D8IBW9, J9TTJ5, K0JLU6	RNA polymerase sigma factor	0	0	0	0	0	0	0	0	0	0	0	0	2	10.56	7	5	17.25	27
D8IBX2	D8IBX2_BRAP9	RP	BP951000_0646	D8IBX2, J9TTI8, K0JGV8	Tol transport system component	0	0	0	0	0	0	2	0.95	12	2	1.34	13	1	0.56	6	12	7.67	45
D8IBX3	D8IBX3_BRAP9	RP	BP951000_0647	D8IBX3, J9UDI3, K0JKF6	Anti-sigma factor antagonist	0	0	0	0	0	0	5	49.09	34	4	39.09	26	3	40	8	4	42.73	14
D8IBX5	D8IBX5_BRAP9	RP	molR	D8IBX5, J9USX8, K0JMB1	Molybdate metabolism regulator	0	0	0	0	0	0	0	0	0	3	3.64	21	0	0	0	3	4.42	14
D8IBY4	D8IBY4_BRAP9	RP	tpiA	D8IBY4, J9UJA6, K0JMC5	Triosephosphate isomerase	0	0	0	0	0	0	21	63.89	105	21	64.68	113	2	14.29	10	1	7.94	9
D8IBY6	D8IBY6_BRAP9	RUP	flaA	D8IBY6, J9UWR4, K0JH04, Q5XPB3	Flagellar filament outer layer protein, FlaA	1	6.01	3	1	6.33	3	31	49.05	346	21	44.94	252	16	29.43	185	12	27.53	164
D8IBY7	D8IBY7_BRAP9	RP	ftsA	D8IBY7, J9UVT8, K0JKH8	Cell division protein ftsA	0	0	0	0	0	0	2	7.45	6	2	9.38	6	7	19.95	22	6	18.75	25
D8IBY8	D8IBY8_BRAP9	RP	BP951000_0662	D8IBY8, J9UQS2, K0JLY7	Unchar D8IBY8	0	0	0	0	0	0	0	0	0	0	0	0	1	9.76	6	1	9.76	9
D8IBY9	D8IBY9_BRAP9	RP	BP951000_0663	D8IBY9, J9UJV0, K0JMC9	Unchar D8IBY9	0	0	0	0	0	0	1	6.6	4	1	6.6	2	0	0	0	0	0	0
D8IBZ3	D8IBZ3_BRAP9	RP	BP951000_0667	D8IBZ3, J9UQT1, K0JLY8	Unchar D8IBZ3	0	0	0	0	0	0	4	39.17	24	5	39.17	26	3	36.67	6	1	12.5	3
D8IBZ8	D8IBZ8_BRAP9	RP	BP951000_0672	D8IBZ8, J9UQU2, K0JLZ2	YbbR-like protein	0	0	0	0	0	0	0	0	0	0	0	0	2	8.07	3	1	3.73	1
D8IC01	D8IC01_BRAP9	RP	galM	D8IC01, J9UWT0, K0JH15	Aldose 1-epimerase	0	0	0	0	0	0	0	0	0	0	0	0	1	3.01	1	3	12.95	7
D8IC06	D8IC06_BRAP9	SP	BP951000_0680	D8IC06	Unchar D8IC06	0	0	0	0	0	0	0	0	0	0	0	0	0	0	1	0	0	0
D8IC07	D8IC07_BRAP9	SP	BP951000_0681	D8IC07	Unchar D8IC07	0	0	0	2	3.17	14	0	0	0	1	3.17	8	0	0	0	2	6.98	5
D8IC08	D8IC08_BRAP9	RP	copZ	D8IC08, J9UVW2, K0JLZ7	Copper chaperone	0	0	0	0	0	0	1	23.73	14	1	23.73	2	2	47.46	15	0	0	0
D8IC09	D8IC09_BRAP9	RP	ruvA	D8IC09, J9UQX3, K0JMD9	Holliday junction ATP-dependent DNA helicase RuvA	0	0	0	0	0	0	0	0	0	1	6.19	2	0	0	0	1	6.19	3
D8IC11	D8IC11_BRAP9	RP	kdtA	D8IC11, J9UWU7, K0JH21	3-Deoxy-D-manno-oct-2-ulosonic acid transferase	0	0	0	0	0	0	0	0	0	0	0	0	0	0	0	2	6.9	4
D8IC13	D8IC13_BRAP9	RP	dgt	D8IC13, J9UJF5, K0JM00	Deoxyguanosinetriphosphate triphosphohydrolase	0	0	0	0	0	0	2	8.45	3	8	37.61	28	1	4.96	1	5	23.03	14
D8IC16	D8IC16_BRAP9	RP	ptsN	D8IC16, J9UWV2, K0JKF5	Phosphotransferase system mannitol/fructose-specific IIA domain protein	2	17.28	7	0	0	0	26	63.6	282	19	52.57	222	19	51.47	156	19	56.99	166
D8IC17	D8IC17_BRAP9	RP	fusA	D8IC17, J9UVX5, K0JH24	Translation elongation factor G	0	0	0	0	0	0	24	40.95	137	14	25.29	47	28	49.14	176	12	25.57	42
D8IC29	D8IC29_BRAP9	RP	arp	D8IC29, J9UVZ2	Ankyrin repeat containing protein	0	0	0	0	0	0	1	2.84	1	0	0	0	0	0	0	0	0	0
D8IC32	D8IC32_BRAP9	RP	BP951000_0706	D8IC32, J9U0C9, K0JM12	Truncated hemoglobin	0	0	0	1	10.48	5	9	40.32	37	9	32.26	41	1	16.94	4	2	16.94	5
D8IC33	D8IC33_BRAP9	RP	crt	D8IC33, J9UWX4, K0JMF1	3-hydroxybutyryl-CoA dehydrogenase	2	3.94	3	0	0	0	8	30.47	53	2	14.34	4	7	32.26	44	2	14.34	3
D8IC34	D8IC34_BRAP9	RP	crt	D8IC34, J9UVZ7, K0JKG2	3-hydroxybutyryl-CoA dehydrogenase	0	0	0	0	0	0	9	36.05	72	7	31.4	46	1	10.08	6	2	15.5	11
D8IC35	D8IC35_BRAP9	RP	BP951000_0709	D8IC35, J9UR41, K0JH38	Acetyl-CoA acetyltransferase	4	16.75	8	0	0	0	7	20.81	41	3	13.45	4	16	30.2	75	13	39.85	45
D8IC37	D8IC37_BRAP9	RUP	fesA	D8IC37, J9U0D8, K0JM15	4Fe-4S ferredoxin, iron-sulfur binding domain protein	1	3.62	1	1	3.99	1	8	30.07	31	3	14.86	6	8	30.8	36	3	15.58	7
D8IC38	D8IC38_BRAP9	RP	BP951000_0712	D8IC38, J9UWX9, K0JMF3	Butyryl-CoA transferase	0	0	0	0	0	0	4	13.47	13	1	2.21	3	1	4.19	1	1	4.19	6
D8IC39	D8IC39_BRAP9	SP	fadE	D8IC39	Acyl-CoA dehydrogenase, short-chain specific	2	3.74	9	0	0	0	17	29.33	134	14	29.02	78	58	61.47	461	48	63.18	391
D8IC40	D8IC40_BRAP9	SP	BP951000_0714	D8IC40	Putative flavoprotein	0	0	0	0	0	0	25	44.67	262	18	34.99	222	36	60.79	370	28	44.91	357
D8IC57	D8IC57_BRAP9	RP	bmpB	D8IC57, Q6URA7	Outer membrane lipoprotein	0	0	0	0	0	0	0	0	0	0	0	0	2	13.56	5	0	0	0
D8IC59	D8IC59_BRAP9	RP	BP951000_0733	D8IC59, J9UR92, K0JM28	Dihydropyrimidinase	0	0	0	0	0	0	1	4.39	5	8	21.55	32	0	0	0	1	4.39	2
D8IC62	D8IC62_BRAP9	RP	BP951000_0736	D8IC62, J9UW34, K0JH59	Putative R-2-hydroxyglutaryl-CoA dehydratase subunit	0	0	0	0	0	0	4	14.03	13	1	4.94	1	2	9.09	4	1	4.94	2
D8IC63	D8IC63_BRAP9	SP	rbr	D8IC63	Rubrerythrin	12	41.67	30	10	50.52	34	11	53.65	38	6	50	28	4	32.81	13	5	32.81	29
D8IC64	D8IC64_BRAP9	RP	galT	D8IC64, J9URB7, K0JKI3	Galactose-1-phosphate uridylyltransferase	0	0	0	2	8.02	3	11	30.86	69	12	28.7	84	7	25.93	31	12	35.49	63
D8IC68	D8IC68_BRAP9	RP	fliK	D8IC68, J9URC7, K0JMH1	Flagellar hook-length control protein, FliK	0	0	0	0	0	0	0	0	0	0	0	0	1	2.18	1	0	0	0
D8IC71	D8IC71_BRAP9	RP	BP951000_0745	D8IC71, J9UX26, K0JKM9	Unchar D8IC71	0	0	0	0	0	0	1	4.84	1	1	4.84	1	0	0	0	0	0	0
D8IC72	D8IC72_BRAP9	RP	ompA	D8IC72, J9UW51, K0JM36	Outer membrane protein, peptidoglycan-associated lipoprotein	3	8.42	15	2	7.92	9	1	4.95	2	0	0	0	2	17.33	9	1	4.95	2
D8IC73	D8IC73_BRAP9	RP	ompA	D8IC73, J9URE1, K0JMH4	Outer membrane protein, peptidoglycan-associated lipoprotein	0	0	0	2	8.76	8	2	9.28	5	1	4.12	1	10	51.03	38	9	41.75	39
D8IC76	D8IC76_BRAP9	RP	adh	D8IC76, J9UX31, K0JKN2	Alcohol dehydrogenase	0	0	0	0	0	0	5	21.05	27	5	25.76	22	3	14.68	7	3	15.51	9
D8IC82	D8IC82_BRAP9	RP	elaC	D8IC82, J9URG5, K0JM43	Putative phytochrome sensor protein	0	0	0	0	0	0	0	0	0	2	9.69	6	0	0	0	2	12.46	3
D8IC86	D8IC86_BRAP9	RP	BP951000_0761	D8IC86, J9UW70, K0JH75	Putative periplasmic protein	0	0	0	0	0	0	2	21.68	2	0	0	0	0	0	0	1	8.39	8
D8IC87	D8IC87_BRAP9	RP	flgE	D8IC87, J9URH7, K0JKN9	Flagellar hook protein FlgE	0	0	0	0	0	0	1	3.85	5	1	3.85	2	0	0	0	0	0	0
D8IC88	D8IC88_BRAP9	RP	BP951000_0763	D8IC88, K0JM46	Putative flagellar family protein	0	0	0	0	0	0	3	40.54	4	2	35.14	4	0	0	0	1	22.97	2
D8IC89	D8IC89_BRAP9	RP	motA	D8IC89, J9U0P3, K0JMI1	Flagellar Motor Protein, MotA	0	0	0	0	0	0	0	0	0	0	0	0	4	22.05	13	3	23.95	13
D8IC90	D8IC90_BRAP9	RP	motB	D8IC90, K0JKJ9	Flagellar motor protein MotB	0	0	0	0	0	0	0	0	0	0	0	0	0	0	0	7	31.58	30
D8IC92	D8IC92_BRAP9	RP	BP951000_0767	D8IC92, J9URI8, K0JKP1	Unchar D8IC92	0	0	0	0	0	0	9	23.74	42	9	23.74	59	4	12.47	9	11	27.57	36
D8IC93	D8IC93_BRAP9	RP	BP951000_0768	D8IC93, J9UKF1, K0JM49	Unchar D8IC93	2	4.56	6	0	0	0	3	15.77	5	4	16.6	6	6	19.5	30	7	29.88	27
D8IC94	D8IC94_BRAP9	RP	infB	D8IC94, J9U0Q9, K0JMI3	Translation initiation factor IF-2	2	2.7	4	3	6.31	16	4	7.46	19	6	10.3	34	24	38.22	123	30	41.06	221
D8IC96	D8IC96_BRAP9	RP	lpxB	D8IC96, J9UW82, K0JH81	Lipid-A-disaccharide synthase	0	0	0	0	0	0	0	0	0	0	0	0	2	6.43	2	0	0	0
D8IC97	D8IC97_BRAP9	RP	lpxA	D8IC97, J9URJ7, K0JKP5	Acyl-[acyl-carrier-protein]--UDP-N-acetylglucosamine O-acyltransferase	0	0	0	0	0	0	5	26.02	18	9	39.03	45	1	4.83	3	3	13.75	9
D8IC98	D8IC98_BRAP9	RP	fabZ	D8IC98, J9UKG1, K0JM51	3-hydroxyacyl-[acyl-carrier-protein] dehydratase FabZ	0	0	0	0	0	0	3	16.88	4	1	5.19	1	0	0	0	0	0	0
D8IC99	D8IC99_BRAP9	RP	BP951000_0774	D8IC99, J9U0R2, K0JMI6	Iron-sulfur cluster-binding protein	0	0	0	0	0	0	0	0	0	0	0	0	0	0	0	1	4.26	6
D8ICA2	D8ICA2_BRAP9	RP	telA	D8ICA2, J9URK3, K0JKP7	Toxic anion resistance family protein	0	0	0	22	45.4	81	4	15.32	17	9	30.92	48	4	15.6	21	6	23.96	49
D8ICA4	D8ICA4_BRAP9	RP	ubiG	D8ICA4, J9U0S4, K0JMI8	2-polyprenyl-3-methyl-5-hydroxy-6-metoxy-1,4-benzoquinol methylase	0	0	0	0	0	0	0	0	0	0	0	0	1	1.92	2	0	0	0
D8ICA7	D8ICA7_BRAP9	RP	flaA-2	D8ICA7, J9U0T5, K0JKQ0	Flagellar filament outer layer protein, FlaA-2	1	4.31	8	0	0	0	23	70.81	166	19	70.81	103	21	69.38	121	13	53.59	38
D8ICB0	D8ICB0_BRAP9	RP	mcpB	D8ICB0, J9URM2, K0JKL2	Methyl-accepting chemotaxis protein B	0	0	0	1	1.91	3	0	0	0	0	0	0	12	18.18	68	16	25.95	102
D8ICB1	D8ICB1_BRAP9	RP	BP951000_0786	D8ICB1, J9UKJ0, K0JH90	Iron-containing alcohol dehydrogenase	4	7.77	14	5	12.95	22	22	50	202	26	50.26	219	19	41.71	128	19	40.16	133
D8ICB3	D8ICB3_BRAP9	RP	creD	D8ICB3, J9U0U3, K0JKQ2	Inner membrane protein	0	0	0	0	0	0	0	0	0	0	0	0	1	3.3	1	1	3.3	6
D8ICB7	D8ICB7_BRAP9	RP	bioB	D8ICB7, J9URP3, K0JKQ5	Biotin synthase	1	3.9	3	0	0	0	0	0	0	1	4.2	4	0	0	0	0	0	0
D8ICB8	D8ICB8_BRAP9	RP	bioD	D8ICB8, J9UJY3, K0JM63	ATP-dependent dethiobiotin synthetase BioD	0	0	0	0	0	0	1	6.33	9	1	6.33	15	1	8.14	3	2	14.93	13
D8ICB9	D8ICB9_BRAP9	RP	bioA	D8ICB9, K0JMJ7	Adenosylmethionine-8-amino-7-oxononanoate aminotransferase	0	0	0	0	0	0	1	2.46	4	3	9.15	13	1	2.46	4	1	3.12	5
D8ICC2	D8ICC2_BRAP9	RP	serS	D8ICC2, J9URP7, K0JKQ7	Serine--tRNA ligase	1	3.29	2	1	2.11	1	11	29.34	59	13	39.2	88	20	33.8	119	23	46.24	116
D8ICC3	D8ICC3_BRAP9	RP	rbr	D8ICC3, J9U0X0, K0JMJ9	Rubrerythrin	1	11.18	4	2	16.47	2	0	0	0	5	31.18	19	0	0	0	1	11.18	5
D8ICC6	D8ICC6_BRAP9	RP	BP951000_0801	D8ICC6, K0JKR1	Predicted dehydrogenase	1	2.3	10	0	0	0	8	20.04	46	7	17.95	34	13	28.6	40	10	25.05	26
D8ICC7	D8ICC7_BRAP9	RP	BP951000_0802	D8ICC7, J9UKN4, K0JM71	Sarcosine oxidase alpha subunit	0	0	0	0	0	0	7	18.63	41	0	0	0	4	12.74	16	0	0	0
D8ICC8	D8ICC8_BRAP9	SP	rocF	D8ICC8	Arginase	0	0	0	0	0	0	0	0	0	3	15.97	6	0	0	0	1	8.68	1
D8ICC9	D8ICC9_BRAP9	SP	BP951000_0804	D8ICC9	Unchar D8ICC9	12	51.67	72	18	51.67	152	2	23.33	8	4	32.5	10	3	22.5	14	2	22.5	8
D8ICD0	D8ICD0_BRAP9	RP	BP951000_0805	D8ICD0, J9UWC2, K0JHA3	PolyA polymerase family protein	0	0	0	0	0	0	2	6.9	4	9	25	32	0	0	0	5	16.81	18
D8ICD2	D8ICD2_BRAP9	RP	BP951000_0807	D8ICD2, J9UK10, K0JM73	Phosphocarrier protein HPr	1	12.5	2	4	28.41	11	5	50	51	7	72.73	41	2	20.45	5	5	50	24
D8ICD3	D8ICD3_BRAP9	RP	ptsI	D8ICD3, K0JMK3	Phosphoenolpyruvate-protein phosphotransferase	0	0	0	0	0	0	20	42.17	138	17	35.8	109	25	44.06	131	20	36.14	106
D8ICD5	D8ICD5_BRAP9	RP	BP951000_0810	D8ICD5, J9UWC5, K0JHA7	Iron-sulfur cluster-binding protein	0	0	0	0	0	0	0	0	0	0	0	0	1	6.53	2	1	6.53	2
D8ICD6	D8ICD6_BRAP9	RUP	BP951000_0811	D8ICD6, J9URR2, K0JKR6	Extracellular solute binding protein, family 5	0	0	0	0	0	0	8	24.39	14	5	14.45	10	2	7.13	3	0	0	0
D8ICD7	D8ICD7_BRAP9	RP	apt	D8ICD7, J9UKQ4, K0JM76	Adenine phosphoribosyltransferase	0	0	0	0	0	0	2	11.18	4	4	38.24	15	3	20	7	5	37.65	24
D8ICD9	D8ICD9_BRAP9	RP	ligA	D8ICD9, J9UC33, K0JM80	DNA ligase	0	0	0	0	0	0	4	7.84	14	11	23.68	49	4	8.45	11	14	30.17	54
D8ICE0	D8ICE0_BRAP9	SP	BP951000_0815	D8ICE0	Unchar D8ICE0	0	0	0	0	0	0	1	6.43	1	0	0	0	0	0	0	0	0	0
D8ICE3	D8ICE3_BRAP9	RP	BP951000_0818	D8ICE3, J9URC5, K0JMK9	Nucleotidyltransferase domain protein	0	0	0	0	0	0	0	0	0	2	11.49	6	0	0	0	1	8.05	2
D8ICE4	D8ICE4_BRAP9	RP	BP951000_0819	D8ICE4, J9USB5, K0JKN6	Diguanylate cyclase	0	0	0	0	0	0	0	0	0	0	0	0	1	5.45	2	1	5.45	1
D8ICE6	D8ICE6_BRAP9	RP	dnaK	D8ICE6, J9UCC6, K0JKS6	DnaK suppressor, putative	1	12.4	1	15	55.37	65	2	17.36	7	3	17.36	7	3	17.36	9	3	18.18	9
D8ICE7	D8ICE7_BRAP9	RP	rpsI	D8ICE7, J9UI42, K0JM91	30S ribosomal protein S9	1	6.82	3	2	15.91	5	1	7.58	4	2	16.67	10	6	37.12	17	8	46.97	80
D8ICE8	D8ICE8_BRAP9	RP	rplM	D8ICE8, J9URB4, K0JML3	50S ribosomal protein L13	7	31.13	19	7	19.87	43	0	0	0	2	19.21	12	6	31.13	23	8	53.64	47
D8ICE9	D8ICE9_BRAP9	RP	aroF	D8ICE9, J9USB1, K0JKP0	3-deoxy-7-phosphoheptulonate synthase	0	0	0	0	0	0	5	19.31	42	7	24.78	59	7	22.48	19	10	34.87	55
D8ICF0	D8ICF0_BRAP9	RUP	truA	D8ICF0, J9TSF4, J9UG44, J9ULV1, K0JKP4	tRNA pseudouridine synthase A	0	0	0	0	0	0	1	3.24	7	1	3.24	5	0	0	0	1	3.24	1
D8ICF1	D8ICF1_BRAP9	RP	degQ	D8ICF1, J9UC12, K0JKS8	Serine endoprotease	0	0	0	4	2.39	21	4	12.55	15	4	12.35	11	10	19.72	31	6	15.34	25
D8ICF2	D8ICF2_BRAP9	RP	lpxL	D8ICF2, J9UI20, K0JM94	Lipid A biosynthesis lauroyl acyltransferase	0	0	0	0	0	0	0	0	0	0	0	0	0	0	0	1	6.33	1
D8ICF3	D8ICF3_BRAP9	SP	BP951000_0828	D8ICF3	Unchar D8ICF3	0	0	0	0	0	0	2	7.29	2	1	3.96	3	16	26.78	72	7	12.04	37
D8ICF4	D8ICF4_BRAP9	RP	BP951000_0829	D8ICF4, J9USA4, K0JKP2	Putative short-chain dehydrogenase	0	0	0	0	0	0	6	26.64	37	11	47.49	71	2	11.97	17	11	50.58	58
D8ICF5	D8ICF5_BRAP9	RP	BP951000_0830	D8ICF5, J9TSE4	Unchar D8ICF5	1	14.1	2	0	0	0	0	0	0	0	0	0	0	0	0	0	0	0
D8ICF6	D8ICF6_BRAP9	RP	tkrA	D8ICF6, J9UCA3, K0JKT2	Potassium uptake protein, TrkA	0	0	0	0	0	0	2	14.47	6	1	10.09	4	0	0	0	0	0	0
D8ICF9	D8ICF9_BRAP9	RP	fabV	D8ICF9, J9US99, K0JKP6	Trans-2-enoyl-CoA reductase [NADH]	1	3.32	1	3	10.23	5	0	0	0	14	27.11	103	21	42.97	104	16	40.41	85
D8ICG1	D8ICG1_BRAP9	RP	rbr	D8ICG1, J9UBZ5, K0JKT4	Rubrerythrin	61	83.15	1118	41	82.58	255	22	62.36	590	18	60.67	197	20	64.04	224	15	62.36	113
D8ICG2	D8ICG2_BRAP9	RP	sodA	D8ICG2, J9UI07	Superoxide dismutase	2	12.12	2	5	25.25	8	29	88.38	281	30	88.38	273	5	41.92	9	0	0	0
D8ICG3	D8ICG3_BRAP9	RP	BP951000_0838	D8ICG3, K0JML9	Unchar D8ICG3	0	0	0	0	0	0	19	48.22	210	17	47.63	165	2	8.58	47	3	15.98	18
D8ICG9	D8ICG9_BRAP9	RP	BP951000_0844	D8ICG9, J9UC79, K0JKQ1	Putative HD GYP domain-containing protein	0	0	0	0	0	0	2	5.5	7	3	9.95	14	0	0	0	6	19.9	15
D8ICH2	D8ICH2_BRAP9	RP	kdsC	D8ICH2, J9US82, K0JMA9	Polysialic acid capsule expression protein	0	0	0	0	0	0	4	22.6	17	4	19.2	13	2	12.07	10	3	15.79	9
D8ICH3	D8ICH3_BRAP9	RP	BP951000_0848	D8ICH3, J9TSH9, K0JMM6	Unchar D8ICH3	0	0	0	0	0	0	0	0	0	2	7.77	12	0	0	0	2	8.09	7
D8ICH6	D8ICH6_BRAP9	RP	rnr	D8ICH6, J9UR60, K0JKU2	Ribonuclease R	0	0	0	0	0	0	1	2.91	7	1	2.91	5	2	5.2	8	3	7.65	9
D8ICH7	D8ICH7_BRAP9	RP	arp	D8ICH7, J9US76, K0JMM9	Ankyrin repeat protein, putative	0	0	0	0	0	0	0	0	0	0	0	0	2	4.97	4	0	0	0
D8ICH8	D8ICH8_BRAP9	RP	ruvB	D8ICH8, J9TS99, K0JKQ9	Holliday junction ATP-dependent DNA helicase RuvB	0	0	0	0	0	0	0	0	0	4	18.6	17	1	6.98	1	4	18.6	32
D8ICI0	D8ICI0_BRAP9	RP	BP951000_0855	D8ICI0, J9UHY2, K0JKU7	Putative sodium:solute symport protein	0	0	0	0	0	0	0	0	0	0	0	0	1	2.52	1	0	0	0
D8ICI9	D8ICI9_BRAP9	RP	hppA	D8ICI9, J9TS86, K0JF35	Membrane bound proton translocating pyrophosphatase	5	2.39	12	4	3.02	14	3	4.15	6	1	1.26	2	12	14.09	47	9	9.06	29
D8ICJ0	D8ICJ0_BRAP9	RP	pabC	D8ICJ0, J9UHW3, K0JG95	Aminodeoxychorismate lyase	0	0	0	0	0	0	0	0	0	0	0	0	0	0	0	2	8.66	9
D8ICJ1	D8ICJ1_BRAP9	RP	BP951000_0866	D8ICJ1, J9UR33, K0JI36	Iron-containing alcohol dehydrogenase	0	0	0	0	0	0	1	3.59	1	7	18.97	25	0	0	0	4	13.08	15
D8ICJ2	D8ICJ2_BRAP9	RP	ykuQ	D8ICJ2, J9US61, K0JHF3	2,3,4,5-tetrahydropyridine-2,6-dicarboxylate N-acetyltransferase	1	6.41	2	1	6.41	4	0	0	0	0	0	0	5	22.65	34	0	0	0
D8ICJ5	D8ICJ5_BRAP9	RP	BP951000_0870	D8ICJ5, J9UC37, K0JF34	Fructose-bisphosphatase	0	0	0	0	0	0	0	0	0	0	0	0	0	0	0	1	1.85	2
D8ICK3	D8ICK3_BRAP9	RP	rfaE	D8ICK3, J9US50, K0JHF8	ADP-heptose synthase	1	2.73	3	0	0	0	0	0	0	2	8.79	5	3	15.45	9	5	29.39	19
D8ICK4	D8ICK4_BRAP9	SP	BP951000_0879	D8ICK4	Unchar D8ICK4	0	0	0	0	0	0	0	0	0	0	0	0	9	17.69	32	0	0	0
D8ICK6	D8ICK6_BRAP9	RP	BP951000_0881	D8ICK6, J9UHS2, K0JMN9	PASTA domain-containing protein	0	0	0	0	0	0	0	0	0	0	0	0	1	6.98	3	2	12.56	9
D8ICK7	D8ICK7_BRAP9	RP	fmt	D8ICK7, J9UR59, K0JKS3	Methionyl-tRNA formyltransferase	0	0	0	0	0	0	0	0	0	2	10.26	10	0	0	0	2	9.62	7
D8ICL0	D8ICL0_BRAP9	RP	cat	D8ICL0, J9UHN1, K0JME0	Chloramphenicol acetyltransferase	0	0	0	0	0	0	0	0	0	0	0	0	1	5.29	6	0	0	0
D8ICL2	D8ICL2_BRAP9	RP	fadD	D8ICL2, J9US38, K0JKS7	Putative long-chain-fatty-acid-CoA ligase	0	0	0	0	0	0	0	0	0	2	5.17	2	0	0	0	5	12.18	13
D8ICL6	D8ICL6_BRAP9	RP	ppsA2	D8ICL6, J9UR38, K0JMP4	Pyruvate phosphate dikinase	0	0	0	0	0	0	25	29.97	132	10	15.77	39	84	58.18	752	66	52.11	525
D8ICL9	D8ICL9_BRAP9	RP	mcpB	D8ICL9, J9UHL3, K0JKX6	Methyl-accepting chemotaxis protein B	0	0	0	0	0	0	0	0	0	0	0	0	4	6.74	12	9	14.32	31
D8ICM2	D8ICM2_BRAP9	RP	pfkA	D8ICM2, J9UBH8, K0JKT3	ATP-dependent 6-phosphofructokinase	4	14.42	10	8	26.07	31	14	46.93	71	24	47.85	155	5	21.47	22	6	15.95	38
D8ICN3	D8ICN3_BRAP9	RP	BP951000_0908	D8ICN3, J9TRZ9, K0JMP9	Unchar D8ICN3	0	0	0	0	0	0	0	0	0	0	0	0	0	0	0	1	7.11	1
D8ICP3	D8ICP3_BRAP9	RP	sagC	D8ICP3, J9UHN7, K0JKU6	Putative streptolysin associated protein, SagC	0	0	0	0	0	0	0	0	0	2	8.59	9	0	0	0	1	4.43	3
D8ICP5	D8ICP5_BRAP9	RUP	BP951000_0920	D8ICP5, J9US02, K0JKZ8	N-acyl-D-glucosamine-2-epimerase	0	0	0	0	0	0	33	61.58	211	22	49.62	124	3	9.67	14	2	6.62	6
D8ICP9	D8ICP9_BRAP9	RP	BP951000_0924	D8ICP9, J9UQR0, K0JHJ9	N-acetylneuraminate lyase	0	0	0	0	0	0	1	5.03	1	0	0	0	15	41.61	59	8	26.17	35
D8ICQ0	D8ICQ0_BRAP9	SP	BP951000_0925	D8ICQ0	Unchar D8ICQ0	2	6.49	12	0	0	0	9	66.23	60	7	58.44	31	2	24.68	9	2	18.83	6
D8ICQ1	D8ICQ1_BRAP9	RP	BP951000_0926	D8ICQ1, J9TRW0, K0JMH7	Putative Solute:Na(+) symporter	0	0	0	0	0	0	0	0	0	0	0	0	1	2.43	3	1	2.43	1
D8ICQ2	D8ICQ2_BRAP9	RP	BP951000_0927	D8ICQ2, J9UBA2, K0JMQ9	Putative lipoprotein	0	0	0	0	0	0	0	0	0	0	0	0	4	13.64	9	1	2.78	1
D8ICQ5	D8ICQ5_BRAP9	RP	BP951000_0930	D8ICQ5, J9URZ1, K0JL07	C4-dicarboxylate transporter/malic acid transport protein	0	0	0	1	3.83	1	0	0	0	0	0	0	0	0	0	0	0	0
D8ICQ8	D8ICQ8_BRAP9	RP	metG	D8ICQ8, J9UHC4, K0JHK8	Methionine--tRNA ligase	0	0	0	0	0	0	12	20.96	70	17	29.89	115	9	14.64	33	18	29.28	82
D8ICR0	D8ICR0_BRAP9	RP	BP951000_0935	D8ICR0, J9URY6, K0JMR2	Pyruvate:ferredoxin oxidoreductase and related 2-oxoacid:ferredoxin oxidoreductase alpha subunit-like protein	9	13.26	25	2	3.98	6	88	65.52	1047	58	48.41	725	117	72.15	1083	74	60.08	861
D8ICR4	D8ICR4_BRAP9	RP	murG2	D8ICR4, J9URY1, K0JKW6	Monogalactosyldiacylglycerol synthase	0	0	0	0	0	0	1	2.97	2	1	2.97	4	6	21.08	15	4	15.14	9
D8ICR6	D8ICR6_BRAP9	RP	BP951000_0941	D8ICR6, J9UB65, K0JL19	Aspartokinase	0	0	0	0	0	0	7	21.06	44	9	18.4	67	9	27.72	40	12	34.59	76
D8ICS1	D8ICS1_BRAP9	RP	ptsN3	D8ICS1, J9UH90, K0JL24	PTS system fructose-specific enzyme II BC component	0	0	0	0	0	0	1	8.07	8	2	19.25	10	1	8.07	5	1	8.07	6
D8ICS2	D8ICS2_BRAP9	RP	kdsB	D8ICS2, J9UQR4	3-deoxy-manno-octulosonate cytidylyltransferase	0	0	0	0	0	0	5	15.81	12	2	7.91	7	0	0	0	0	0	0
D8ICS5	D8ICS5_BRAP9	RP	ssb	D8ICS5, K0JL28	Single-stranded DNA-binding protein	0	0	0	0	0	0	0	0	0	1	7.59	2	1	7.59	1	1	7.59	2
D8ICS9	D8ICS9_BRAP9	RP	fliS	D8ICS9, J9UB28, K0JHN3	Putative Flagellar protein FliS	0	0	0	0	0	0	1	5.71	2	0	0	0	0	0	0	0	0	0
D8ICT0	D8ICT0_BRAP9	RP	sacC	D8ICT0, J9UHG4, K0JL34	Beta fructosidase levanase invertase	0	0	0	0	0	0	4	10.39	19	3	8.55	16	1	1.83	2	0	0	0
D8ICT1	D8ICT1_BRAP9	RUP	BP951000_0960	D8ICT1, J9UQP7, K0JMK8	PTS system IIabc component	0	0	0	2	5.92	3	0	0	0	0	0	0	0	0	0	0	0	0
D8ICT2	D8ICT2_BRAP9	SP	scrR	D8ICT2	Sucrose operon repressor	0	0	0	0	0	0	0	0	0	0	0	0	0	0	0	1	8.18	1
D8ICT6	D8ICT6_BRAP9	RP	patA	D8ICT6, J9UQN7	Aminotransferase A	0	0	0	0	0	0	4	12.04	9	7	26.18	40	2	6.28	2	2	5.76	10
D8ICT7	D8ICT7_BRAP9	RP	lon	D8ICT7, J9URW0, K0JMS3	Lon protease	0	0	0	0	0	0	0	0	0	0	0	0	6	10.13	21	9	12.6	33
D8ICT9	D8ICT9_BRAP9	RP	purA	D8ICT9, J9UB04, K0JL42	Adenylosuccinate synthetase	0	0	0	0	0	0	8	27.63	23	19	49.88	89	7	21.55	30	18	42.39	89
D8ICU0	D8ICU0_BRAP9	SP	vspD	D8ICU0	Variable surface protein, VspD	0	0	0	0	0	0	23	59.18	120	7	22.19	17	0	0	0	0	0	0
D8ICU3	D8ICU3_BRAP9	RP	BP951000_0974	D8ICU3, J9UAZ2, K0JL48	TRAP transporter solute receptor, TAXI family	0	0	0	0	0	0	2	7.81	3	0	0	0	6	23.12	15	6	24.38	15
D8ICU4	D8ICU4_BRAP9	RP	BP951000_0975	D8ICU4, J9UH39, K0JMM1	Pyridine nucleotide-disulfide oxidoreductase family protein	0	0	0	0	0	0	2	4.69	8	0	0	0	7	17.53	28	5	10.24	18
D8ICU5	D8ICU5_BRAP9	SP	bspA	D8ICU5	Surface antigen BspA like protein	0	0	0	0	0	0	0	0	0	0	0	0	1	4.99	5	0	0	0
D8ICU8	D8ICU8_BRAP9	RP	vacB	D8ICU8, J9UAY3, K0JL51	Exoribonuclease R	0	0	0	0	0	0	0	0	0	1	2.6	3	0	0	0	0	0	0
D8ICU9	D8ICU9_BRAP9	RP	smC	D8ICU9, J9UH30, K0JMM7	Chromosome partition protein SmC, putative	0	0	0	0	0	0	2	2.73	7	9	14.71	24	0	0	0	10	12.39	41
D8ICV1	D8ICV1_BRAP9	RP	rpsT	D8ICV1, J9URU9, K0JL05	30S ribosomal protein S20	1	12.64	3	2	20.69	4	1	18.39	5	1	18.39	9	1	18.39	3	4	29.89	28
D8ICV2	D8ICV2_BRAP9	RP	gpmA	D8ICV2, J9TRI1, K0JHQ3	2,3-bisphosphoglycerate-dependent phosphoglycerate mutase	3	14.11	15	4	27.02	16	19	53.23	343	10	44.35	156	36	87.5	296	24	72.58	177
D8ICV4	D8ICV4_BRAP9	RP	tgt	D8ICV4, J9UQG9, K0JL10	Queuine tRNA-ribosyltransferase	0	0	0	0	0	0	3	11.7	4	4	14.1	17	2	6.65	6	4	12.23	9
D8ICV6	D8ICV6_BRAP9	RP	BP951000_0988	D8ICV6, J9TRJ6, K0JL58	Polar amino acid uptake ABC transporter, PAAT family, amino acid-binding protein	0	0	0	0	0	0	0	0	0	0	0	0	0	0	0	3	10.82	8
D8ICV9	D8ICV9_BRAP9	RP	oadB	D8ICV9, J9UQF9, K0JMT5	Na-transporting methylmalonyl CoA oxaloacetate decarboxylase beta subunit	1	2.39	1	1	2.39	2	0	0	0	0	0	0	1	2.12	2	0	0	0
D8ICW0	D8ICW0_BRAP9	RP	accB	D8ICW0, J9URU2, K0JL18	Acetyl-CoA carboxylase biotin carboxyl carrier protein subunit	5	24.29	17	2	15	4	3	25.71	22	4	35	18	10	50	51	14	52.86	118
D8ICW1	D8ICW1_BRAP9	SP	BP951000_0993	D8ICW1	Sodium pump decarboxylase gamma subunit	0	0	0	0	0	0	0	0	0	0	0	0	2	10.89	8	2	10.89	15
D8ICW2	D8ICW2_BRAP9	RP	accA	D8ICW2, J9UBH0, K0JL66	Acetyl-CoA carboxylase alpha subunit	0	0	0	0	0	0	10	22.76	40	8	23.74	40	25	44.36	132	33	52.53	237
D8ICW5	D8ICW5_BRAP9	RP	dnaX	D8ICW5, J9URT9, K0JL22	DNA polymerase III, subunits gamma and tau	0	0	0	0	0	0	0	0	0	2	6.33	8	3	7.87	7	7	17.85	21
D8ICW7	D8ICW7_BRAP9	RP	rho	D8ICW7, J9UAV4, K0JL70	Transcription termination factor Rho	0	0	0	0	0	0	1	5.31	2	1	3.67	3	11	30.61	48	21	48.57	106
D8ICW8	D8ICW8_BRAP9	RP	rplQ	D8ICW8, J9UGZ0, K0JMP3	50S ribosomal protein L17	0	0	0	0	0	0	2	15.5	3	0	0	0	1	6.98	3	7	31.01	26
D8ICW9	D8ICW9_BRAP9	RP	rpoA	D8ICW9, J9UQI5, K0JMT9	DNA-directed RNA polymerase subunit alpha	1	5.23	2	0	0	0	9	27.69	36	12	34.15	86	17	56.92	86	23	57.54	225
D8ICX0	D8ICX0_BRAP9	RP	rpsD	D8ICX0, J9URT5, K0JL26	30S ribosomal protein S4	0	0	0	0	0	0	3	17.31	6	6	30.77	23	12	58.17	44	15	66.83	70
D8ICX1	D8ICX1_BRAP9	RP	rpsK	D8ICX1, J9TRD3, K0JHS3	30S ribosomal protein S11	0	0	0	4	33.82	10	0	0	0	3	30.88	8	3	22.06	8	10	61.76	52
D8ICX2	D8ICX2_BRAP9	RP	rpsM	D8ICX2, J9UBF0, K0JL74	30S ribosomal protein S13	3	22.48	7	4	31.01	12	1	8.53	6	4	20.16	16	10	41.09	50	9	51.16	50
D8ICX3	D8ICX3_BRAP9	RP	infA	D8ICX3, J9UQC6, K0JMU1	Translation initiation factor IF-1	2	30.56	8	8	84.72	33	1	25	1	2	25	11	1	25	2	4	65.28	14
D8ICX4	D8ICX4_BRAP9	RP	secY	D8ICX4, J9URT1, K0JL31	Protein translocase subunit SecY	0	0	0	0	0	0	0	0	0	0	0	0	2	4.48	4	5	17.49	21
D8ICX5	D8ICX5_BRAP9	RP	rplO	D8ICX5, J9TRC5, K0JHS8	50S ribosomal protein L15	5	18.24	15	0	0	0	1	12.58	4	1	12.58	8	6	37.74	52	8	38.99	60
D8ICX6	D8ICX6_BRAP9	RP	rpmD	D8ICX6, J9UAT9, K0JL79	50S ribosomal protein L30	5	35.59	16	16	81.36	82	0	0	0	2	37.29	3	0	0	0	1	27.12	6
D8ICX7	D8ICX7_BRAP9	RP	rpsE	D8ICX7, J9UH76, K0JMQ0	30S ribosomal protein S5	0	0	0	0	0	0	0	0	0	2	14.37	10	0	0	0	0	0	0
D8ICX8	D8ICX8_BRAP9	RP	rplR	D8ICX8, J9UQB5, K0JMU2	50S ribosomal protein L18	5	34.75	18	28	59.32	164	1	9.32	4	4	33.9	16	6	37.29	17	10	67.8	34
D8ICX9	D8ICX9_BRAP9	RP	rplF	D8ICX9, J9URS7, K0JL36	50S ribosomal protein L6	1	4.74	2	20	61.05	78	0	0	0	6	33.68	23	12	50	48	12	52.11	91
D8ICY0	D8ICY0_BRAP9	RP	rpsH	D8ICY0, J9TRE8, K0JHT2	30S ribosomal protein S8	13	57.14	65	7	33.08	33	3	29.32	10	4	36.09	44	4	36.09	49	8	59.4	76
D8ICY2	D8ICY2_BRAP9	RP	rplE	D8ICY2, J9UGV9, K0JMQ2	50S ribosomal protein L5	1	5.35	4	16	48.66	72	1	8.56	7	3	17.65	27	6	30.48	67	13	69.52	127
D8ICY3	D8ICY3_BRAP9	RP	rplX	D8ICY3, J9UQF7, K0JMU4	50S ribosomal protein L24	2	20.35	8	34	74.34	172	1	14.16	1	3	14.16	15	1	15.93	1	5	43.36	38
D8ICY4	D8ICY4_BRAP9	RP	rplN	D8ICY4, J9URS4	50S ribosomal protein L14	8	19.67	56	24	56.56	122	1	10.66	1	1	10.66	11	2	20.49	9	6	35.25	75
D8ICY5	D8ICY5_BRAP9	RP	rpsQ	D8ICY5, J9TRA3, K0JHT8	30S ribosomal protein S17	3	34.17	9	6	47.5	16	6	35	35	8	35	64	14	62.5	133	10	47.5	179
D8ICY6	D8ICY6_BRAP9	RP	rpmC	D8ICY6, J9UBC0, K0JL88	50S ribosomal protein L29	11	55.88	73	33	82.35	215	1	17.65	3	1	19.12	5	2	23.53	8	2	23.53	23
D8ICY7	D8ICY7_BRAP9	RP	rplP	D8ICY7, J9UH58, K0JMQ7	50S ribosomal protein L16	1	11.57	1	1	9.92	1	0	0	0	1	14.88	11	7	56.2	31	11	57.02	64
D8ICY8	D8ICY8_BRAP9	RP	rpsC	D8ICY8, J9UQE5, K0JMU6	30S ribosomal protein S3	2	9.39	9	2	10.61	12	0	0	0	2	11.02	10	11	40.41	59	19	63.27	144
D8ICY9	D8ICY9_BRAP9	RP	rplV	D8ICY9, J9URS1, K0JL45	50S ribosomal protein L22	3	35.48	9	3	36.56	6	3	27.96	3	3	27.96	10	0	0	0	0	0	0
D8ICZ0	D8ICZ0_BRAP9	RP	rpsS	D8ICZ0, J9TR95, K0JHU3	30S ribosomal protein S19	3	39.33	9	3	24.72	10	0	0	0	1	16.85	1	1	11.24	1	1	11.24	1
D8ICZ1	D8ICZ1_BRAP9	RP	rplB	D8ICZ1, J9UBA7, K0JL93	50S ribosomal protein L2	7	14.75	31	10	10.79	50	6	20.5	22	8	29.86	49	22	59.71	161	25	55.4	344
D8ICZ2	D8ICZ2_BRAP9	RP	rplW	D8ICZ2, J9UH50, K0JMR1	50S ribosomal protein L23	0	0	0	4	27.27	9	0	0	0	0	0	0	2	19.19	23	4	23.23	47
D8ICZ3	D8ICZ3_BRAP9	RP	rplD	D8ICZ3, J9UQ86, K0JMU8, Q9FA03	50S ribosomal protein L4	0	0	0	1	6.98	1	2	11.16	5	5	21.4	18	9	39.53	38	15	51.63	102
D8ICZ4	D8ICZ4_BRAP9	RP	rplC	D8ICZ4, J9URR9, K0JL50, Q9FA04	50S ribosomal protein L3	1	4.59	5	0	0	0	3	20.64	7	4	27.52	25	11	41.74	65	12	51.38	151
D8ICZ5	D8ICZ5_BRAP9	RP	rpsJ	D8ICZ5, J9TRC4, K0JHU7, Q9FA05	30S ribosomal protein S10	1	10.89	5	28	86.14	160	0	0	0	4	47.52	14	8	71.29	38	11	72.28	117
D8ICZ6	D8ICZ6_BRAP9	RP	tuf	D8ICZ6, J9UB96, K0JL99, Q9FA06	Elongation factor Tu	12	20.1	54	17	41.18	66	30	61.03	560	39	70.1	1145	35	64.22	348	34	69.61	862
D8ICZ7	D8ICZ7_BRAP9	RP	fusA	D8ICZ7, J9UH41, K0JMR3	Elongation factor G	1	3.69	1	1	2.06	3	15	27.73	112	29	40.12	227	23	25.81	104	44	50.59	271
D8ICZ8	D8ICZ8_BRAP9	RP	rpsG	D8ICZ8, J9UQ77, K0JMV0	30S ribosomal protein S7	3	16.67	10	4	19.23	15	2	20.51	8	6	40.38	35	13	41.03	69	15	85.9	131
D8ID01	D8ID01_BRAP9	RP	atpI	D8ID01, K0JL65	V-type ATP synthase subunit I	0	0	0	0	0	0	0	0	0	0	0	0	0	0	0	9	15.35	31
D8ID02	D8ID02_BRAP9	RP	atpD	D8ID02, K0JHW9	V-type ATP synthase subunit D	3	13.07	6	0	0	0	0	0	0	0	0	0	11	34.17	49	6	21.61	18
D8ID03	D8ID03_BRAP9	RP	atpB	D8ID03, J9URQ7, K0JLB7	V-type ATP synthase subunit B	3	7.26	5	0	0	0	27	51.25	266	11	30.16	61	39	61.9	327	20	49.21	101
D8ID04	D8ID04_BRAP9	RP	BP951000_1036	D8ID04, J9TR55, K0JMS2	V-type ATP synthase subunit A	11	14.65	53	4	8.01	13	34	53.49	505	20	48.72	205	41	54	512	27	53.49	207
D8ID05	D8ID05_BRAP9	RP	BP951000_1037	D8ID05, J9UB61, K0JMV5	Unchar D8ID05	0	0	0	0	0	0	5	29.55	37	1	3.79	2	8	34.47	56	9	39.39	39
D8ID06	D8ID06_BRAP9	RP	atpE	D8ID06, J9UH11, K0JL68	V-type ATP synthase subunit E	1	7.84	1	3	17.65	11	27	78.92	197	21	72.06	124	34	78.92	236	25	92.16	149
D8ID08	D8ID08_BRAP9	RP	acaD	D8ID08, J9URQ5, K0JLC2	Acyl-CoA dehydrogenase	2	8.17	6	0	0	0	7	25.07	31	8	27.52	38	12	34.88	50	12	35.15	65
D8ID09	D8ID09_BRAP9	RP	etfB	D8ID09, J9TR46, K0JMS4	Electron transfer flavoprotein beta subunit	5	9.58	21	3	4.98	17	4	28.74	13	4	23.75	11	10	59.77	52	9	55.56	41
D8ID10	D8ID10_BRAP9	RP	etfA	D8ID10, J9UB52, K0JMV6	Electron transfer flavoprotein alpha subunit	3	10.62	21	11	35.1	62	5	20.06	27	6	24.48	26	12	35.69	81	12	40.12	71
D8ID11	D8ID11_BRAP9	RP	BP951000_1043	D8ID11, J9UGN9, K0JL75	Hypoxanthine-guanine phosphoribosyltransferase	0	0	0	0	0	0	1	6.32	2	1	6.32	1	1	6.32	6	1	6.32	4
D8ID14	D8ID14_BRAP9	RP	ispG	D8ID14, J9TR75, K0JMS6	4-hydroxy-3-methylbut-2-en-1-yl diphosphate synthase (flavodoxin)	0	0	0	0	0	0	5	16.23	16	7	22.61	20	1	3.19	2	4	17.39	13
D8ID15	D8ID15_BRAP9	RP	carD	D8ID15, J9UAJ3, K0JMV9	Transcriptional regulator, CarD family	1	8.38	2	0	0	0	0	0	0	0	0	0	2	14.14	28	5	33.51	41
D8ID16	D8ID16_BRAP9	RP	BP951000_1048	D8ID16, J9UGZ2, K0JL80	Integral membrane protein, PIN domain superfamily	0	0	0	0	0	0	0	0	0	0	0	0	1	2.99	2	3	12.24	7
D8ID19	D8ID19_BRAP9	RP	mreB	D8ID19, J9TR23, J9UB31, K0JL85	Rod shape determining protein mreB	0	0	0	24	40.73	90	2	8.21	6	3	13.07	7	8	26.44	37	12	40.12	92
D8ID21	D8ID21_BRAP9	RP	BP951000_1053	D8ID21, J9UQ10, K0JLD7	Unchar D8ID21	1	15.04	1	1	15.04	4	2	16.54	8	8	53.38	37	1	13.53	1	3	19.55	12
D8ID23	D8ID23_BRAP9	RP	cheY	D8ID23, J9TR59	Chemotaxis response regulator, CheY	0	0	0	7	48.55	18	5	53.62	63	5	46.38	86	5	59.42	51	9	61.59	94
D8ID25	D8ID25_BRAP9	RP	efp	D8ID25, J9UQ03, K0JHZ5	Translation elongation factor P (EF-P)	0	0	0	3	22.04	9	5	32.8	20	6	39.78	34	6	27.42	11	4	25.81	26
D8ID29	D8ID29_BRAP9	RP	eutG	D8ID29, J9UGK1, K0JLE5	Alcohol dehydrogenase	0	0	0	0	0	0	2	6.27	7	3	10.97	10	1	3.92	10	5	16.45	16
D8ID30	D8ID30_BRAP9	RP	sbcD	D8ID30, J9UPZ7, K0JMT4	Exonuclease	0	0	0	0	0	0	0	0	0	0	0	0	0	0	0	2	9.09	2
D8ID31	D8ID31_BRAP9	RP	cysS	D8ID31, J9URN4, K0JMX1	Cysteine--tRNA ligase	0	0	0	0	0	0	7	23.88	38	17	43.92	79	0	0	0	0	0	0
D8ID35	D8ID35_BRAP9	RP	BP951000_1068	D8ID35, J9UQ35, K0JMT6	DinB-family protein	0	0	0	0	0	0	0	0	0	0	0	0	1	3.94	3	0	0	0
D8ID38	D8ID38_BRAP9	RP	pyrFE	D8ID38, J9UAZ3, K0JI09	Orotidine 5-phosphate decarboxylase orotate phosphoribosyltransferase	1	2.66	5	1	2.66	5	3	9.09	16	1	3.33	8	2	6.21	22	4	12.2	21
D8ID40	D8ID40_BRAP9	RP	pheA	D8ID40, J9UQ24, K0JMT8	Prephenate dehydratase	0	0	0	0	0	0	1	2.71	4	2	7.05	10	1	2.71	5	3	7.59	11
D8ID41	D8ID41_BRAP9	RP	BP951000_1074	D8ID41, J9URL9, K0JMX7	Unchar D8ID41	0	0	0	0	0	0	1	5.74	1	5	24.18	20	0	0	0	1	8.2	2
D8ID42	D8ID42_BRAP9	RP	BP951000_1075	D8ID42, J9TQY7, K0JLB2	Unchar D8ID42	0	0	0	0	0	0	0	0	0	1	2.77	1	1	2.77	2	2	4.75	14
D8ID45	D8ID45_BRAP9	RP	adh	D8ID45, J9URK6, K0JLF9	Alcohol dehydrogenase	8	22.88	14	1	4.88	1	47	64.78	957	21	44.99	176	50	55.78	573	14	41.39	94
D8ID47	D8ID47_BRAP9	RP	BP951000_1080	D8ID47, J9UAX5, K0JMY2	Unchar D8ID47	0	0	0	0	0	0	0	0	0	0	0	0	0	0	0	1	9.76	1
D8ID49	D8ID49_BRAP9	RUP	BP951000_1082	D8ID49, J9UPZ0, K0JI30	Penicillin-binding protein, 1A family	2	3.85	4	3	4.11	10	0	0	0	0	0	0	1	1.93	5	2	3.59	9
D8ID50	D8ID50_BRAP9	RUP	sgaT	D8ID50, J9URK2, K0JLG3	Ascorbate-specific PTS system enzyme IIC	2	4.74	2	4	8.06	14	0	0	0	0	0	0	0	0	0	0	0	0
D8ID51	D8ID51_BRAP9	RP	sgaB	D8ID51, J9TR10, K0JMU5	Phosphotransferase system, lactose/cellobiose-specific IIB subunit	0	0	0	3	37.18	7	9	82.05	48	8	89.74	36	1	19.23	1	0	0	0
D8ID52	D8ID52_BRAP9	RP	ptsN	D8ID52, J9UAB9, K0JMY5	Putative PTS IIA-like nitrogen-regulatory protein, PtsN	0	0	0	0	0	0	12	51.92	55	14	51.92	62	3	20.51	7	1	8.97	5
D8ID53	D8ID53_BRAP9	SP	BP951000_1086	D8ID53	Unchar D8ID53	0	0	0	0	0	0	12	40.32	143	11	46.98	107	19	52.06	160	12	42.86	102
D8ID54	D8ID54_BRAP9	RP	BP951000_1087	D8ID54, K0JI37	Transketolase, N-terminal subunit	0	0	0	0	0	0	17	42.01	101	11	32.34	60	8	32.34	46	7	23.79	38
D8ID55	D8ID55_BRAP9	RUP	sgaT	D8ID55, J9URJ9, K0JLH0	Ascorbate-specific PTS system enzyme IIC	0	0	0	1	3.78	1	0	0	0	0	0	0	0	0	0	0	0	0
D8ID56	D8ID56_BRAP9	RP	sgaB	D8ID56, J9TR02, K0JMU7	Phosphotransferase system lactose/cellobiose-specific IIB subunit, SgaB	1	25	3	2	41.25	2	0	0	0	0	0	0	0	0	0	1	21.25	3
D8ID58	D8ID58_BRAP9	RP	BP951000_1091	D8ID58, J9UGD2, K0JLD4	Unchar D8ID58	0	0	0	1	3.74	1	1	3.74	2	1	2.8	5	0	0	0	0	0	0
D8ID60	D8ID60_BRAP9	RP	BP951000_1093	D8ID60, J9URJ1, K0JLH5	ATPase associated with various cellular activities, AAA_3	0	0	0	0	0	0	6	25.38	32	12	51.07	141	8	31.19	41	17	54.74	139
D8ID61	D8ID61_BRAP9	RP	BP951000_1094	D8ID61, J9TQV5, K0JMU9	Unchar D8ID61	0	0	0	0	0	0	0	0	0	0	0	0	0	0	0	1	5.45	1
D8ID62	D8ID62_BRAP9	RP	tal	D8ID62, J9UAV6, K0JMZ1	Probable transaldolase	1	7.98	3	12	34.03	41	12	44.12	118	10	48.74	89	13	56.3	79	13	53.36	71
D8ID66	D8ID66_BRAP9	RP	BP951000_1099	D8ID66, J9TQZ1, K0JMV4	Tetratricopeptide TPR_2 repeat protein	0	0	0	0	0	0	4	9.95	9	4	10.27	7	0	0	0	0	0	0
D8ID70	D8ID70_BRAP9	RP	argS	D8ID70, J9TQX7, K0JLK2	Arginine--tRNA ligase	0	0	0	0	0	0	8	19.85	38	13	30.06	66	4	11.15	12	12	29.87	39
D8ID80	D8ID80_BRAP9	RP	purD	D8ID80, J9UAT0, K0JMW0	Phosphoribosylamine--glycine ligase	0	0	0	0	0	0	1	3.6	2	1	3.6	7	0	0	0	0	0	0
D8ID85	D8ID85_BRAP9	RP	cydD	D8ID85, J9UG67, K0JMW1	ABC-type transport system involved in cytochrome bd biosynthesis/ ATPase and permease components	0	0	0	1	2.23	1	0	0	0	0	0	0	0	0	0	1	1.89	1
D8ID86	D8ID86_BRAP9	RUP	mdlB	D8ID86, J9UPR2, K0JN07	ABC-type multidrug transport system, ATPase and permease components, MdlB	0	0	0	0	0	0	0	0	0	0	0	0	0	0	0	4	13.61	14
D8ID87	D8ID87_BRAP9	SP	fruA	D8ID87	PTS system, fructose-specific, IIABC component	0	0	0	0	0	0	0	0	0	0	0	0	8	12.98	51	7	12.82	37
D8ID88	D8ID88_BRAP9	RP	fruB	D8ID88, K0JI96	Fructose-1-phosphate kinase	0	0	0	0	0	0	0	0	0	3	10.49	12	0	0	0	1	4.92	3
D8ID89	D8ID89_BRAP9	RP	deoR	D8ID89, K0JLL5	Transcriptional regulator, DeoR family	0	0	0	0	0	0	0	0	0	0	0	0	1	4.07	3	0	0	0
D8ID90	D8ID90_BRAP9	RP	pepA	D8ID90, J9URD7, K0JMW3	Probable cytosol aminopeptidase	0	0	0	0	0	0	0	0	0	1	3.68	6	1	3.68	2	9	22.49	31
D8ID93	D8ID93_BRAP9	RP	purC	D8ID93, J9UGL8, K0JIA1	Phosphoribosylaminoimidazole-succinocarboxamide synthase	0	0	0	1	8.4	1	7	33.61	66	7	36.13	53	14	48.32	114	9	36.97	67
D8ID94	D8ID94_BRAP9	RP	dctP	D8ID94, J9UPM8, K0JLL8	TRAP dicarboxylate transporter-DctP subunit	0	0	0	0	0	0	0	0	0	0	0	0	2	6.93	12	0	0	0
D8ID95	D8ID95_BRAP9	RP	BP951000_1128	D8ID95, J9URC9, K0JMW4	Transaldolase	0	0	0	0	0	0	1	3.96	1	0	0	0	0	0	0	0	0	0
D8ID99	D8ID99_BRAP9	SP	BP951000_1132	D8ID99	3-hydroxyisobutyrate dehydrogenase	1	7.96	1	0	0	0	0	0	0	0	0	0	0	0	0	0	0	0
D8IDA7	D8IDA7_BRAP9	RP	purE	D8IDA7, J9UG32, K0JLM8	N5-carboxyaminoimidazole ribonucleotide mutase	1	16.05	1	0	0	0	0	0	0	0	0	0	0	0	0	2	29.01	4
D8IDA9	D8IDA9_BRAP9	RP	BP951000_1142	D8IDA9, J9TQM3, K0JN16	Unchar D8IDA9	1	11.84	3	0	0	0	0	0	0	0	0	0	0	0	0	0	0	0
D8IDB1	D8IDB1_BRAP9	RP	purL	D8IDB1, J9UG25	Phosphoribosylformylglycinamidine synthase	0	0	0	0	0	0	15	15.95	58	16	16.75	75	4	4.25	17	11	11.06	45
D8IDB2	D8IDB2_BRAP9	RP	nadR	D8IDB2, J9USS6, K0JMZ2	Nicotinamide-nucleotide adenylyltransferase	0	0	0	0	0	0	0	0	0	0	0	0	0	0	0	1	5.93	3
D8IDB5	D8IDB5_BRAP9	RP	BP951000_1148	D8IDB5, J9UMG3, K0JLS7	NAD+dependent epimerase dehydratase	0	0	0	0	0	0	2	10.26	9	6	29.17	25	4	17.95	15	5	20.19	21
D8IDB6	D8IDB6_BRAP9	RP	BP951000_1149	D8IDB6, J9USS3, K0JMZ3	[2Fe-2S] binding domain protein	2	26.25	5	5	38.75	11	4	37.5	20	6	61.25	48	2	25	7	2	23.75	8
D8IDB8	D8IDB8_BRAP9	RP	gatA	D8IDB8, J9UYA5, K0JLP1	Glutamyl-tRNA(Gln) amidotransferase subunit A	0	0	0	0	0	0	19	44.81	73	25	49.59	153	17	37.55	92	25	54.15	151
D8IDB9	D8IDB9_BRAP9	RP	BP951000_1152	D8IDB9, J9U2W9, K0JII2	Unchar D8IDB9	0	0	0	0	0	0	0	0	0	0	0	0	6	21.93	37	2	14.62	4
D8IDC0	D8IDC0_BRAP9	RP	spsE	D8IDC0, J9UM06, K0JLS9	Spore coat polysaccharide biosynthesis protein E	0	0	0	0	0	0	0	0	0	0	0	0	3	15.07	6	5	18.55	16
D8IDC1	D8IDC1_BRAP9	RUP	BP951000_1155	D8IDC1, J9USR8, K0JMZ4	Unchar D8IDC1	3	11.65	5	3	23.79	7	10	49.03	45	12	49.03	40	4	16.5	20	7	48.06	38
D8IDC2	D8IDC2_BRAP9	SP	BP951000_1156	D8IDC2	Unchar D8IDC2	0	0	0	1	3.02	2	37	61.81	281	45	65.9	297	21	41.21	119	28	54.71	144
D8IDC4	D8IDC4_BRAP9	RP	BP951000_1158	D8IDC4, K0JLP3	Oligopeptide ABC transporter, periplasmic oligopeptide-binding protein	0	0	0	0	0	0	0	0	0	0	0	0	0	0	0	2	4.31	6
D8IDC5	D8IDC5_BRAP9	RP	BP951000_1159	D8IDC5, J9USX4	PfpI family intracellular peptidase	0	0	0	0	0	0	1	7.23	7	1	7.23	1	0	0	0	0	0	0
D8IDC8	D8IDC8_BRAP9	RP	BP951000_1162	D8IDC8, J9UYG6, K0JLT4	Pseudouridine synthase	0	0	0	0	0	0	0	0	0	0	0	0	2	4.56	7	8	24.79	52
D8IDC9	D8IDC9_BRAP9	RP	ompH	D8IDC9, J9UXM4, K0JMZ6	Putative outer membrane chaperone Skp, OmpH	0	0	0	1	13.38	1	3	23.24	12	3	21.83	10	0	0	0	0	0	0
D8IDD0	D8IDD0_BRAP9	RP	ompA	D8IDD0, J9USX9, K0JN51	Outer membrane protein	0	0	0	0	0	0	0	0	0	0	0	0	1	1.38	2	1	1.38	6
D8IDD4	D8IDD4_BRAP9	RP	BP951000_1168	D8IDD4, J9USY4, K0JMZ7	Putative leucine aminopeptidase	0	0	0	0	0	0	0	0	0	2	7.52	2	0	0	0	0	0	0
D8IDD5	D8IDD5_BRAP9	RP	asd	D8IDD5, J9UMB4, K0JN53	Aspartate-semialdehyde dehydrogenase	0	0	0	0	0	0	0	0	0	3	8.2	9	22	50.55	120	27	61.75	179
D8IDD6	D8IDD6_BRAP9	RP	BP951000_1170	D8IDD6, J9UYH5, K0JIJ8	Thermostable D-stereospecific amino acid amidase	0	0	0	0	0	0	4	19.79	11	3	16.67	6	0	0	0	0	0	0
D8IDD9	D8IDD9_BRAP9	RP	amiB	D8IDD9, J9UYI0, K0JN55	N-acetylmuramoyl-L-alanine amidase	0	0	0	0	0	0	0	0	0	0	0	0	0	0	0	1	4.69	2
D8IDE1	D8IDE1_BRAP9	RP	BP951000_1175	D8IDE1, J9USZ4	Metal-dependent phosphohydrolase	0	0	0	0	0	0	1	3.17	11	1	3.17	4	2	3.43	10	0	0	0
D8IDE2	D8IDE2_BRAP9	RP	arp	D8IDE2, J9UMW6	Ankyrin repeat protein, putative	0	0	0	0	0	0	24	43.69	138	24	43.69	116	3	8.68	9	2	5.84	10
D8IDE9	D8IDE9_BRAP9	RP	rex	D8IDE9, J9UYJ1, K0JN58	Redox-sensing transcriptional repressor Rex	0	0	0	0	0	0	1	8.37	4	3	21.86	13	7	35.35	27	7	44.65	54
D8IDF0	D8IDF0_BRAP9	RP	BP951000_1184	D8IDF0, J9UXP6, K0JLR6	Deacetylase	0	0	0	0	0	0	0	0	0	3	16.46	17	0	0	0	1	7	4
D8IDF3	D8IDF3_BRAP9	RP	BP951000_1187	D8IDF3, J9UT06	Nicotinamidase	0	0	0	0	0	0	2	10.81	3	4	20.95	18	0	0	0	2	10.81	4
D8IDF5	D8IDF5_BRAP9	SP	BP951000_1189	D8IDF5	Zinc finger SIM domain protein	0	0	0	0	0	0	0	0	0	0	0	0	0	0	0	1	2.16	2
D8IDF9	D8IDF9_BRAP9	RP	BP951000_1193	D8IDF9, J9U3B0, K0JN05	Probable transcriptional regulatory protein BP951000_1193	0	0	0	2	13.31	2	6	15.73	46	8	27.02	64	14	33.87	74	15	34.68	63
D8IDG0	D8IDG0_BRAP9	SP	BP951000_1194	D8IDG0	Unchar D8IDG0	0	0	0	0	0	0	0	0	0	0	0	0	0	0	0	1	4.85	1
D8IDG1	D8IDG1_BRAP9	SP	flaB3	D8IDG1	Flagellin	26	38.37	121	0	0	0	50	73.88	1472	23	70.61	378	33	70.61	401	16	68.57	224
D8IDG2	D8IDG2_BRAP9	RP	purM	D8IDG2, J9UT17, K0JIL7	Phosphoribosylformylglycinamidine cyclo-ligase	1	5.06	5	2	9.52	2	4	12.5	16	5	17.56	18	4	10.71	12	3	11.31	4
D8IDJ6	D8IDJ6_BRAP9	RP	BP951000_1230	D8IDJ6, K0JFT2	Sodium:dicarboxylate symporter	0	0	0	0	0	0	0	0	0	0	0	0	4	11.54	13	5	14.25	17
D8IDJ7	D8IDJ7_BRAP9	RP	BP951000_1231	D8IDJ7, J9UQ21	Putative Rhodanese-like proteiny Domain RHOD protein	0	0	0	0	0	0	2	19.9	8	2	19.9	10	4	26.87	14	2	19.9	17
D8IDJ8	D8IDJ8_BRAP9	RUP	fucT	D8IDJ8, J9UND3, K0JFR4	Alpha-1,2-fucosyltransferase	0	0	0	0	0	0	0	0	0	0	0	0	1	1.84	1	0	0	0
D8IDK2	D8IDK2_BRAP9	RP	alaS	D8IDK2, J9UQ28, K0JEY0	Alanine--tRNA ligase	1	2.08	2	0	0	0	6	10.07	24	10	16.78	57	11	20.37	57	23	30.79	118
D8IDK5	D8IDK5_BRAP9	RP	BP951000_1239	D8IDK5, J9U9J5, K0JHF7	Unchar D8IDK5	5	21.88	33	8	50	25	1	20.83	2	1	11.46	1	0	0	0	3	41.67	8
D8IDK6	D8IDK6_BRAP9	RP	ddl	D8IDK6, J9TPU1, K0JFT7	D-alanine--D-alanine ligase	0	0	0	0	0	0	1	3.72	1	1	3.72	6	0	0	0	3	15.17	4
D8IDK7	D8IDK7_BRAP9	RP	fur	D8IDK7, J9UQ41	Ferric uptake regulator	0	0	0	9	54.69	59	0	0	0	0	0	0	0	0	0	0	0	0
D8IDK8	D8IDK8_BRAP9	RP	folD	D8IDK8, J9UNF1, K0JHG4	Bifunctional protein FolD	0	0	0	0	0	0	3	11.74	7	1	3.56	5	3	12.46	4	2	7.83	5
D8IDL4	D8IDL4_BRAP9	RP	BP951000_1248	D8IDL4, J9UFB2, K0JFS8	Unchar D8IDL4	0	0	0	0	0	0	6	49.66	47	8	55.86	76	2	17.93	22	5	43.45	56
D8IDL5	D8IDL5_BRAP9	RP	map	D8IDL5, J9U995, K0JGT6	Methionine aminopeptidase	1	8.71	2	34	64.77	176	3	19.7	9	6	34.47	45	4	19.7	14	11	49.24	63
D8IDL8	D8IDL8_BRAP9	RP	pcrA	D8IDL8, J9UFB8, K0JEY5	DNA helicase	0	0	0	0	0	0	0	0	0	0	0	0	0	0	0	1	2.73	2
D8IDL9	D8IDL9_BRAP9	RP	BP951000_1253	D8IDL9, J9U9L9, K0JFT0	Thioesterase	0	0	0	0	0	0	6	35.88	27	7	35.88	54	0	0	0	3	17.06	14
D8IDM1	D8IDM1_BRAP9	RP	BP951000_1255	D8IDM1, J9UQ75, K0JHH4	Glycoslytransferase	0	0	0	0	0	0	1	3.73	5	0	0	0	0	0	0	0	0	0
D8IDM3	D8IDM3_BRAP9	RP	BP951000_1257	D8IDM3, J9U9N0, K0JEY6	Unchar D8IDM3	0	0	0	0	0	0	0	0	0	1	27.27	3	0	0	0	0	0	0
D8IDM6	D8IDM6_BRAP9	RP	BP951000_1260	D8IDM6, J9UQ88, K0JGU3	Putative Xaa-Pro aminopeptidase	0	0	0	0	0	0	3	10.86	3	0	0	0	0	0	0	0	0	0
D8IDM8	D8IDM8_BRAP9	RP	acrB	D8IDM8, J9UFK2, K0JFV2	Putative acriflavin resistance protein	0	0	0	0	0	0	0	0	0	0	0	0	7	8.6	14	4	5.35	15
D8IDM9	D8IDM9_BRAP9	RP	BP951000_1263	D8IDM9, J9U9N8, K0JEY7	Membrane fusion protein	0	0	0	0	0	0	0	0	0	0	0	0	4	12.32	12	3	7.35	15
D8IDN8	D8IDN8_BRAP9	RP	fumA	D8IDN8, J9UNK9, K0JFV7	Fumarate hydratase	0	0	0	0	0	0	1	3.93	4	2	6.79	5	0	0	0	0	0	0
D8IDN9	D8IDN9_BRAP9	SP	fumA	D8IDN9	Fumarate hydratase	0	0	0	0	0	0	0	0	0	0	0	0	1	10.23	2	0	0	0
D8IDP0	D8IDP0_BRAP9	RP	alsT	D8IDP0, J9U9D5, K0JFU2	Sodium/alanine symporter	0	0	0	0	0	0	0	0	0	0	0	0	1	2.84	3	0	0	0
D8IDP1	D8IDP1_BRAP9	RP	alr	D8IDP1, K0JGV2	Alanine racemase	0	0	0	0	0	0	0	0	0	0	0	0	0	0	0	1	2.72	2
D8IDP2	D8IDP2_BRAP9	RP	mcpB	D8IDP2, J9UQC0, K0JHI9	Methyl-accepting chemotaxis protein B	0	0	0	0	0	0	0	0	0	0	0	0	6	8.04	18	10	15.35	38
D8IDP5	D8IDP5_BRAP9	RP	murA	D8IDP5, J9UFG0, K0JEZ0	UDP-N-acetylglucosamine 1-carboxyvinyltransferase	1	2.12	1	0	0	0	5	14.12	24	10	32.24	80	2	6.82	9	5	17.18	37
D8IDP7	D8IDP7_BRAP9	RP	tig	D8IDP7, J9U9R4, K0JFU5	Trigger factor, C-terminal domain protein	2	5.96	6	3	5.96	4	0	0	0	0	0	0	0	0	0	0	0	0
D8IDP8	D8IDP8_BRAP9	RP	clpP	D8IDP8, J9TQ03, K0JGV5	ATP-dependent Clp protease proteolytic subunit	1	6.7	1	0	0	0	3	14.83	7	2	5.26	7	0	0	0	0	0	0
D8IDP9	D8IDP9_BRAP9	RP	BP951000_1284	D8IDP9, J9UQD0, K0JHJ3	Glyoxalase family protein glyoxalase/bleomycin resistance	0	0	0	0	0	0	1	12	3	1	12	2	1	12	2	1	12	2
D8IDQ0	D8IDQ0_BRAP9	RP	BP951000_1285	D8IDQ0, J9UFN8, K0JFW2	Phosphate starvation-inducible protein	0	0	0	0	0	0	0	0	0	0	0	0	0	0	0	1	5.56	2
D8IDQ1	D8IDQ1_BRAP9	RP	BP951000_1286	D8IDQ1, J9U9F1, K0JEZ1	Putative metal-dependent phosphohydrolase	0	0	0	0	0	0	0	0	0	0	0	0	1	1.28	3	4	5.37	8
D8IDQ4	D8IDQ4_BRAP9	RP	purF	D8IDQ4, J9UP62, K0JHJ7	Amidophosphoribosyltransferase	0	0	0	0	0	0	5	13.17	19	6	15.98	34	2	6.26	6	5	13.82	25
D8IDQ6	D8IDQ6_BRAP9	RP	ffh	D8IDQ6, J9UQF1, K0JGW2	Signal recognition particle GTPase	0	0	0	2	3.77	4	0	0	0	3	11.75	12	5	12.86	9	11	30.82	47
D8IDQ9	D8IDQ9_BRAP9	RP	hslV	D8IDQ9, J9TQ28, K0JFV3	ATP-dependent protease subunit HslV	0	0	0	0	0	0	1	6.25	3	0	0	0	0	0	0	0	0	0
D8IDR0	D8IDR0_BRAP9	RP	hslU	D8IDR0, J9UP73, J9UQG3, K0JGW5	ATP-dependent protease ATPase subunit HslU	1	4.86	1	5	12.8	12	9	26.05	44	14	35.32	77	17	42.38	100	26	56.95	135
D8IDR1	D8IDR1_BRAP9	RP	BP951000_1296	D8IDR1, J9UFJ4, K0JHK4	Hemerythrin-related protein	0	0	0	0	0	0	5	37.58	11	8	49.04	26	0	0	0	1	8.92	2
D8IDR5	D8IDR5_BRAP9	RUP	BP951000_1300	D8IDR5, J9UP80, K0JFX3	Extracellular solute binding protein, family 3	0	0	0	0	0	0	5	27.87	9	9	53.28	17	0	0	0	0	0	0
D8IDR8	D8IDR8_BRAP9	RP	BP951000_1303	D8IDR8, J9TQ44, K0JGX1	Amino acid transport ATP-binding protein	0	0	0	0	0	0	0	0	0	0	0	0	0	0	0	2	10.74	7
D8IDR9	D8IDR9_BRAP9	RP	xseA	D8IDR9, J9UQI0, K0JHL3	Exodeoxyribonuclease	0	0	0	0	0	0	1	4.21	2	3	14.18	12	0	0	0	5	21.84	18
D8IDS0	D8IDS0_BRAP9	RP	BP951000_1305	D8IDS0, J9UNT7, K0JFX6	Anti sigma regulatory factor	0	0	0	0	0	0	1	11.82	4	1	11.82	5	0	0	0	1	11.82	1
D8IDS5	D8IDS5_BRAP9	RP	selD	D8IDS5, J9UP92, K0JFX8	Selenide, water dikinase	0	0	0	0	0	0	3	13.56	8	4	19.49	15	1	2.82	1	5	25.14	11
D8IDS6	D8IDS6_BRAP9	SP	BP951000_1311	D8IDS6	Unchar D8IDS6	0	0	0	0	0	0	0	0	0	0	0	0	0	0	0	1	2.07	1
D8IDT1	D8IDT1_BRAP9	RP	mutS	D8IDT1, J9UPA2, K0JFY3	DNA mismatch repair protein MutS	0	0	0	0	0	0	0	0	0	1	2.01	1	3	5.36	10	10	16.41	37
D8IDT3	D8IDT3_BRAP9	RP	BP951000_1318	D8IDT3, J9U9K0, K0JFX1	Acetyltransferase, GNAT family	0	0	0	0	0	0	1	8.51	3	2	17.02	5	0	0	0	2	13.83	4
D8IDT4	D8IDT4_BRAP9	RP	purB	D8IDT4, J9TQ56, K0JGY3	Adenylosuccinate lyase	0	0	0	0	0	0	12	25.81	90	9	26.98	74	19	50.47	99	10	33.49	48
D8IDT5	D8IDT5_BRAP9	RP	BP951000_1320	D8IDT5, J9UQK7, K0JHM7	Unchar D8IDT5	1	11.02	3	5	23.73	16	0	0	0	0	0	0	0	0	0	1	9.32	1
D8IDU0	D8IDU0_BRAP9	RP	fabH	D8IDU0, J9UQL4, K0JHN0	3-oxoacyl-[acyl-carrier-protein] synthase 3	0	0	0	0	0	0	4	19.33	9	0	0	0	1	5.52	2	0	0	0
D8IDU3	D8IDU3_BRAP9	RP	BP951000_1328	D8IDU3, J9UQP1	Galactokinase	0	0	0	0	0	0	15	34.1	62	8	21.74	43	8	32.27	23	3	8.92	7
D8IDU4	D8IDU4_BRAP9	RP	BP951000_1329	D8IDU4, J9UP08, K0JFY4	Unchar D8IDU4	0	0	0	0	0	0	0	0	0	0	0	0	0	0	0	1	6.96	3
D8IDU8	D8IDU8_BRAP9	RP	cutE	D8IDU8, J9UQQ4, K0JF05	Apolipoprotein N-acyltransferase	0	0	0	0	0	0	0	0	0	0	0	0	1	2.81	3	6	10.65	14
D8IDU9	D8IDU9_BRAP9	RP	mcpB	D8IDU9, J9UP18, K0JFY6	Methyl-accepting chemotaxis sensory transducer	0	0	0	0	0	0	0	0	0	0	0	0	2	3.86	7	8	14.36	33
D8IDV5	D8IDV5_BRAP9	RP	BP951000_1340	D8IDV5, J9UST1, K0JF07	Viral A-type inclusion protein, putative	0	0	0	0	0	0	2	7.25	2	9	27.49	23	10	30.82	30	11	38.67	37
D8IDV6	D8IDV6_BRAP9	RP	BP951000_1341	D8IDV6, J9UMI3, K0JFZ0	Cell division protein ZapA	0	0	0	0	0	0	3	25.96	10	6	51.92	20	3	34.62	7	2	24.04	6
D8IDV9	D8IDV9_BRAP9	RP	BP951000_1344	D8IDV9, K0JF08	Unchar D8IDV9	0	0	0	0	0	0	0	0	0	0	0	0	1	4.76	5	0	0	0
D8IDW3	D8IDW3_BRAP9	RP	fabD	D8IDW3, J9UYC8, K0JG09	Malonyl CoA-acyl carrier protein transacylase	0	0	0	0	0	0	13	53.97	73	11	46.36	57	7	34.44	35	8	34.44	42
D8IDW4	D8IDW4_BRAP9	RP	ahpC	D8IDW4, J9UXI6, K0JF09	Alkyl-hydrogen peroxide reductase	2	6	11	0	0	0	14	58.5	134	9	50.5	35	4	15	65	4	15	22
D8IDW5	D8IDW5_BRAP9	RP	purH	D8IDW5, J9UST9, K0JFZ6	Bifunctional purine biosynthesis protein PurH	0	0	0	0	0	0	6	14.15	28	9	24.56	52	4	15.13	20	10	28.68	54
D8IDW8	D8IDW8_BRAP9	RP	BP951000_1353	D8IDW8, K0JG13	Ribonuclease BN, putative	0	0	0	0	0	0	0	0	0	0	0	0	1	3.9	1	2	6.86	25
D8IDW9	D8IDW9_BRAP9	RP	BP951000_1355	D8IDW9, J9UXJ1, K0JF10	Unchar D8IDW9	0	0	0	0	0	0	0	0	0	0	0	0	0	0	0	1	15.12	1
D8IDX1	D8IDX1_BRAP9	RP	BP951000_1357	D8IDX1, J9UM47, K0JHR4	Regulatory protein, TetR family	0	0	0	0	0	0	0	0	0	0	0	0	1	9.69	2	0	0	0
D8IDX4	D8IDX4_BRAP9	RP	BP951000_1360	D8IDX4, J9UXJ6, K0JG04	Putative transcriptional regulator, GntR family	0	0	0	1	3.24	3	5	13.47	12	7	18.45	33	4	13.22	6	12	29.68	43
D8IDY3	D8IDY3_BRAP9	RP	BP951000_1369	D8IDY3, J9UXK6, K0JG10	PhoH family protein	0	0	0	0	0	0	9	31.49	27	11	33.7	72	10	33.7	43	17	58.98	90
D8IDY6	D8IDY6_BRAP9	SP	BP951000_1372	D8IDY6	Unchar D8IDY6	0	0	0	0	0	0	0	0	0	0	0	0	1	21.69	8	0	0	0
D8IDY7	D8IDY7_BRAP9	RP	aroD	D8IDY7, J9U314, K0JH51	3-dehydroquinate dehydratase	0	0	0	0	0	0	0	0	0	0	0	0	2	11.11	3	0	0	0
D8IDY8	D8IDY8_BRAP9	RP	aroE	D8IDY8, J9UYF3, K0JHS6	Shikimate dehydrogenase (NADP(+))	0	0	0	0	0	0	0	0	0	1	4.95	1	0	0	0	0	0	0
D8IDZ0	D8IDZ0_BRAP9	RP	BP951000_1376	D8IDZ0, J9USW1, K0JF14	HAD-superfamily hydrolase, subfamily IA, variant 3	0	0	0	0	0	0	3	16.67	18	3	16.67	24	0	0	0	2	10.29	9
D8IDZ6	D8IDZ6_BRAP9	RP	BP951000_1383	D8IDZ6, J9U2Q9, K0JG34	Serine Threonine protein phosphatase	0	0	0	0	0	0	5	26.64	20	5	20.49	18	2	11.48	8	1	3.69	3
D8IDZ7	D8IDZ7_BRAP9	UP	BP951000_1384	D8IDZ7, J9UY88	Glycoside hydrolase, family 57	0	0	0	0	0	0	8	16.45	25	6	10.59	9	13	17.96	55	12	24.57	66
D8IDZ9	D8IDZ9_BRAP9	RP	batA	D8IDZ9, K0JG37	Aerotolerance-related membrane protein	0	0	0	0	0	0	0	0	0	0	0	0	0	0	0	3	13.72	8
D8IE05	D8IE05_BRAP9	RP	ftsH	D8IE05, J9UXD8, K0JG26	ATP-dependent zinc metalloprotease FtsH	2	4.44	3	7	15.04	24	0	0	0	1	2.58	1	28	35.1	157	37	47.28	257
D8IE09	D8IE09_BRAP9	RP	BP951000_1398	D8IE09, J9USP3, K0JG43	Putative acetyltransferase	0	0	0	0	0	0	0	0	0	1	4.52	2	2	10.55	5	2	10.55	5
D8IE17	D8IE17_BRAP9	RP	BP951000_1406	D8IE17, K0JF20	Unchar D8IE17	0	0	0	0	0	0	21	50.57	144	24	52.3	159	8	25.57	25	10	29.6	34
D8IE18	D8IE18_BRAP9	RP	BP951000_1407	D8IE18, J9UY65, K0JG33	Unchar D8IE18	0	0	0	0	0	0	0	0	0	0	0	0	0	0	0	2	26.15	9
D8IE19	D8IE19_BRAP9	RP	BP951000_1408	D8IE19, J9U2L8, K0JH86	Unchar D8IE19	38	81.91	156	10	79.79	39	7	55.32	32	4	55.32	12	14	76.6	49	9	57.45	33
D8IE21	D8IE21_BRAP9	RP	BP951000_1410	D8IE21, J9USN2, K0JG50	Unchar D8IE21	0	0	0	0	0	0	0	0	0	0	0	0	1	5.17	3	0	0	0
D8IE22	D8IE22_BRAP9	RP	BP951000_1411	D8IE22, J9UXC5, K0JF21	Aminotransferase	0	0	0	0	0	0	18	53.76	101	19	52.42	156	9	29.03	43	16	41.13	99
D8IE25	D8IE25_BRAP9	RP	ipk	D8IE25, J9ULV0, K0JHV8	4-diphosphocytidyl-2-C-methyl-D-erythritol kinase	0	0	0	0	0	0	0	0	0	0	0	0	0	0	0	1	3.86	4
D8IE26	D8IE26_BRAP9	RP	BP951000_1415	D8IE26, J9USM7, K0JG53	Transporter	0	0	0	1	3.25	1	0	0	0	0	0	0	0	0	0	0	0	0
D8IE33	D8IE33_BRAP9	RP	ribD	D8IE33, J9UY47	Riboflavin biosynthesis protein RibD	0	0	0	0	0	0	0	0	0	1	4.38	3	0	0	0	0	0	0
D8IE35	D8IE35_BRAP9	RP	ribAB	D8IE35, J9ULS2, K0JHX6	Riboflavin biosynthesis protein RibBA	0	0	0	0	0	0	0	0	0	1	4.01	1	0	0	0	0	0	0
D8IE38	D8IE38_BRAP9	UP	BP951000_1427	D8IE38, J9UY42	Glycoside hydrolase, family 1	0	0	0	0	0	0	5	12.24	27	0	0	0	2	5.06	14	0	0	0
D8IE40	D8IE40_BRAP9	RP	BP951000_1429	D8IE40, J9UXA6, K0JHA9	Peptidase, U32 family	0	0	0	0	0	0	0	0	0	0	0	0	0	0	0	2	4.13	2
D8IE44	D8IE44_BRAP9	RP	BP951000_1433	D8IE44, J9ULM9	TPR domain-containing protein	0	0	0	0	0	0	0	0	0	1	4.78	1	0	0	0	0	0	0
D8IE47	D8IE47_BRAP9	SP	BP951000_1436	D8IE47	Unchar D8IE47	0	0	0	0	0	0	3	13.79	8	0	0	0	0	0	0	0	0	0
D8IE49	D8IE49_BRAP9	RP	arp	D8IE49, J9ULM0, K0JG58	Ankyrin repeat containing protein	1	5	3	1	5	3	2	8.33	4	0	0	2	1	5.83	1	0	0	0
D8IE51	D8IE51_BRAP9	SP	BP951000_1440	D8IE51	Unchar D8IE51	0	0	0	0	0	0	1	5.22	3	1	5.22	1	0	0	0	0	0	0
D8IE52	D8IE52_BRAP9	SP	BP951000_1441	D8IE52	Unchar D8IE52	0	0	0	0	0	0	1	5.58	2	0	0	0	0	0	0	0	0	0
D8IE54	D8IE54_BRAP9	RP	xtmB	D8IE54, J9USJ5, K0JF28	Phage terminase, large subunit	1	2.21	5	1	2.21	21	0	0	0	0	0	0	0	0	0	0	0	0
D8IE56	D8IE56_BRAP9	RP	alsT	D8IE56, J9UY19, K0JHC2	Sodium/alanine symporter	0	0	0	0	0	0	0	0	0	0	0	0	0	0	0	2	4.69	5
D8IE58	D8IE58_BRAP9	RP	aspS	D8IE58, J9ULK0, K0JHD0	Aspartyl-tRNA synthetase	0	0	0	0	0	0	13	30.15	79	17	36.29	131	26	45.32	117	30	51.96	188
D8IE61	D8IE61_BRAP9	RUP	BP951000_1451	D8IE61, J9UY13, K0JG72	Unchar D8IE61	0	0	0	0	0	0	0	0	0	0	0	0	0	0	1	0	0	0
D8IE64	D8IE64_BRAP9	RP	BP951000_1454	D8IE64, J9USI4, K0JG86	Zinc metalloprotease	0	0	0	1	3.06	6	0	0	0	0	0	0	0	0	0	0	0	0
D8IE75	D8IE75_BRAP9	SP	BP951000_1465	D8IE75	Unchar D8IE75	0	0	0	0	0	0	0	0	0	1	1.88	10	0	0	0	0	0	0
D8IE87	D8IE87_BRAP9	RP	BP951000_1477	D8IE87, J9UVN3	Phage major capsid protein-like protein, HK97 family	0	0	0	0	0	0	0	0	0	1	3	8	0	0	0	0	0	0
D8IE97	D8IE97_BRAP9	SP	BP951000_1487	D8IE97	Unchar D8IE97	0	0	0	0	0	0	0	0	0	0	0	0	1	0.95	2	0	0	0
D8IE99	D8IE99_BRAP9	SP	BP951000_1489	D8IE99	Unchar D8IE99	0	0	0	0	0	0	0	0	0	0	0	0	1	1.54	7	0	0	0
D8IEA2	D8IEA2_BRAP9	RP	BP951000_1492	D8IEA2, J9UWL2	Unchar D8IEA2	0	0	0	1	12.42	1	1	10.56	3	0	0	0	0	0	0	0	0	0
D8IEB4	D8IEB4_BRAP9	RP	pleD	D8IEB4, J9UY07, K0JG75	Response regulatory protein	0	0	0	0	0	0	0	0	0	1	3.24	4	1	3.24	3	1	3.24	1
D8IEB8	D8IEB8_BRAP9	RP	clpX	D8IEB8, J9UX75, K0JF33	ATP-dependent Clp protease ATP-binding subunit ClpX	0	0	0	0	0	0	3	10.2	14	6	19.4	42	4	11.69	20	10	25.62	54
D8IEB9	D8IEB9_BRAP9	RP	gabT	D8IEB9, J9UY01, K0JG78	4-aminobutyrate aminotransferase and related aminotransferase	0	0	0	0	0	0	0	0	0	1	1.67	1	0	0	0	0	0	0
D8IEC7	D8IEC7_BRAP9	RP	BP951000_1517	D8IEC7, J9UX62	Unchar D8IEC7	0	0	0	0	0	0	0	0	0	0	0	0	0	0	0	9	7.23	40
D8IED2	D8IED2_BRAP9	RP	BP951000_1522	D8IED2, J9UXY6, K0JIB5	Ferredoxin	0	0	0	0	0	0	1	30.77	2	1	30.77	2	0	0	0	0	0	0
D8IED3	D8IED3_BRAP9	RP	porA6	D8IED3, J9U2C2, K0JGD4	2-ketoisovalerate ferredoxin reductase	0	0	0	0	0	0	2	13.68	17	3	18.23	31	6	30.77	29	6	30.2	60
D8IED4	D8IED4_BRAP9	RP	BP951000_1524	D8IED4, J9ULD1, K0JF48	Thiamine pyrophosphate protein domain protein TPP-binding protein	6	24.59	19	14	34.43	67	4	26.64	10	4	26.64	11	4	26.64	11	2	16.8	10
D8IED5	D8IED5_BRAP9	RP	porA	D8IED5, J9USF9, K0JGD0	Pyruvate ferredoxin/flavodoxin oxidoreductase	2	13.59	9	5	23.91	14	0	0	0	0	0	0	0	0	0	0	0	0
D8IED7	D8IED7_BRAP9	RP	BP951000_1527	D8IED7, J9U2B5	Unchar D8IED7	0	0	0	0	0	0	0	0	0	0	0	0	2	6.34	7	0	0	0
D8IED8	D8IED8_BRAP9	RP	glyA	D8IED8, J9ULC0, K0JGD7	Serine hydroxymethyltransferase	0	0	0	0	0	0	0	0	0	0	0	0	10	28.18	34	16	43.22	77
D8IED9	D8IED9_BRAP9	RP	BP951000_1529	D8IED9, K0JF49	Haloacid dehalogenase, IA family protein	0	0	0	0	0	0	3	26.27	12	4	32.72	22	2	16.13	4	2	16.13	9
D8IEE0	D8IEE0_BRAP9	RP	nagB	D8IEE0, K0JGD3	Glucosamine-6-phosphate deaminase	0	0	0	0	0	0	0	0	0	0	0	0	25	55.95	222	23	57.14	242
D8IEE1	D8IEE1_BRAP9	RP	BP951000_1531	D8IEE1, J9USE9, K0JHP0	TPR domain-containing protein	0	0	0	0	0	0	0	0	0	0	0	0	0	0	0	2	7.73	5
D8IEE2	D8IEE2_BRAP9	RP	secF	D8IEE2, J9UX46, K0JIC8	Protein-export membrane protein SecF	0	0	0	0	0	0	0	0	0	0	0	0	3	14.33	6	3	14.33	8
D8IEE3	D8IEE3_BRAP9	RP	secD	D8IEE3, J9UXX2, K0JGD9	Protein translocase subunit SecD	0	0	0	1	3.38	1	0	0	0	0	0	0	8	20.68	22	9	22.27	39
D8IEE4	D8IEE4_BRAP9	RP	yajC	D8IEE4, J9U298, K0JF50	Preprotein translocase, YajC subunit	1	10.64	3	0	0	0	0	0	0	0	0	0	6	24.11	69	8	36.88	63
D8IEE6	D8IEE6_BRAP9	SP	dpm1	D8IEE6	Dolichyl-phosphate beta-D-mannosyltransferase	0	0	0	0	0	0	0	0	0	0	0	0	1	9.65	1	0	0	0
D8IEE7	D8IEE7_BRAP9	RP	wcaG	D8IEE7, J9USE3, K0JGD6	GDP-L-fucose synthase	0	0	0	0	0	0	2	8.71	4	0	0	0	4	15.48	11	0	0	0
D8IEE8	D8IEE8_BRAP9	RP	gmd	D8IEE8, J9UX42, K0JHP3	GDP-mannose 4,6-dehydratase	2	9.34	5	0	0	0	13	42.77	90	0	0	0	15	45.78	65	0	0	0
D8IEF5	D8IEF5_BRAP9	RP	fab	D8IEF5, J9UL79, K0JGE6	3-oxoacyl-[acyl-carrier-protein] synthase 3	0	0	0	1	5.83	1	6	19.02	49	10	24.54	59	5	19.33	45	7	18.4	62
D8IEF7	D8IEF7_BRAP9	RP	BP951000_1547	D8IEF7, J9UX33, K0JGE4	Linocin M18 bacteriocin protein	0	0	0	0	0	0	5	23.42	16	1	5.58	2	7	32.34	27	2	9.67	11
D8IEF8	D8IEF8_BRAP9	RP	BP951000_1548	D8IEF8, J9UXW1, K0JHQ2	Unchar D8IEF8	0	0	0	1	12.07	2	10	70.69	61	7	70.69	39	6	61.21	17	3	41.38	9
D8IEF9	D8IEF9_BRAP9	RP	BP951000_1549	D8IEF9, J9U275, K0JIE6	Unchar D8IEF9	0	0	0	0	0	0	2	8.92	11	5	25.35	22	3	12.21	10	2	10.33	12
D8IEG3	D8IEG3_BRAP9	RP	thiD	D8IEG3, J9UXV7, K0JHQ6	Phosphomethylpyrimidine kinase	0	0	0	0	0	0	2	4.46	9	3	10.41	19	3	10.78	16	4	11.9	21
D8IEG7	D8IEG7_BRAP9	RP	rpmG	D8IEG7, J9UL62, K0JGF1	50S ribosomal protein L33	0	0	0	10	74.14	64	0	0	0	1	20.69	8	0	0	0	1	20.69	2
D8IEG8	D8IEG8_BRAP9	RP	secE	D8IEG8, J9USC5, K0JF54	Pututative preprotein translocase, subunit SecE	0	0	0	0	0	0	0	0	0	0	0	0	4	16.04	15	4	16.04	36
D8IEG9	D8IEG9_BRAP9	RP	nusG	D8IEG9, J9UX24, K0JGF2	Transcription termination/antitermination protein NusG	1	6.74	4	32	73.58	200	3	25.39	14	9	60.62	77	3	26.94	11	8	41.97	76
D8IEH0	D8IEH0_BRAP9	RP	rplK	D8IEH0, J9UXV3, K0JHR3	50S ribosomal protein L11	7	12.86	23	74	70.71	505	1	13.57	2	17	47.86	50	8	36.43	41	11	48.57	90
D8IEH1	D8IEH1_BRAP9	RP	rplA	D8IEH1, J9U258, K0JIF8	50S ribosomal protein L1	0	0	0	0	0	0	3	15.88	23	6	27.9	48	17	54.94	98	23	64.81	292
D8IEH2	D8IEH2_BRAP9	RP	rplJ	D8IEH2, J9UL53, K0JGF4	50S ribosomal protein L10	20	60.34	108	84	87.93	431	5	37.93	29	8	52.3	41	8	33.33	63	11	70.69	78
D8IEH3	D8IEH3_BRAP9	RP	rplL	D8IEH3, J9USC0, K0JF55	50S ribosomal protein L7/L12	34	73.64	122	108	99.22	640	34	99.22	495	43	99.22	834	33	93.02	516	29	99.22	643
D8IEH4	D8IEH4_BRAP9	RP	rpoB	D8IEH4, J9UX21, K0JGF5	DNA-directed RNA polymerase subunit beta	2	2.05	3	0	0	0	18	26.09	67	18	24.55	75	39	39.73	231	57	52.26	305
D8IEH5	D8IEH5_BRAP9	RP	rpoC	D8IEH5, J9UXU8, K0JHR8	DNA-directed RNA polymerase subunit beta'	7	5.57	16	0	0	0	14	14.71	47	14	15.29	47	50	41.14	254	60	46.36	313
D8IEH6	D8IEH6_BRAP9	RP	aroF	D8IEH6, J9U1Z0, K0JIG4	3-deoxy-7-phosphoheptulonate synthase	0	0	0	0	0	0	9	37.32	75	10	34.4	90	9	31.2	36	13	45.77	90
D8IEH7	D8IEH7_BRAP9	RP	BP951000_1568	D8IEH7, J9UL40, K0JGF8	Aromatic amino acid beta-eliminating lyase/threonine aldolase	1	5.56	2	0	0	0	4	10.53	11	0	0	0	0	0	0	0	0	0
D8IEH8	D8IEH8_BRAP9	RP	cheX	D8IEH8, J9USB6, K0JF56	Chemotaxis protein, CheX	0	0	0	0	0	0	0	0	0	0	0	0	0	0	0	1	13.92	5
D8IEI2	D8IEI2_BRAP9	RP	BP951000_1573	D8IEI2, J9UL31, K0JGG1	Unchar D8IEI2	14	12.62	46	1	1.68	1	3	6.45	3	0	0	0	27	37.45	127	10	23.14	32
D8IEI8	D8IEI8_BRAP9	RP	rbsK	D8IEI8, J9USA8, K0JGG5	Ribokinase	0	0	0	0	0	0	0	0	0	1	5.86	5	1	5.86	3	1	5.86	5
D8IEJ4	D8IEJ4_BRAP9	RP	BP951000_1586	D8IEJ4, J9US98, K0JGH2	Putative bacterial Fe-S oxidoreductase	0	0	0	0	0	0	0	0	0	1	5.48	1	0	0	0	1	5.48	2
D8IEJ7	D8IEJ7_BRAP9	RP	lpxM	D8IEJ7, J9UXS9, K0JGH6	UDP-3-O-acylglucosamine N-acyltransferase	2	6.36	11	8	9.54	26	1	3.18	20	1	3.18	20	3	6.07	22	3	11.85	40
D8IEJ8	D8IEJ8_BRAP9	RP	BP951000_1590	D8IEJ8, J9U1T8, K0JHV5	Exported protein	0	0	0	0	0	0	6	51.11	32	5	31.11	21	6	27.56	39	6	36.44	33
D8IEJ9	D8IEJ9_BRAP9	RP	BP951000_1591	D8IEJ9, J9ULN3, K0JIJ5	Unchar D8IEJ9	0	0	0	0	0	0	0	0	0	0	0	0	1	1.8	1	2	6.12	8
[truncated: 539 more rows]
