# Supplementary material for: The Exposed Proteomes of Brachyspira hyodysenteriae and B. pilosicoli
Source: Front Microbiol. 2016 Jul 21;7:1103. doi: 10.3389/fmicb.2016.01103 (PMC4955376; doi:10.3389/fmicb.2016.01103)
Supplement: Supplementary file 7 [file DataSheet5.xlsx]

## Sheet: README
	Parameters used
AUTHOR	JOA
PRODUCED	17/02/16 10:16:01
Script	innprot_05_protein_integrated_by_compartment.ipynb
Source file date 1	16/02/16 17:44:28
Source file name 1	C:\Users\joaquin/nbooks_data/INNPROT_16\protein_compartment.xlsx
Source file size 1	707910
WHAT	Protein compartment with prediction data.

## Sheet: table S5 accession integrated
accession	validated psm's									presence						presence			compartments	acronym	gene	group	protein	Taxonomy	Length	strap (GOA)				lipop				psort			signalP											splip (lai)
	hyody			pilo			totals			hyody			pilo			exopep	exoprt	surf
	exopep	exoprt	surf	exopep	exoprt	surf	hyody	pilo	total	exopep	exoprt	surf	exopep	exoprt	surf											Function	activity	Cellular Component	Molecular Function	type	score	margin	cleavage	loc	score	loc2	cmax	pos	Ymax	pos.1	Smax	pos.2	Smean	D	signal peptide	Dmaxcut	network	splip_lai	clvg
D8IB78	0	0	0	10564	2070	2168	0	14802	14802	0	0	0	1	1	1	1	1	1	3	D8IB78_BRAP9	groL	D8IB78, J9USS2, K0JLL7	60 kDa chaperonin	BRAPL (ATCC BAA-1826 / 95/1000)	543	Prevents misfolding and promotes the refolding and proper assembly of unfolded polypeptides generated under stress conditions.		cytoplasm	binding					Cytoplasmic	9.97	N	0.1	58	0.1	25	0.1	15	0.1	0.1	N	0.6	noTM	NOT	-100
A0A0H0TIF3	0	2	0	0	0	0	2	0	2	0	1	0	0	0	0	0	1	0	1	A0A0H0TIF3_BRAHO	SU45_13890	A0A0H0TIF3, A0A0H0U3K2, A0A0H0UAV7, A0A0H0UE20, A0A0H0UXD0, A0A0H0V3E6, A0A0H0V8H0, A0A0H0W3L0, A0A0H0WGX0, A0A0H0WQI3, A0A0H0XFN8	ATP-dependent nuclease subunit B	BRAHW	1037			0	0					Unknown	--	N	0.1	13	0.1	13	0.2	11	0.1	0.1	N	0.6	noTM	NOT	-100
A0A0H0TIS1	3342	0	0	0	0	0	3342	0	3342	1	0	0	0	0	0	1	0	0	1	A0A0H0TIS1_BRAHO	groEL	A0A0H0TIS1	60 kDa chaperonin	BRAHW	543	Prevents misfolding and promotes the refolding and proper assembly of unfolded polypeptides generated under stress conditions.		cytoplasm	binding					Cytoplasmic	9.97	N	0.1	58	0.1	25	0.1	22	0.1	0.1	N	0.6	noTM	NOT	-100
D8IB86	0	0	0	2004	5077	4098	0	11179	11179	0	0	0	1	1	1	1	1	1	3	D8IB86_BRAP9	BP951000_0406	D8IB86, J9UE83, K0JJQ2	Glyceraldehyde-3-phosphate dehydrogenase	BRAPL (ATCC BAA-1826 / 95/1000)	347			0	binding;catalytic					Cytoplasmic	9.97	N	0.1	21	0.1	11	0.3	2	0.2	0.2	N	0.6	noTM	NOT	-100
C0QWM4	2294	1817	1342	0	0	0	5453	0	5453	1	1	1	0	0	0	1	1	1	3	C0QWM4_BRAHW	groL	A0A0H0TIS1, A0A0H0V6M8, C0QWM4	60 kDa chaperonin	BRAHW (ATCC 49526 / WA1)	543	Prevents misfolding and promotes the refolding and proper assembly of unfolded polypeptides generated under stress conditions.		cytoplasm	binding					Cytoplasmic	9.97	N	0.1	58	0.1	25	0.1	22	0.1	0.1	N	0.6	noTM	NOT	-100
D8ICR0	0	0	0	31	1772	1944	0	3747	3747	0	0	0	0	1	1	0	1	1	2	D8ICR0_BRAP9	BP951000_0935	D8ICR0, J9URY6, K0JMR2	Pyruvate:ferredoxin oxidoreductase and related 2-oxoacid:ferredoxin oxidoreductase alpha subunit-like protein	BRAPL (ATCC BAA-1826 / 95/1000)	754			0	binding;catalytic					Cytoplasmic	8.96	N	0.2	22	0.1	22	0.2	44	0.1	0.1	N	0.6	noTM	NOT	-100
A0A0H0TL52	0	6	0	0	0	0	6	0	6	0	1	0	0	0	0	0	1	0	1	A0A0H0TL52_BRAHO	SU46_11755	A0A0H0TL52, A0A0H0UAG9, A0A0H0UU34, A0A0H0VU32, A0A0H0XCY5	Nucleotidyltransferase	BRAHW	270			0	transferase					Cytoplasmic	8.96	N	0.1	37	0.1	23	0.1	34	0.1	0.1	N	0.6	noTM	NOT	-100
C0R1D6	826	1788	735	0	0	0	3349	0	3349	1	1	1	0	0	0	1	1	1	3	C0R1D6_BRAHW	flaB3	A0A0H0USH8, C0R1D6, Q9F0F6	Flagellin	BRAHW (ATCC 49526 / WA1)	256	Component of the core of the flagella.		other, cell projection	structural molecule					Periplasmic	9.44	Flagellar	0.1	22	0.1	11	0.3	1	0.2	0.2	N	0.6	noTM	NOT	-100
A0A0H0TLM3	0	3	0	0	0	0	3	0	3	0	1	0	0	0	0	0	1	0	1	A0A0H0TLM3_BRAHO	SU46_12640	A0A0H0TLM3, A0A0H0TR55, A0A0H0VC77, A0A0H0W2B9, A0A0H0XF02	Peptidase	BRAHW	383			0	hydrolase					Cytoplasmic	8.96	N	0.1	67	0.1	11	0.2	1	0.1	0.1	N	0.6	noTM	NOT	-100
D8IEH3	0	0	0	762	1329	1159	0	3250	3250	0	0	0	1	1	1	1	1	1	3	D8IEH3_BRAP9	rplL	D8IEH3, J9USC0, K0JF55	50S ribosomal protein L7/L12	BRAPL (ATCC BAA-1826 / 95/1000)	129	Forms part of the ribosomal stalk which helps the ribosome interact with GTP-bound translation factors. Is thus essential for accurate translation.		ribosome	structural molecule					Unknown	--	N	0.1	36	0.3	54	0.7	47	0.2	0.2	N	0.6	noTM	NOT	-100
D8ICZ6	0	0	0	120	1705	1210	0	3035	3035	0	0	0	0	1	1	0	1	1	2	D8ICZ6_BRAP9	tuf	D8ICZ6, J9UB96, K0JL99, Q9FA06	Elongation factor Tu	BRAPL (ATCC BAA-1826 / 95/1000)	408	This protein promotes the GTP-dependent binding of aminoacyl-tRNA to the A-site of ribosomes during protein biosynthesis.		cytoplasm	binding;hydrolase					Cytoplasmic	9.97	N	0.1	49	0.2	49	0.2	41	0.1	0.2	N	0.6	noTM	NOT	-100
A0A0H0TN10	0	0	3	0	0	0	3	0	3	0	0	1	0	0	0	0	0	1	1	A0A0H0TN10_BRAHO	SU45_11210	A0A0H0TN10, A0A0H0UPE8, A0A0H0UV41, A0A0H0VWV9	Aldo/keto reductase	BRAHW	285			0	catalytic					Cytoplasmic	9.97	N	0.1	51	0.1	11	0.2	3	0.1	0.1	N	0.6	noTM	NOT	-100
J9UXQ6	0	0	0	248	1877	696	0	2821	2821	0	0	0	1	1	1	1	1	1	3	J9UXQ6_BRAPL	B2904_orf2664	J9UXQ6, K0JLS4	Flagellin	BRAPL	278	Component of the core of the flagella.		other, cell projection	structural molecule					Periplasmic	9.44	Flagellar	0.1	25	0.1	11	0.3	2	0.2	0.2	N	0.6	noTM	NOT	-100
D8IB75	0	0	0	5	0	338	0	343	343	0	0	0	0	0	1	0	0	1	1	D8IB75_BRAP9	rny	D8IB75, J9TUY6, K0JGB4	Ribonuclease Y	BRAPL (ATCC BAA-1826 / 95/1000)	471	Endoribonuclease that initiates mRNA decay.		membrane	binding;hydrolase					Cytoplasmic	8.96	N	0.1	50	0.1	42	0.1	34	0.1	0.1	N	0.6	noTM	NOT	-100
D8IDG1	0	0	0	121	1850	625	0	2596	2596	0	0	0	0	1	1	0	1	1	2	D8IDG1_BRAP9	flaB3	D8IDG1	Flagellin	BRAPL (ATCC BAA-1826 / 95/1000)	245	Component of the core of the flagella.		other, cell projection	structural molecule					Periplasmic	9.44	Flagellar	0.1	65	0.1	53	0.1	43	0.1	0.1	N	0.6	noTM	NOT	-100
A0A0H0TRH4	0	27	0	0	0	0	27	0	27	0	1	0	0	0	0	0	1	0	1	A0A0H0TRH4_BRAHO	SU45_08915	A0A0H0TRH4, A0A0H0W118	Oxidoreductase	BRAHW	320			0	catalytic					Cytoplasmic	8.96	N	0.1	37	0.1	37	0.2	3	0.1	0.1	N	0.6	noTM	NOT	-100
A0A0H0TRR3	0	44	0	0	0	0	44	0	44	0	1	0	0	0	0	0	1	0	1	A0A0H0TRR3_BRAHO	leuS	A0A0H0TRR3, A0A0H0UWR7	Leucine--tRNA ligase	BRAHW	853		ATP + L-leucine + tRNA(Leu) = AMP + diphosphate + L-leucyl-tRNA(Leu).	cytoplasm	binding;catalytic;hydrolase					Cytoplasmic	9.97	N	0.1	58	0.1	11	0.2	2	0.1	0.1	N	0.6	noTM	NOT	-100
A0A0H0TRR5	0	0	1	0	0	0	1	0	1	0	0	1	0	0	0	0	0	1	1	A0A0H0TRR5_BRAHO	SR30_02085	A0A0H0TRR5	Unchar A0A0H0TRR5	BRAHW	223			0	0	SpII	2.7	2.9	16-17	Unknown	--	N	0.1	20	0.2	20	0.5	1	0.4	0.3	N	0.5	TM	NOT	16
D8ICG1	0	0	0	1373	787	337	0	2497	2497	0	0	0	1	1	1	1	1	1	3	D8ICG1_BRAP9	rbr	D8ICG1, J9UBZ5, K0JKT4	Rubrerythrin	BRAPL (ATCC BAA-1826 / 95/1000)	178			0	catalytic;ion binding					Cytoplasmic	8.96	N	0.1	24	0.1	52	0.1	43	0.1	0.1	N	0.6	noTM	NOT	-100
C0R213	146	1041	1164	0	0	0	2351	0	2351	1	1	1	0	0	0	1	1	1	3	C0R213_BRAHW	BHWA1_01681	A0A0H0UCR6, C0R213, Q8VNZ1	Glyceraldehyde-3-phosphate dehydrogenase	BRAHW (ATCC 49526 / WA1)	347			0	binding;catalytic					Cytoplasmic	9.97	N	0.1	21	0.1	11	0.3	2	0.2	0.2	N	0.6	noTM	NOT	-100
D8IET2	0	0	0	67	1689	285	0	2041	2041	0	0	0	0	1	1	0	1	1	2	D8IET2_BRAP9	eno	D8IET2, J9URW4, K0JI69	Enolase	BRAPL (ATCC BAA-1826 / 95/1000)	431	Catalyzes the reversible conversion of 2-phosphoglycerate into phosphoenolpyruvate. It is essential for the degradation of carbohydrates via glycolysis.	2-phospho-D-glycerate = phosphoenolpyruvate + H(2)O.	macromolecular;extracellular;cell periphery	catalytic;ion binding					Cytoplasmic	9.97	N	0.1	44	0.1	65	0.1	55	0.1	0.1	N	0.6	noTM	NOT	-100
J9TRU1	0	0	0	830	388	702	0	1920	1920	0	0	0	1	1	1	1	1	1	3	J9TRU1_BRAPL	B2904_orf428	J9TRU1, K0JKW3	Pyruvate oxireductase	BRAPL	343			0	binding;catalytic					Cytoplasmic	8.96	N	0.2	33	0.1	48	0.2	1	0.1	0.1	N	0.6	noTM	NOT	-100
D8IBL1	0	0	0	182	1208	502	0	1892	1892	0	0	0	1	1	1	1	1	1	3	D8IBL1_BRAP9	acpP	D8IBL1, J9USC6, K0JK36, Q6VAN3	Acyl carrier protein	BRAPL (ATCC BAA-1826 / 95/1000)	78	Carrier of the growing fatty acid chain in fatty acid biosynthesis.		cytoplasm	binding					Cytoplasmic	9.26	N	0.1	24	0.1	65	0.1	48	0.1	0.1	N	0.6	noTM	NOT	-100
C0R0M9	38	600	1184	0	0	0	1822	0	1822	0	1	1	0	0	0	0	1	1	2	C0R0M9_BRAHW	ppsA2	A0A0H0UHY2, A0A0H0UIG1, A0A0H0WG25, A0A0H0XB87, C0R0M9	Pyruvate phosphate dikinase	BRAHW (ATCC 49526 / WA1)	995			0	transferase;binding					Cytoplasmic	9.97	N	0.1	34	0.1	18	0.2	17	0.1	0.1	N	0.6	noTM	NOT	-100
D8ID45	0	0	0	15	1133	667	0	1815	1815	0	0	0	0	1	1	0	1	1	2	D8ID45_BRAP9	adh	D8ID45, J9URK6, K0JLF9	Alcohol dehydrogenase	BRAPL (ATCC BAA-1826 / 95/1000)	389			0	catalytic;ion binding					Cytoplasmic	9.97	N	0.1	30	0.1	15	0.1	39	0.1	0.1	N	0.6	noTM	NOT	-100
A0A0H0TT68	0	0	1	0	0	0	1	0	1	0	0	1	0	0	0	0	0	1	1	A0A0H0TT68_BRAHO	SU45_06740	A0A0H0TT68	Single-stranded DNA exonuclease RecJ	BRAHW	719			0	binding;hydrolase					Cytoplasmic	9.97	N	0.1	24	0.1	11	0.3	1	0.1	0.1	N	0.6	noTM	NOT	-100
C0QW75	7	82	385	0	0	0	474	0	474	0	1	1	0	0	0	0	1	1	2	C0QW75_BRAHW	ptsG	A0A0H0U878, A0A0H0V177, C0QW75	Fused N-acetyl glucosamine specific PTS enzyme: IIC, IIB , and IIA components	BRAHW (ATCC 49526 / WA1)	719		Protein EIIB N(pi)-phospho-L-histidine/cysteine + sugar = protein EIIB + sugar phosphate.	membrane	transferase	TMH	9.1	9.3	none	CytoplasmicMembrane	10.00	N	0.1	38	0.1	38	0.2	8	0.2	0.1	N	0.5	TM	NOT	-100
C0QVZ4	155	881	762	0	0	0	1798	0	1798	1	1	1	0	0	0	1	1	1	3	EFTU_BRAHW	tuf	A0A0H0TPC4, C0QVZ4, P52854	Elongation factor Tu	BRAHW (ATCC 49526 / WA1)	408	This protein promotes the GTP-dependent binding of aminoacyl-tRNA to the A-site of ribosomes during protein biosynthesis.		cytoplasm	binding;hydrolase					Cytoplasmic	9.97	N	0.1	49	0.2	49	0.2	41	0.1	0.2	N	0.6	noTM	NOT	-100
A0A0H0TTG3	0	6	0	0	0	0	6	0	6	0	1	0	0	0	0	0	1	0	1	A0A0H0TTG3_BRAHO	prfA	A0A0H0TTG3, A0A0H0XL99	Peptide chain release factor 1	BRAHW	358	Peptide chain release factor 1 directs the termination of translation in response to the peptide chain termination codons UAG and UAA.		cytoplasm	binding					Cytoplasmic	9.97	N	0.1	56	0.1	56	0.1	46	0.1	0.1	N	0.6	noTM	NOT	-100
B1NIM3	0	0	0	0	702	995	0	1697	1697	0	0	0	0	1	1	0	1	1	2	B1NIM3_BRAPL	nox	B1NIM3, D8IAM5, F1B291, Q9R903, Q9R904, S4UT40, T1W0C5	NADH oxidase (Fragment)	BRAPL	297			0	catalytic					Cytoplasmic	9.97	N	0.1	21	0.1	39	0.1	30	0.1	0.1	N	0.6	noTM	NOT	-100
C0QV98	28	816	777	0	0	0	1621	0	1621	0	1	1	0	0	0	0	1	1	2	C0QV98_BRAHW	porA	A0A0H0UY93, A0A0H0VE59, C0QV98	Pyruvate ferredoxin oxireductase	BRAHW (ATCC 49526 / WA1)	754			0	binding;catalytic					Cytoplasmic	8.96	N	0.2	22	0.1	22	0.2	44	0.1	0.1	N	0.6	noTM	NOT	-100
A0A0H0TTS9	2	0	0	0	0	0	2	0	2	1	0	0	0	0	0	1	0	0	1	A0A0H0TTS9_BRAHO	hldD	A0A0H0TTS9, A0A0H0U3T4, A0A0H0VE78	ADP-L-glycero-D-manno-heptose-6-epimerase	BRAHW	318	Catalyzes the interconversion between ADP-D-glycero-beta-D-manno-heptose and ADP-L-glycero-beta-D-manno-heptose via an epimerization at carbon 6 of the heptose.	ADP-D-glycero-D-manno-heptose = ADP-L-glycero-D-manno-heptose.	0	binding;catalytic					Cytoplasmic	9.97	N	0.1	19	0.1	19	0.1	3	0.1	0.1	N	0.6	noTM	NOT	-100
A0A0H0TUE9	162	0	0	0	0	0	162	0	162	1	0	0	0	0	0	1	0	0	1	A0A0H0TUE9_BRAHO	SR30_05720	A0A0H0TUE9	Rod shape-determining protein MreB	BRAHW	341			0	0					Cytoplasmic	9.97	N	0.2	35	0.1	11	0.3	1	0.2	0.2	N	0.6	noTM	NOT	-100
A0A0H0TUI1	0	30	0	0	0	0	30	0	30	0	1	0	0	0	0	0	1	0	1	A0A0H0TUI1_BRAHO	SU46_10135	A0A0H0TUI1, A0A0H0U0T2, A0A0H0UYI4, A0A0H0VUK6	Unchar A0A0H0TUI1	BRAHW	645			0	0	SpI	4.4	4.6	22-23	OuterMembrane	9.49	N	0.2	23	0.3	23	0.6	19	0.5	0.4	N	0.5	TM	NOT	-100
A0A0H0TUU0	0	1	0	0	0	0	1	0	1	0	1	0	0	0	0	0	1	0	1	A0A0H0TUU0_BRAHO	SU45_07530	A0A0H0TUU0, A0A0H0XBZ8	Unchar A0A0H0TUU0	BRAHW	179			0	0					Unknown	--	N	0.1	43	0.1	31	0.1	27	0.1	0.1	N	0.6	noTM	NOT	-100
A9Q1Z2	0	0	0	125	1365	118	0	1608	1608	0	0	0	1	1	1	1	1	1	3	A9Q1Z2_BRAPL	adh	A9Q1Z2, D8IDT6, J9UNW5, K0JFY5	Adh (Fragment)	BRAPL	353			0	catalytic;ion binding					Cytoplasmic	9.97	N	0.1	36	0.1	36	0.2	20	0.1	0.1	N	0.6	noTM	NOT	-100
D8IFS5	0	0	0	61	674	872	0	1607	1607	0	0	0	0	1	1	0	1	1	2	D8IFS5_BRAP9	pckG	D8IFS5, J9UPD6, K0JJV6	Phosphoenolpyruvate carboxykinase [GTP]	BRAPL (ATCC BAA-1826 / 95/1000)	597	Catalyzes the conversion of oxaloacetate (OAA) to phosphoenolpyruvate (PEP), the rate-limiting step in the metabolic pathway that produces glucose from lactate and other precursors derived from the citric acid cycle.	GTP + oxaloacetate = GDP + phosphoenolpyruvate + CO(2).	cytoplasm	transferase;binding;catalytic;ion binding					Cytoplasmic	9.97	N	0.1	62	0.1	43	0.1	34	0.1	0.1	N	0.6	noTM	NOT	-100
C0QV52	190	890	488	0	0	0	1568	0	1568	1	1	1	0	0	0	1	1	1	3	C0QV52_BRAHW	eno	A0A0H0W3D6, A0A0H0XEZ9, C0QV52	Enolase	BRAHW (ATCC 49526 / WA1)	431	Catalyzes the reversible conversion of 2-phosphoglycerate into phosphoenolpyruvate. It is essential for the degradation of carbohydrates via glycolysis.	2-phospho-D-glycerate = phosphoenolpyruvate + H(2)O.	macromolecular;extracellular;cell periphery	catalytic;ion binding					Cytoplasmic	9.97	N	0.1	44	0.1	44	0.1	55	0.1	0.1	N	0.6	noTM	NOT	-100
C0R1G1	4	230	180	0	0	0	414	0	414	0	1	1	0	0	0	0	1	1	2	C0R1G1_BRAHW	BHWA1_01477	A0A0H0UKJ6, A0A0H0VCR0, A0A0H0WLP4, C0R1G1	Serine endoprotease	BRAHW (ATCC 49526 / WA1)	503			membrane	hydrolase	TMH	2.1	1.7	none	Unknown	--	N	0.2	32	0.2	11	0.4	1	0.2	0.2	N	0.5	TM	NOT	-100
A0A0H0TVD6	0	0	2	0	0	0	2	0	2	0	0	1	0	0	0	0	0	1	1	A0A0H0TVD6_BRAHO	SU45_06205	A0A0H0TVD6, A0A0H0U4H9, A0A0H0VLG2, A0A0H0X6W9	Unchar A0A0H0TVD6	BRAHW	155			0	0	SpII	15.5	10.5	18-19	Unknown	--	N	0.3	24	0.4	24	0.9	1	0.8	0.6	Y	0.6	noTM	PROBABLE	18
A0A0H0TVP4	0	301	0	0	0	0	301	0	301	0	1	0	0	0	0	0	1	0	1	A0A0H0TVP4_BRAHO	dnaK	A0A0H0TVP4, A0A0H0UVV4, A0A0H0VEQ5, A0A0H0VG89, A0A0H0VHU2, A0A0H0VRU3	Chaperone protein DnaK	BRAHW	640	Acts as a chaperone.		0	binding					Cytoplasmic	9.97	N	0.1	42	0.1	31	0.2	29	0.1	0.1	N	0.6	noTM	NOT	14
A0A0H0TW49	0	10	0	0	0	0	10	0	10	0	1	0	0	0	0	0	1	0	1	A0A0H0TW49_BRAHO	SR30_02790	A0A0H0TW49, A0A0H0UU46	Dihydroxyacetone kinase	BRAHW	203			0	transferase					Unknown	--	N	0.1	6	0.1	11	0.3	1	0.1	0.1	N	0.6	noTM	NOT	-100
A0A0H0TW77	0	0	284	0	0	0	284	0	284	0	0	1	0	0	0	0	0	1	1	A0A0H0TW77_BRAHO	SU45_05565	A0A0H0TW77, A0A0H0U846, A0A0H0UX55, A0A0H0VM70, A0A0H0WQX7, A0A0H0WVI3, A0A0H0XCK7	Lipoprotein	BRAHW	7854			extracellular	binding					Unknown	--	N	0.1	27	0.1	11	0.2	1	0.1	0.1	N	0.5	TM	NOT	-100
A0A0H0TWG3	0	3	0	0	0	0	3	0	3	0	1	0	0	0	0	0	1	0	1	A0A0H0TWG3_BRAHO	SU45_04295	A0A0H0TWG3, A0A0H0UM30, A0A0H0UPT7, A0A0H0V043	Peptidase M20	BRAHW	393			0	hydrolase					Cytoplasmic	8.96	N	0.2	28	0.1	28	0.1	2	0.1	0.1	N	0.6	noTM	NOT	-100
D8ID04	0	0	0	66	710	719	0	1495	1495	0	0	0	0	1	1	0	1	1	2	D8ID04_BRAP9	BP951000_1036	D8ID04, J9TR55, K0JMS2	V-type ATP synthase subunit A	BRAPL (ATCC BAA-1826 / 95/1000)	587			macromolecular	binding;hydrolase					Cytoplasmic	9.97	N	0.2	52	0.1	21	0.4	1	0.2	0.2	N	0.6	noTM	NOT	31
A0A0H0TWR9	16	1	6	0	0	0	23	0	23	1	0	1	0	0	0	1	0	1	2	A0A0H0TWR9_BRAHO	SU45_03930	A0A0H0TWR9, A0A0H0UJQ8, A0A0H0V3Z4	UDP pyrophosphate phosphatase (Fragment)	BRAHW	282			0	catalytic					Cytoplasmic	8.96	N	0.1	20	0.1	46	0.1	39	0.1	0.1	N	0.6	noTM	NOT	-100
A0A0H0TXF4	0	0	7	0	0	0	7	0	7	0	0	1	0	0	0	0	0	1	1	A0A0H0TXF4_BRAHO	SR30_03490	A0A0H0TXF4, A0A0H0U9S9, A0A0H0UXS8	Histidine kinase	BRAHW	798			intracellular;membrane	transferase					CytoplasmicMembrane	7.88	N	0.4	22	0.2	22	0.2	20	0.1	0.2	N	0.6	noTM	NOT	-100
J9UKA0	0	0	0	0	1001	479	0	1480	1480	0	0	0	0	1	1	0	1	1	2	J9UKA0_BRAPL	pgk	J9UKA0	Phosphoglycerate kinase	BRAPL	399		ATP + 3-phospho-D-glycerate = ADP + 3-phospho-D-glyceroyl phosphate.	cytoplasm	transferase;binding					Cytoplasmic	9.97	N	0.1	70	0.1	12	0.2	3	0.1	0.1	N	0.6	noTM	NOT	-100
A0A0H0TXU7	1	0	0	0	0	0	1	0	1	1	0	0	0	0	0	1	0	0	1	A0A0H0TXU7_BRAHO	SU45_02985	A0A0H0TXU7	Unchar A0A0H0TXU7	BRAHW	318			0	0					Unknown	--	N	0.1	54	0.1	14	0.2	5	0.2	0.2	N	0.6	noTM	NOT	-100
P32520	23	903	540	0	0	0	1466	0	1466	0	1	1	0	0	0	0	1	1	2	FLAA1_BRAHO	flaA1	A0A0H0TRE1, A0A0H0V489, C0R0T5, P32520	Flagellar filament outer layer protein flaA1	BRAHW	320	Component of the outer layer of the flagella.		other, cell projection;cell periphery	0	SpI	9.5	9.7	19-20	Periplasmic	10.00	Flagellar	0.4	20	0.6	20	1	13	0.9	0.8	Y	0.6	noTM	NOT	-100
D8ICL6	0	0	0	0	171	1277	0	1448	1448	0	0	0	0	1	1	0	1	1	2	D8ICL6_BRAP9	ppsA2	D8ICL6, J9UR38, K0JMP4	Pyruvate phosphate dikinase	BRAPL (ATCC BAA-1826 / 95/1000)	1021			0	transferase;binding					Cytoplasmic	9.97	N	0.1	34	0.1	18	0.2	18	0.1	0.1	N	0.6	noTM	NOT	-100
C0QW98	23	495	920	0	0	0	1438	0	1438	0	1	1	0	0	0	0	1	1	2	C0QW98_BRAHW	fadE	C0QW98	Acyl-CoA dehydrogenase	BRAHW (ATCC 49526 / WA1)	639			0	binding;catalytic;ion binding					Cytoplasmic	9.97	N	0.1	20	0.1	11	0.1	2	0.1	0.1	N	0.6	noTM	NOT	-100
D8IAA0	0	0	0	1177	95	142	0	1414	1414	0	0	0	1	1	1	1	1	1	3	D8IAA0_BRAP9	groS	D8IAA0, J9UU75, K0JKG9	10 kDa chaperonin	BRAPL (ATCC BAA-1826 / 95/1000)	88	Binds to Cpn60 in the presence of Mg-ATP and suppresses the ATPase activity of the latter.		cytoplasm	binding					Cytoplasmic	9.26	N	0.1	18	0.1	33	0.1	1	0.1	0.1	N	0.6	noTM	NOT	-100
A0A0H0TYS2	0	1	0	0	0	0	1	0	1	0	1	0	0	0	0	0	1	0	1	A0A0H0TYS2_BRAHO	SU46_07825	A0A0H0TYS2, A0A0H0U9B5, A0A0H0UPJ0, A0A0H0VB43, A0A0H0VJE5	Aminoglycoside 6'-acetyltransferase	BRAHW	172			0	transferase					Cytoplasmic	8.96	N	0.1	31	0.1	31	0.1	28	0.1	0.1	N	0.6	noTM	NOT	-100
C0QWX5	159	706	460	0	0	0	1325	0	1325	1	1	1	0	0	0	1	1	1	3	RL7_BRAHW	rplL	A0A0H0XA53, C0QWX5	50S ribosomal protein L7/L12	BRAHW (ATCC 49526 / WA1)	128	Forms part of the ribosomal stalk which helps the ribosome interact with GTP-bound translation factors. Is thus essential for accurate translation.		ribosome	structural molecule					Unknown	--	N	0.1	36	0.2	51	0.6	43	0.2	0.2	N	0.6	noTM	NOT	-100
A0A0H0TZD8	2	1	0	0	0	0	3	0	3	1	1	0	0	0	0	1	1	0	2	A0A0H0TZD8_BRAHO	rpmH	A0A0H0TZD8	50S ribosomal protein L34	BRAHW	47			ribosome	structural molecule					Cytoplasmic	9.26	N	0.1	28	0.2	11	0.5	1	0.4	0.3	N	0.6	noTM	NOT	-100
D8IFX8	0	0	0	9	747	545	0	1301	1301	0	0	0	0	1	1	0	1	1	2	D8IFX8_BRAP9	tpx	D8IFX8, J9UV33, K0JFG9	Thiol peroxidase	BRAPL (ATCC BAA-1826 / 95/1000)	165			0	antioxidant					Periplasmic	9.44	N	0.1	24	0.1	24	0.1	21	0.1	0.1	N	0.6	noTM	NOT	-100
A0A0H0U040	0	0	12	0	0	0	12	0	12	0	0	1	0	0	0	0	0	1	1	A0A0H0U040_BRAHO	SU45_02275	A0A0H0U040, A0A0H0XGD7	Unchar A0A0H0U040	BRAHW	240			0	0					Cytoplasmic	8.96	N	0.1	64	0.1	11	0.2	3	0.1	0.1	N	0.6	noTM	NOT	-100
C0QV71	209	417	668	0	0	0	1294	0	1294	1	1	1	0	0	0	1	1	1	3	C0QV71_BRAHW	etfA	A0A0H0UWP8, A0A0H0VH59, C0QV71	Electron transfer flavoprotein alpha subunit	BRAHW (ATCC 49526 / WA1)	339			0	binding;electron carrier					Cytoplasmic	8.96	N	0.1	56	0.1	56	0.1	49	0.1	0.1	N	0.6	noTM	NOT	-100
A0A0H0U0N2	1	0	0	0	0	0	1	0	1	1	0	0	0	0	0	1	0	0	1	A0A0H0U0N2_BRAHO	SU45_01410	A0A0H0U0N2, A0A0H0UD52, A0A0H0UGK9, A0A0H0UU79	Unchar A0A0H0U0N2	BRAHW	719			0	0					Cytoplasmic	8.96	N	0.1	30	0.1	34	0.1	27	0.1	0.1	N	0.6	noTM	NOT	-100
A0A0H0U0P3	0	7	0	0	0	0	7	0	7	0	1	0	0	0	0	0	1	0	1	A0A0H0U0P3_BRAHO	SU45_01490	A0A0H0U0P3	Unchar A0A0H0U0P3	BRAHW	135			0	0					Unknown	--	N	0.1	47	0.1	47	0.2	1	0.1	0.1	N	0.6	noTM	NOT	-100
C0QW99	9	697	564	0	0	0	1270	0	1270	0	1	1	0	0	0	0	1	1	2	C0QW99_BRAHW	BHWA1_02229	A0A0H0W920, C0QW99	Putative flavoprotein	BRAHW (ATCC 49526 / WA1)	404			0	binding;ion binding;electron carrier;catalytic					Cytoplasmic	9.97	N	0.1	56	0.1	15	0.2	8	0.1	0.1	N	0.6	noTM	NOT	-100
A0A0H0U0V2	0	0	5	0	0	0	5	0	5	0	0	1	0	0	0	0	0	1	1	A0A0H0U0V2_BRAHO	SU43_09305	A0A0H0U0V2, A0A0H0U6W8, A0A0H0UR46, A0A0H0UY38, A0A0H0WCJ6, A0A0H0XFX5	Ankyrin	BRAHW	192			0	0	SpII	11	11.2	18-19	Cytoplasmic	8.96	N	0.2	21	0.5	21	0.9	11	0.9	0.7	Y	0.6	noTM	PROBABLE	18
D8IBJ9	0	0	0	294	618	343	0	1255	1255	0	0	0	1	1	1	1	1	1	3	D8IBJ9_BRAP9	trx	D8IBJ9, J9UDH2, K0JK13	Thioredoxin	BRAPL (ATCC BAA-1826 / 95/1000)	105			other	catalytic					Cytoplasmic	9.97	N	0.1	35	0.1	35	0.1	5	0.1	0.1	N	0.6	noTM	NOT	-100
A0A0H0U1E9	0	17	0	0	0	0	17	0	17	0	1	0	0	0	0	0	1	0	1	A0A0H0U1E9_BRAHO	SU45_02070	A0A0H0U1E9, A0A0H0VCS3, A0A0H0VP90, A0A0H0VU25	Aminoacyl-histidine dipeptidase	BRAHW	479			0	hydrolase					Cytoplasmic	8.96	N	0.1	43	0.1	30	0.1	24	0.1	0.1	N	0.6	noTM	NOT	-100
A0A0H0U1N0	0	0	8	0	0	0	8	0	8	0	0	1	0	0	0	0	0	1	1	A0A0H0U1N0_BRAHO	SU45_05525	A0A0H0U1N0, A0A0H0UAL3, A0A0H0V7L8, A0A0H0WKD0, A0A0H0WXA7, A0A0H0X0X6	Sulfurtransferase	BRAHW	342			0	transferase					Cytoplasmic	8.96	N	0.1	34	0.1	34	0.1	53	0.1	0.1	N	0.6	noTM	NOT	-100
A0A0H0TXR2	55	429	740	0	0	0	1224	0	1224	0	1	1	0	0	0	0	1	1	2	A0A0H0TXR2_BRAHO	SZ42_09360	A0A0H0TXR2, A0A0H0XA19	Methyl-galactoside ABC transporter substrate-binding protein	BRAHW	350			0	0	SpII	15.6	6.2	21-22	Periplasmic	10.00	N	0.2	22	0.5	22	1	18	1	0.7	Y	0.6	noTM	PROBABLE	21
A0A0H0U216	0	0	10	0	0	0	10	0	10	0	0	1	0	0	0	0	0	1	1	A0A0H0U216_BRAHO	SR30_06085	A0A0H0U216, A0A0H0U9I7, A0A0H0WX69	Multidrug ABC transporter ATPase	BRAHW	316			0	binding;hydrolase					Cytoplasmic	9.12	N	0.2	27	0.1	27	0.2	2	0.1	0.1	N	0.6	noTM	NOT	-100
D8IBC5	0	0	0	121	619	483	0	1223	1223	0	0	0	1	1	1	1	1	1	3	D8IBC5_BRAP9	BP951000_0445	D8IBC5, J9UK83, K0JGE0	Glutamate synthase	BRAPL (ATCC BAA-1826 / 95/1000)	465			0	binding;catalytic					Cytoplasmic	9.97	N	0.1	21	0.1	21	0.1	10	0.1	0.1	N	0.6	noTM	NOT	-100
A0A0H0U284	0	1	0	0	0	0	1	0	1	0	1	0	0	0	0	0	1	0	1	A0A0H0U284_BRAHO	SU45_03925	A0A0H0U284, A0A0H0V3Z1, A0A0H0XC36	Unchar A0A0H0U284	BRAHW	93			0	0					Unknown	--	N	0.1	57	0.1	47	0.1	40	0.1	0.1	N	0.6	noTM	NOT	-100
A0A0H0U2C0	0	6	0	0	0	0	6	0	6	0	1	0	0	0	0	0	1	0	1	A0A0H0U2C0_BRAHO	SU46_05280	A0A0H0U2C0, A0A0H0V159	Thioredoxin reductase	BRAHW	310		Thioredoxin + NADP(+) = thioredoxin disulfide + NADPH.	cytoplasm	antioxidant					Cytoplasmic	9.97	N	0.1	28	0.1	11	0.1	3	0.1	0.1	N	0.5	TM	NOT	-100
A0A0H0U2M4	0	8	0	0	0	0	8	0	8	0	1	0	0	0	0	0	1	0	1	A0A0H0U2M4_BRAHO	SU46_06155	A0A0H0U2M4, A0A0H0VG95	Unchar A0A0H0U2M4	BRAHW	647			0	transferase;binding					Cytoplasmic	8.96	N	0.1	42	0.1	24	0.1	13	0.1	0.1	N	0.6	noTM	NOT	-100
D8IC40	0	0	0	0	484	727	0	1211	1211	0	0	0	0	1	1	0	1	1	2	D8IC40_BRAP9	BP951000_0714	D8IC40	Putative flavoprotein	BRAPL (ATCC BAA-1826 / 95/1000)	403			0	binding;ion binding;electron carrier;catalytic					Cytoplasmic	9.97	N	0.1	56	0.1	15	0.2	8	0.1	0.1	N	0.6	noTM	NOT	-100
A0A0H0U2S4	0	0	132	0	0	0	132	0	132	0	0	1	0	0	0	0	0	1	1	A0A0H0U2S4_BRAHO	SU46_04935	A0A0H0U2S4	Phosphoenolpyruvate-protein phosphotransferase	BRAHW	581	General (non sugar-specific) component of the phosphoenolpyruvate-dependent sugar phosphotransferase system (sugar PTS). This major carbohydrate active-transport system catalyzes the phosphorylation of incoming sugar substrates concomitantly with their translocation across the cell membrane. Enzyme I transfers the phosphoryl group from phosphoenolpyruvate (PEP) to the phosphoryl carrier protein (…	Phosphoenolpyruvate + protein L-histidine = pyruvate + protein N(pi)-phospho-L-histidine.	0	transferase					Cytoplasmic	9.97	N	0.1	26	0.1	11	0.2	2	0.1	0.1	N	0.6	noTM	NOT	31
A0A0H0U2S8	0	17	0	0	0	0	17	0	17	0	1	0	0	0	0	0	1	0	1	A0A0H0U2S8_BRAHO	SR30_01685	A0A0H0U2S8, A0A0H0USF5	Flagellar hook protein FlgE	BRAHW	441			other, cell projection	0					Extracellular	10.00	N	0.1	8	0.1	16	0.2	15	0.2	0.2	N	0.6	noTM	NOT	-100
C0QV73	133	444	606	0	0	0	1183	0	1183	1	1	1	0	0	0	1	1	1	3	C0QV73_BRAHW	acaD	A0A0H0WA29, C0QV73	Acyl-CoA dehydrogenase	BRAHW (ATCC 49526 / WA1)	367			0	binding;catalytic					Cytoplasmic	9.26	N	0.1	59	0.1	25	0.1	19	0.1	0.1	N	0.6	noTM	NOT	-100
C0QWX7	47	638	471	0	0	0	1156	0	1156	0	1	1	0	0	0	0	1	1	2	C0QWX7_BRAHW	rpoC	A0A0H0V036, A0A0H0W6Q6, A0A0H0WGA7, A0A0H0WGD9, A0A0H0X3A4, A0A0H0XFM2, C0QWX7	DNA-directed RNA polymerase subunit beta'	BRAHW (ATCC 49526 / WA1)	1400	DNA-dependent RNA polymerase catalyzes the transcription of DNA into RNA using the four ribonucleoside triphosphates as substrates.	Nucleoside triphosphate + RNA(n) = diphosphate + RNA(n+1).	0	transferase;binding					Cytoplasmic	9.97	N	0.1	21	0.1	34	0.2	25	0.1	0.1	N	0.6	noTM	NOT	-100
D8I9Q8	0	0	0	0	195	0	0	195	195	0	0	0	0	1	0	0	1	0	1	D8I9Q8_BRAP9	BP951000_0016	D8I9Q8	Unchar D8I9Q8	BRAPL (ATCC BAA-1826 / 95/1000)	532			membrane	0	SpII	5.6	5.8	17-18	Periplasmic	9.44	N	0.2	25	0.3	25	0.4	3	0.3	0.3	N	0.5	TM	PROBABLE	17
C0QWX6	16	647	431	0	0	0	1094	0	1094	0	1	1	0	0	0	0	1	1	2	C0QWX6_BRAHW	rpoB	A0A0H0UH75, A0A0H0UJJ9, A0A0H0V0S3, A0A0H0VQJ6, A0A0H0WFB5, C0QWX6	DNA-directed RNA polymerase subunit beta	BRAHW (ATCC 49526 / WA1)	1173	DNA-dependent RNA polymerase catalyzes the transcription of DNA into RNA using the four ribonucleoside triphosphates as substrates.	Nucleoside triphosphate + RNA(n) = diphosphate + RNA(n+1).	0	transferase;binding					Cytoplasmic	9.97	N	0.1	3	0.1	27	0.1	2	0.1	0.1	N	0.6	noTM	NOT	-100
C0R135	47	44	282	0	0	0	373	0	373	1	1	1	0	0	0	1	1	1	3	C0R135_BRAHW	ftsH	A0A0H0UQ89, A0A0H0VZR8, C0R135	ATP-dependent zinc metalloprotease FtsH	BRAHW (ATCC 49526 / WA1)	698	Acts as a processive, ATP-dependent zinc metallopeptidase for both cytoplasmic and membrane proteins. Plays a role in the quality control of integral membrane proteins.		membrane	binding;ion binding;hydrolase	TMH	1.7	1.3	none	CytoplasmicMembrane	10.00	N	0.2	48	0.2	48	0.4	1	0.2	0.2	N	0.5	TM	NOT	-100
C0QY68	25	68	217	0	0	0	310	0	310	1	1	1	0	0	0	1	1	1	3	C0QY68_BRAHW	mcpB	A0A0H0UF16, A0A0H0UJ58, A0A0H0V8P8, A0A0H0VZ20, A0A0H0WKB9, A0A0H0WVP3, C0QY68	Methyl-accepting chemotaxis protein McpB	BRAHW (ATCC 49526 / WA1)	688			membrane	signal transducer	TMH	-0.1	0.1	none	CytoplasmicMembrane	9.82	N	0.1	30	0.1	30	0.2	1	0.1	0.1	N	0.5	TM	NOT	-100
A0A0H0U4I6	0	1	0	0	0	0	1	0	1	0	1	0	0	0	0	0	1	0	1	A0A0H0U4I6_BRAHO	SU46_01670	A0A0H0U4I6, A0A0H0U6N1, A0A0H0UGL7, A0A0H0USK3, A0A0H0W1S5, A0A0H0WDQ2, A0A0H0XL97	Terminase	BRAHW	456			0	0					Cytoplasmic	8.96	N	0.1	16	0.1	16	0.1	8	0.1	0.1	N	0.6	noTM	NOT	-100
A0A0H0U4R2	0	0	14	0	0	0	14	0	14	0	0	1	0	0	0	0	0	1	1	A0A0H0U4R2_BRAHO	SU43_12870	A0A0H0U4R2, A0A0H0UXW8, A0A0H0XAB6	Ankyrin	BRAHW	565			0	0	SpII	18.6	7.6	19-20	Unknown	--	N	0.2	22	0.5	22	0.9	18	0.9	0.7	Y	0.6	noTM	PROBABLE	19
C0QW82	622	255	210	0	0	0	1087	0	1087	1	1	1	0	0	0	1	1	1	3	C0QW82_BRAHW	rbr	A0A0H0XBC4, C0QW82	Rubrerythrin	BRAHW (ATCC 49526 / WA1)	178			0	catalytic;ion binding					Cytoplasmic	8.96	N	0.1	24	0.1	54	0.1	43	0.1	0.1	N	0.6	noTM	NOT	-100
D8IC39	0	0	0	9	212	852	0	1073	1073	0	0	0	0	1	1	0	1	1	2	D8IC39_BRAP9	fadE	D8IC39	Acyl-CoA dehydrogenase, short-chain specific	BRAPL (ATCC BAA-1826 / 95/1000)	641			0	binding;catalytic;ion binding					Cytoplasmic	9.97	N	0.1	20	0.1	20	0.1	9	0.1	0.1	N	0.6	noTM	NOT	-100
A0A0H0U5C8	0	0	8	0	0	0	8	0	8	0	0	1	0	0	0	0	0	1	1	A0A0H0U5C8_BRAHO	SU45_01260	A0A0H0U5C8, A0A0H0UD24, A0A0H0UU53, A0A0H0VBV3	Unchar A0A0H0U5C8	BRAHW	241			0	0					Cytoplasmic	8.96	N	0.1	54	0.1	11	0.2	1	0.1	0.1	N	0.6	noTM	NOT	-100
A0A0H0U684	1	0	3	0	0	0	4	0	4	1	0	1	0	0	0	1	0	1	2	A0A0H0U684_BRAHO	SU45_00535	A0A0H0U684	Radical SAM protein (Fragment)	BRAHW	332			0	binding;catalytic					Cytoplasmic	8.96	N	0.1	32	0.1	57	0.1	47	0.1	0.1	N	0.6	noTM	NOT	-100
C0QWX2	898	87	82	0	0	0	1067	0	1067	1	1	1	0	0	0	1	1	1	3	RL11_BRAHW	rplK	A0A0H0XFL7, C0QWX2	50S ribosomal protein L11	BRAHW (ATCC 49526 / WA1)	140	Forms part of the ribosomal stalk which helps the ribosome interact with GTP-bound translation factors.		ribosome	structural molecule;binding					Cytoplasmic	9.26	N	0.1	21	0.1	11	0.2	2	0.2	0.2	N	0.6	noTM	NOT	-100
A0A0H0U6I3	2	0	0	0	0	0	2	0	2	1	0	0	0	0	0	1	0	0	1	A0A0H0U6I3_BRAHO	tal	A0A0H0U6I3	Probable transaldolase	BRAHW	217	Transaldolase is important for the balance of metabolites in the pentose-phosphate pathway.	Sedoheptulose 7-phosphate + D-glyceraldehyde 3-phosphate = D-erythrose 4-phosphate + D-fructose 6-phosphate.	cytoplasm	transferase					Cytoplasmic	9.97	N	0.2	34	0.1	34	0.1	31	0.1	0.1	N	0.6	noTM	NOT	22
A0A0H0U775	3	0	0	0	0	0	3	0	3	1	0	0	0	0	0	1	0	0	1	A0A0H0U775_BRAHO	SU43_09585	A0A0H0U775, A0A0H0UE31, A0A0H0UJR5, A0A0H0V3W5, A0A0H0VB73, A0A0H0VDW0, A0A0H0XEM2	Beta-N-acetylhexosaminidase	BRAHW	366		Hydrolysis of terminal non-reducing N-acetyl-D-hexosamine residues in N-acetyl-beta-D-hexosaminides.	0	hydrolase	SpII	2.2	2.4	27-28	Cytoplasmic	9.97	N	0.1	32	0.2	32	0.4	29	0.3	0.2	N	0.5	TM	PROBABLE	27
A0A0H0U7Y4	0	11	0	0	0	0	11	0	11	0	1	0	0	0	0	0	1	0	1	A0A0H0U7Y4_BRAHO	SR30_11930	A0A0H0U7Y4, A0A0H0UV90, A0A0H0VIZ8	Peptidase	BRAHW	451			0	hydrolase					Cytoplasmic	9.97	N	0.1	51	0.1	51	0.1	43	0.1	0.1	N	0.6	noTM	NOT	-100
A0A0H0U836	0	64	0	0	0	0	64	0	64	0	1	0	0	0	0	0	1	0	1	A0A0H0U836_BRAHO	SR30_12890	A0A0H0U836, A0A0H0UF98, A0A0H0UYC1	Molybdate metabolism regulator	BRAHW	1108			0	0					Unknown	--	N	0.1	64	0.1	11	0.2	2	0.1	0.1	N	0.6	noTM	NOT	-100
A0A0H0U897	1	0	0	0	0	0	1	0	1	1	0	0	0	0	0	1	0	0	1	A0A0H0U897_BRAHO	SU46_01115	A0A0H0U897	ADP-heptose--LPS heptosyltransferase	BRAHW	427			0	transferase					Unknown	--	N	0.1	62	0.1	29	0.3	28	0.2	0.2	N	0.6	noTM	NOT	-100
C0QXS8	24	478	514	0	0	0	1016	0	1016	0	1	1	0	0	0	0	1	1	2	C0QXS8_BRAHW	nox	A0A089MVK6, A0A089MX05, A0A089MZD5, A0A089MZE0, A0A089N1G7, A0A089N1H3, A0A089P9E7, C0QXS8, Q59917, Q9R907, Q9R908	DH oxidase	BRAHW (ATCC 49526 / WA1)	452			other	binding;catalytic					Cytoplasmic	9.97	N	0.1	54	0.2	12	0.5	10	0.3	0.2	N	0.6	noTM	NOT	-100
D8ICV2	0	0	0	31	499	473	0	1003	1003	0	0	0	0	1	1	0	1	1	2	D8ICV2_BRAP9	gpmA	D8ICV2, J9TRI1, K0JHQ3	2,3-bisphosphoglycerate-dependent phosphoglycerate mutase	BRAPL (ATCC BAA-1826 / 95/1000)	248	Catalyzes the interconversion of 2-phosphoglycerate and 3-phosphoglycerate.	2-phospho-D-glycerate = 3-phospho-D-glycerate.	0	catalytic					Cytoplasmic	8.96	N	0.1	25	0.1	11	0.2	7	0.1	0.1	N	0.6	noTM	NOT	-100
D8IBB7	0	0	0	3	838	149	0	990	990	0	0	0	0	1	1	0	1	1	2	D8IBB7_BRAP9	BP951000_0437	D8IBB7, J9USN1, K0JJS8	Peptidase C14, caspase catalytic subunit p20	BRAPL (ATCC BAA-1826 / 95/1000)	248			0	0	SpI	12.6	12.8	25-26	Unknown	--	N	0.5	22	0.7	22	1	19	0.9	0.8	Y	0.6	noTM	NOT	-100
C0QWH1	88	546	325	0	0	0	959	0	959	1	1	1	0	0	0	1	1	1	3	C0QWH1_BRAHW	BHWA1_00110	A0A0H0TQP4, C0QWH1	Acetyl-CoA acetyltransferase	BRAHW (ATCC 49526 / WA1)	406			0	transferase	SpI	2.6	2.8	34-35	Cytoplasmic	9.97	N	0.1	20	0.3	20	0.9	18	0.7	0.5	N	0.6	noTM	NOT	21
D8IBY6	0	0	0	6	598	349	0	953	953	0	0	0	0	1	1	0	1	1	2	D8IBY6_BRAP9	flaA	D8IBY6, J9UWR4, K0JH04, Q5XPB3	Flagellar filament outer layer protein, FlaA	BRAPL (ATCC BAA-1826 / 95/1000)	316			cell periphery	0	SpI	14.9	15.1	19-20	Periplasmic	10.00	Flagellar	0.5	20	0.7	20	1	14	0.9	0.8	Y	0.6	noTM	NOT	-100
A0A0H0U9V2	0	0	0	0	0	0	0	0	0	0	0	0	0	0	0	0	0	0	0	A0A0H0U9V2_BRAHO	SR30_11165	A0A0H0U9V2, A0A0H0VT92, A0A0H0WBT7	Unchar A0A0H0U9V2	BRAHW	336			0	0					Cytoplasmic	8.96	N	0.1	52	0.1	52	0.2	44	0.1	0.1	N	0.6	noTM	NOT	-100
A0A0H0UA07	0	1	0	0	0	0	1	0	1	0	1	0	0	0	0	0	1	0	1	A0A0H0UA07_BRAHO	hisF	A0A0H0UA07, A0A0H0UDE9	Imidazole glycerol phosphate synthase subunit HisF	BRAHW	251	IGPS catalyzes the conversion of PRFAR and glutamine to IGP, AICAR and glutamate. The HisF subunit catalyzes the cyclization activity that produces IGP and AICAR from PRFAR using the ammonia provided by the HisH subunit (By similarity).	5-[(5-phospho-1-deoxyribulos-1-ylamino)methylideneamino]-1-(5-phosphoribosyl)imidazole-4-carboxamide + L-glutamine = imidazole-glycerol phosphate + 5-aminoimidazol-4-carboxamide ribonucleotide + L-glutamate + H(2)O.	cytoplasm	transferase;catalytic					Unknown	--	N	0.1	45	0.1	21	0.1	1	0.1	0.1	N	0.6	noTM	NOT	-100
A0A0H0UAM3	1	0	0	0	0	0	1	0	1	1	0	0	0	0	0	1	0	0	1	A0A0H0UAM3_BRAHO	SU46_00950	A0A0H0UAM3	Unchar A0A0H0UAM3	BRAHW	585			membrane	0					CytoplasmicMembrane	10.00	N	0.1	23	0.1	11	0.2	1	0.2	0.2	N	0.6	noTM	NOT	-100
C0QXP7	691	151	102	0	0	0	944	0	944	1	1	1	0	0	0	1	1	1	3	C0QXP7_BRAHW	pfkA	A0A0H0VNN6, C0QXP7	ATP-dependent 6-phosphofructokinase	BRAHW (ATCC 49526 / WA1)	326	Catalyzes the phosphorylation of D-fructose 6-phosphate to fructose 1,6-bisphosphate by ATP, the first committing step of glycolysis.	ATP + D-fructose 6-phosphate = ADP + D-fructose 1,6-bisphosphate.	cytoplasm	transferase;binding;ion binding					Cytoplasmic	9.97	N	0.1	33	0.1	22	0.2	15	0.1	0.1	N	0.6	noTM	NOT	-100
A0A0H0UBV3	0	36	0	0	0	0	36	0	36	0	1	0	0	0	0	0	1	0	1	A0A0H0UBV3_BRAHO	valS	A0A0H0UBV3, A0A0H0V0X8, A0A0H0W853, A0A0H0XEQ2	Valine--tRNA ligase	BRAHW	884	Catalyzes the attachment of valine to tRNA(Val). As ValRS can inadvertently accommodate and process structurally similar amino acids such as threonine, to avoid such errors, it has a "posttransfer" editing activity that hydrolyzes mischarged Thr-tRNA(Val) in a tRNA-dependent manner.	ATP + L-valine + tRNA(Val) = AMP + diphosphate + L-valyl-tRNA(Val).	cytoplasm	binding;catalytic;hydrolase					Cytoplasmic	9.97	N	0.1	55	0.1	51	0.1	9	0.1	0.1	N	0.6	noTM	NOT	-100
A0A0H0UCA8	0	37	0	0	0	0	37	0	37	0	1	0	0	0	0	0	1	0	1	A0A0H0UCA8_BRAHO	murA	A0A0H0UCA8, A0A0H0VKT8	UDP-N-acetylglucosamine 1-carboxyvinyltransferase	BRAHW	425	Cell wall formation. Adds enolpyruvyl to UDP-N-acetylglucosamine.	Phosphoenolpyruvate + UDP-N-acetyl-alpha-D-glucosamine = phosphate + UDP-N-acetyl-3-O-(1-carboxyvinyl)-alpha-D-glucosamine.	cytoplasm	transferase					Cytoplasmic	9.97	N	0.2	25	0.2	25	0.5	30	0.2	0.2	N	0.6	noTM	NOT	-100
K0JFU5	0	0	0	0	624	289	0	913	913	0	0	0	0	1	1	0	1	1	2	K0JFU5_BRAPL	WESB_0066	K0JFU5	Trigger factorg protein	BRAPL	436			0	0					Cytoplasmic	8.96	N	0.1	31	0.1	31	0.1	30	0.1	0.1	N	0.6	noTM	NOT	-100
A0A0H0UCI4	0	1	0	0	0	0	1	0	1	0	1	0	0	0	0	0	1	0	1	A0A0H0UCI4_BRAHO	SR30_09605	A0A0H0UCI4, A0A0H0UZ30, A0A0H0W4Z9	Unchar A0A0H0UCI4	BRAHW	562			0	0					Cytoplasmic	8.96	N	0.1	42	0.1	70	0.1	58	0.1	0.1	N	0.6	noTM	NOT	-100
D8IEY5	0	0	0	0	0	140	0	140	140	0	0	0	0	0	1	0	0	1	1	D8IEY5_BRAP9	mglA	D8IEY5, K0JF89	Galactose/methyl galactoside import ATP-binding protein MglA	BRAPL (ATCC BAA-1826 / 95/1000)	500	Part of the ABC transporter complex MglABC involved in galactose/methyl galactoside import. Responsible for energy coupling to the transport system.	ATP + H(2)O + monosaccharide(Out) = ADP + phosphate + monosaccharide(In).	membrane	transporter;binding;hydrolase					CytoplasmicMembrane	10.00	N	0.2	23	0.1	23	0.1	20	0.1	0.1	N	0.6	noTM	NOT	-100
A0A0H0UDC3	0	4	0	0	0	0	4	0	4	0	1	0	0	0	0	0	1	0	1	A0A0H0UDC3_BRAHO	SR30_11445	A0A0H0UDC3	Unchar A0A0H0UDC3	BRAHW	215			0	0					Unknown	--	N	0.1	20	0.1	20	0.1	11	0.1	0.1	N	0.6	noTM	NOT	-100
D8IBS0	0	0	0	4	498	404	0	906	906	0	0	0	0	1	1	0	1	1	2	D8IBS0_BRAP9	dnaK	D8IBS0, J9UD35, K0JLQ0	Chaperone protein DnaK	BRAPL (ATCC BAA-1826 / 95/1000)	621	Acts as a chaperone.		0	binding					Cytoplasmic	9.97	N	0.1	24	0.1	13	0.2	4	0.2	0.1	N	0.6	noTM	NOT	-100
C0QV72	108	283	497	0	0	0	888	0	888	1	1	1	0	0	0	1	1	1	3	C0QV72_BRAHW	etfB	A0A0H0U588, C0QV72	Electron transfer flavoprotein beta subunit	BRAHW (ATCC 49526 / WA1)	261			0	electron carrier					Cytoplasmic	8.96	N	0.1	69	0.1	69	0.1	11	0.1	0.1	N	0.6	noTM	NOT	-100
D8IFZ8	0	0	0	498	209	175	0	882	882	0	0	0	1	1	1	1	1	1	3	D8IFZ8_BRAP9	rbr	D8IFZ8, J9TYP6, K0JFH3	Rubrerythrin	BRAPL (ATCC BAA-1826 / 95/1000)	195			0	catalytic;ion binding					Cytoplasmic	8.96	N	0.3	37	0.2	37	0.2	1	0.2	0.2	N	0.6	noTM	NOT	-100
A0A0H0UED7	0	0	233	0	0	0	233	0	233	0	0	1	0	0	0	0	0	1	1	A0A0H0UED7_BRAHO	SU43_04845	A0A0H0UED7	Lipoprotein	BRAHW	7854			extracellular	binding					Unknown	--	N	0.1	27	0.1	11	0.2	1	0.1	0.1	N	0.5	TM	NOT	-100
A0A0H0UET1	0	28	0	0	0	0	28	0	28	0	1	0	0	0	0	0	1	0	1	A0A0H0UET1_BRAHO	SR30_11340	A0A0H0UET1, A0A0H0VG33	Sugar-binding protein	BRAHW	683			0	0	SpI	3.1	3.3	23-24	Unknown	--	N	0.2	24	0.3	24	0.6	2	0.4	0.3	N	0.5	TM	NOT	-100
D8IDC2	0	0	0	2	578	263	0	843	843	0	0	0	0	1	1	0	1	1	2	D8IDC2_BRAP9	BP951000_1156	D8IDC2	Unchar D8IDC2	BRAPL (ATCC BAA-1826 / 95/1000)	563			0	0	SpI	8.6	8.8	23-24	OuterMembrane	9.93	N	0.3	24	0.5	24	0.9	20	0.9	0.7	Y	0.6	noTM	NOT	-100
A0A0H0UF34	0	0	42	0	0	0	42	0	42	0	0	1	0	0	0	0	0	1	1	A0A0H0UF34_BRAHO	SR30_08775	A0A0H0UF34, A0A0H0UQR1, A0A0H0UZ48, A0A0H0V5L6, A0A0H0VNH8, A0A0H0W549	Adenylosuccinate synthetase	BRAHW	427		GTP + IMP + L-aspartate = GDP + phosphate + N(6)-(1,2-dicarboxyethyl)-AMP.	cytoplasm	binding;catalytic;ion binding					Cytoplasmic	9.97	N	0.1	40	0.1	43	0.2	39	0.1	0.1	N	0.6	noTM	NOT	26
D8IC16	0	0	0	7	504	322	0	833	833	0	0	0	0	1	1	0	1	1	2	D8IC16_BRAP9	ptsN	D8IC16, J9UWV2, K0JKF5	Phosphotransferase system mannitol/fructose-specific IIA domain protein	BRAPL (ATCC BAA-1826 / 95/1000)	272			0	transferase;transporter					Cytoplasmic	9.97	N	0.1	50	0.1	50	0.1	40	0.1	0.1	N	0.6	noTM	NOT	-100
A0A0H0UFL7	0	109	0	0	0	0	109	0	109	0	1	0	0	0	0	0	1	0	1	A0A0H0UFL7_BRAHO	pgi	A0A0H0UFL7, A0A0H0WCH3	Glucose-6-phosphate isomerase	BRAHW	443		D-glucose 6-phosphate = D-fructose 6-phosphate.	cytoplasm	catalytic					Cytoplasmic	9.97	N	0.1	53	0.1	29	0.1	1	0.1	0.1	N	0.6	noTM	NOT	-100
A0A0H0UFQ4	0	1	0	0	0	0	1	0	1	0	1	0	0	0	0	0	1	0	1	A0A0H0UFQ4_BRAHO	SU43_04675	A0A0H0UFQ4, A0A0H0WIF0, A0A0H0XDH3	Unchar A0A0H0UFQ4	BRAHW	316			0	0					Cytoplasmic	8.96	N	0.1	41	0.1	70	0.1	56	0.1	0.1	N	0.6	noTM	NOT	-100
C0QWY9	90	491	246	0	0	0	827	0	827	1	1	1	0	0	0	1	1	1	3	FLAAL_BRAHW	flaAL	A0A0H0XM61, C0QWY9	Putative flagellar filament outer layer-like protein	BRAHW (ATCC 49526 / WA1)		Might be part of the flagella.		other, cell projection;cell periphery	0					Unknown	--	N	0.1	46	0.1	46	0.1	10	0.1	0.1	N	0.6	noTM	NOT	-100
A0A0H0UG22	0	0	39	0	0	0	39	0	39	0	0	1	0	0	0	0	0	1	1	A0A0H0UG22_BRAHO	SZ47_09635	A0A0H0UG22	Phosphate starvation protein PhoH	BRAHW	451			0	binding					Cytoplasmic	9.97	N	0.1	31	0.1	11	0.2	1	0.1	0.1	N	0.6	noTM	NOT	-100
A4GEI4	1	366	436	0	0	0	803	0	803	0	1	1	0	0	0	0	1	1	2	A4GEI4_BRAHO	nox	A0A089MVK6, A0A089MX05, A0A089MX13, A0A089MZD5, A0A089MZE0, A0A089N1G7, A0A089N1H3, A0A089P9E1, A0A089P9E7, A4GEI4, C0QXS8, F1B294, Q59917, Q9R907, Q9R908, S4UT19, T1W149	NADH oxidase (Fragment)	BRAHW	297			0	catalytic					Cytoplasmic	9.97	N	0.1	21	0.1	39	0.1	30	0.1	0.1	N	0.6	noTM	NOT	-100
A0A0H0UGA3	0	0	2	0	0	0	2	0	2	0	0	1	0	0	0	0	0	1	1	A0A0H0UGA3_BRAHO	SU43_08230	A0A0H0UGA3, A0A0H0VGQ1	2-dehydro-3-deoxyphosphooctonate aldolase	BRAHW	271		Phosphoenolpyruvate + D-arabinose 5-phosphate + H(2)O = 2-dehydro-3-deoxy-D-octonate 8-phosphate + phosphate.	cytoplasm	transferase					Cytoplasmic	9.97	N	0.1	58	0.1	11	0.2	3	0.2	0.1	N	0.6	noTM	NOT	21
A0A0H0UGA4	0	0	10	0	0	0	10	0	10	0	0	1	0	0	0	0	0	1	1	A0A0H0UGA4_BRAHO	SR30_08890	A0A0H0UGA4, A0A0H0V3Y7, A0A0H0VM43	Cell envelope biogenesis protein OmpA	BRAHW	213			0	0	SpII	22	17.2	17-18	Cytoplasmic	8.96	N	0.2	26	0.4	20	1	11	0.9	0.6	Y	0.6	noTM	PROBABLE	17
A0A0H0UGE7	0	32	0	0	0	0	32	0	32	0	1	0	0	0	0	0	1	0	1	A0A0H0UGE7_BRAHO	SR30_08210	A0A0H0UGE7, A0A0H0VB67	Hydroxydechloroatrazine ethylaminohydrolase	BRAHW	456			0	hydrolase					Cytoplasmic	9.97	N	0.1	16	0.1	11	0.2	1	0.2	0.1	N	0.6	noTM	NOT	14
A0A0H0UGZ0	0	6	0	0	0	0	6	0	6	0	1	0	0	0	0	0	1	0	1	A0A0H0UGZ0_BRAHO	SR30_07705	A0A0H0UGZ0, A0A0H0V2D8	Deoxyuridine 5'-triphosphate nucleotidohydrolase	BRAHW	144	This enzyme is involved in nucleotide metabolism: it produces dUMP, the immediate precursor of thymidine nucleotides and it decreases the intracellular concentration of dUTP so that uracil cannot be incorporated into DNA.	dUTP + H(2)O = dUMP + diphosphate.	0	hydrolase					Unknown	--	N	0.1	60	0.1	14	0.2	9	0.2	0.1	N	0.6	noTM	NOT	-100
C0QVA3	37	150	84	0	0	0	271	0	271	1	1	1	0	0	0	1	1	1	3	C0QVA3_BRAHW	porA6	A0A0H0UY97, A0A0H0W5C6, C0QVA3	2-ketoisovalerate ferredoxin reductase	BRAHW (ATCC 49526 / WA1)	352			0	catalytic	TMH	1.2	0.7	none	Unknown	--	N	0.2	19	0.3	19	0.6	15	0.5	0.4	N	0.6	noTM	POSSIBLE	20
A0A0H0W8S2	0	323	471	0	0	0	794	0	794	0	1	1	0	0	0	0	1	1	2	A0A0H0W8S2_BRAHO	rplB	A0A0H0W8S2	50S ribosomal protein L2	BRAHW	278	One of the primary rRNA binding proteins. Required for association of the 30S and 50S subunits to form the 70S ribosome, for tRNA binding and peptide bond formation. It has been suggested to have peptidyltransferase activity; this is somewhat controversial. Makes several contacts with the 16S rRNA in the 70S ribosome.		ribosome	structural molecule;binding;transferase					Cytoplasmic	9.97	N	0.1	33	0.2	11	0.3	2	0.2	0.2	N	0.6	noTM	NOT	-100
A0A0H0UH89	15	0	21	0	0	0	36	0	36	1	0	1	0	0	0	1	0	1	2	A0A0H0UH89_BRAHO	rpsM	A0A0H0UH89, A0A0H0X317	30S ribosomal protein S13	BRAHW	129	Located at the top of the head of the 30S subunit, it contacts several helices of the 16S rRNA. In the 70S ribosome it contacts the 23S rRNA (bridge B1a) and protein L5 of the 50S subunit (bridge B1b), connecting the 2 subunits; these bridges are implicated in subunit movement. Contacts the tRNAs in the A and P-sites.		ribosome	structural molecule;binding					Cytoplasmic	9.97	N	0.2	31	0.1	31	0.2	2	0.1	0.1	N	0.6	noTM	NOT	-100
C0QW11	597	92	79	0	0	0	768	0	768	1	1	1	0	0	0	1	1	1	3	RL18_BRAHW	rplR	A0A0H0WHN0, A0A0H0X8W2, C0QW11	50S ribosomal protein L18	BRAHW (ATCC 49526 / WA1)	118	This is one of the proteins that binds and probably mediates the attachment of the 5S RNA into the large ribosomal subunit, where it forms part of the central protuberance.		ribosome	structural molecule;binding					Cytoplasmic	9.97	N	0.1	57	0.1	11	0.2	4	0.2	0.2	N	0.6	noTM	NOT	-100
D8IF33	0	0	0	0	0	245	0	245	245	0	0	0	0	0	1	0	0	1	1	D8IF33_BRAP9	mcpB	D8IF33, J9URJ5, K0JJ26	Methyl-accepting chemotaxis protein B	BRAPL (ATCC BAA-1826 / 95/1000)	623			membrane	signal transducer	TMH	2.8	3	none	CytoplasmicMembrane	9.82	N	0.1	42	0.1	11	0.3	3	0.2	0.2	N	0.5	TM	NOT	-100
A0A0H0UIF4	0	0	1	0	0	0	1	0	1	0	0	1	0	0	0	0	0	1	1	A0A0H0UIF4_BRAHO	SU43_04410	A0A0H0UIF4, A0A0H0X129, A0A0H0X8R1	Unchar A0A0H0UIF4	BRAHW	261			0	0					Cytoplasmic	8.96	N	0.1	47	0.1	47	0.1	15	0.1	0.1	N	0.6	noTM	NOT	-100
A0A0H0UIL5	0	0	2	0	0	0	2	0	2	0	0	1	0	0	0	0	0	1	1	A0A0H0UIL5_BRAHO	SZ47_07785	A0A0H0UIL5, A0A0H0VNL3, A0A0H0W2P8, A0A0H0WB09, A0A0H0XFV1	Unchar A0A0H0UIL5	BRAHW	374			0	0					Cytoplasmic	8.96	N	0.1	41	0.1	22	0.1	19	0.1	0.1	N	0.6	noTM	NOT	-100
A0A0H0UIU1	0	0	3	0	0	0	3	0	3	0	0	1	0	0	0	0	0	1	1	A0A0H0UIU1_BRAHO	SZ47_06795	A0A0H0UIU1, A0A0H0VKW5	Unchar A0A0H0UIU1	BRAHW	474			0	0					Cytoplasmic	8.96	N	0.1	46	0.1	59	0.2	51	0.1	0.1	N	0.6	noTM	NOT	-100
Q26501	23	602	143	0	0	0	768	0	768	0	1	1	0	0	0	0	1	1	2	Q26501_BRAHO	flaB1	Q26501	Flagellin	BRAHW	290	Component of the core of the flagella.		other, cell projection	structural molecule					Periplasmic	10.00	Flagellar	0.1	40	0.1	11	0.3	1	0.2	0.1	N	0.6	noTM	NOT	-100
D8ID03	0	0	0	5	327	428	0	760	760	0	0	0	0	1	1	0	1	1	2	D8ID03_BRAP9	atpB	D8ID03, J9URQ7, K0JLB7	V-type ATP synthase subunit B	BRAPL (ATCC BAA-1826 / 95/1000)	441			0	binding					Cytoplasmic	9.97	N	0.1	24	0.2	11	0.4	7	0.3	0.3	N	0.6	noTM	NOT	-100
A0A0H0UJY4	4	0	0	0	0	0	4	0	4	1	0	0	0	0	0	1	0	0	1	A0A0H0UJY4_BRAHO	SR30_05630	A0A0H0UJY4	Methyltransferase	BRAHW	959			0	transferase;binding;hydrolase					Unknown	--	N	0.1	26	0.1	14	0.2	3	0.1	0.1	N	0.6	noTM	NOT	-100
A0A0H0UKW2	0	1	0	0	0	0	1	0	1	0	1	0	0	0	0	0	1	0	1	A0A0H0UKW2_BRAHO	moaC	A0A0H0UKW2, A0A0H0VC34, A0A0H0WE58	Molybdenum cofactor biosynthesis protein MoaC	BRAHW	152			0	0					Cytoplasmic	9.97	N	0.1	17	0.1	32	0.1	42	0.1	0.1	N	0.6	noTM	NOT	-100
D8IEH2	0	0	0	539	70	141	0	750	750	0	0	0	1	1	1	1	1	1	3	D8IEH2_BRAP9	rplJ	D8IEH2, J9UL53, K0JGF4	50S ribosomal protein L10	BRAPL (ATCC BAA-1826 / 95/1000)	174	Forms part of the ribosomal stalk, playing a central role in the interaction of the ribosome with GTP-bound translation factors.		ribosome	structural molecule;binding					Cytoplasmic	9.26	N	0.2	22	0.2	22	0.3	8	0.2	0.2	N	0.6	noTM	NOT	19
C0R0E5	4	411	332	0	0	0	747	0	747	0	1	1	0	0	0	0	1	1	2	C0R0E5_BRAHW	pckG	A0A0H0UN97, A0A0H0W3V6, C0R0E5	Phosphoenolpyruvate carboxykinase [GTP]	BRAHW (ATCC 49526 / WA1)	597	Catalyzes the conversion of oxaloacetate (OAA) to phosphoenolpyruvate (PEP), the rate-limiting step in the metabolic pathway that produces glucose from lactate and other precursors derived from the citric acid cycle.	GTP + oxaloacetate = GDP + phosphoenolpyruvate + CO(2).	cytoplasm	transferase;binding;catalytic;ion binding					Cytoplasmic	9.97	N	0.1	62	0.1	43	0.1	34	0.1	0.1	N	0.6	noTM	NOT	-100
J9UJ98	0	0	0	0	391	351	0	742	742	0	0	0	0	1	1	0	1	1	2	J9UJ98_BRAPL	syi	J9UJ98, K0JLL0	Isoleucine--tRNA ligase	BRAPL	921	Catalyzes the attachment of isoleucine to tRNA(Ile). As IleRS can inadvertently accommodate and process structurally similar amino acids such as valine, to avoid such errors it has two additional distinct tRNA(Ile)-dependent editing activities. One activity is designated as 'pretransfer' editing and involves the hydrolysis of activated Val-AMP. The other activity is designated 'posttransfer' edit…	ATP + L-isoleucine + tRNA(Ile) = AMP + diphosphate + L-isoleucyl-tRNA(Ile).	cytoplasm	ion binding;binding;catalytic;hydrolase					Cytoplasmic	9.97	N	0.1	19	0.1	11	0.2	1	0.1	0.1	N	0.6	noTM	NOT	-100
A0A0H0ULU0	0	5	0	0	0	0	5	0	5	0	1	0	0	0	0	0	1	0	1	A0A0H0ULU0_BRAHO	SR30_01690	A0A0H0ULU0	Flagellar protein	BRAHW	74			0	0					Unknown	--	N	0.1	20	0.1	20	0.1	26	0.1	0.1	N	0.6	noTM	NOT	-100
J9UVA8	0	0	0	0	373	367	0	740	740	0	0	0	0	1	1	0	1	1	2	J9UVA8_BRAPL	tsf	J9UVA8, K0JI62	Elongation factor Ts	BRAPL	284	Associates with the EF-Tu.GDP complex and induces the exchange of GDP to GTP. It remains bound to the aminoacyl-tRNA.EF-Tu.GTP complex up to the GTP hydrolysis stage on the ribosome.		cytoplasm	binding					Cytoplasmic	9.97	N	0.1	50	0.1	11	0.1	1	0.1	0.1	N	0.6	noTM	NOT	-100
A0A0H0UMF4	0	0	71	0	0	0	71	0	71	0	0	1	0	0	0	0	0	1	1	A0A0H0UMF4_BRAHO	SR30_04435	A0A0H0UMF4	Fructose-bisphosphate aldolase	BRAHW	320			0	catalytic;ion binding					Cytoplasmic	9.97	N	0.2	40	0.1	40	0.2	30	0.1	0.1	N	0.6	noTM	NOT	-100
A0A0H0UMM1	0	5	0	0	0	0	5	0	5	0	1	0	0	0	0	0	1	0	1	A0A0H0UMM1_BRAHO	SZ42_03970	A0A0H0UMM1, A0A0H0VWD5, A0A0H0W4C5, A0A0H0WNL9	Unchar A0A0H0UMM1	BRAHW	277			0	0					Extracellular	9.45	HostAssociated	0.1	27	0.1	37	0.2	32	0.1	0.1	N	0.6	noTM	NOT	-100
A0A0H0UMR2	0	0	4	0	0	0	4	0	4	0	0	1	0	0	0	0	0	1	1	A0A0H0UMR2_BRAHO	SZ47_05415	A0A0H0UMR2, A0A0H0XBD5	Ankyrin	BRAHW	375			0	0					Unknown	--	N	0.2	20	0.2	20	0.6	11	0.3	0.3	N	0.6	noTM	NOT	-100
A0A0H0UMV7	0	0	6	0	0	0	6	0	6	0	0	1	0	0	0	0	0	1	1	A0A0H0UMV7_BRAHO	SZ42_01070	A0A0H0UMV7, A0A0H0V4T4, A0A0H0V7W2, A0A0H0XDZ6	Methyltransferase	BRAHW	186			0	transferase					Cytoplasmic	8.96	N	0.1	43	0.1	22	0.2	11	0.1	0.1	N	0.6	noTM	NOT	29
D8IES9	0	0	0	0	168	569	0	737	737	0	0	0	0	1	1	0	1	1	2	D8IES9_BRAP9	BP951000_1671	D8IES9, J9UXG2, K0JIU5	Aldehyde-alcohol dehydrogenase	BRAPL (ATCC BAA-1826 / 95/1000)	867			0	catalytic;ion binding					Cytoplasmic	9.97	N	0.2	25	0.1	59	0.1	1	0.1	0.1	N	0.6	noTM	NOT	-100
A0A0H0UNA0	0	0	222	0	0	0	222	0	222	0	0	1	0	0	0	0	0	1	1	A0A0H0UNA0_BRAHO	SR30_07690	A0A0H0UNA0, A0A0H0UX55, A0A0H0VTQ1, A0A0H0WQX7, A0A0H0WVI3	Lipoprotein	BRAHW	7854			extracellular	binding					Unknown	--	N	0.1	27	0.1	11	0.2	1	0.1	0.1	N	0.5	TM	NOT	-100
A0A0H0UNX9	0	0	15	0	0	0	15	0	15	0	0	1	0	0	0	0	0	1	1	A0A0H0UNX9_BRAHO	SZ47_04750	A0A0H0UNX9, A0A0H0UYF4	NAD-dependent epimerase	BRAHW	339			0	binding;catalytic					Cytoplasmic	9.97	N	0.1	19	0.1	19	0.2	1	0.1	0.1	N	0.6	noTM	NOT	-100
A0A0H0UP18	0	0	5	0	0	0	5	0	5	0	0	1	0	0	0	0	0	1	1	A0A0H0UP18_BRAHO	SZ47_04620	A0A0H0UP18, A0A0H0UTI3	Ankyrin	BRAHW	521			0	0	SpII	16.9	9.8	15-16	Unknown	--	N	0.3	21	0.5	21	0.9	12	0.8	0.6	Y	0.6	noTM	PROBABLE	15
C0QWH3	18	502	202	0	0	0	722	0	722	0	1	1	0	0	0	0	1	1	2	C0QWH3_BRAHW	crt	A0A0H0TSQ1, C0QWH3	3-hydroxybutyryl-CoA dehydratase	BRAHW (ATCC 49526 / WA1)	280			0	binding;catalytic	SpI	6.3	6.5	20-21	Unknown	--	N	0.4	21	0.4	21	0.5	18	0.3	0.3	N	0.6	noTM	NOT	-100
A0A0H0UF16	0	78	166	0	0	0	244	0	244	0	1	1	0	0	0	0	1	1	2	A0A0H0UF16_BRAHO	SU43_04800	A0A0H0TW39, A0A0H0UF16, A0A0H0UJ58, A0A0H0V8P8, A0A0H0VZ20, A0A0H0WKB9, A0A0H0WVP3	Chemotaxis protein	BRAHW	703			membrane	signal transducer	TMH	9.4	9.6	none	CytoplasmicMembrane	9.82	N	0.1	45	0.1	11	0.2	4	0.2	0.2	N	0.5	TM	NOT	-100
A0A0H0UPB9	0	0	8	0	0	0	8	0	8	0	0	1	0	0	0	0	0	1	1	A0A0H0UPB9_BRAHO	SZ47_05395	A0A0H0UPB9, A0A0H0USB1, A0A0H0VI82, A0A0H0VPQ6, A0A0H0WJW5, A0A0H0X1U9, A0A0H0XAJ8	Ankyrin	BRAHW	365			0	0	SpII	13.5	10.5	16-17	Cytoplasmic	8.96	N	0.2	22	0.4	22	0.9	17	0.7	0.5	N	0.6	noTM	PROBABLE	16
A0A0H0UQ11	0	14	0	0	0	0	14	0	14	0	1	0	0	0	0	0	1	0	1	A0A0H0UQ11_BRAHO	SZ41_03025	A0A0H0UQ11, A0A0H0XHI8	Peptide ABC transporter substrate-binding protein	BRAHW	374			0	binding;hydrolase					CytoplasmicMembrane	9.82	N	0.1	59	0.1	14	0.2	5	0.1	0.1	N	0.6	noTM	NOT	-100
D8ICB1	0	0	0	36	421	261	0	718	718	0	0	0	1	1	1	1	1	1	3	D8ICB1_BRAP9	BP951000_0786	D8ICB1, J9UKJ0, K0JH90	Iron-containing alcohol dehydrogenase	BRAPL (ATCC BAA-1826 / 95/1000)	386			0	catalytic;ion binding					Cytoplasmic	9.97	N	0.1	45	0.1	11	0.3	1	0.2	0.1	N	0.6	noTM	NOT	-100
A0A0H0UQD4	1	0	0	0	0	0	1	0	1	1	0	0	0	0	0	1	0	0	1	A0A0H0UQD4_BRAHO	SR30_01270	A0A0H0UQD4	Unchar A0A0H0UQD4	BRAHW	399			0	0					Cytoplasmic	8.96	N	0.1	36	0.1	36	0.2	34	0.1	0.1	N	0.6	noTM	NOT	-100
D8IFD1	0	0	0	0	0	120	0	120	120	0	0	0	0	0	1	0	0	1	1	D8IFD1_BRAP9	mcpB	D8IFD1, J9TTC8, K0JH73	Methyl-accepting chemotaxis sensory transducer	BRAPL (ATCC BAA-1826 / 95/1000)	562			membrane	signal transducer					CytoplasmicMembrane	9.82	N	0.1	7	0.1	36	0.2	1	0.1	0.1	N	0.6	noTM	NOT	-100
A0A0H0UQL2	0	7	0	0	0	0	7	0	7	0	1	0	0	0	0	0	1	0	1	A0A0H0UQL2_BRAHO	SR30_02695	A0A0H0UQL2, A0A0H0UVC0	Prephenate dehydratase	BRAHW	373			cytoplasm	catalytic					Cytoplasmic	9.97	N	0.1	68	0.1	61	0.1	13	0.1	0.1	N	0.6	noTM	NOT	-100
A0A0H0UQN4	0	87	0	0	0	0	87	0	87	0	1	0	0	0	0	0	1	0	1	A0A0H0UQN4_BRAHO	SU43_03015	A0A0H0UQN4, A0A0H0UYW1	Ankyrin	BRAHW	664			0	0	SpI	6.1	6.3	21-22	Unknown	--	N	0.5	22	0.7	20	1	16	0.9	0.8	Y	0.6	noTM	NOT	-100
A0A0H0UQQ5	0	32	0	0	0	0	32	0	32	0	1	0	0	0	0	0	1	0	1	A0A0H0UQQ5_BRAHO	tnaA	A0A0H0UQQ5, A0A0H0UU29, A0A0H0WLD3, A0A0H0XFU1	Tryptophanase	BRAHW	459		L-tryptophan + H(2)O = indole + pyruvate + NH(3).	0	catalytic					Cytoplasmic	8.96	N	0.1	57	0.1	11	0.2	2	0.1	0.1	N	0.6	noTM	NOT	-100
A0A0H0UQR1	0	33	0	0	0	0	33	0	33	0	1	0	0	0	0	0	1	0	1	A0A0H0UQR1_BRAHO	SZ47_02515	A0A0H0UQR1, A0A0H0XAA0	Adenylosuccinate synthetase	BRAHW	427		GTP + IMP + L-aspartate = GDP + phosphate + N(6)-(1,2-dicarboxyethyl)-AMP.	cytoplasm	binding;catalytic;ion binding					Cytoplasmic	9.97	N	0.1	40	0.1	43	0.2	39	0.1	0.1	N	0.6	noTM	NOT	26
D8ICZ7	0	0	0	4	339	375	0	718	718	0	0	0	0	1	1	0	1	1	2	D8ICZ7_BRAP9	fusA	D8ICZ7, J9UH41, K0JMR3	Elongation factor G	BRAPL (ATCC BAA-1826 / 95/1000)	678	Catalyzes the GTP-dependent ribosomal translocation step during translation elongation. During this step, the ribosome changes from the pre-translocational (PRE) to the post-translocational (POST) state as the newly formed A-site-bound peptidyl-tRNA and P-site-bound deacylated tRNA move to the P and E sites, respectively. Catalyzes the coordinated movement of the two tRNA molecules, the mRNA and …		cytoplasm	binding;hydrolase					Cytoplasmic	9.97	N	0.1	25	0.1	11	0.2	2	0.1	0.1	N	0.6	noTM	NOT	-100
D8ID06	0	0	0	12	321	385	0	718	718	0	0	0	0	1	1	0	1	1	2	D8ID06_BRAP9	atpE	D8ID06, J9UH11, K0JL68	V-type ATP synthase subunit E	BRAPL (ATCC BAA-1826 / 95/1000)	204			0	0					Cytoplasmic	8.96	N	0.1	3	0.1	57	0.1	50	0.1	0.1	N	0.6	noTM	NOT	-100
A0A0H0URK0	11	1	0	0	0	0	12	0	12	1	1	0	0	0	0	1	1	0	2	A0A0H0URK0_BRAHO	SR30_08600	A0A0H0URK0	Flagellar biosynthesis anti-sigma factor FlgM	BRAHW	97			0	0					Unknown	--	N	0.1	47	0.1	67	0.1	35	0.1	0.1	N	0.6	noTM	NOT	-100
D8IEH0	0	0	0	528	52	131	0	711	711	0	0	0	1	1	1	1	1	1	3	D8IEH0_BRAP9	rplK	D8IEH0, J9UXV3, K0JHR3	50S ribosomal protein L11	BRAPL (ATCC BAA-1826 / 95/1000)	140	Forms part of the ribosomal stalk which helps the ribosome interact with GTP-bound translation factors.		ribosome	structural molecule;binding					Cytoplasmic	9.26	N	0.1	21	0.1	11	0.3	2	0.2	0.2	N	0.6	noTM	NOT	-100
P80160	145	410	147	0	0	0	702	0	702	1	1	1	0	0	0	1	1	1	3	FLAB2_BRAHO	flaB2	A0A0H0ULZ7, A0A0H0X544, C0R1I3, P80160, Q7M132	Flagellar filament core protein flaB2	BRAHW	285	Component of the core of the flagella.		other, cell projection	structural molecule					Periplasmic	10.00	Flagellar	0.1	40	0.1	11	0.2	1	0.2	0.2	N	0.6	noTM	NOT	-100
A0A0H0URR9	0	3	0	0	0	0	3	0	3	0	1	0	0	0	0	0	1	0	1	A0A0H0URR9_BRAHO	SR30_06720	A0A0H0URR9	Anti-sigma factor antagonist	BRAHW	107			0	0					Unknown	--	N	0.1	55	0.1	36	0.2	1	0.1	0.1	N	0.6	noTM	NOT	-100
D8IEY4	0	0	0	127	122	447	0	696	696	0	0	0	1	1	1	1	1	1	3	D8IEY4_BRAP9	mglB	D8IEY4, K0JGQ0	Galactose glucose binding protein	BRAPL (ATCC BAA-1826 / 95/1000)	350			0	0	SpII	12.2	7.7	20-21	Periplasmic	10.00	N	0.2	30	0.4	22	0.9	17	0.9	0.6	Y	0.6	noTM	PROBABLE	20
C0QVZ9	41	223	431	0	0	0	695	0	695	1	1	1	0	0	0	1	1	1	3	C0QVZ9_BRAHW	rplB	A0A0H0W8S2, C0QVZ9	50S ribosomal protein L2	BRAHW (ATCC 49526 / WA1)	266	One of the primary rRNA binding proteins. Required for association of the 30S and 50S subunits to form the 70S ribosome, for tRNA binding and peptide bond formation. It has been suggested to have peptidyltransferase activity; this is somewhat controversial. Makes several contacts with the 16S rRNA in the 70S ribosome.		ribosome	structural molecule;binding;transferase					Cytoplasmic	9.97	N	0.1	21	0.1	11	0.2	6	0.2	0.1	N	0.6	noTM	NOT	-100
A0A0H0UST9	0	8	0	0	0	0	8	0	8	0	1	0	0	0	0	0	1	0	1	A0A0H0UST9_BRAHO	SZ49_12890	A0A0H0UST9	Unchar A0A0H0UST9	BRAHW	89			0	0					Unknown	--	N	0.1	50	0.1	11	0.2	6	0.1	0.1	N	0.6	noTM	NOT	-100
C0QY07	115	158	422	0	0	0	695	0	695	1	1	1	0	0	0	1	1	1	3	C0QY07_BRAHW	BHWA1_00380	A0A0H0TY53, A0A0H0V274, A0A0H0V9F5, A0A0H0XA98, C0QY07	Biotin/lipoyl attachment domain-containing protein	BRAHW (ATCC 49526 / WA1)	600			0	catalytic					Cytoplasmic	9.97	N	0.1	37	0.1	23	0.2	2	0.2	0.2	N	0.6	noTM	NOT	-100
A0A0H0UTT5	0	0	3	0	0	0	3	0	3	0	0	1	0	0	0	0	0	1	1	A0A0H0UTT5_BRAHO	SZ47_01880	A0A0H0UTT5, A0A0H0WK95	Unchar A0A0H0UTT5	BRAHW	243			0	0					Cytoplasmic	8.96	N	0.1	66	0.1	11	0.2	1	0.1	0.1	N	0.6	noTM	NOT	-100
A7LAW2	0	0	0	0	431	258	0	689	689	0	0	0	0	1	1	0	1	1	2	A7LAW2_BRAPL	HGT-BP25	A7LAW2, D8IC49, J9UJL5, K0JKH4	ArgE	BRAPL	443			0	hydrolase					Cytoplasmic	8.96	N	0.1	38	0.1	53	0.1	44	0.1	0.1	N	0.6	noTM	NOT	-100
A0A0H0UTY1	0	28	0	0	0	0	28	0	28	0	1	0	0	0	0	0	1	0	1	A0A0H0UTY1_BRAHO	SZ49_11700	A0A0H0UTY1	Amidohydrolase	BRAHW	526			0	hydrolase					Cytoplasmic	8.96	N	0.2	33	0.1	33	0.1	12	0.1	0.1	N	0.6	noTM	NOT	-100
D8IAP2	0	0	0	30	506	151	0	687	687	0	0	0	0	1	1	0	1	1	2	D8IAP2_BRAP9	flaB2	D8IAP2, J9UV65, K0JFK3	Flagellin	BRAPL (ATCC BAA-1826 / 95/1000)	290	Component of the core of the flagella.		other, cell projection	structural molecule					Periplasmic	10.00	Flagellar	0.1	40	0.1	11	0.3	1	0.2	0.1	N	0.6	noTM	NOT	-100
A0A0H0UU29	0	0	28	0	0	0	28	0	28	0	0	1	0	0	0	0	0	1	1	A0A0H0UU29_BRAHO	tnaA	A0A0H0UU29	Tryptophanase	BRAHW	459		L-tryptophan + H(2)O = indole + pyruvate + NH(3).	0	catalytic					Cytoplasmic	8.96	N	0.1	57	0.1	11	0.2	2	0.1	0.1	N	0.6	noTM	NOT	-100
A0A0H0UU53	0	8	0	0	0	0	8	0	8	0	1	0	0	0	0	0	1	0	1	A0A0H0UU53_BRAHO	SZ49_13500	A0A0H0UU53	Unchar A0A0H0UU53	BRAHW	241			0	0					Cytoplasmic	8.96	N	0.1	54	0.1	11	0.2	1	0.1	0.1	N	0.6	noTM	NOT	-100
C0R142	20	67	152	0	0	0	239	0	239	1	1	1	0	0	0	1	1	1	3	C0R142_BRAHW	hppA	A0A0H0TMQ0, A0A0H0UL41, A0A0H0WNG6, C0R142	Membrane-bound proton-translocating pyrophosphatase	BRAHW (ATCC 49526 / WA1)	767			membrane	hydrolase	TMH	5.7	5.9	none	CytoplasmicMembrane	10.00	N	0.1	51	0.1	69	0.1	59	0.1	0.1	N	0.5	TM	NOT	-100
A0A0H0UUF2	0	8	0	0	0	0	8	0	8	0	1	0	0	0	0	0	1	0	1	A0A0H0UUF2_BRAHO	SZ49_10285	A0A0H0UUF2, A0A0H0VYX6, A0A0H0XM19	Peptidyl-tRNA hydrolase	BRAHW	196			0	hydrolase					Cytoplasmic	9.97	N	0.1	49	0.1	17	0.2	11	0.1	0.1	N	0.6	noTM	NOT	-100
D8IEH4	0	0	0	3	142	536	0	681	681	0	0	0	0	1	1	0	1	1	2	D8IEH4_BRAP9	rpoB	D8IEH4, J9UX21, K0JGF5	DNA-directed RNA polymerase subunit beta	BRAPL (ATCC BAA-1826 / 95/1000)	1173	DNA-dependent RNA polymerase catalyzes the transcription of DNA into RNA using the four ribonucleoside triphosphates as substrates.	Nucleoside triphosphate + RNA(n) = diphosphate + RNA(n+1).	0	transferase;binding					Cytoplasmic	9.97	N	0.1	47	0.1	27	0.2	2	0.1	0.1	N	0.6	noTM	NOT	-100
A0A0H0UV03	0	1	0	0	0	0	1	0	1	0	1	0	0	0	0	0	1	0	1	A0A0H0UV03_BRAHO	SU46_08250	A0A0H0UV03	Unchar A0A0H0UV03	BRAHW	408			0	binding					Cytoplasmic	8.96	N	0.1	68	0.1	62	0.1	59	0.1	0.1	N	0.6	noTM	NOT	-100
A0A0H0XEZ9	178	265	234	0	0	0	677	0	677	1	1	1	0	0	0	1	1	1	3	A0A0H0XEZ9_BRAHO	eno	A0A0H0XEZ9	Enolase	BRAHW	431	Catalyzes the reversible conversion of 2-phosphoglycerate into phosphoenolpyruvate. It is essential for the degradation of carbohydrates via glycolysis.	2-phospho-D-glycerate = phosphoenolpyruvate + H(2)O.	macromolecular;extracellular;cell periphery	catalytic;ion binding					Cytoplasmic	9.97	N	0.1	44	0.1	44	0.1	55	0.1	0.1	N	0.6	noTM	NOT	-100
D8IEH5	0	0	0	16	94	567	0	677	677	0	0	0	0	1	1	0	1	1	2	D8IEH5_BRAP9	rpoC	D8IEH5, J9UXU8, K0JHR8	DNA-directed RNA polymerase subunit beta'	BRAPL (ATCC BAA-1826 / 95/1000)	1400	DNA-dependent RNA polymerase catalyzes the transcription of DNA into RNA using the four ribonucleoside triphosphates as substrates.	Nucleoside triphosphate + RNA(n) = diphosphate + RNA(n+1).	0	transferase;binding					Cytoplasmic	9.97	N	0.1	21	0.1	34	0.2	25	0.1	0.1	N	0.6	noTM	NOT	-100
C0QX61	11	441	220	0	0	0	672	0	672	0	1	1	0	0	0	0	1	1	2	C0QX61_BRAHW	dnaK	A0A0H0TVP4, A0A0H0UVV4, A0A0H0VEQ5, A0A0H0VG89, A0A0H0VHU2, A0A0H0VRU3, C0QX61	Chaperone protein DnaK	BRAHW (ATCC 49526 / WA1)	622	Acts as a chaperone.		0	binding					Cytoplasmic	9.97	N	0.1	24	0.1	24	0.2	4	0.1	0.1	N	0.6	noTM	NOT	-100
A0A0H0UVS0	0	3	0	0	0	0	3	0	3	0	1	0	0	0	0	0	1	0	1	A0A0H0UVS0_BRAHO	SZ49_08580	A0A0H0UVS0	Translation elongation factor	BRAHW	600			cytoplasm	binding;hydrolase					Cytoplasmic	9.97	N	0.1	22	0.1	37	0.1	31	0.1	0.1	N	0.6	noTM	NOT	-100
A0A0H0UVS2	0	6	0	0	0	0	6	0	6	0	1	0	0	0	0	0	1	0	1	A0A0H0UVS2_BRAHO	SU45_09620	A0A0H0UVS2	Fe-S osidoreductase	BRAHW	479			0	catalytic					Cytoplasmic	8.96	N	0.1	17	0.1	59	0.1	57	0.1	0.1	N	0.6	noTM	NOT	-100
D8IA84	0	0	0	37	272	361	0	670	670	0	0	0	1	1	1	1	1	1	3	D8IA84_BRAP9	rpsA	D8IA84, J9ULB7, K0JIN7	30S ribosomal protein S1	BRAPL (ATCC BAA-1826 / 95/1000)	556			ribosome	structural molecule;binding					Cytoplasmic	9.97	N	0.1	43	0.1	64	0.1	55	0.1	0.1	N	0.6	noTM	NOT	-100
A0A0H0UVV6	61	0	0	0	0	0	61	0	61	1	0	0	0	0	0	1	0	0	1	A0A0H0UVV6_BRAHO	rpsU	A0A0H0UVV6	30S ribosomal protein S21	BRAHW	69			ribosome	structural molecule					Unknown	--	N	0.1	7	0.1	15	0.1	6	0.1	0.1	N	0.6	noTM	NOT	-100
D8ICZ1	0	0	0	81	71	505	0	657	657	0	0	0	1	1	1	1	1	1	3	D8ICZ1_BRAP9	rplB	D8ICZ1, J9UBA7, K0JL93	50S ribosomal protein L2	BRAPL (ATCC BAA-1826 / 95/1000)	278	One of the primary rRNA binding proteins. Required for association of the 30S and 50S subunits to form the 70S ribosome, for tRNA binding and peptide bond formation. It has been suggested to have peptidyltransferase activity; this is somewhat controversial. Makes several contacts with the 16S rRNA in the 70S ribosome.		ribosome	structural molecule;binding;transferase					Cytoplasmic	9.97	N	0.1	33	0.2	11	0.3	2	0.2	0.2	N	0.6	noTM	NOT	-100
C0QV76	12	402	231	0	0	0	645	0	645	0	1	1	0	0	0	0	1	1	2	C0QV76_BRAHW	atpA	A0A0H0VH63, A0A0H0XKJ4, C0QV76	V-type ATP synthase subunit A	BRAHW (ATCC 49526 / WA1)	587			macromolecular	binding;hydrolase					Cytoplasmic	9.97	N	0.2	52	0.1	52	0.4	1	0.2	0.2	N	0.6	noTM	NOT	31
A0A0H0UW55	0	6	0	0	0	0	6	0	6	0	1	0	0	0	0	0	1	0	1	A0A0H0UW55_BRAHO	SU43_01230	A0A0H0UW55	Unchar A0A0H0UW55	BRAHW	173			0	binding	SpI	14.6	11.2	21-22	Unknown	--	N	0.7	22	0.7	22	0.8	19	0.6	0.7	Y	0.5	TM	NOT	18
C0R212	7	375	262	0	0	0	644	0	644	0	1	1	0	0	0	0	1	1	2	C0R212_BRAHW	pgk	A0A0H0UGB9, A0A0H0UYG2, A0A0H0VMX9, A0A0H0WUR0, A0A0H0X0G3, A0A0H0XJJ8, C0R212	Phosphoglycerate kinase	BRAHW (ATCC 49526 / WA1)	411		ATP + 3-phospho-D-glycerate = ADP + 3-phospho-D-glyceroyl phosphate.	cytoplasm	transferase;binding					Cytoplasmic	9.97	N	0.1	19	0.1	25	0.1	17	0.1	0.1	N	0.6	noTM	NOT	-100
C0QVZ3	1	363	276	0	0	0	640	0	640	0	1	1	0	0	0	0	1	1	2	C0QVZ3_BRAHW	fusA	A0A0H0UDC6, A0A0H0UHC1, A0A0H0UJ78, A0A0H0V822, A0A0H0VJ13, C0QVZ3	Elongation factor G	BRAHW (ATCC 49526 / WA1)	678	Catalyzes the GTP-dependent ribosomal translocation step during translation elongation. During this step, the ribosome changes from the pre-translocational (PRE) to the post-translocational (POST) state as the newly formed A-site-bound peptidyl-tRNA and P-site-bound deacylated tRNA move to the P and E sites, respectively. Catalyzes the coordinated movement of the two tRNA molecules, the mRNA and …		cytoplasm	binding;hydrolase					Cytoplasmic	9.97	N	0.1	25	0.1	11	0.2	2	0.1	0.1	N	0.6	noTM	NOT	-100
C0QXT3	38	357	244	0	0	0	639	0	639	1	1	1	0	0	0	1	1	1	3	C0QXT3_BRAHW	rplY	A0A0H0X349, C0QXT3	50S ribosomal protein L25	BRAHW (ATCC 49526 / WA1)	196	This is one of the proteins that binds to the 5S RNA in the ribosome where it forms part of the central protuberance.		ribosome	structural molecule;binding					Cytoplasmic	9.97	N	0.1	44	0.1	11	0.2	2	0.2	0.1	N	0.6	noTM	NOT	-100
D8IAL7	0	0	0	227	272	130	0	629	629	0	0	0	1	1	1	1	1	1	3	D8IAL7_BRAP9	BP951000_0191	D8IAL7, J9UV35, K0JI79	Unchar D8IAL7	BRAPL (ATCC BAA-1826 / 95/1000)	102			0	binding					Cytoplasmic	8.96	N	0.1	29	0.1	61	0.1	48	0.1	0.1	N	0.6	noTM	NOT	-100
D8IAS0	0	0	0	0	322	304	0	626	626	0	0	0	0	1	1	0	1	1	2	D8IAS0_BRAP9	tsf	D8IAS0, J9UVA8	Elongation factor Ts	BRAPL (ATCC BAA-1826 / 95/1000)	284	Associates with the EF-Tu.GDP complex and induces the exchange of GDP to GTP. It remains bound to the aminoacyl-tRNA.EF-Tu.GTP complex up to the GTP hydrolysis stage on the ribosome.		cytoplasm	binding					Cytoplasmic	9.97	N	0.1	50	0.1	11	0.1	1	0.1	0.1	N	0.6	noTM	NOT	-100
A0A0H0UXL3	0	31	0	0	0	0	31	0	31	0	1	0	0	0	0	0	1	0	1	A0A0H0UXL3_BRAHO	SZ49_07975	A0A0H0UXL3	Unchar A0A0H0UXL3	BRAHW	503			0	0	SpI	10.1	10.3	21-22	Unknown	--	N	0.7	22	0.6	22	0.7	1	0.5	0.5	Y	0.5	TM	NOT	-100
A0A0H0UDC6	0	360	264	0	0	0	624	0	624	0	1	1	0	0	0	0	1	1	2	A0A0H0UDC6_BRAHO	fusA	A0A0H0UDC6, A0A0H0UHC1, A0A0H0UJ78, A0A0H0V822, A0A0H0VJ13	Elongation factor G	BRAHW	693	Catalyzes the GTP-dependent ribosomal translocation step during translation elongation. During this step, the ribosome changes from the pre-translocational (PRE) to the post-translocational (POST) state as the newly formed A-site-bound peptidyl-tRNA and P-site-bound deacylated tRNA move to the P and E sites, respectively. Catalyzes the coordinated movement of the two tRNA molecules, the mRNA and …		cytoplasm	binding;hydrolase					Cytoplasmic	9.97	N	0.1	40	0.1	11	0.2	2	0.1	0.1	N	0.6	noTM	NOT	-100
A0A0H0UXW8	0	0	15	0	0	0	15	0	15	0	0	1	0	0	0	0	0	1	1	A0A0H0UXW8_BRAHO	SZ49_06330	A0A0H0UXW8	Ankyrin	BRAHW	565			0	0	SpII	18.6	7.6	19-20	Unknown	--	N	0.2	22	0.5	22	0.9	18	0.9	0.7	Y	0.6	noTM	PROBABLE	19
A0A0H0UXZ3	0	4	0	0	0	0	4	0	4	0	1	0	0	0	0	0	1	0	1	A0A0H0UXZ3_BRAHO	rsmI	A0A0H0UXZ3	Ribosomal RNA small subunit methyltransferase I	BRAHW	258	Catalyzes the 2'-O-methylation of the ribose of cytidine 1402 (C1402) in 16S rRNA.	S-adenosyl-L-methionine + cytidine(1402) in 16S rRNA = S-adenosyl-L-homocysteine + 2'-O-methylcytidine(1402) in 16S rRNA.	cytoplasm	transferase					Cytoplasmic	8.96	N	0.1	46	0.1	11	0.2	3	0.1	0.1	N	0.6	noTM	NOT	-100
D8I9T6	0	0	0	0	69	552	0	621	621	0	0	0	0	1	1	0	1	1	2	D8I9T6_BRAP9	BP951000_0044	D8I9T6, J9UGL5, K0JKW5	Biotin/lipoyl attachment domain-containing protein	BRAPL (ATCC BAA-1826 / 95/1000)	601			0	catalytic					Cytoplasmic	9.97	N	0.1	37	0.1	23	0.2	2	0.2	0.2	N	0.6	noTM	NOT	-100
A0A0H0UYG2	0	296	323	0	0	0	619	0	619	0	1	1	0	0	0	0	1	1	2	A0A0H0UYG2_BRAHO	pgk	A0A0H0UYG2, A0A0H0VMX9, A0A0H0WUR0, A0A0H0X0G3	Phosphoglycerate kinase (Fragment)	BRAHW	385		ATP + 3-phospho-D-glycerate = ADP + 3-phospho-D-glyceroyl phosphate.	0	transferase					Cytoplasmic	9.97	N	0.1	70	0.1	12	0.2	3	0.1	0.1	N	0.6	noTM	NOT	-100
A0A0H0UYF5	0	22	0	0	0	0	22	0	22	0	1	0	0	0	0	0	1	0	1	A0A0H0UYF5_BRAHO	SR30_13145	A0A0H0UYF5, A0A0H0W570, A0A0H0WTK7	Pseudouridine synthase	BRAHW	357			0	binding;catalytic					Cytoplasmic	9.97	N	0.1	25	0.1	11	0.2	2	0.2	0.1	N	0.6	noTM	NOT	-100
C0QXN3	1	426	190	0	0	0	617	0	617	0	1	1	0	0	0	0	1	1	2	C0QXN3_BRAHW	BHWA1_02445	A0A0H0VAT4, C0QXN3	Unchar C0QXN3	BRAHW (ATCC 49526 / WA1)	230			0	0					Unknown	--	N	0.2	12	0.3	12	0.8	10	0.5	0.4	N	0.6	noTM	NOT	-100
A0A0H0UYI4	0	30	0	0	0	0	30	0	30	0	1	0	0	0	0	0	1	0	1	A0A0H0UYI4_BRAHO	SZ41_07185	A0A0H0UYI4	Unchar A0A0H0UYI4	BRAHW	645			0	0	SpI	4	4.2	22-23	OuterMembrane	9.49	N	0.2	23	0.3	23	0.6	11	0.5	0.4	N	0.5	TM	NOT	-100
A0A0H0UYZ3	0	0	12	0	0	0	12	0	12	0	0	1	0	0	0	0	0	1	1	A0A0H0UYZ3_BRAHO	SZ49_04940	A0A0H0UYZ3	Unchar A0A0H0UYZ3	BRAHW	180			0	0	SpII	10.3	9.7	17-18	Unknown	--	N	0.1	23	0.2	23	0.5	3	0.4	0.3	N	0.5	TM	PROBABLE	17
C0QW20	11	375	228	0	0	0	614	0	614	0	1	1	0	0	0	0	1	1	2	C0QW20_BRAHW	rpoA	A0A0H0TMH4, C0QW20	DNA-directed RNA polymerase subunit alpha	BRAHW (ATCC 49526 / WA1)	324	DNA-dependent RNA polymerase catalyzes the transcription of DNA into RNA using the four ribonucleoside triphosphates as substrates.	Nucleoside triphosphate + RNA(n) = diphosphate + RNA(n+1).	0	transferase;binding					Cytoplasmic	9.97	N	0.2	60	0.1	60	0.2	40	0.1	0.1	N	0.6	noTM	NOT	-100
J9TXG7	0	0	0	0	245	369	0	614	614	0	0	0	0	1	1	0	1	1	2	J9TXG7_BRAPL	B2904_orf1507	J9TXG7, K0JJZ0	Alpha glucan phosphorylase	BRAPL	854			0	transferase;binding					Cytoplasmic	9.97	N	0.1	60	0.1	11	0.2	1	0.1	0.1	N	0.6	noTM	NOT	-100
A0A0H0UZI7	0	0	6	0	0	0	6	0	6	0	0	1	0	0	0	0	0	1	1	A0A0H0UZI7_BRAHO	SZ49_05025	A0A0H0UZI7	Hydrolase	BRAHW	256			0	hydrolase					Cytoplasmic	8.96	N	0.1	51	0.1	65	0.1	55	0.1	0.1	N	0.6	noTM	NOT	-100
A0A0H0UZK0	0	0	1	0	0	0	1	0	1	0	0	1	0	0	0	0	0	1	1	A0A0H0UZK0_BRAHO	tgt	A0A0H0UZK0	Queuine tRNA-ribosyltransferase	BRAHW	372	Exchanges the guanine residue with 7-aminomethyl-7-deazaguanine in tRNAs with GU(N) anticodons (tRNA-Asp, -Asn, -His and -Tyr). After this exchange, a cyclopentendiol moiety is attached to the 7-aminomethyl group of 7-deazaguanine, resulting in the hypermodified nucleoside queuosine (Q) (7-(((4,5-cis-dihydroxy-2-cyclopenten-1-yl)amino)methyl)-7-deazaguanosine) (By similarity).	Guanine(34) in tRNA + queuine = queuosine(34) in tRNA + guanine.	0	transferase;ion binding					Cytoplasmic	9.97	N	0.2	17	0.2	17	0.3	1	0.2	0.2	N	0.6	noTM	NOT	-100
C0QW90	0	348	245	0	0	0	593	0	593	0	1	1	0	0	0	0	1	1	2	C0QW90_BRAHW	tig	A0A0H0UJR0, A0A0H0VDQ8, A0A0H0W5V0, C0QW90	Trigger factor	BRAHW (ATCC 49526 / WA1)	436			0	0					Cytoplasmic	8.96	N	0.1	31	0.1	31	0.1	33	0.1	0.1	N	0.6	noTM	NOT	-100
A0A0H0V024	0	0	1	0	0	0	1	0	1	0	0	1	0	0	0	0	0	1	1	A0A0H0V024_BRAHO	SZ49_06005	A0A0H0V024	Lysophospholipase	BRAHW	310			0	0					Cytoplasmic	9.97	N	0.1	42	0.1	23	0.1	19	0.1	0.1	N	0.6	noTM	NOT	-100
C0QW08	240	150	199	0	0	0	589	0	589	1	1	1	0	0	0	1	1	1	3	RL5_BRAHW	rplE	A0A0H0U4T3, C0QW08	50S ribosomal protein L5	BRAHW (ATCC 49526 / WA1)	187	This is 1 of the proteins that binds and probably mediates the attachment of the 5S RNA into the large ribosomal subunit, where it forms part of the central protuberance. In the 70S ribosome it contacts protein S13 of the 30S subunit (bridge B1b), connecting the 2 subunits; this bridge is implicated in subunit movement. Contacts the P site tRNA; the 5S rRNA and some of its associated proteins mig…		ribosome	structural molecule;binding					Cytoplasmic	9.97	N	0.1	30	0.1	11	0.2	5	0.1	0.1	N	0.6	noTM	NOT	-100
C0R0D0	388	125	75	0	0	0	588	0	588	1	1	1	0	0	0	1	1	1	3	C0R0D0_BRAHW	BHWA1_01085	A0A0H0UBA0, C0R0D0	Rubrerythrin fusion protein	BRAHW (ATCC 49526 / WA1)	184			0	catalytic;ion binding					Unknown	--	N	0.2	26	0.2	26	0.1	51	0.1	0.1	N	0.6	noTM	NOT	-100
A0A0H0V0Z8	0	26	0	0	0	0	26	0	26	0	1	0	0	0	0	0	1	0	1	A0A0H0V0Z8_BRAHO	SZ49_11535	A0A0H0V0Z8	Nucleotidyltransferase	BRAHW	328			0	transferase					Cytoplasmic	9.97	N	0.1	47	0.1	40	0.2	33	0.1	0.1	N	0.6	noTM	NOT	-100
C0QXL6	17	395	174	0	0	0	586	0	586	0	1	1	0	0	0	0	1	1	2	C0QXL6_BRAHW	ptsN	A0A0H0UK78, A0A0H0WAE3, C0QXL6	Phosphotransferase system mannitol/fructose-specific IIA domain (Ntr-type)	BRAHW (ATCC 49526 / WA1)	272			0	transferase;transporter					Cytoplasmic	9.97	N	0.1	40	0.1	40	0.2	39	0.1	0.1	N	0.6	noTM	NOT	-100
C0QZM2	34	339	197	0	0	0	570	0	570	1	1	1	0	0	0	1	1	1	3	C0QZM2_BRAHW	rpsA	A0A0H0TQQ6, A0A0H0TVL1, C0QZM2	30S ribosomal protein S1	BRAHW (ATCC 49526 / WA1)	554			ribosome	structural molecule;binding					Cytoplasmic	9.97	N	0.1	39	0.1	67	0.1	1	0.1	0.1	N	0.6	noTM	NOT	-100
B1NAT6	0	0	0	0	206	363	0	569	569	0	0	0	0	1	1	0	1	1	2	B1NAT6_BRAPL	nox	B1NAT6, B1NAT7, B1NAT9, B1NIM3, D8IAM5, F1B291, J9UGQ4, K0JKC2, Q2VHU8, Q7BTH4, Q9R903, Q9R904, Q9ZHJ2, S4UT40, W0FBQ9	NADH oxidase (Fragment)	BRAPL	213			0	catalytic					Cytoplasmic	9.97	N	0.1	68	0.1	23	0.1	15	0.1	0.1	N	0.6	noTM	NOT	-100
A0A0H0V1S6	0	46	0	0	0	0	46	0	46	0	1	0	0	0	0	0	1	0	1	A0A0H0V1S6_BRAHO	tyrS	A0A0H0V1S6	Tyrosine--tRNA ligase	BRAHW	398	Catalyzes the attachment of tyrosine to tRNA(Tyr) in a two-step reaction: tyrosine is first activated by ATP to form Tyr-AMP and then transferred to the acceptor end of tRNA(Tyr).	ATP + L-tyrosine + tRNA(Tyr) = AMP + diphosphate + L-tyrosyl-tRNA(Tyr).	cytoplasm	binding;catalytic					Cytoplasmic	9.97	N	0.1	25	0.1	29	0.1	3	0.1	0.1	N	0.6	noTM	NOT	-100
D8IFK4	0	0	0	0	347	217	0	564	564	0	0	0	0	1	1	0	1	1	2	D8IFK4_BRAP9	greA	D8IFK4, J9TZG8, K0JHD8	Transcription elongation factor GreA	BRAPL (ATCC BAA-1826 / 95/1000)	154	Necessary for efficient RNA polymerase transcription elongation past template-encoded arresting sites. The arresting sites in DNA have the property of trapping a certain fraction of elongating RNA polymerases that pass through, resulting in locked ternary complexes. Cleavage of the nascent transcript by cleavage factors such as GreA or GreB allows the resumption of elongation from the new 3'termi…		0	binding					Cytoplasmic	9.97	N	0.1	35	0.1	35	0.1	7	0.1	0.1	N	0.6	noTM	NOT	-100
A0A0H0V1W8	0	1	0	0	0	0	1	0	1	0	1	0	0	0	0	0	1	0	1	A0A0H0V1W8_BRAHO	SZ49_03510	A0A0H0V1W8	Unchar A0A0H0V1W8	BRAHW	270			0	0					Cytoplasmic	8.96	N	0.1	21	0.1	21	0.2	2	0.1	0.1	N	0.6	noTM	NOT	-100
D8IEL9	0	0	0	21	240	302	0	563	563	0	0	0	0	1	1	0	1	1	2	D8IEL9_BRAP9	BP951000_1611	D8IEL9, J9UWX0, K0JIN6	Fructose-bisphosphate aldolase	BRAPL (ATCC BAA-1826 / 95/1000)	320			0	catalytic;ion binding					Cytoplasmic	9.97	N	0.2	40	0.1	40	0.2	30	0.1	0.1	N	0.6	noTM	NOT	-100
A0A0H0USH9	43	199	310	0	0	0	552	0	552	1	1	1	0	0	0	1	1	1	3	A0A0H0USH9_BRAHO	SZ49_13415	A0A0H0USH9	Pyruvate oxidase	BRAHW	345			0	binding;catalytic					Cytoplasmic	8.96	N	0.2	33	0.1	48	0.2	1	0.1	0.1	N	0.6	noTM	NOT	-100
A0A0H0V247	0	0	2	0	0	0	2	0	2	0	0	1	0	0	0	0	0	1	1	A0A0H0V247_BRAHO	SZ48_12370	A0A0H0V247	Unchar A0A0H0V247	BRAHW	377			0	0					Cytoplasmic	8.96	N	0.1	34	0.1	68	0.2	2	0.1	0.1	N	0.6	noTM	NOT	-100
D8IAT1	0	0	0	0	327	222	0	549	549	0	0	0	0	1	1	0	1	1	2	D8IAT1_BRAP9	aglB	D8IAT1, J9UUF0, K0JK84	6-phospho-alpha-glucosidase	BRAPL (ATCC BAA-1826 / 95/1000)	441			0	catalytic;hydrolase					Cytoplasmic	8.96	N	0.1	10	0.1	13	0.2	5	0.2	0.1	N	0.6	noTM	NOT	-100
A0A0H0V2C3	0	0	1	0	0	0	1	0	1	0	0	1	0	0	0	0	0	1	1	A0A0H0V2C3_BRAHO	SZ49_04200	A0A0H0V2C3, A0A0H0WVT4	Unchar A0A0H0V2C3	BRAHW	496			0	0					Cytoplasmic	8.96	N	0.1	26	0.1	37	0.1	32	0.1	0.1	N	0.6	noTM	NOT	-100
D8IAM5	0	0	0	42	394	106	0	542	542	0	0	0	1	1	1	1	1	1	3	D8IAM5_BRAP9	nox	D8IAM5, J9UGQ4, K0JKC2, Q2VHU7, Q7BTH4, Q9R903, Q9R904, Q9ZHJ2	NADH oxidase	BRAPL (ATCC BAA-1826 / 95/1000)	452			other	binding;catalytic					Cytoplasmic	9.97	N	0.1	54	0.2	12	0.5	10	0.3	0.2	N	0.6	noTM	NOT	-100
A0A0H0V3N4	5	0	0	0	0	0	5	0	5	1	0	0	0	0	0	1	0	0	1	A0A0H0V3N4_BRAHO	SU45_00515	A0A0H0V3N4	Radical SAM protein	BRAHW	333			0	binding;catalytic					Cytoplasmic	8.96	N	0.1	32	0.1	13	0.2	2	0.1	0.1	N	0.6	noTM	NOT	-100
C0QWY8	9	291	239	0	0	0	539	0	539	0	1	1	0	0	0	0	1	1	2	C0QWY8_BRAHW	flaA	A0A0H0UUF0, C0QWY8	Putative flagellar filament outer layer protein FlaA	BRAHW (ATCC 49526 / WA1)	241			cell periphery	0					Unknown	--	N	0.1	22	0.1	22	0.1	8	0.1	0.1	N	0.6	noTM	NOT	-100
A0A0H0V3Y5	0	53	0	0	0	0	53	0	53	0	1	0	0	0	0	0	1	0	1	A0A0H0V3Y5_BRAHO	SZ49_01640	A0A0H0V3Y5, A0A0H0WLJ4, A0A0H0XB80	Ankyrin	BRAHW	380			0	0					Cytoplasmic	8.96	N	0.1	37	0.1	15	0.2	6	0.1	0.1	N	0.6	noTM	NOT	-100
A0A0H0V406	0	83	0	0	0	0	83	0	83	0	1	0	0	0	0	0	1	0	1	A0A0H0V406_BRAHO	SR30_05435	A0A0H0V406, A0A0H0WHH6	Superoxide dismutase	BRAHW	198	Destroys radicals which are normally produced within the cells and which are toxic to biological systems.	2 superoxide + 2 H(+) = O(2) + H(2)O(2).	0	antioxidant;ion binding					Periplasmic	9.44	N	0.1	27	0.1	62	0.1	9	0.1	0.1	N	0.6	noTM	NOT	-100
A0A0H0V436	0	3	0	0	0	0	3	0	3	0	1	0	0	0	0	0	1	0	1	A0A0H0V436_BRAHO	SZ48_11170	A0A0H0V436, A0A0H0VP35, A0A0H0WL40, A0A0H0XC80	ATPase	BRAHW	292			0	0					Cytoplasmic	8.96	N	0.1	36	0.1	38	0.1	37	0.1	0.1	N	0.6	noTM	NOT	24
A0A0H0V4P5	0	0	5	0	0	0	5	0	5	0	0	1	0	0	0	0	0	1	1	A0A0H0V4P5_BRAHO	SR30_11460	A0A0H0V4P5, A0A0H0VLU7, A0A0H0XAK8	Unchar A0A0H0V4P5	BRAHW	644			0	0	SpI	4.8	5	26-27	OuterMembrane	9.49	N	0.4	25	0.6	25	0.9	18	0.9	0.7	Y	0.6	noTM	NOT	-100
D8IFH5	0	0	0	93	160	284	0	537	537	0	0	0	1	1	1	1	1	1	3	D8IFH5_BRAP9	rplY	D8IFH5, J9UWF3, K0JHB4	50S ribosomal protein L25	BRAPL (ATCC BAA-1826 / 95/1000)	198	This is one of the proteins that binds to the 5S RNA in the ribosome where it forms part of the central protuberance.		ribosome	structural molecule;binding					Cytoplasmic	9.97	N	0.1	44	0.1	44	0.2	2	0.1	0.1	N	0.6	noTM	NOT	-100
K0JM58	0	0	0	6	268	257	0	531	531	0	0	0	0	1	1	0	1	1	2	K0JM58_BRAPL	flaA1	D8ICA8, K0JM58	Flagellar filament outer layer protein FlaA	BRAPL	276			cell periphery	0	SpI	8.9	3.7	30-31	Unknown	--	N	0.3	31	0.3	31	0.4	10	0.3	0.3	N	0.5	TM	NOT	17
A0A0H0V560	0	44	0	0	0	0	44	0	44	0	1	0	0	0	0	0	1	0	1	A0A0H0V560_BRAHO	SZ49_01850	A0A0H0V560	Orotidine 5-phosphate decarboxylase	BRAHW	451		Orotidine 5'-phosphate + diphosphate = orotate + 5-phospho-alpha-D-ribose 1-diphosphate.	0	transferase;catalytic					Cytoplasmic	9.97	N	0.1	27	0.1	11	0.2	1	0.1	0.1	N	0.6	noTM	NOT	-100
A0A0H0V571	0	3	0	0	0	0	3	0	3	0	1	0	0	0	0	0	1	0	1	A0A0H0V571_BRAHO	SZ49_00755	A0A0H0U4I7, A0A0H0V571, A0A0H0VD58, A0A0H0WF36	DNA helicase	BRAHW	1031			0	binding;hydrolase					Periplasmic	9.64	N	0.2	26	0.1	26	0.2	5	0.1	0.1	N	0.6	noTM	NOT	-100
A0A0H0V584	0	0	2	0	0	0	2	0	2	0	0	1	0	0	0	0	0	1	1	A0A0H0V584_BRAHO	SZ49_04530	A0A0H0TI51, A0A0H0UH51, A0A0H0V181, A0A0H0V584, A0A0H0WHJ0, A0A0H0WNQ1	Ankyrin	BRAHW	250			0	0	SpII	19.2	12.1	23-24	Cytoplasmic	8.96	N	0.1	28	0.2	11	0.5	5	0.5	0.3	N	0.5	TM	PROBABLE	23
C0R042	14	309	204	0	0	0	527	0	527	0	1	1	0	0	0	0	1	1	2	C0R042_BRAHW	tpx	A0A0H0VRR1, C0R042	Peroxiredoxin family, thiol peroxidase	BRAHW (ATCC 49526 / WA1)	165			0	antioxidant					Periplasmic	9.44	N	0.1	24	0.1	11	0.2	1	0.1	0.1	N	0.6	noTM	NOT	-100
A0A0H0V5V2	0	6	0	0	0	0	6	0	6	0	1	0	0	0	0	0	1	0	1	A0A0H0V5V2_BRAHO	SZ48_09365	A0A0H0V5V2, A0A0H0VGH1, A0A0H0VS65	Selenate reductase subunit K	BRAHW	989			0	binding;catalytic					Cytoplasmic	9.97	N	0.1	64	0.1	11	0.2	1	0.1	0.1	N	0.6	noTM	NOT	-100
D8IFM7	0	0	0	0	355	162	0	517	517	0	0	0	0	1	1	0	1	1	2	D8IFM7_BRAP9	glyS	D8IFM7, K0JJP2	Glycine--tRNA ligase beta subunit	BRAPL (ATCC BAA-1826 / 95/1000)	695		ATP + glycine + tRNA(Gly) = AMP + diphosphate + glycyl-tRNA(Gly).	cytoplasm	binding;catalytic					Cytoplasmic	9.97	N	0.1	19	0.1	63	0.1	52	0.1	0.1	N	0.6	noTM	NOT	-100
A0A0H0V668	2	0	0	0	0	0	2	0	2	1	0	0	0	0	0	1	0	0	1	A0A0H0V668_BRAHO	SR30_09270	A0A0H0V668	Unchar A0A0H0V668	BRAHW	174			0	0	SpII	10.1	5.4	16-17	Unknown	--	N	0.4	22	0.6	22	0.9	18	0.8	0.7	Y	0.6	noTM	PROBABLE	16
A0A0H0V732	0	2	0	0	0	0	2	0	2	0	1	0	0	0	0	0	1	0	1	A0A0H0V732_BRAHO	SZ48_09140	A0A0H0V732, A0A0H0XAB4, A0A0H0XHD4	Hydrolase	BRAHW	298			0	hydrolase					Cytoplasmic	9.97	N	0.1	40	0.1	53	0.1	43	0.1	0.1	N	0.6	noTM	NOT	-100
A0A0H0V7S0	0	17	0	0	0	0	17	0	17	0	1	0	0	0	0	0	1	0	1	A0A0H0V7S0_BRAHO	SZ51_13240	A0A0H0V7S0	Unchar A0A0H0V7S0	BRAHW	138			0	0					Unknown	--	N	0.1	43	0.1	43	0.2	38	0.1	0.1	N	0.6	noTM	NOT	-100
D8IE58	0	0	0	0	210	305	0	515	515	0	0	0	0	1	1	0	1	1	2	D8IE58_BRAP9	aspS	D8IE58, J9ULK0, K0JHD0	Aspartyl-tRNA synthetase	BRAPL (ATCC BAA-1826 / 95/1000)	587			cytoplasm	binding;catalytic					Cytoplasmic	10.00	N	0.1	64	0.1	14	0.2	8	0.1	0.1	N	0.6	noTM	NOT	-100
A0A0H0V7V6	0	3	0	0	0	0	3	0	3	0	1	0	0	0	0	0	1	0	1	A0A0H0V7V6_BRAHO	nusB	A0A0H0V7V6	N utilization substance protein B homolog	BRAHW	181	Involved in the transcription termination process.		0	binding					Cytoplasmic	8.96	N	0.1	67	0.1	16	0.2	6	0.1	0.1	N	0.6	noTM	NOT	-100
A0A0H0V8P5	0	4	0	0	0	0	4	0	4	0	1	0	0	0	0	0	1	0	1	A0A0H0V8P5_BRAHO	SZ48_07265	A0A0H0V8P5	Ankyrin	BRAHW	523			0	0	SpII	18.4	11.9	15-16	Unknown	--	N	0.2	21	0.4	21	0.9	12	0.8	0.6	Y	0.6	noTM	PROBABLE	15
A0A0H0V9G9	0	19	0	0	0	0	19	0	19	0	1	0	0	0	0	0	1	0	1	A0A0H0V9G9_BRAHO	SR30_10920	A0A0H0V9G9	NAD-dependent dehydratase	BRAHW	314			0	0					Cytoplasmic	9.97	N	0.1	18	0.1	12	0.3	17	0.2	0.1	N	0.6	noTM	NOT	17
D8ID53	0	0	0	0	250	262	0	512	512	0	0	0	0	1	1	0	1	1	2	D8ID53_BRAP9	BP951000_1086	D8ID53	Unchar D8ID53	BRAPL (ATCC BAA-1826 / 95/1000)	315			0	catalytic					Cytoplasmic	9.97	N	0.1	44	0.1	11	0.2	2	0.2	0.1	N	0.6	noTM	NOT	-100
A0A0H0VB21	0	38	0	0	0	0	38	0	38	0	1	0	0	0	0	0	1	0	1	A0A0H0VB21_BRAHO	proB	A0A0H0VB21	Glutamate 5-kinase	BRAHW	381	Catalyzes the transfer of a phosphate group to glutamate to form L-glutamate 5-phosphate.	ATP + L-glutamate = ADP + L-glutamate 5-phosphate.	cytoplasm	transferase;binding					Cytoplasmic	9.97	N	0.1	42	0.1	11	0.3	1	0.2	0.2	N	0.6	noTM	NOT	-100
A0A0H0VB32	0	0	3	0	0	0	3	0	3	0	0	1	0	0	0	0	0	1	1	A0A0H0VB32_BRAHO	SR30_05345	A0A0H0VB32	Unchar A0A0H0VB32	BRAHW	178			0	0	SpII	8.6	2.3	20-21	Unknown	--	N	0.2	23	0.4	23	1	18	0.9	0.6	Y	0.6	noTM	PROBABLE	20
A0A0H0VBK3	0	15	0	0	0	0	15	0	15	0	1	0	0	0	0	0	1	0	1	A0A0H0VBK3_BRAHO	SR30_02950	A0A0H0VBK3	Selenium metabolism protein	BRAHW	190			0	0					Cytoplasmic	8.96	N	0.1	26	0.2	11	0.3	10	0.3	0.2	N	0.6	noTM	NOT	-100
C0R097	0	357	154	0	0	0	511	0	511	0	1	1	0	0	0	0	1	1	2	C0R097_BRAHW	tmpB	A0A0H0UFX8, A0A0H0UK64, A0A0H0UP29, A0A0H0UTG7, A0A0H0V8R0, A0A0H0VFK3, A0A0H0WJC0, A0A0H0WY39, C0R097, C4MGG7	Putative outer membrane protein (TmpB)	BRAHW (ATCC 49526 / WA1)	472			0	0					OuterMembrane	10.00	N	0.1	24	0.1	65	0.1	53	0.1	0.1	N	0.6	noTM	NOT	-100
C0R1A0	3	254	251	0	0	0	508	0	508	0	1	1	0	0	0	0	1	1	2	C0R1A0_BRAHW	ptsI	A0A0H0U0K3, A0A0H0VWF4, C0R1A0	Phosphoenolpyruvate-protein phosphotransferase	BRAHW (ATCC 49526 / WA1)	581	General (non sugar-specific) component of the phosphoenolpyruvate-dependent sugar phosphotransferase system (sugar PTS). This major carbohydrate active-transport system catalyzes the phosphorylation of incoming sugar substrates concomitantly with their translocation across the cell membrane. Enzyme I transfers the phosphoryl group from phosphoenolpyruvate (PEP) to the phosphoryl carrier protein (…	Phosphoenolpyruvate + protein L-histidine = pyruvate + protein N(pi)-phospho-L-histidine.	cytoplasm	transferase;ion binding					Cytoplasmic	9.97	N	0.1	26	0.1	11	0.2	2	0.1	0.1	N	0.6	noTM	NOT	31
A0A0H0VES8	0	0	4	0	0	0	4	0	4	0	0	1	0	0	0	0	0	1	1	A0A0H0VES8_BRAHO	SR30_10800	A0A0H0VES8, A0A0H0WRD4, A0A0H0WZV4, A0A0H0XB97, A0A0H0XHJ4	Unchar A0A0H0VES8	BRAHW	537			0	0	SpII	16.9	11.3	19-20	Unknown	--	N	0.2	25	0.2	11	0.4	3	0.3	0.2	N	0.5	TM	PROBABLE	19
D8IBN7	0	0	0	0	245	263	0	508	508	0	0	0	0	1	1	0	1	1	2	D8IBN7_BRAP9	iars	D8IBN7	Isoleucine--tRNA ligase	BRAPL (ATCC BAA-1826 / 95/1000)	938	Catalyzes the attachment of isoleucine to tRNA(Ile). As IleRS can inadvertently accommodate and process structurally similar amino acids such as valine, to avoid such errors it has two additional distinct tRNA(Ile)-dependent editing activities. One activity is designated as 'pretransfer' editing and involves the hydrolysis of activated Val-AMP. The other activity is designated 'posttransfer' edit…	ATP + L-isoleucine + tRNA(Ile) = AMP + diphosphate + L-isoleucyl-tRNA(Ile).	cytoplasm	ion binding;binding;catalytic;hydrolase					Cytoplasmic	9.97	N	0.1	36	0.1	20	0.2	10	0.2	0.1	N	0.6	noTM	NOT	-100
A0A0H0VH59	98	0	0	0	0	0	98	0	98	1	0	0	0	0	0	1	0	0	1	A0A0H0VH59_BRAHO	SZ51_09315	A0A0H0VH59	Electron transfer flavoprotein subunit alpha	BRAHW	339			0	binding;electron carrier					Cytoplasmic	8.96	N	0.1	56	0.1	56	0.1	49	0.1	0.1	N	0.6	noTM	NOT	-100
A0A0H0VK90	0	0	11	0	0	0	11	0	11	0	0	1	0	0	0	0	0	1	1	A0A0H0VK90_BRAHO	SR30_13190	A0A0H0UY73, A0A0H0VK90, A0A0H0WJ03	Unchar A0A0H0VK90	BRAHW	278			0	0					Unknown	--	N	0.2	22	0.1	22	0.2	1	0.1	0.1	N	0.6	noTM	NOT	-100
A0A0H0VM78	0	1	0	0	0	0	1	0	1	0	1	0	0	0	0	0	1	0	1	A0A0H0VM78_BRAHO	SU46_01225	A0A0H0VM78	Peptidase	BRAHW	228			0	0					Cytoplasmic	8.96	N	0.1	17	0.1	17	0.2	14	0.1	0.1	N	0.6	noTM	NOT	-100
A0A0H0VMK0	0	0	3	0	0	0	3	0	3	0	0	1	0	0	0	0	0	1	1	A0A0H0VMK0_BRAHO	fabH	A0A0H0VMK0, A0A0H0WJX7, A0A0H0X9G1	3-oxoacyl-[acyl-carrier-protein] synthase 3	BRAHW	325	Catalyzes the condensation reaction of fatty acid synthesis by the addition to an acyl acceptor of two carbons from malonyl-ACP. Catalyzes the first condensation reaction which initiates fatty acid synthesis and may therefore play a role in governing the total rate of fatty acid production. Possesses both acetoacetyl-ACP synthase and acetyl transacylase activities. Its substrate specificity deter…	Acetyl-CoA + malonyl-[acyl-carrier-protein] = acetoacetyl-[acyl-carrier-protein] + CoA + CO(2).	cytoplasm	transferase					Cytoplasmic	9.26	N	0.1	19	0.1	19	0.2	12	0.1	0.1	N	0.6	noTM	NOT	-100
A0A0H0VN91	0	0	1	0	0	0	1	0	1	0	0	1	0	0	0	0	0	1	1	A0A0H0VN91_BRAHO	SU46_07190	A0A0H0VN91	Thioesterase	BRAHW	137			0	hydrolase					Cytoplasmic	8.96	N	0.1	25	0.1	31	0.1	29	0.1	0.1	N	0.6	noTM	NOT	-100
A9Q1Y5	38	376	91	0	0	0	505	0	505	1	1	1	0	0	0	1	1	1	3	A9Q1Y5_BRAHO	adh	A9Q1Y5, C0QV24	Adh (Fragment)	BRAHW	353			0	catalytic;ion binding					Cytoplasmic	9.97	N	0.1	36	0.1	44	0.1	43	0.1	0.1	N	0.6	noTM	NOT	-100
D8IBJ3	0	0	0	1	238	262	0	501	501	0	0	0	0	1	1	0	1	1	2	D8IBJ3_BRAP9	thrS	D8IBJ3, J9UDJ7, K0JGI5	Threonine--tRNA ligase	BRAPL (ATCC BAA-1826 / 95/1000)	643		ATP + L-threonine + tRNA(Thr) = AMP + diphosphate + L-threonyl-tRNA(Thr).	cytoplasm	binding;catalytic;ion binding					Cytoplasmic	10.00	N	0.1	28	0.1	11	0.1	3	0.1	0.1	N	0.6	noTM	NOT	-100
C0R0E0	0	326	170	0	0	0	496	0	496	0	1	1	0	0	0	0	1	1	2	PNP_BRAHW	pnp	A0A0H0U557, A0A0H0V372, A0A0H0WD31, C0R0E0	Polyribonucleotide nucleotidyltransferase	BRAHW (ATCC 49526 / WA1)	712	Involved in mRNA degradation. Catalyzes the phosphorolysis of single-stranded polyribonucleotides processively in the 3'- to 5'-direction.	RNA(n+1) + phosphate = RNA(n) + a nucleoside diphosphate.	cytoplasm	transferase;binding;ion binding;hydrolase					Cytoplasmic	9.97	N	0.1	27	0.2	45	0.3	38	0.1	0.1	N	0.6	noTM	NOT	-100
C0QYQ1	14	214	266	0	0	0	494	0	494	0	1	1	0	0	0	0	1	1	2	C0QYQ1_BRAHW	cheB	A0A0H0TSK6, A0A0H0TZ65, C0QYQ1	Chemotaxis response regulator protein-glutamate methylesterase	BRAHW (ATCC 49526 / WA1)	377	Involved in the modulation of the chemotaxis system; catalyzes the demethylation of specific methylglutamate residues introduced into the chemoreceptors (methyl-accepting chemotaxis proteins) by CheR.	Protein L-glutamate O(5)-methyl ester + H(2)O = protein L-glutamate + methanol.	cytoplasm	signal transducer;hydrolase					Cytoplasmic	9.97	N	0.1	43	0.1	43	0.2	1	0.1	0.1	N	0.6	noTM	NOT	-100
A0A0H0VUD4	0	0	12	0	0	0	12	0	12	0	0	1	0	0	0	0	0	1	1	A0A0H0VUD4_BRAHO	SU43_04490	A0A0H0VUD4	Flagellar motor switch protein FliN	BRAHW	104	FliN is one of three proteins (FliG, FliN, FliM) that form the rotor-mounted switch complex (C ring), located at the base of the basal body. This complex interacts with the CheY and CheZ chemotaxis proteins, in addition to contacting components of the motor that determine the direction of flagellar rotation.		other, cell projection;membrane	hydrolase					Unknown	--	Flagellar	0.1	57	0.1	11	0.3	4	0.2	0.2	N	0.6	noTM	NOT	-100
A0A0H0W084	0	0	3	0	0	0	3	0	3	0	0	1	0	0	0	0	0	1	1	A0A0H0W084_BRAHO	SZ52_04745	A0A0H0W084, A0A0H0X7I1	Unchar A0A0H0W084	BRAHW	371			0	0					Cytoplasmic	8.96	N	0.1	31	0.1	45	0.2	39	0.1	0.1	N	0.6	noTM	NOT	-100
A0A0H0W381	5	0	0	0	0	0	5	0	5	1	0	0	0	0	0	1	0	0	1	A0A0H0W381_BRAHO	SZ52_06735	A0A0H0W381	N-acetylglucosamine-6-phosphate deacetylase	BRAHW	654			0	hydrolase					Cytoplasmic	9.97	N	0.1	36	0.1	15	0.2	6	0.1	0.1	N	0.6	noTM	NOT	-100
A0A0H0W681	0	0	6	0	0	0	6	0	6	0	0	1	0	0	0	0	0	1	1	A0A0H0W681_BRAHO	SR30_02550	A0A0H0W681	Unchar A0A0H0W681	BRAHW	174			0	0					Cytoplasmic	8.96	N	0.1	30	0.1	40	0.1	6	0.1	0.1	N	0.6	noTM	NOT	-100
D8IEM0	0	0	0	16	371	105	0	492	492	0	0	0	0	1	1	0	1	1	2	D8IEM0_BRAP9	BP951000_1612	D8IEM0, J9UXR3	Xaa His dipeptidase	BRAPL (ATCC BAA-1826 / 95/1000)	479			0	hydrolase					Cytoplasmic	8.96	N	0.1	43	0.1	32	0.1	23	0.1	0.1	N	0.6	noTM	NOT	-100
D8IFQ2	0	0	0	315	99	75	0	489	489	0	0	0	1	1	1	1	1	1	3	D8IFQ2_BRAP9	BP951000_1997	D8IFQ2, J9UVB1, K0JHJ5	FMN binding domain protein	BRAPL (ATCC BAA-1826 / 95/1000)	113			0	0	SpI	11.5	11.7	18-19	Unknown	--	N	0.6	19	0.7	19	0.9	16	0.9	0.8	Y	0.6	noTM	NOT	-100
A0A0H0WA29	620	0	0	0	0	0	620	0	620	1	0	0	0	0	0	1	0	0	1	A0A0H0WA29_BRAHO	SR30_13200	A0A0H0WA29	Acyl-CoA dehydrogenase	BRAHW	381			0	binding;catalytic					Cytoplasmic	9.26	N	0.1	23	0.1	11	0.2	1	0.1	0.1	N	0.6	noTM	NOT	-100
D8ICD3	0	0	0	0	247	237	0	484	484	0	0	0	0	1	1	0	1	1	2	D8ICD3_BRAP9	ptsI	D8ICD3, K0JMK3	Phosphoenolpyruvate-protein phosphotransferase	BRAPL (ATCC BAA-1826 / 95/1000)	581	General (non sugar-specific) component of the phosphoenolpyruvate-dependent sugar phosphotransferase system (sugar PTS). This major carbohydrate active-transport system catalyzes the phosphorylation of incoming sugar substrates concomitantly with their translocation across the cell membrane. Enzyme I transfers the phosphoryl group from phosphoenolpyruvate (PEP) to the phosphoryl carrier protein (…	Phosphoenolpyruvate + protein L-histidine = pyruvate + protein N(pi)-phospho-L-histidine.	cytoplasm	transferase;ion binding					Cytoplasmic	9.97	N	0.1	28	0.1	28	0.1	2	0.1	0.1	N	0.6	noTM	NOT	-100
D8IBR5	0	0	0	0	0	90	0	90	90	0	0	0	0	0	1	0	0	1	1	D8IBR5_BRAP9	ptsG	D8IBR5, J9TTN4, K0JK92	PTS system, glucose subfamily, IIA subunit	BRAPL (ATCC BAA-1826 / 95/1000)	739		Protein EIIB N(pi)-phospho-L-histidine/cysteine + sugar = protein EIIB + sugar phosphate.	membrane	transferase					CytoplasmicMembrane	10.00	N	0.1	58	0.1	11	0.1	1	0.1	0.1	N	0.5	TM	NOT	-100
J9UH41	0	0	0	0	240	243	0	483	483	0	0	0	0	1	1	0	1	1	2	J9UH41_BRAPL	el-G	J9UH41, K0JMR3	Elongation factor G	BRAPL	693	Catalyzes the GTP-dependent ribosomal translocation step during translation elongation. During this step, the ribosome changes from the pre-translocational (PRE) to the post-translocational (POST) state as the newly formed A-site-bound peptidyl-tRNA and P-site-bound deacylated tRNA move to the P and E sites, respectively. Catalyzes the coordinated movement of the two tRNA molecules, the mRNA and …		cytoplasm	binding;hydrolase					Cytoplasmic	9.97	N	0.1	40	0.1	11	0.2	2	0.1	0.1	N	0.6	noTM	NOT	-100
A0A0H0WD75	0	0	6	0	0	0	6	0	6	0	0	1	0	0	0	0	0	1	1	A0A0H0WD75_BRAHO	SZ41_08355	A0A0H0WD75	ATPase	BRAHW	346			0	binding					Cytoplasmic	8.96	N	0.1	32	0.1	53	0.1	45	0.1	0.1	N	0.6	noTM	NOT	-100
D8IBE5	0	0	0	62	194	226	0	482	482	0	0	0	1	1	1	1	1	1	3	D8IBE5_BRAP9	cheY	D8IBE5, J9USK1, K0JJV5	Chemotaxis response regulator, CheY	BRAPL (ATCC BAA-1826 / 95/1000)	122			intracellular	0					Cytoplasmic	9.26	N	0.2	17	0.1	17	0.1	5	0.1	0.1	N	0.6	noTM	NOT	-100
C0QWN8	4	208	266	0	0	0	478	0	478	0	1	1	0	0	0	0	1	1	2	ACKA_BRAHW	ackA	A0A0H0V596, A0A0H0VTG8, C0QWN8	Acetate kinase	BRAHW (ATCC 49526 / WA1)	395	Catalyzes the formation of acetyl phosphate from acetate and ATP. Can also catalyze the reverse reaction.	ATP + acetate = ADP + acetyl phosphate.	cytoplasm	transferase;binding;ion binding					Cytoplasmic	9.97	N	0.2	20	0.2	20	0.2	6	0.1	0.1	N	0.6	noTM	NOT	-100
A0A0H0WG24	0	3	0	0	0	0	3	0	3	0	1	0	0	0	0	0	1	0	1	A0A0H0WG24_BRAHO	SZ42_09465	A0A0H0WG24	Unchar A0A0H0WG24	BRAHW	649			0	transferase;binding					Unknown	--	N	0.1	57	0.1	24	0.1	14	0.1	0.1	N	0.6	noTM	NOT	-100
A0A0H0WHU4	0	1	0	0	0	0	1	0	1	0	1	0	0	0	0	0	1	0	1	A0A0H0WHU4_BRAHO	SZ42_09460	A0A0H0WHU4, A0A0H0X7A3	Unchar A0A0H0WHU4	BRAHW	980			0	binding;hydrolase					Cytoplasmic	8.96	N	0.1	35	0.1	14	0.2	11	0.1	0.1	N	0.6	noTM	NOT	-100
D8IBL0	0	0	0	91	215	172	0	478	478	0	0	0	1	1	1	1	1	1	3	D8IBL0_BRAP9	fabF	D8IBL0, J9UJQ3, K0JGJ2, Q6VAN2	3-oxoacyl-[acyl-carrier-protein] synthase 2	BRAPL (ATCC BAA-1826 / 95/1000)	417	Catalyzes the condensation reaction of fatty acid synthesis by the addition to an acyl acceptor of two carbons from malonyl-ACP.	(Z)-hexadec-11-enoyl-[acyl-carrier-protein] + malonyl-[acyl-carrier-protein] = (Z)-3-oxooctadec-13-enoyl-[acyl-carrier-protein] + CO(2) + [acyl-carrier-protein].	0	transferase					CytoplasmicMembrane	7.88	N	0.1	22	0.2	11	0.4	1	0.2	0.2	N	0.6	noTM	POSSIBLE	15
A0A0H0WJW5	0	5	0	0	0	0	5	0	5	0	1	0	0	0	0	0	1	0	1	A0A0H0WJW5_BRAHO	SZ41_07775	A0A0H0UPB9, A0A0H0VI82, A0A0H0WJW5, A0A0H0X1U9	Ankyrin	BRAHW	364			0	0	SpII	14.8	7.6	16-17	Cytoplasmic	8.96	N	0.4	23	0.6	23	0.9	17	0.7	0.7	Y	0.6	noTM	PROBABLE	16
C0QXB4	1	65	159	0	0	0	225	0	225	0	1	1	0	0	0	0	1	1	2	C0QXB4_BRAHW	nagE	A0A0H0U838, C0QXB4	Pts system, N-acetylglucosamine-specific iibc component	BRAHW (ATCC 49526 / WA1)	474		Protein EIIB N(pi)-phospho-L-histidine/cysteine + sugar = protein EIIB + sugar phosphate.	organelles;membrane	transferase;transporter	TMH	4.8	5	none	CytoplasmicMembrane	10.00	N	0.1	67	0.1	11	0.3	1	0.2	0.2	N	0.5	TM	NOT	-100
A0A0H0WQC1	0	4	0	0	0	0	4	0	4	0	1	0	0	0	0	0	1	0	1	A0A0H0WQC1_BRAHO	SZ42_05725	A0A0H0WQC1, A0A0H0X660	Peptidase	BRAHW	326			0	0					Cytoplasmic	8.96	N	0.1	23	0.1	23	0.1	49	0.1	0.1	N	0.6	noTM	NOT	25
A0A0H0WQV6	0	0	7	0	0	0	7	0	7	0	0	1	0	0	0	0	0	1	1	A0A0H0WQV6_BRAHO	SZ42_05430	A0A0H0WQV6	Chemotaxis protein	BRAHW	642			0	0					Cytoplasmic	8.96	N	0.1	43	0.1	55	0.1	48	0.1	0.1	N	0.6	noTM	NOT	-100
C0R2C9	0	256	215	0	0	0	471	0	471	0	1	1	0	0	0	0	1	1	2	SYDND_BRAHW	aspS	A0A0H0UF37, A0A0H0W5F8, C0R2C9	Aspartate--tRNA(Asp/Asn) ligase	BRAHW (ATCC 49526 / WA1)	586	Aspartyl-tRNA synthetase with relaxed tRNA specificity since it is able to aspartylate not only its cognate tRNA(Asp) but also tRNA(Asn). Reaction proceeds in two steps: aspartate is first activated by ATP to form Asp-AMP and then transferred to the acceptor end of tRNA(Asp/Asn).	ATP + L-aspartate + tRNA(Asx) = AMP + diphosphate + L-aspartyl-tRNA(Asx).	cytoplasm	binding;catalytic					Cytoplasmic	10.00	N	0.1	34	0.1	67	0.1	64	0.1	0.1	N	0.6	noTM	NOT	-100
A0A0H0WR35	0	0	2	0	0	0	2	0	2	0	0	1	0	0	0	0	0	1	1	A0A0H0WR35_BRAHO	SZ42_03075	A0A0H0WR35	Unchar A0A0H0WR35	BRAHW	660			0	0					Unknown	--	N	0.1	44	0.1	68	0.1	60	0.1	0.1	N	0.6	noTM	NOT	-100
A0A0H0WS26	0	0	4	0	0	0	4	0	4	0	0	1	0	0	0	0	0	1	1	A0A0H0WS26_BRAHO	SZ42_02415	A0A0H0TWG6, A0A0H0VJ39, A0A0H0WS26	Unchar A0A0H0WS26	BRAHW	333			0	0	SpII	11.9	4.2	17-18	Unknown	--	N	0.4	23	0.6	23	0.9	17	0.9	0.7	Y	0.6	noTM	PROBABLE	17
A0A0H0WS47	0	6	0	0	0	0	6	0	6	0	1	0	0	0	0	0	1	0	1	A0A0H0WS47_BRAHO	SR30_06790	A0A0H0V9X1, A0A0H0WS47	Unchar A0A0H0WS47	BRAHW	282			0	0					Cytoplasmic	8.96	N	0.2	21	0.1	21	0.2	2	0.1	0.1	N	0.6	noTM	NOT	-100
A0A0H0WTM0	0	0	10	0	0	0	10	0	10	0	0	1	0	0	0	0	0	1	1	A0A0H0WTM0_BRAHO	SZ41_05685	A0A0H0WTM0	Lactate dehydrogenase	BRAHW	318			cytoplasm	catalytic	SpI	2.4	2.6	27-28	Cytoplasmic	9.97	N	0.7	28	0.5	28	0.6	21	0.3	0.4	N	0.6	noTM	NOT	-100
A0A0H0WU42	0	1	0	0	0	0	1	0	1	0	1	0	0	0	0	0	1	0	1	A0A0H0WU42_BRAHO	SZ41_12390	A0A0H0WU42	Unchar A0A0H0WU42	BRAHW	270			0	0					Cytoplasmic	8.96	N	0.1	26	0.1	11	0.3	1	0.1	0.1	N	0.6	noTM	NOT	15
A0A0H0WU61	0	0	9	0	0	0	9	0	9	0	0	1	0	0	0	0	0	1	1	A0A0H0WU61_BRAHO	SZ41_12265	A0A0H0WU61	Unchar A0A0H0WU61	BRAHW	116			0	0					Unknown	--	N	0.1	37	0.1	60	0.1	36	0.1	0.1	N	0.6	noTM	NOT	-100
A0A0H0WUS8	0	0	1	0	0	0	1	0	1	0	0	1	0	0	0	0	0	1	1	A0A0H0WUS8_BRAHO	SZ42_01450	A0A0H0WUS8	Unchar A0A0H0WUS8	BRAHW	310			0	0					Cytoplasmic	8.96	N	0.1	35	0.1	11	0.3	1	0.2	0.2	N	0.6	noTM	NOT	-100
A0A0H0WUU1	0	3	0	0	0	0	3	0	3	0	1	0	0	0	0	0	1	0	1	A0A0H0WUU1_BRAHO	SZ42_00135	A0A0H0WUU1	N-6 DNA methylase	BRAHW	500			0	transferase;binding					Cytoplasmic	8.96	N	0.1	28	0.1	67	0.1	68	0.1	0.1	N	0.6	noTM	NOT	-100
A0A0H0WW82	0	0	1	0	0	0	1	0	1	0	0	1	0	0	0	0	0	1	1	A0A0H0WW82_BRAHO	SZ44_08110	A0A0H0WW82	Unchar A0A0H0WW82	BRAHW	148			0	0	SpII	10.2	7.2	23-24	Unknown	--	N	0.2	23	0.4	23	0.9	8	0.9	0.6	Y	0.6	noTM	PROBABLE	23
D8IAR9	0	0	0	37	149	284	0	470	470	0	0	0	1	1	1	1	1	1	3	D8IAR9_BRAP9	rpsB	D8IAR9, J9TXJ6, K0JFJ7	30S ribosomal protein S2	BRAPL (ATCC BAA-1826 / 95/1000)	273			ribosome	structural molecule					Cytoplasmic	9.97	N	0.1	10	0.1	20	0.2	8	0.1	0.1	N	0.6	noTM	NOT	-100
D8IEP8	0	0	0	0	0	90	0	90	90	0	0	0	0	0	1	0	0	1	1	D8IEP8_BRAP9	BP951000_1640	D8IEP8, J9US46, K0JI34	Unchar D8IEP8	BRAPL (ATCC BAA-1826 / 95/1000)	503			membrane	0					Unknown	--	N	0.1	35	0.1	12	0.2	5	0.2	0.1	N	0.6	noTM	NOT	-100
D8ID87	0	0	0	0	0	88	0	88	88	0	0	0	0	0	1	0	0	1	1	D8ID87_BRAP9	fruA	D8ID87	PTS system, fructose-specific, IIABC component	BRAPL (ATCC BAA-1826 / 95/1000)	624		Protein EIIB N(pi)-phospho-L-histidine/cysteine + sugar = protein EIIB + sugar phosphate.	membrane	transferase;transporter					CytoplasmicMembrane	10.00	N	0.1	20	0.1	36	0.1	42	0.1	0.1	N	0.6	noTM	NOT	-100
A0A0H0WXB6	0	34	0	0	0	0	34	0	34	0	1	0	0	0	0	0	1	0	1	A0A0H0WXB6_BRAHO	hisS	A0A0H0WXB6, A0A0H0XDG5	Histidine--tRNA ligase	BRAHW	416		ATP + L-histidine + tRNA(His) = AMP + diphosphate + L-histidyl-tRNA(His).	cytoplasm	binding;catalytic					Cytoplasmic	10.00	N	0.1	49	0.1	49	0.1	21	0.1	0.1	N	0.6	noTM	NOT	-100
A0A0H0WYE3	7	29	0	0	0	0	36	0	36	1	1	0	0	0	0	1	1	0	2	A0A0H0WYE3_BRAHO	SZ44_13230	A0A0H0WYE3	Cell surface protein	BRAHW	365			0	0	SpI	9.2	2.9	21-22	OuterMembrane	9.52	N	0.4	22	0.6	22	0.9	1	0.9	0.7	Y	0.6	noTM	NOT	-100
A0A0H0WZA6	0	0	13	0	0	0	13	0	13	0	0	1	0	0	0	0	0	1	1	A0A0H0WZA6_BRAHO	SR30_07290	A0A0H0WZA6	Unchar A0A0H0WZA6	BRAHW	179			0	0	SpII	17.8	16.4	17-18	Unknown	--	N	0.1	24	0.3	19	0.9	14	0.8	0.5	N	0.6	noTM	PROBABLE	17
D8IEN6	0	0	0	0	225	245	0	470	470	0	0	0	0	1	1	0	1	1	2	D8IEN6_BRAP9	pnp	D8IEN6	Polyribonucleotide nucleotidyltransferase	BRAPL (ATCC BAA-1826 / 95/1000)	712	Involved in mRNA degradation. Catalyzes the phosphorolysis of single-stranded polyribonucleotides processively in the 3'- to 5'-direction.	RNA(n+1) + phosphate = RNA(n) + a nucleoside diphosphate.	cytoplasm	transferase;binding;ion binding;hydrolase					Cytoplasmic	9.97	N	0.1	27	0.2	45	0.3	38	0.1	0.1	N	0.6	noTM	NOT	-100
D8IDB8	0	0	0	0	226	243	0	469	469	0	0	0	0	1	1	0	1	1	2	D8IDB8_BRAP9	gatA	D8IDB8, J9UYA5, K0JLP1	Glutamyl-tRNA(Gln) amidotransferase subunit A	BRAPL (ATCC BAA-1826 / 95/1000)	482	Allows the formation of correctly charged Gln-tRNA(Gln) through the transamidation of misacylated Glu-tRNA(Gln) in organisms which lack glutaminyl-tRNA synthetase. The reaction takes place in the presence of glutamine and ATP through an activated gamma-phospho-Glu-tRNA(Gln).	ATP + L-glutamyl-tRNA(Gln) + L-glutamine = ADP + phosphate + L-glutaminyl-tRNA(Gln) + L-glutamate.	0	transferase;binding;catalytic					Cytoplasmic	9.97	N	0.1	53	0.1	70	0.1	39	0.1	0.1	N	0.6	noTM	NOT	-100
D8IBE0	0	0	0	19	176	268	0	463	463	0	0	0	0	1	1	0	1	1	2	D8IBE0_BRAP9	cheB	D8IBE0, J9USK7, K0JJU9	Chemotaxis response regulator protein-glutamate methylesterase	BRAPL (ATCC BAA-1826 / 95/1000)	377	Involved in the modulation of the chemotaxis system; catalyzes the demethylation of specific methylglutamate residues introduced into the chemoreceptors (methyl-accepting chemotaxis proteins) by CheR.	Protein L-glutamate O(5)-methyl ester + H(2)O = protein L-glutamate + methanol.	cytoplasm	signal transducer;hydrolase					Cytoplasmic	9.97	N	0.1	37	0.1	37	0.1	4	0.1	0.1	N	0.6	noTM	NOT	-100
A0A0H0U523	221	46	195	0	0	0	462	0	462	1	1	1	0	0	0	1	1	1	3	A0A0H0U523_BRAHO	rpsB	A0A0H0U523	30S ribosomal protein S2	BRAHW	271			ribosome	structural molecule					Cytoplasmic	9.97	N	0.1	18	0.1	56	0.1	48	0.1	0.1	N	0.6	noTM	NOT	-100
D8IEH1	0	0	0	0	71	390	0	461	461	0	0	0	0	1	1	0	1	1	2	D8IEH1_BRAP9	rplA	D8IEH1, J9U258, K0JIF8	50S ribosomal protein L1	BRAPL (ATCC BAA-1826 / 95/1000)	233	Protein L1 is also a translational repressor protein, it controls the translation of the L11 operon by binding to its mRNA.		ribosome	structural molecule;binding					Cytoplasmic	9.97	N	0.1	61	0.1	12	0.2	5	0.1	0.1	N	0.6	noTM	NOT	-100
D8IBL3	0	0	0	0	195	264	0	459	459	0	0	0	0	1	1	0	1	1	2	D8IBL3_BRAP9	pyk	D8IBL3, J9TTW3	Pyruvate kinase	BRAPL (ATCC BAA-1826 / 95/1000)	477		ATP + pyruvate = ADP + phosphoenolpyruvate.	0	transferase;ion binding					Cytoplasmic	9.97	N	0.1	42	0.1	11	0.2	1	0.1	0.1	N	0.6	noTM	NOT	-100
A9Q1Z6	0	0	0	106	143	208	0	457	457	0	0	0	1	1	1	1	1	1	3	A9Q1Z6_BRAPL	glpK	A9Q1Z6, D8ICC5, J9UWB8	Glycerol kinase (Fragment)	BRAPL	494		ATP + glycerol = ADP + sn-glycerol 3-phosphate.	0	transferase;binding					Cytoplasmic	9.97	N	0.1	20	0.1	20	0.2	2	0.1	0.1	N	0.6	noTM	NOT	-100
J9UYC2	0	0	0	15	298	144	0	457	457	0	0	0	0	1	1	0	1	1	2	J9UYC2_BRAPL	B2904_orf2581	J9UYC2, K0JHQ4	Flagellin	BRAPL	286	Component of the core of the flagella.		other, cell projection	structural molecule					Periplasmic	10.00	Flagellar	0.1	13	0.1	13	0.2	4	0.2	0.2	N	0.6	noTM	NOT	-100
A0A0H0X8M6	0	69	0	0	0	0	69	0	69	0	1	0	0	0	0	0	1	0	1	A0A0H0X8M6_BRAHO	SZ44_10205	A0A0H0X8M6	Unchar A0A0H0X8M6	BRAHW	298			0	0	SpI	17.6	13.8	19-20	Periplasmic	9.84	N	0.8	20	0.7	20	0.8	1	0.7	0.7	Y	0.5	TM	NOT	-100
J9TSW8	0	0	0	1	0	85	0	86	86	0	0	0	0	0	1	0	0	1	1	J9TSW8_BRAPL	B2904_orf609	D8IF54, J9TSW8, K0JFA4	Transcriptional regulator, XRE family	BRAPL	452			membrane	binding					Cytoplasmic	8.96	N	0.1	36	0.1	36	0.1	1	0.1	0.1	N	0.6	noTM	NOT	-100
K0JLH4	0	0	0	0	0	83	0	83	83	0	0	0	0	0	1	0	0	1	1	K0JLH4_BRAPL	WESB_2470	K0JLH4	PTS system fructose-specific transporter subunit IIABC	BRAPL	624		Protein EIIB N(pi)-phospho-L-histidine/cysteine + sugar = protein EIIB + sugar phosphate.	membrane	transferase;transporter					CytoplasmicMembrane	10.00	N	0.1	20	0.1	36	0.1	42	0.1	0.1	N	0.6	noTM	NOT	-100
C0QW38	92	154	210	0	0	0	456	0	456	1	1	1	0	0	0	1	1	1	3	C0QW38_BRAHW	hslU	A0A0H0WY24, C0QW38	ATP-dependent protease ATPase subunit HslU	BRAHW (ATCC 49526 / WA1)	453	ATPase subunit of a proteasome-like degradation complex; this subunit has chaperone activity. The binding of ATP and its subsequent hydrolysis by HslU are essential for unfolding of protein substrates subsequently hydrolyzed by HslV. HslU recognizes the N-terminal part of its protein substrates and unfolds these before they are guided to HslV for hydrolysis.		macromolecular	binding;hydrolase					Cytoplasmic	9.97	N	0.2	31	0.1	31	0.1	30	0.1	0.1	N	0.6	noTM	NOT	-100
A0A0H0XA06	0	0	1	0	0	0	1	0	1	0	0	1	0	0	0	0	0	1	1	A0A0H0XA06_BRAHO	SZ44_09550	A0A0H0XA06	Unchar A0A0H0XA06	BRAHW	166			0	0					Cytoplasmic	8.96	N	0.1	18	0.1	32	0.1	26	0.1	0.1	N	0.6	noTM	NOT	-100
O34163	25	265	166	0	0	0	456	0	456	1	1	1	0	0	0	1	1	1	3	ACP_BRAHO	acpP	A0A097BU34, C0QYL1, O34163	Acyl carrier protein	BRAHW	78	Carrier of the growing fatty acid chain in fatty acid biosynthesis (By similarity). Has hemolytic activity forming pores approximatively 1 nm in diameter into erythrocytes. Is able to induce murine colonic lesions and to disrupt the integrity of epithelial cell monolayers.		cytoplasm;extracellular	binding					Cytoplasmic	9.26	N	0.1	24	0.1	65	0.1	48	0.1	0.1	N	0.6	noTM	NOT	-100
A0A0H0XA47	0	1	0	0	0	0	1	0	1	0	1	0	0	0	0	0	1	0	1	A0A0H0XA47_BRAHO	SZ44_10585	A0A0H0XA47	Unchar A0A0H0XA47	BRAHW	313			0	transferase	CYT	-0.2	2.3	none	Cytoplasmic	8.96	N	0.3	24	0.4	24	0.7	21	0.4	0.4	N	0.6	noTM	NOT	14
A0A0H0XAN9	0	0	12	0	0	0	12	0	12	0	0	1	0	0	0	0	0	1	1	A0A0H0XAN9_BRAHO	ligA	A0A0H0XAN9	DNA ligase	BRAHW	663	DNA ligase that catalyzes the formation of phosphodiester linkages between 5'-phosphoryl and 3'-hydroxyl groups in double-stranded DNA using NAD as a coenzyme and as the energy source for the reaction. It is essential for DNA replication and repair of damaged DNA.	NAD(+) + (deoxyribonucleotide)(n) + (deoxyribonucleotide)(m) = AMP + beta-nicotinamide D-ribonucleotide + (deoxyribonucleotide)(n+m).	0	binding;catalytic;ion binding					Cytoplasmic	9.97	N	0.1	44	0.1	44	0.1	38	0.1	0.1	N	0.6	noTM	NOT	-100
A0A0H0XAQ7	0	0	23	0	0	0	23	0	23	0	0	1	0	0	0	0	0	1	1	A0A0H0XAQ7_BRAHO	SR30_00420	A0A0H0XAQ7	Unchar A0A0H0XAQ7	BRAHW	163			0	0	SpII	8.1	7.1	20-21	Cytoplasmic	8.96	N	0.3	20	0.5	20	0.9	15	0.9	0.7	Y	0.6	noTM	PROBABLE	20
C0QWX3	5	179	270	0	0	0	454	0	454	0	1	1	0	0	0	0	1	1	2	C0QWX3_BRAHW	rplA	A0A0H0UNQ0, A0A0H0V612, C0QWX3	50S ribosomal protein L1	BRAHW (ATCC 49526 / WA1)	233	Protein L1 is also a translational repressor protein, it controls the translation of the L11 operon by binding to its mRNA.		ribosome	structural molecule;binding					Cytoplasmic	9.97	N	0.1	61	0.1	17	0.2	8	0.1	0.1	N	0.6	noTM	NOT	-100
A0A0H0XB06	0	0	1	0	0	0	1	0	1	0	0	1	0	0	0	0	0	1	1	A0A0H0XB06_BRAHO	SZ44_09395	A0A0H0XB06	Unchar A0A0H0XB06	BRAHW	148			0	0	SpII	14.6	3.5	17-18	Unknown	--	N	0.4	20	0.6	20	1	12	1	0.8	Y	0.6	noTM	PROBABLE	17
D8IFE7	0	0	0	0	0	78	0	78	78	0	0	0	0	0	1	0	0	1	1	D8IFE7_BRAP9	mcpB	D8IFE7, J9U031, K0JJF8	Methyl-accepting chemotaxis protein B	BRAPL (ATCC BAA-1826 / 95/1000)	632			membrane	signal transducer					CytoplasmicMembrane	9.82	N	0.1	34	0.1	11	0.2	1	0.2	0.1	N	0.6	noTM	NOT	-100
A0A0H0XBA1	0	0	12	0	0	0	12	0	12	0	0	1	0	0	0	0	0	1	1	A0A0H0XBA1_BRAHO	SU43_00140	A0A0H0XBA1	Unchar A0A0H0XBA1	BRAHW	210			0	0					Cytoplasmic	8.96	N	0.1	17	0.1	21	0.2	1	0.1	0.1	N	0.6	noTM	NOT	-100
J9USV5	0	0	0	2	0	75	0	77	77	0	0	0	0	0	1	0	0	1	1	J9USV5_BRAPL	B2904_orf696	D8IFD7, J9USV5, K0JIX1	TPR repeat-containing protein	BRAPL	1118			membrane	0					OuterMembrane	9.49	N	0.1	52	0.1	52	0.1	61	0.1	0.1	N	0.6	noTM	NOT	-100
C0QVL3	21	285	144	0	0	0	450	0	450	0	1	1	0	0	0	0	1	1	2	C0QVL3_BRAHW	groS	A0A0H0U5L6, C0QVL3	10 kDa chaperonin	BRAHW (ATCC 49526 / WA1)	88	Binds to Cpn60 in the presence of Mg-ATP and suppresses the ATPase activity of the latter.		cytoplasm	binding					Cytoplasmic	9.97	N	0.1	18	0.1	35	0.1	1	0.1	0.1	N	0.6	noTM	NOT	-100
C0QV74	2	322	125	0	0	0	449	0	449	0	1	1	0	0	0	0	1	1	2	C0QV74_BRAHW	atpE	A0A0H0X0L8, C0QV74	V-type ATP synthase subunit E	BRAHW (ATCC 49526 / WA1)	204			0	0					Cytoplasmic	8.96	N	0.1	3	0.1	62	0.1	56	0.1	0.1	N	0.6	noTM	NOT	-100
D8ICW2	0	0	0	0	80	369	0	449	449	0	0	0	0	1	1	0	1	1	2	D8ICW2_BRAP9	accA	D8ICW2, J9UBH0, K0JL66	Acetyl-CoA carboxylase alpha subunit	BRAPL (ATCC BAA-1826 / 95/1000)	514			0	catalytic					Cytoplasmic	9.97	N	0.1	34	0.1	69	0.1	66	0.1	0.1	N	0.6	noTM	NOT	-100
A0A0H0XCD1	0	26	0	0	0	0	26	0	26	0	1	0	0	0	0	0	1	0	1	A0A0H0XCD1_BRAHO	SZ44_07080	A0A0H0XCD1	Aldehyde oxidoreductase	BRAHW	856			0	binding;ion binding;electron carrier;catalytic					Cytoplasmic	9.97	N	0.1	59	0.1	59	0.1	24	0.1	0.1	N	0.6	noTM	NOT	-100
C0QYP7	4	144	300	0	0	0	448	0	448	0	1	1	0	0	0	0	1	1	2	C0QYP7_BRAHW	cheA	A0A0H0UKT4, A0A0H0UQE6, A0A0H0UZ00, A0A0H0V1X5, A0A0H0VCH7, A0A0H0WIV6, A0A0H0XM80, C0QYP7	Histidine kinase	BRAHW (ATCC 49526 / WA1)	720			cytoplasm	transferase;binding					Cytoplasmic	9.97	N	0.1	68	0.1	35	0.1	26	0.1	0.1	N	0.6	noTM	NOT	-100
D8IFC3	0	0	0	14	185	248	0	447	447	0	0	0	0	1	1	0	1	1	2	D8IFC3_BRAP9	BP951000_1867	D8IFC3, J9URU7, K0JJD5	UPF0597 protein BP951000_1867	BRAPL (ATCC BAA-1826 / 95/1000)	423			0	0					Cytoplasmic	9.97	N	0.2	31	0.1	31	0.2	1	0.1	0.1	N	0.6	noTM	NOT	22
C0R075	0	117	100	0	0	0	217	0	217	0	1	1	0	0	0	0	1	1	2	C0R075_BRAHW	BHWA1_01030	A0A0H0URA3, A0A0H0WT89, A0A0H0X8M6, C0R075	Unchar C0R075	BRAHW (ATCC 49526 / WA1)	292			0	0	TMH	0.6	0.8	none	Periplasmic	9.83	N	0.4	14	0.5	14	0.8	13	0.6	0.5	N	0.6	noTM	NOT	-100
C0QVZ2	108	161	172	0	0	0	441	0	441	1	1	1	0	0	0	1	1	1	3	RS7_BRAHW	rpsG	A0A0H0U804, C0QVZ2	30S ribosomal protein S7	BRAHW (ATCC 49526 / WA1)	156	One of the primary rRNA binding proteins, it binds directly to 16S rRNA where it nucleates assembly of the head domain of the 30S subunit. Is located at the subunit interface close to the decoding center, probably blocks exit of the E-site tRNA.		ribosome	structural molecule;binding					Cytoplasmic	9.97	N	0.1	32	0.1	16	0.2	7	0.2	0.2	N	0.6	noTM	NOT	-100
D8IAQ6	0	0	0	0	124	316	0	440	440	0	0	0	0	1	1	0	1	1	2	D8IAQ6_BRAP9	secA	D8IAQ6, J9UHH0, K0JJX8	Protein translocase subunit SecA	BRAPL (ATCC BAA-1826 / 95/1000)	975	Part of the Sec protein translocase complex. Interacts with the SecYEG preprotein conducting channel. Has a central role in coupling the hydrolysis of ATP to the transfer of proteins into and across the cell membrane, serving as an ATP-driven molecular motor driving the stepwise translocation of polypeptide chains across the membrane.		cytoplasm;membrane	binding;ion binding					Cytoplasmic	9.12	N	0.1	18	0.1	48	0.1	40	0.1	0.1	N	0.6	noTM	NOT	-100
D8ICG3	0	0	0	0	375	65	0	440	440	0	0	0	0	1	1	0	1	1	2	D8ICG3_BRAP9	BP951000_0838	D8ICG3, K0JML9	Unchar D8ICG3	BRAPL (ATCC BAA-1826 / 95/1000)	338			0	0	SpI	15.1	15.3	20-21	Unknown	--	N	0.6	21	0.7	21	1	17	0.9	0.8	Y	0.6	noTM	NOT	-100
A0A0H0XDS7	0	12	0	0	0	0	12	0	12	0	1	0	0	0	0	0	1	0	1	A0A0H0XDS7_BRAHO	SZ44_06255	A0A0H0XDS7	Acyl-[acyl-carrier-protein]--UDP-N-acetylglucosamine O-acyltransferase	BRAHW	264	Involved in the biosynthesis of lipid A, a phosphorylated glycolipid that anchors the lipopolysaccharide to the outer membrane of the cell.	(R)-3-hydroxytetradecanoyl-[acyl-carrier-protein] + UDP-N-acetyl-alpha-D-glucosamine = [acyl-carrier-protein] + UDP-3-O-(3-hydroxytetradecanoyl)-N-acetyl-alpha-D-glucosamine.	0	transferase					Cytoplasmic	9.97	N	0.1	18	0.1	46	0.1	1	0.1	0.1	N	0.6	noTM	NOT	-100
C0QWH2	2	296	141	0	0	0	439	0	439	0	1	1	0	0	0	0	1	1	2	C0QWH2_BRAHW	crt	A0A0H0UTG5, A0A0H0X3Z1, A0A0H0XET1, C0QWH2	3-hydroxybutyryl-CoA dehydratase	BRAHW (ATCC 49526 / WA1)	258			0	catalytic					Cytoplasmic	9.97	N	0.2	64	0.1	64	0.2	11	0.1	0.1	N	0.6	noTM	NOT	-100
C0QXJ0	2	345	92	0	0	0	439	0	439	0	1	1	0	0	0	0	1	1	2	C0QXJ0_BRAHW	BHWA1_02402	A0A0H0UMN1, A0A0H0XF03, C0QXJ0	Alpha-glucan phosphorylase	BRAHW (ATCC 49526 / WA1)	853			0	transferase;binding					Cytoplasmic	9.97	N	0.1	34	0.1	11	0.1	1	0.1	0.1	N	0.6	noTM	NOT	-100
A0A0H0XEJ9	2	0	0	0	0	0	2	0	2	1	0	0	0	0	0	1	0	0	1	A0A0H0XEJ9_BRAHO	SZ44_05440	A0A0H0XEJ9	Unchar A0A0H0XEJ9	BRAHW	113			0	0					Unknown	--	N	0.1	53	0.1	68	0.1	59	0.1	0.1	N	0.6	noTM	NOT	-100
A0A0H0XET7	0	2	0	0	0	0	2	0	2	0	1	0	0	0	0	0	1	0	1	A0A0H0XET7_BRAHO	SZ44_04220	A0A0H0XET7	Fructose-bisphosphate aldolase	BRAHW	286			0	catalytic;ion binding					Cytoplasmic	9.97	N	0.2	38	0.1	38	0.2	37	0.1	0.1	N	0.6	noTM	NOT	-100
D8ICA7	0	0	0	8	269	159	0	436	436	0	0	0	0	1	1	0	1	1	2	D8ICA7_BRAP9	flaA-2	D8ICA7, J9U0T5, K0JKQ0	Flagellar filament outer layer protein, FlaA-2	BRAPL (ATCC BAA-1826 / 95/1000)	209			cell periphery	0					Unknown	--	N	0.1	39	0.1	39	0.1	35	0.1	0.1	N	0.6	noTM	NOT	-100
D8ICY5	0	0	0	25	99	312	0	436	436	0	0	0	1	1	1	1	1	1	3	D8ICY5_BRAP9	rpsQ	D8ICY5, J9TRA3, K0JHT8	30S ribosomal protein S17	BRAPL (ATCC BAA-1826 / 95/1000)	120	One of the primary rRNA binding proteins, it binds specifically to the 5'-end of 16S ribosomal RNA.		ribosome	structural molecule;binding					Cytoplasmic	9.97	N	0.1	15	0.1	11	0.2	1	0.1	0.1	N	0.6	noTM	NOT	-100
A0A0H0XF72	0	0	11	0	0	0	11	0	11	0	0	1	0	0	0	0	0	1	1	A0A0H0XF72_BRAHO	SZ44_10525	A0A0H0XF72	PBS lyase	BRAHW	223			0	catalytic	SpII	13.4	10.8	19-20	Cytoplasmic	8.96	N	0.5	23	0.6	23	0.9	7	0.8	0.7	Y	0.6	noTM	PROBABLE	19
A0A0H0XF74	0	10	0	0	0	0	10	0	10	0	1	0	0	0	0	0	1	0	1	A0A0H0XF74_BRAHO	SZ44_03420	A0A0H0XF74	Phosphomethylpyrimidine kinase	BRAHW	269			0	transferase					Cytoplasmic	8.96	N	0.1	21	0.1	44	0.3	36	0.1	0.1	N	0.6	noTM	NOT	29
A0A0H0XF93	0	6	0	0	0	0	6	0	6	0	1	0	0	0	0	0	1	0	1	A0A0H0XF93_BRAHO	SZ44_10305	A0A0H0XF93	Ferredoxin	BRAHW	275			0	binding					Cytoplasmic	8.96	N	0.1	25	0.1	11	0.2	1	0.2	0.2	N	0.6	noTM	NOT	-100
D8ICW9	0	0	0	2	122	311	0	435	435	0	0	0	0	1	1	0	1	1	2	D8ICW9_BRAP9	rpoA	D8ICW9, J9UQI5, K0JMT9	DNA-directed RNA polymerase subunit alpha	BRAPL (ATCC BAA-1826 / 95/1000)	325	DNA-dependent RNA polymerase catalyzes the transcription of DNA into RNA using the four ribonucleoside triphosphates as substrates.	Nucleoside triphosphate + RNA(n) = diphosphate + RNA(n+1).	0	transferase;binding					Cytoplasmic	9.97	N	0.1	60	0.1	60	0.2	42	0.1	0.1	N	0.6	noTM	NOT	-100
C0QW84	0	321	111	0	0	0	432	0	432	0	1	1	0	0	0	0	1	1	2	C0QW84_BRAHW	BHWA1_02212	A0A0H0U2P4, A0A0H0V4Q6, A0A0H0XF11, C0QW84	Unchar C0QW84	BRAHW (ATCC 49526 / WA1)	339			0	0					OuterMembrane	9.49	N	0.2	11	0.3	11	0.8	10	0.4	0.3	N	0.6	noTM	NOT	-100
A0A0H0XFS5	0	24	0	0	0	0	24	0	24	0	1	0	0	0	0	0	1	0	1	A0A0H0XFS5_BRAHO	proA	A0A0H0U2W8, A0A0H0UHA3, A0A0H0UP81, A0A0H0V9T9, A0A0H0VPK7, A0A0H0XFS5	Gamma-glutamyl phosphate reductase	BRAHW	432	Catalyzes the NADPH-dependent reduction of L-glutamate 5-phosphate into L-glutamate 5-semialdehyde and phosphate. The product spontaneously undergoes cyclization to form 1-pyrroline-5-carboxylate.	L-glutamate 5-semialdehyde + phosphate + NADP(+) = L-glutamyl 5-phosphate + NADPH.	cytoplasm	binding;catalytic					Cytoplasmic	9.97	N	0.1	25	0.1	56	0.1	46	0.1	0.1	N	0.6	noTM	NOT	-100
A0A0H0XFS6	0	26	0	0	0	0	26	0	26	0	1	0	0	0	0	0	1	0	1	A0A0H0XFS6_BRAHO	SZ44_02540	A0A0H0XFS6	C4-dicarboxylate ABC transporter substrate-binding protein	BRAHW	318			0	0	SpII	17	12.2	19-20	Unknown	--	N	0.1	69	0.2	23	0.5	3	0.4	0.3	N	0.5	TM	PROBABLE	19
C0QV47	22	229	178	0	0	0	429	0	429	1	1	1	0	0	0	1	1	1	3	GPMA_BRAHW	gpmA	A0A0H0UU00, C0QV47	2,3-bisphosphoglycerate-dependent phosphoglycerate mutase	BRAHW (ATCC 49526 / WA1)	248	Catalyzes the interconversion of 2-phosphoglycerate and 3-phosphoglycerate.	2-phospho-D-glycerate = 3-phospho-D-glycerate.	0	catalytic					Cytoplasmic	8.96	N	0.1	39	0.1	11	0.2	7	0.1	0.1	N	0.6	noTM	NOT	-100
A0A0H0XFV0	6	0	0	0	0	0	6	0	6	1	0	0	0	0	0	1	0	0	1	A0A0H0XFV0_BRAHO	SU45_06515	A0A0H0XFV0	Unchar A0A0H0XFV0	BRAHW	153			0	0	SpII	3.6	1.4	16-17	Unknown	--	N	0.2	21	0.3	21	0.6	18	0.4	0.3	N	0.5	TM	PROBABLE	16
A0A0H0U928	0	236	190	0	0	0	426	0	426	0	1	1	0	0	0	0	1	1	2	A0A0H0U928_BRAHO	SR30_11170	A0A0H0U928, A0A0H0ULZ6	O-acetylhomoserine aminocarboxypropyltransferase	BRAHW	431			0	transferase;binding					Cytoplasmic	9.97	N	0.2	44	0.1	44	0.1	43	0.1	0.1	N	0.6	noTM	NOT	-100
C0R0R7	1	277	147	0	0	0	425	0	425	0	1	1	0	0	0	0	1	1	2	C0R0R7_BRAHW	BHWA1_01226	A0A0H0UU11, A0A0H0VHR7, A0A0H0VSR5, C0R0R7	Putative treponemal membrane protein	BRAHW (ATCC 49526 / WA1)	603			0	0	SpI	10.1	10.3	25-26	OuterMembrane	9.93	N	0.2	24	0.4	24	0.9	14	0.9	0.7	Y	0.6	noTM	NOT	-100
A0A0H0XGC9	18	0	0	0	0	0	18	0	18	1	0	0	0	0	0	1	0	0	1	A0A0H0XGC9_BRAHO	rpmB	A0A0H0XGC9	50S ribosomal protein L28	BRAHW	63			ribosome	structural molecule					Cytoplasmic	9.26	N	0.1	32	0.1	22	0.2	15	0.1	0.1	N	0.6	noTM	NOT	-100
A0A0H0XGE1	0	8	0	0	0	0	8	0	8	0	1	0	0	0	0	0	1	0	1	A0A0H0XGE1_BRAHO	SZ44_01960	A0A0H0XGE1	Serine dehydratase	BRAHW	293			0	catalytic					Cytoplasmic	9.26	N	0.1	14	0.1	56	0.1	51	0.1	0.1	N	0.6	noTM	NOT	-100
D8IG92	0	0	0	13	127	281	0	421	421	0	0	0	0	1	1	0	1	1	2	D8IG92_BRAP9	BP951000_2183	D8IG92, J9UFC1, K0JJK2	Phosphotransacetylase	BRAPL (ATCC BAA-1826 / 95/1000)	333			0	transferase					Cytoplasmic	9.97	N	0.2	33	0.1	33	0.1	7	0.1	0.1	N	0.6	noTM	NOT	-100
A0A0H0XGW5	0	0	2	0	0	0	2	0	2	0	0	1	0	0	0	0	0	1	1	A0A0H0XGW5_BRAHO	SZ44_08160	A0A0H0XGW5	Unchar A0A0H0XGW5	BRAHW	134			0	0	SpII	16.7	12.2	15-16	Unknown	--	N	0.3	20	0.5	20	0.9	17	0.8	0.7	Y	0.6	noTM	PROBABLE	15
J9TWN1	0	0	0	2	242	177	0	421	421	0	0	0	0	1	1	0	1	1	2	J9TWN1_BRAPL	ackA	J9TWN1, K0JKY2	Acetate kinase	BRAPL	396	Catalyzes the formation of acetyl phosphate from acetate and ATP. Can also catalyze the reverse reaction.	ATP + acetate = ADP + acetyl phosphate.	cytoplasm	transferase;binding;ion binding					Cytoplasmic	9.97	N	0.1	20	0.1	20	0.1	6	0.1	0.1	N	0.6	noTM	NOT	-100
A0A0H0XFU3	49	249	120	0	0	0	418	0	418	1	1	1	0	0	0	1	1	1	3	A0A0H0XFU3_BRAHO	SZ44_03875	A0A0H0XFU3	ATP synthase subunit A	BRAHW	587			macromolecular	binding;hydrolase					Cytoplasmic	9.97	N	0.2	52	0.1	52	0.4	1	0.2	0.2	N	0.6	noTM	NOT	31
A0A0H0XHG7	0	8	0	0	0	0	8	0	8	0	1	0	0	0	0	0	1	0	1	A0A0H0XHG7_BRAHO	psuG	A0A0H0XHG7	Pseudouridine-5'-phosphate glycosidase	BRAHW	308	Catalyzes the reversible cleavage of pseudouridine 5'-phosphate (PsiMP) to ribose 5-phosphate and uracil. Functions biologically in the cleavage direction, as part of a pseudouridine degradation pathway.	Uracil + D-ribose 5-phosphate = pseudouridine 5'-phosphate + H(2)O.	0	ion binding;hydrolase;catalytic					Cytoplasmic	8.96	N	0.1	45	0.1	45	0.1	39	0.1	0.1	N	0.6	noTM	NOT	-100
A0A0H0XHN7	0	0	19	0	0	0	19	0	19	0	0	1	0	0	0	0	0	1	1	A0A0H0XHN7_BRAHO	SZ44_00430	A0A0H0XHN7	Unchar A0A0H0XHN7	BRAHW	458			0	0	SpII	19.5	8.7	17-18	Unknown	--	N	0.4	24	0.5	24	1	15	0.9	0.7	Y	0.6	noTM	PROBABLE	17
A0A0H0XHS0	0	0	6	0	0	0	6	0	6	0	0	1	0	0	0	0	0	1	1	A0A0H0XHS0_BRAHO	SZ44_00615	A0A0H0XHS0	Ankyrin	BRAHW	541			0	0					Unknown	--	N	0.1	20	0.1	46	0.2	44	0.1	0.1	N	0.6	noTM	NOT	-100
C0QVZ5	251	42	125	0	0	0	418	0	418	1	1	1	0	0	0	1	1	1	3	RS10_BRAHW	rpsJ	A0A0H0XIJ9, C0QVZ5, P52857	30S ribosomal protein S10	BRAHW (ATCC 49526 / WA1)	101	Involved in the binding of tRNA to the ribosomes.		ribosome	binding;structural molecule					Cytoplasmic	9.26	N	0.1	25	0.1	25	0.2	1	0.1	0.1	N	0.6	noTM	NOT	-100
A0A0H0XJA4	1	0	0	0	0	0	1	0	1	1	0	0	0	0	0	1	0	0	1	A0A0H0XJA4_BRAHO	SU45_03000	A0A0H0XJA4, A0A0H0XN10	Capsid protein	BRAHW	433			0	0					Unknown	--	N	0.1	36	0.1	36	0.1	9	0.1	0.1	N	0.6	noTM	NOT	-100
A0A0H0XK10	0	2	0	0	0	0	2	0	2	0	1	0	0	0	0	0	1	0	1	A0A0H0XK10_BRAHO	SU45_02980	A0A0H0XK10	Unchar A0A0H0XK10	BRAHW	176			0	0					Unknown	--	N	0.1	27	0.1	27	0.1	19	0.1	0.1	N	0.6	noTM	NOT	-100
A0A0H0XKT4	0	0	4	0	0	0	4	0	4	0	0	1	0	0	0	0	0	1	1	A0A0H0XKT4_BRAHO	SZ44_03815	A0A0H0XKT4	ADP-heptose synthase	BRAHW	335			0	transferase					Cytoplasmic	9.97	N	0.1	30	0.1	30	0.2	22	0.1	0.1	N	0.6	noTM	NOT	-100
C0QW05	109	127	182	0	0	0	418	0	418	1	1	1	0	0	0	1	1	1	3	C0QW05_BRAHW	rpsQ	A0A0H0TQQ8, A0A0H0W8H3, C0QW05	30S ribosomal protein S17	BRAHW (ATCC 49526 / WA1)	120	One of the primary rRNA binding proteins, it binds specifically to the 5'-end of 16S ribosomal RNA.		ribosome	structural molecule;binding					Cytoplasmic	9.97	N	0.1	69	0.1	11	0.2	1	0.1	0.1	N	0.6	noTM	NOT	-100
D8IC94	0	0	0	20	53	344	0	417	417	0	0	0	0	1	1	0	1	1	2	D8IC94_BRAP9	infB	D8IC94, J9U0Q9, K0JMI3	Translation initiation factor IF-2	BRAPL (ATCC BAA-1826 / 95/1000)	777	One of the essential components for the initiation of protein synthesis. Protects formylmethionyl-tRNA from spontaneous hydrolysis and promotes its binding to the 30S ribosomal subunits. Also involved in the hydrolysis of GTP during the formation of the 70S ribosomal complex.		cytoplasm	binding;hydrolase					Cytoplasmic	9.97	N	0.1	66	0.1	21	0.1	42	0.1	0.1	N	0.6	noTM	NOT	-100
A0A0H0VRT1	25	49	114	0	0	0	188	0	188	1	1	1	0	0	0	1	1	1	3	A0A0H0VRT1_BRAHO	SU46_01220	A0A0H0VRT1	Chemotaxis protein	BRAHW	706			membrane	signal transducer	TMH	9.5	8.2	none	CytoplasmicMembrane	9.82	N	0.1	42	0.1	13	0.2	9	0.2	0.1	N	0.5	TM	NOT	-100
A0A0H0XMP8	0	0	4	0	0	0	4	0	4	0	0	1	0	0	0	0	0	1	1	A0A0H0XMP8_BRAHO	SR30_11705	A0A0H0XMP8	Unchar A0A0H0XMP8	BRAHW	222			0	0					Cytoplasmic	8.96	N	0.1	29	0.1	11	0.2	9	0.1	0.1	N	0.6	noTM	NOT	-100
C0R1I3	51	273	90	0	0	0	414	0	414	1	1	1	0	0	0	1	1	1	3	C0R1I3_BRAHW	flaB	A0A0H0ULZ7, A0A0H0X544, C0R1I3	Flagellin	BRAHW (ATCC 49526 / WA1)	259	Component of the core of the flagella.		other, cell projection	structural molecule					Periplasmic	10.00	Flagellar	0.1	14	0.1	68	0.1	58	0.1	0.1	N	0.6	noTM	NOT	-100
D8IF81	0	0	0	0	226	188	0	414	414	0	0	0	0	1	1	0	1	1	2	D8IF81_BRAP9	pheS	D8IF81, J9UCX8, K0JJ56	Phenylalanine--tRNA ligase beta subunit	BRAPL (ATCC BAA-1826 / 95/1000)	807		ATP + L-phenylalanine + tRNA(Phe) = AMP + diphosphate + L-phenylalanyl-tRNA(Phe).	cytoplasm	binding;catalytic;ion binding					Cytoplasmic	9.97	N	0.1	57	0.1	41	0.1	39	0.1	0.1	N	0.6	noTM	NOT	-100
D8IBK4	0	0	0	231	97	78	0	406	406	0	0	0	1	1	1	1	1	1	3	D8IBK4_BRAP9	frr	D8IBK4, J9UDG4, K0JK16	Ribosome-recycling factor	BRAPL (ATCC BAA-1826 / 95/1000)	182	Responsible for the release of ribosomes from messenger RNA at the termination of protein biosynthesis. May increase the efficiency of translation by recycling ribosomes from one round of translation to another.		cytoplasm	0					Cytoplasmic	9.97	N	0.2	32	0.1	32	0.2	1	0.1	0.1	N	0.6	noTM	NOT	-100
D8IC17	0	0	0	0	184	218	0	402	402	0	0	0	0	1	1	0	1	1	2	D8IC17_BRAP9	fusA	D8IC17, J9UVX5, K0JH24	Translation elongation factor G	BRAPL (ATCC BAA-1826 / 95/1000)	696			0	binding;hydrolase					Cytoplasmic	9.97	N	0.1	29	0.1	11	0.3	1	0.2	0.2	N	0.6	noTM	NOT	-100
A7LAU7	11	231	159	0	0	0	401	0	401	0	1	1	0	0	0	0	1	1	2	A7LAU7_BRAHO	HGT-BH9	A7LAU7, C0QVY9	ArgF	BRAHW	396			0	transferase;ion binding					Cytoplasmic	9.97	N	0.1	21	0.1	21	0.1	12	0.1	0.1	N	0.6	noTM	NOT	-100
A7LAT7	0	0	5	0	0	0	5	0	5	0	0	1	0	0	0	0	0	1	1	A7LAT7_BRAHO	HGT-BH18	A0A0H0W7E1, A7LAT7, C0QVY1	BioB	BRAHW	205			0	binding;catalytic					Cytoplasmic	8.96	N	0.1	36	0.1	36	0.1	48	0.1	0.1	N	0.6	noTM	NOT	-100
D8ID62	0	0	0	44	207	150	0	401	401	0	0	0	1	1	1	1	1	1	3	D8ID62_BRAP9	tal	D8ID62, J9UAV6, K0JMZ1	Probable transaldolase	BRAPL (ATCC BAA-1826 / 95/1000)	238	Transaldolase is important for the balance of metabolites in the pentose-phosphate pathway.	Sedoheptulose 7-phosphate + D-glyceraldehyde 3-phosphate = D-erythrose 4-phosphate + D-fructose 6-phosphate.	cytoplasm	transferase					Cytoplasmic	9.97	N	0.1	55	0.2	17	0.3	13	0.3	0.2	N	0.6	noTM	NOT	-100
D8IE22	0	0	0	0	257	142	0	399	399	0	0	0	0	1	1	0	1	1	2	D8IE22_BRAP9	BP951000_1411	D8IE22, J9UXC5, K0JF21	Aminotransferase	BRAPL (ATCC BAA-1826 / 95/1000)	372			0	transferase					Cytoplasmic	9.97	N	0.1	34	0.1	34	0.1	67	0.1	0.1	N	0.5	TM	NOT	-100
D8IEQ4	0	0	0	3	204	192	0	399	399	0	0	0	0	1	1	0	1	1	2	D8IEQ4_BRAP9	pyrR	D8IEQ4, J9UWT7, K0JIS2	Bifunctional protein PyrR	BRAPL (ATCC BAA-1826 / 95/1000)	175	Regulates the transcription of the pyrimidine nucleotide (pyr) operon in response to exogenous pyrimidines.	UMP + diphosphate = uracil + 5-phospho-alpha-D-ribose 1-diphosphate.	0	transferase					Cytoplasmic	9.97	N	0.1	19	0.1	19	0.1	34	0.1	0.1	N	0.6	noTM	NOT	-100
A7LAU2	0	0	1	0	0	0	1	0	1	0	0	1	0	0	0	0	0	1	1	A7LAU2_BRAHO	HGT-BH1	A0A0H0TJ32, A0A0H0V2Q4, A0A0H0V7E0, A0A0H0VIE6, A7LAU2, C0QWD3	Arp	BRAHW	784			0	0	SpII	18.5	6.8	15-16	Cytoplasmic	8.96	N	0.2	22	0.4	22	0.9	14	0.8	0.6	Y	0.6	noTM	PROBABLE	15
A7LAU4	4	1	0	0	0	0	5	0	5	1	1	0	0	0	0	1	1	0	2	A7LAU4_BRAHO	HGT-BH3	A0A0H0TRL2, A0A0H0W9N7, A0A0H0XCD1, A7LAU4, C0QWD1	CoxL	BRAHW	856			0	binding;ion binding;electron carrier;catalytic					Cytoplasmic	9.97	N	0.1	59	0.1	59	0.1	24	0.1	0.1	N	0.6	noTM	NOT	-100
A7LAU6	4	0	0	0	0	0	4	0	4	1	0	0	0	0	0	1	0	0	1	A7LAU6_BRAHO	HGT-BH17	A0A0H0W7E1, A7LAU6, C0QVY1	Putative biotin synthase	BRAHW	185			0	catalytic					Cytoplasmic	8.96	N	0.1	50	0.1	15	0.2	8	0.1	0.1	N	0.6	noTM	NOT	-100
C0QVZ6	1	192	204	0	0	0	397	0	397	0	1	1	0	0	0	0	1	1	2	RL3_BRAHW	rplC	A0A0H0TMF1, A0A0H0WCH2, C0QVZ6, F6LQI0, F6LQI1, F6LQJ2, F6LQJ3, F6LQJ6, F6LQJ7, F6LQK0	50S ribosomal protein L3	BRAHW (ATCC 49526 / WA1)	217	One of the primary rRNA binding proteins, it binds directly near the 3'-end of the 23S rRNA, where it nucleates assembly of the 50S subunit.		ribosome	structural molecule;binding					Cytoplasmic	9.26	N	0.2	24	0.2	24	0.2	14	0.1	0.2	N	0.6	noTM	NOT	-100
A0A0H0VEQ5	0	237	159	0	0	0	396	0	396	0	1	1	0	0	0	0	1	1	2	A0A0H0VEQ5_BRAHO	dnaK	A0A0H0VEQ5, A0A0H0VHU2	Chaperone protein DnaK	BRAHW	640	Acts as a chaperone.		0	binding					Cytoplasmic	9.97	N	0.1	42	0.1	31	0.2	29	0.1	0.1	N	0.6	noTM	NOT	14
C0R1J3	3	225	168	0	0	0	396	0	396	0	1	1	0	0	0	0	1	1	2	C0R1J3_BRAHW	BHWA1_01511	A0A0H0U5R9, A0A0H0U928, A0A0H0ULZ6, A0A0H0VZJ7, A0A0H0W4B4, C0R1J3	O-acetylhomoserine/O-acetylserine sulfhydrylase	BRAHW (ATCC 49526 / WA1)	431			0	transferase;binding					Cytoplasmic	9.97	N	0.2	44	0.1	44	0.1	43	0.1	0.1	N	0.6	noTM	NOT	-100
C0QWX4	169	119	107	0	0	0	395	0	395	1	1	1	0	0	0	1	1	1	3	C0QWX4_BRAHW	rplJ	A0A0H0WH59, C0QWX4	50S ribosomal protein L10	BRAHW (ATCC 49526 / WA1)	177	Forms part of the ribosomal stalk, playing a central role in the interaction of the ribosome with GTP-bound translation factors.		ribosome	structural molecule;binding					Cytoplasmic	9.26	N	0.1	38	0.1	14	0.3	9	0.2	0.2	N	0.6	noTM	NOT	22
A7LAV8	0	0	0	4	0	0	0	4	4	0	0	0	1	0	0	1	0	0	1	A7LAV8_BRAPL	HGT-BP20	A7LAV8, D8IC54, J9U0I3, K0JKH7, Q6URA9	CoxL	BRAPL	857			0	binding;ion binding;electron carrier;catalytic					Cytoplasmic	9.97	N	0.1	59	0.1	59	0.1	24	0.1	0.1	N	0.6	noTM	NOT	-100
A7LAV9	0	0	0	0	29	0	0	29	29	0	0	0	0	1	0	0	1	0	1	A7LAV9_BRAPL	HGT-BP22	A7LAV9, D8IC52, J9UW21, K0JM26	SsnA	BRAPL	443			0	hydrolase					Cytoplasmic	9.97	N	0.1	16	0.1	39	0.1	36	0.1	0.1	N	0.6	noTM	NOT	25
J9UFQ9	0	0	0	150	96	147	0	393	393	0	0	0	1	1	1	1	1	1	3	J9UFQ9_BRAPL	B2904_orf73	J9UFQ9, K0JFW7	UPF0109 protein B2904_orf73	BRAPL	80			0	binding					Cytoplasmic	8.96	N	0.1	58	0.1	34	0.1	50	0.1	0.1	N	0.6	noTM	NOT	-100
D8IAS4	0	0	0	87	89	214	0	390	390	0	0	0	1	1	1	1	1	1	3	D8IAS4_BRAP9	nifU	D8IAS4, J9TXN7, K0JFJ6	Nitrogen fixation protein NifU	BRAPL (ATCC BAA-1826 / 95/1000)	277	May be involved in the formation or repair of [Fe-S] clusters present in iron-sulfur proteins.		0	binding;ion binding					Cytoplasmic	9.97	N	0.1	48	0.1	12	0.1	3	0.1	0.1	N	0.6	noTM	NOT	34
D8ICC2	0	0	0	3	147	235	0	385	385	0	0	0	0	1	1	0	1	1	2	D8ICC2_BRAP9	serS	D8ICC2, J9URP7, K0JKQ7	Serine--tRNA ligase	BRAPL (ATCC BAA-1826 / 95/1000)	426	Catalyzes the attachment of serine to tRNA(Ser). Is also able to aminoacylate tRNA(Sec) with serine, to form the misacylated tRNA L-seryl-tRNA(Sec), which will be further converted into selenocysteinyl-tRNA(Sec).	ATP + L-serine + tRNA(Ser) = AMP + diphosphate + L-seryl-tRNA(Ser).	cytoplasm	binding;catalytic					Cytoplasmic	10.00	N	0.1	62	0.1	20	0.1	10	0.1	0.1	N	0.6	noTM	NOT	-100
C0R089	293	51	40	0	0	0	384	0	384	1	1	1	0	0	0	1	1	1	3	C0R089_BRAHW	leuA	A0A0H0UKM7, A0A0H0URB9, A0A0H0VM42, C0R089	2-isopropylmalate synthase	BRAHW (ATCC 49526 / WA1)	498	Catalyzes the condensation of the acetyl group of acetyl-CoA with 3-methyl-2-oxobutanoate (2-oxoisovalerate) to form 3-carboxy-3-hydroxy-4-methylpentanoate (2-isopropylmalate).	Acetyl-CoA + 3-methyl-2-oxobutanoate + H(2)O = (2S)-2-isopropylmalate + CoA.	0	transferase					Cytoplasmic	9.97	N	0.1	32	0.1	16	0.1	9	0.1	0.1	N	0.6	noTM	NOT	19
A7LAW5	0	0	0	0	12	0	0	12	12	0	0	0	0	1	0	0	1	0	1	A7LAW5_BRAPL	HGT-BP28	A7LAW5, D8IC46, K0JKL6	CoxL	BRAPL	709			0	catalytic					CytoplasmicMembrane	7.88	N	0.3	51	0.2	51	0.1	1	0.1	0.1	N	0.6	noTM	NOT	-100
A7LAW6	0	0	0	0	10	0	0	10	10	0	0	0	0	1	0	0	1	0	1	A7LAW6_BRAPL	HGT-BP29	A7LAW6, D8IC45, J9U0G1, K0JH49	CoxS	BRAPL	167			0	binding;ion binding;electron carrier;catalytic					Cytoplasmic	9.97	N	0.1	65	0.1	20	0.2	12	0.2	0.2	N	0.6	noTM	NOT	-100
A7LAW7	0	0	0	0	11	0	0	11	11	0	0	0	0	1	0	0	1	0	1	A7LAW7_BRAPL	HGT-BP30	A7LAW7, D8IC44, J9UK64, K0JKH1	CoxM	BRAPL	283			0	binding;catalytic					Cytoplasmic	8.96	N	0.1	27	0.1	11	0.1	1	0.1	0.1	N	0.6	noTM	NOT	-100
A7LAX0	0	0	0	0	0	3	0	3	3	0	0	0	0	0	1	0	0	1	1	A7LAX0_BRAPL	HGT-BP33	A7LAX0, D8IC41	Unchar A7LAX0	BRAPL	286			0	0					Cytoplasmic	8.96	N	0.1	37	0.1	37	0.2	31	0.1	0.1	N	0.6	noTM	NOT	-100
D8IEG9	0	0	0	204	91	87	0	382	382	0	0	0	1	1	1	1	1	1	3	D8IEG9_BRAP9	nusG	D8IEG9, J9UX24, K0JGF2	Transcription termination/antitermination protein NusG	BRAPL (ATCC BAA-1826 / 95/1000)	193	Participates in transcription elongation, termination and antitermination.		0	0					Cytoplasmic	9.97	N	0.1	54	0.1	13	0.2	12	0.1	0.1	N	0.6	noTM	NOT	-100
J9UU81	0	0	0	301	48	32	0	381	381	0	0	0	1	1	1	1	1	1	3	J9UU81_BRAPL	leuA	J9UU81, K0JFK9	2-isopropylmalate synthase	BRAPL	498	Catalyzes the condensation of the acetyl group of acetyl-CoA with 3-methyl-2-oxobutanoate (2-oxoisovalerate) to form 3-carboxy-3-hydroxy-4-methylpentanoate (2-isopropylmalate).	Acetyl-CoA + 3-methyl-2-oxobutanoate + H(2)O = (2S)-2-isopropylmalate + CoA.	0	transferase					Cytoplasmic	9.97	N	0.1	32	0.1	16	0.1	9	0.1	0.1	N	0.6	noTM	NOT	19
D8IER1	0	0	0	0	175	203	0	378	378	0	0	0	0	1	1	0	1	1	2	D8IER1_BRAP9	nusA	D8IER1, J9UXD0, K0JI47	Transcription termination/antitermination protein NusA	BRAPL (ATCC BAA-1826 / 95/1000)	495	Participates in both transcription termination and antitermination.		cytoplasm	transcription factor;binding					Cytoplasmic	9.97	N	0.1	41	0.1	41	0.1	33	0.1	0.1	N	0.6	noTM	NOT	-100
A9Q1Y7	1	0	0	0	0	0	1	0	1	1	0	0	0	0	0	1	0	0	1	A9Q1Y7_BRAHO	est	A0A0H0TUE2, A0A0H0UTR6, A0A0H0VEY0, A0A0H0WQC1, A0A0H0X660, A9Q1Y7, C0R138	Est (Fragment)	BRAHW	326			0	0					Cytoplasmic	8.96	N	0.1	23	0.1	23	0.1	49	0.1	0.1	N	0.6	noTM	NOT	25
D8IBP7	0	0	0	1	146	230	0	377	377	0	0	0	0	1	1	0	1	1	2	D8IBP7_BRAP9	atpA	D8IBP7, J9UJ83, K0JLM2	ATP synthase subunit alpha	BRAPL (ATCC BAA-1826 / 95/1000)	499	Produces ATP from ADP in the presence of a proton gradient across the membrane. The alpha chain is a regulatory subunit.	ATP + H(2)O + H(+)(In) = ADP + phosphate + H(+)(Out).	macromolecular;membrane	binding;hydrolase					Cytoplasmic	9.97	N	0.1	21	0.1	70	0.1	20	0.1	0.1	N	0.6	noTM	NOT	-100
C0QXE7	11	142	223	0	0	0	376	0	376	0	1	1	0	0	0	0	1	1	2	C0QXE7_BRAHW	BHWA1_00305	A0A0H0UAX4, A0A0H0VG30, A0A0H0W202, C0QXE7	Phosphotransacetylase	BRAHW (ATCC 49526 / WA1)	335			0	transferase					Cytoplasmic	9.97	N	0.1	59	0.1	59	0.1	4	0.1	0.1	N	0.6	noTM	NOT	-100
D8IEL1	0	0	0	55	180	140	0	375	375	0	0	0	1	1	1	1	1	1	3	D8IEL1_BRAP9	BP951000_1603	D8IEL1, J9UXS0, K0JF63	Sigma 54 modulation protein/S30EA ribosomal protein	BRAPL (ATCC BAA-1826 / 95/1000)	258			ribosome	0					Cytoplasmic	8.96	N	0.1	53	0.1	11	0.2	3	0.1	0.1	N	0.6	noTM	NOT	-100
A9Q1Z1	0	0	0	0	86	0	0	86	86	0	0	0	0	1	0	0	1	0	1	A9Q1Z1_BRAPL	yqi	A9Q1Z1, D8IEF2, J9UXW4, K0JHP8	Yqi (Fragment)	BRAPL	391			0	transferase					Cytoplasmic	9.97	N	0.2	23	0.2	23	0.4	5	0.3	0.3	N	0.6	noTM	NOT	-100
D8ICB0	0	0	0	3	0	170	0	173	173	0	0	0	0	0	1	0	0	1	1	D8ICB0_BRAP9	mcpB	D8ICB0, J9URM2, K0JKL2	Methyl-accepting chemotaxis protein B	BRAPL (ATCC BAA-1826 / 95/1000)	682			membrane	signal transducer	TMH	10.3	5.7	none	CytoplasmicMembrane	10.00	N	0.2	35	0.2	35	0.3	2	0.1	0.1	N	0.5	TM	NOT	15
A9Q1Z4	0	0	0	0	51	0	0	51	51	0	0	0	0	1	0	0	1	0	1	A9Q1Z4_BRAPL	est	A9Q1Z4, D8IEG1, K0JF53	Est (Fragment)	BRAPL	322			0	0					Cytoplasmic	8.96	N	0.1	23	0.1	23	0.1	8	0.1	0.1	N	0.6	noTM	NOT	25
A9Q1Z5	0	0	0	0	0	26	0	26	26	0	0	0	0	0	1	0	0	1	1	A9Q1Z5_BRAPL	gdh	A9Q1Z5, D8IDS7, J9UFL3, K0JHM0	Gdh (Fragment)	BRAPL	449			0	catalytic					Unknown	--	N	0.1	22	0.1	22	0.1	9	0.1	0.1	N	0.6	noTM	NOT	-100
D8IFJ0	0	0	0	0	211	162	0	373	373	0	0	0	0	1	1	0	1	1	2	D8IFJ0_BRAP9	tyrS	D8IFJ0, J9UIN2, K0JJ29	Tyrosine--tRNA ligase	BRAPL (ATCC BAA-1826 / 95/1000)	398	Catalyzes the attachment of tyrosine to tRNA(Tyr) in a two-step reaction: tyrosine is first activated by ATP to form Tyr-AMP and then transferred to the acceptor end of tRNA(Tyr).	ATP + L-tyrosine + tRNA(Tyr) = AMP + diphosphate + L-tyrosyl-tRNA(Tyr).	cytoplasm	binding;catalytic					Cytoplasmic	9.97	N	0.1	22	0.1	31	0.1	1	0.1	0.1	N	0.6	noTM	NOT	-100
D8IBE4	0	0	0	0	50	321	0	371	371	0	0	0	0	1	1	0	1	1	2	D8IBE4_BRAP9	cheA	D8IBE4, J9UJW3, K0JGF0	Histidine kinase	BRAPL (ATCC BAA-1826 / 95/1000)	703			cytoplasm	transferase;binding					Cytoplasmic	9.97	N	0.1	68	0.1	35	0.1	26	0.1	0.1	N	0.6	noTM	NOT	-100
D8IDR0	0	0	0	13	121	235	0	369	369	0	0	0	0	1	1	0	1	1	2	D8IDR0_BRAP9	hslU	D8IDR0, J9UP73, J9UQG3, K0JGW5	ATP-dependent protease ATPase subunit HslU	BRAPL (ATCC BAA-1826 / 95/1000)	453	ATPase subunit of a proteasome-like degradation complex; this subunit has chaperone activity. The binding of ATP and its subsequent hydrolysis by HslU are essential for unfolding of protein substrates subsequently hydrolyzed by HslV. HslU recognizes the N-terminal part of its protein substrates and unfolds these before they are guided to HslV for hydrolysis.		macromolecular	binding;hydrolase					Cytoplasmic	9.97	N	0.1	31	0.1	31	0.1	30	0.1	0.1	N	0.6	noTM	NOT	-100
D8IEX4	0	0	0	112	56	199	0	367	367	0	0	0	1	1	1	1	1	1	3	D8IEX4_BRAP9	rplS	D8IEX4, J9UKJ1, K0JGP3	50S ribosomal protein L19	BRAPL (ATCC BAA-1826 / 95/1000)	145	This protein is located at the 30S-50S ribosomal subunit interface and may play a role in the structure and function of the aminoacyl-tRNA binding site.		ribosome	structural molecule					Cytoplasmic	9.97	N	0.1	31	0.1	43	0.1	37	0.1	0.1	N	0.6	noTM	NOT	-100
B9US80	0	0	0	0	0	2	0	2	2	0	0	0	0	0	1	0	0	1	1	B9US80_BRAPL		B9US80, D8IDH5, J9UXS5, K0JLU1	VSH-1 capsid protein	BRAPL	403			0	0					Cytoplasmic	8.96	N	0.1	51	0.1	11	0.2	3	0.1	0.1	N	0.6	noTM	NOT	-100
C0QYC1	22	93	251	0	0	0	366	0	366	1	1	1	0	0	0	1	1	1	3	C0QYC1_BRAHW	mglA	A0A0H0VHU5, A0A0H0XB04, C0QYC1	Galactose/methyl galactoside import ATP-binding protein MglA	BRAHW (ATCC 49526 / WA1)	501	Part of the ABC transporter complex MglABC involved in galactose/methyl galactoside import. Responsible for energy coupling to the transport system.	ATP + H(2)O + monosaccharide(Out) = ADP + phosphate + monosaccharide(In).	membrane	transporter;binding;hydrolase					CytoplasmicMembrane	10.00	N	0.1	23	0.1	23	0.1	20	0.1	0.1	N	0.6	noTM	NOT	-100
B9US82	0	0	0	0	4	0	0	4	4	0	0	0	0	1	0	0	1	0	1	B9US82_BRAPL		B9US82, D8IDH3, J9U3D6, K0JN15	VSH-1 capsid protein	BRAPL	120			0	0					Unknown	--	N	0.1	46	0.1	52	0.1	45	0.1	0.1	N	0.6	noTM	NOT	-100
J9UQQ5	0	0	0	136	88	142	0	366	366	0	0	0	1	1	1	1	1	1	3	J9UQQ5_BRAPL	rpsR	J9UQQ5	30S ribosomal protein S18	BRAPL	113	Binds as a heterodimer with protein S6 to the central domain of the 16S rRNA, where it helps stabilize the platform of the 30S subunit.		ribosome	structural molecule;binding					Cytoplasmic	9.97	N	0.1	49	0.1	27	0.1	19	0.1	0.1	N	0.6	noTM	NOT	-100
B9US87	0	0	0	5	0	0	0	5	5	0	0	0	1	0	0	1	0	0	1	B9US87_BRAPL		B9US87, D8IDG8, J9U3C3, K0JN12	Unchar B9US87	BRAPL	89			0	0					Unknown	--	N	0.2	37	0.1	37	0.2	5	0.1	0.1	N	0.6	noTM	NOT	-100
B9US88	0	0	0	0	3	0	0	3	3	0	0	0	0	1	0	0	1	0	1	B9US88_BRAPL		B9US88, D8IDG7, J9UN44, K0JLV9	VSH-1 major tail protein	BRAPL	456			0	0					Cytoplasmic	8.96	N	0.1	66	0.1	47	0.1	43	0.1	0.1	N	0.6	noTM	NOT	-100
D8IAS3	0	0	0	3	151	211	0	365	365	0	0	0	0	1	1	0	1	1	2	D8IAS3_BRAP9	nifS	D8IAS3, J9UH14, K0JI35	Cysteine desulfurase	BRAPL (ATCC BAA-1826 / 95/1000)	388			0	transferase;binding;ion binding					Cytoplasmic	9.97	N	0.1	46	0.1	11	0.2	4	0.2	0.1	N	0.6	noTM	NOT	-100
D8IE17	0	0	0	0	303	59	0	362	362	0	0	0	0	1	1	0	1	1	2	D8IE17_BRAP9	BP951000_1406	D8IE17, K0JF20	Unchar D8IE17	BRAPL (ATCC BAA-1826 / 95/1000)	348			0	0	CYT	-0.2	0.1	none	Cytoplasmic	8.96	N	0.2	26	0.3	21	0.6	18	0.5	0.4	N	0.5	TM	NOT	15
C0QV77	21	263	77	0	0	0	361	0	361	1	1	1	0	0	0	1	1	1	3	C0QV77_BRAHW	atpB	A0A0H0U6L6, A0A0H0VI36, A0A0H0WAY2, A0A0H0XKU3, C0QV77	V-type ATP synthase subunit B	BRAHW (ATCC 49526 / WA1)	440			0	binding					Cytoplasmic	9.97	N	0.1	24	0.2	11	0.4	7	0.3	0.3	N	0.6	noTM	NOT	-100
B9USA3	0	0	1	0	0	0	1	0	1	0	0	1	0	0	0	0	0	1	1	B9USA3_BRAHW	BHWA1_01845	A0A0H0U1E7, A0A0H0USZ2, A0A0H0V0P0, A0A0H0W2U7, A0A0H0XAE2, A0A0H0XF49, B9USA3	Predicted protein	BRAHW (ATCC 49526 / WA1)	87			0	0					Unknown	--	N	0.1	39	0.1	39	0.2	37	0.1	0.1	N	0.6	noTM	NOT	-100
B9USA4	0	1	0	0	0	0	1	0	1	0	1	0	0	0	0	0	1	0	1	B9USA4_BRAHW	hvp53	A0A0H0UB96, A0A0H0UVU1, A0A0H0V0H0, A0A0H0VM57, A0A0H0VVB1, A0A0H0WL06, A0A0H0WRM8, A0A0H0XG91, B9USA4, Q56AZ7	Hvp 53 VSH-1 major tail protein	BRAHW (ATCC 49526 / WA1)	465			0	0					Unknown	--	N	0.1	33	0.1	33	0.1	28	0.1	0.1	N	0.6	noTM	NOT	-100
D8IB21	0	0	0	0	141	215	0	356	356	0	0	0	0	1	1	0	1	1	2	D8IB21_BRAP9	ugd	D8IB21, J9UVM9, K0JG44	UDP-glucose 6-dehydrogenase	BRAPL (ATCC BAA-1826 / 95/1000)	433			0	binding;catalytic					Unknown	--	N	0.3	21	0.3	21	0.7	19	0.4	0.4	N	0.5	TM	PROBABLE	17
D8ICP5	0	0	0	0	335	20	0	355	355	0	0	0	0	1	1	0	1	1	2	D8ICP5_BRAP9	BP951000_0920	D8ICP5, J9US02, K0JKZ8	N-acyl-D-glucosamine-2-epimerase	BRAPL (ATCC BAA-1826 / 95/1000)	393			0	catalytic					Cytoplasmic	8.96	N	0.1	60	0.1	11	0.1	7	0.1	0.1	N	0.6	noTM	NOT	-100
B9USB1	0	1	0	0	0	0	1	0	1	0	1	0	0	0	0	0	1	0	1	B9USB1_BRAHW	lys	A0A0H0U344, A0A0H0V171, A0A0H0WB55, A0A0H0WG79, A0A0H0WPI8, A0A0H0WTQ1, A0A0H0X8H8, A0A0H0XNN2, B9USB1, Q56AZ0	Endolysin	BRAHW (ATCC 49526 / WA1)	197			0	hydrolase					Cytoplasmic	8.96	N	0.1	46	0.1	62	0.1	55	0.1	0.1	N	0.6	noTM	NOT	-100
C0QYV6	0	19	145	0	0	0	164	0	164	0	1	1	0	0	0	0	1	1	2	C0QYV6_BRAHW	mcpB	A0A0H0TWK8, A0A0H0TWN1, A0A0H0VJW2, A0A0H0VTE6, A0A0H0X7P8, C0QYV6	Methyl-accepting chemotaxis protein McpB	BRAHW (ATCC 49526 / WA1)	754			membrane	signal transducer;ion binding	TMH	6	1.1	none	CytoplasmicMembrane	10.00	N	0.1	32	0.2	32	0.4	25	0.2	0.2	N	0.5	TM	NOT	-100
D8ID60	0	0	0	0	173	180	0	353	353	0	0	0	0	1	1	0	1	1	2	D8ID60_BRAP9	BP951000_1093	D8ID60, J9URJ1, K0JLH5	ATPase associated with various cellular activities, AAA_3	BRAPL (ATCC BAA-1826 / 95/1000)	327			0	binding;hydrolase					Cytoplasmic	9.97	N	0.1	15	0.1	60	0.1	1	0.1	0.1	N	0.6	noTM	NOT	-100
A0A0H0V1X5	0	123	229	0	0	0	352	0	352	0	1	1	0	0	0	0	1	1	2	A0A0H0V1X5_BRAHO	SZ49_03535	A0A0H0V1X5, A0A0H0XM80	Chemotaxis protein CheA	BRAHW	720			cytoplasm	transferase					Cytoplasmic	9.97	N	0.1	68	0.1	35	0.1	26	0.1	0.1	N	0.6	noTM	NOT	-100
C0QZD3	1	202	149	0	0	0	352	0	352	0	1	1	0	0	0	0	1	1	2	C0QZD3_BRAHW	thrS	A0A0H0UTQ3, C0QZD3	Threonine--tRNA ligase	BRAHW (ATCC 49526 / WA1)	643		ATP + L-threonine + tRNA(Thr) = AMP + diphosphate + L-threonyl-tRNA(Thr).	cytoplasm	binding;catalytic;ion binding					Cytoplasmic	10.00	N	0.1	28	0.1	11	0.1	3	0.1	0.1	N	0.6	noTM	NOT	-100
C0QV23	0	4	0	0	0	0	4	0	4	0	1	0	0	0	0	0	1	0	1	C0QV23_BRAHW	BHWA1_01861	A0A0H0U6R7, A0A0H0UPY1, A0A0H0WBG5, A0A0H0XP46, C0QV23	Putative GTPase	BRAHW (ATCC 49526 / WA1)	323			0	0					Cytoplasmic	9.97	N	0.1	19	0.2	19	0.4	11	0.2	0.2	N	0.6	noTM	NOT	-100
C0QV26	0	7	0	0	0	0	7	0	7	0	1	0	0	0	0	0	1	0	1	C0QV26_BRAHW	BHWA1_01864	A0A0H0US48, A0A0H0VZD1, A0A0H0W916, A0A0H0WDC1, C0QV26	Unchar C0QV26	BRAHW (ATCC 49526 / WA1)	319			0	0					Unknown	--	N	0.1	51	0.1	39	0.1	68	0.1	0.1	N	0.6	noTM	NOT	-100
C0QV27	1	1	0	0	0	0	2	0	2	1	1	0	0	0	0	1	1	0	2	C0QV27_BRAHW	BHWA1_01865	A0A0H0USR8, C0QV27	Putative ATPase	BRAHW (ATCC 49526 / WA1)	345			0	binding					Cytoplasmic	8.96	N	0.1	32	0.1	54	0.2	42	0.1	0.1	N	0.6	noTM	NOT	-100
A9Q1Z0	0	270	81	0	0	0	351	0	351	0	1	1	0	0	0	0	1	1	2	A9Q1Z0_BRAHO	pgm	A9Q1Z0, C0QWT8	Pgm (Fragment)	BRAHW	563			0	catalytic;ion binding					Cytoplasmic	9.97	N	0.1	51	0.1	65	0.1	10	0.1	0.1	N	0.6	noTM	NOT	-100
C0QV33	0	4	0	0	0	0	4	0	4	0	1	0	0	0	0	0	1	0	1	C0QV33_BRAHW	ddl	A0A0H0WGT4, C0QV33	D-alanine--D-alanine ligase	BRAHW (ATCC 49526 / WA1)	328	Cell wall formation.	ATP + 2 D-alanine = ADP + phosphate + D-alanyl-D-alanine.	cytoplasm	binding;catalytic;ion binding					Cytoplasmic	9.97	N	0.1	44	0.1	14	0.2	8	0.2	0.1	N	0.6	noTM	NOT	-100
C0QV34	0	0	2	0	0	0	2	0	2	0	0	1	0	0	0	0	0	1	1	C0QV34_BRAHW	BHWA1_01872	A0A0H0VZG9, A0A0H0WIL5, A0A0H0XI92, C0QV34	DinB family protein	BRAHW (ATCC 49526 / WA1)	277			0	0					Cytoplasmic	8.96	N	0.1	33	0.1	70	0.1	40	0.1	0.1	N	0.6	noTM	NOT	-100
D8IA30	0	0	0	8	178	163	0	349	349	0	0	0	0	1	1	0	1	1	2	D8IA30_BRAP9	adh	D8IA30, J9TWV3, K0JFP7	Alcohol dehydrogenase	BRAPL (ATCC BAA-1826 / 95/1000)	382			0	catalytic;ion binding					Cytoplasmic	9.97	N	0.1	48	0.1	11	0.2	1	0.2	0.1	N	0.6	noTM	NOT	-100
C0QV43	0	1	0	0	0	0	1	0	1	0	1	0	0	0	0	0	1	0	1	C0QV43_BRAHW	BHWA1_01881	A0A0H0U980, A0A0H0US61, A0A0H0UYK6, A0A0H0VT84, A0A0H0W455, A0A0H0WNB0, A0A0H0XE80, C0QV43	Unchar C0QV43	BRAHW (ATCC 49526 / WA1)	271			0	0	SpI	3.7	3.9	21-22	Cytoplasmic	8.96	N	0.6	22	0.7	22	0.9	12	0.8	0.7	Y	0.6	noTM	NOT	-100
D8IFT6	0	0	0	5	78	253	0	336	336	0	0	0	0	1	1	0	1	1	2	D8IFT6_BRAP9	gyrB	D8IFT6, J9UW48, K0JFG3	DNA gyrase subunit B	BRAPL (ATCC BAA-1826 / 95/1000)	637	DNA gyrase negatively supercoils closed circular double-stranded DNA in an ATP-dependent manner and also catalyzes the interconversion of other topological isomers of double-stranded DNA rings, including catenanes and knotted rings.	ATP-dependent breakage, passage and rejoining of double-stranded DNA.	cytoplasm;chromosome	binding;ion binding;hydrolase					Cytoplasmic	9.97	N	0.1	56	0.1	11	0.2	2	0.1	0.1	N	0.6	noTM	NOT	-100
D8IG10	0	0	0	38	141	156	0	335	335	0	0	0	1	1	1	1	1	1	3	D8IG10_BRAP9	metK	D8IG10, J9UV01, K0JFH6	S-adenosylmethionine synthase	BRAPL (ATCC BAA-1826 / 95/1000)	395	Catalyzes the formation of S-adenosylmethionine from methionine and ATP. The overall synthetic reaction is composed of two sequential steps, AdoMet formation and the subsequent tripolyphosphate hydrolysis which occurs prior to release of AdoMet from the enzyme.	ATP + L-methionine + H(2)O = phosphate + diphosphate + S-adenosyl-L-methionine.	cytoplasm	transferase;binding;ion binding					Cytoplasmic	9.97	N	0.1	45	0.1	45	0.1	42	0.1	0.1	N	0.6	noTM	NOT	-100
P80161	12	219	104	0	0	0	335	0	335	0	1	1	0	0	0	0	1	1	2	FLAB3_BRAHO	flaB3	A0A0H0USH8, P80161, Q9F0F6	Flagellar filament core protein flaB3 (Fragment)	BRAHW	25	Component of the core of the flagella.		other, cell projection	0					Unknown	--	N	0.1	25	0.1	11	0.3	2	0.2	0.2	N	0.6	noTM	NOT	-100
D8IF82	0	0	0	2	187	143	0	332	332	0	0	0	0	1	1	0	1	1	2	D8IF82_BRAP9	pheS	D8IF82, J9TT16, K0JGY1	Phenylalanine--tRNA ligase alpha subunit	BRAPL (ATCC BAA-1826 / 95/1000)	339		ATP + L-phenylalanine + tRNA(Phe) = AMP + diphosphate + L-phenylalanyl-tRNA(Phe).	cytoplasm	binding;catalytic;ion binding					Cytoplasmic	10.00	N	0.1	19	0.1	61	0.1	49	0.1	0.1	N	0.6	noTM	NOT	-100
A0A0H0XM80	0	166	165	0	0	0	331	0	331	0	1	1	0	0	0	0	1	1	2	A0A0H0XM80_BRAHO	SZ44_01620	A0A0H0XM80	Chemotaxis protein CheA	BRAHW	720			cytoplasm	transferase					Cytoplasmic	9.97	N	0.1	68	0.1	35	0.1	26	0.1	0.1	N	0.6	noTM	NOT	-100
C0R046	3	133	195	0	0	0	331	0	331	0	1	1	0	0	0	0	1	1	2	GYRA_BRAHW	gyrA	A0A0H0TY54, A0A0H0WLA0, C0R046	DNA gyrase subunit A	BRAHW (ATCC 49526 / WA1)	834	DNA gyrase negatively supercoils closed circular double-stranded DNA in an ATP-dependent manner and also catalyzes the interconversion of other topological isomers of double-stranded DNA rings, including catenanes and knotted rings.	ATP-dependent breakage, passage and rejoining of double-stranded DNA.	cytoplasm;chromosome	binding;hydrolase					Cytoplasmic	9.97	N	0.1	55	0.1	18	0.1	9	0.1	0.1	N	0.6	noTM	NOT	-100
D8ICM2	0	0	0	41	226	60	0	327	327	0	0	0	1	1	1	1	1	1	3	D8ICM2_BRAP9	pfkA	D8ICM2, J9UBH8, K0JKT3	ATP-dependent 6-phosphofructokinase	BRAPL (ATCC BAA-1826 / 95/1000)	326	Catalyzes the phosphorylation of D-fructose 6-phosphate to fructose 1,6-bisphosphate by ATP, the first committing step of glycolysis.	ATP + D-fructose 6-phosphate = ADP + D-fructose 1,6-bisphosphate.	cytoplasm	transferase;binding;ion binding					Cytoplasmic	9.97	N	0.1	33	0.1	22	0.2	15	0.1	0.1	N	0.6	noTM	NOT	-100
C0R123	28	198	100	0	0	0	326	0	326	1	1	1	0	0	0	1	1	1	3	C0R123_BRAHW	cheY	A0A0H0V659, C0R123	Chemotaxis protein CheY	BRAHW (ATCC 49526 / WA1)	139			intracellular	0					Cytoplasmic	9.97	N	0.1	52	0.1	52	0.1	56	0.1	0.1	N	0.6	noTM	NOT	-100
C0R1S1	0	236	85	0	0	0	321	0	321	0	1	1	0	0	0	0	1	1	2	C0R1S1_BRAHW	metG	A0A0H0VFB8, A0A0H0X7E4, C0R1S1	Methionine--tRNA ligase	BRAHW (ATCC 49526 / WA1)	651	Is required not only for elongation of protein synthesis but also for the initiation of all mRNA translation through initiator tRNA(fMet) aminoacylation.	ATP + L-methionine + tRNA(Met) = AMP + diphosphate + L-methionyl-tRNA(Met).	cytoplasm	binding;catalytic					Cytoplasmic	9.97	N	0.2	35	0.2	35	0.2	26	0.1	0.2	N	0.6	noTM	NOT	-100
C0QV60	0	39	2	0	0	0	41	0	41	0	1	0	0	0	0	0	1	0	1	C0QV60_BRAHW	smc	A0A0H0U6U3, A0A0H0UBL0, A0A0H0UY57, A0A0H0W4T0, A0A0H0W5F7, A0A0H0XFV8, C0QV60	Chromosome partition protein Smc	BRAHW (ATCC 49526 / WA1)	952	Required for chromosome condensation and partitioning.		cytoplasm	binding					Cytoplasmic	9.97	N	0.2	44	0.1	11	0.2	1	0.1	0.1	N	0.6	noTM	NOT	-100
A0A0H0X957	0	37	101	0	0	0	138	0	138	0	1	1	0	0	0	0	1	1	2	A0A0H0X957_BRAHO	SZ44_11065	A0A0H0X957	Chemotaxis protein (Fragment)	BRAHW	508			membrane	signal transducer	TMH	2.5	2.7	none	CytoplasmicMembrane	9.82	N	0.1	35	0.1	35	0.2	33	0.1	0.1	N	0.5	TM	NOT	-100
D8IE19	0	0	0	195	44	82	0	321	321	0	0	0	1	1	1	1	1	1	3	D8IE19_BRAP9	BP951000_1408	D8IE19, J9U2L8, K0JH86	Unchar D8IE19	BRAPL (ATCC BAA-1826 / 95/1000)	94			0	0	CYT	-0.2	1	none	Unknown	--	N	0.2	29	0.3	20	0.5	25	0.4	0.3	N	0.5	TM	NOT	-100
C0QV68	0	0	2	0	0	0	2	0	2	0	0	1	0	0	0	0	0	1	1	C0QV68_BRAHW	BHWA1_01906	A0A0H0U6N3, A0A0H0U7G4, A0A0H0UXD3, C0QV68	Polysaccharide biosynthesis protein	BRAHW (ATCC 49526 / WA1)	482			0	0					Cytoplasmic	8.96	N	0.2	20	0.2	20	0.2	19	0.2	0.2	N	0.6	noTM	NOT	-100
C0QVZ7	20	125	175	0	0	0	320	0	320	1	1	1	0	0	0	1	1	1	3	RL4_BRAHW	rplD	A0A0H0WE86, C0QVZ7	50S ribosomal protein L4	BRAHW (ATCC 49526 / WA1)	215	Forms part of the polypeptide exit tunnel.		ribosome	structural molecule;binding					Cytoplasmic	9.26	N	0.1	28	0.1	37	0.1	33	0.1	0.1	N	0.6	noTM	NOT	-100
D8IBQ4	0	0	0	199	65	55	0	319	319	0	0	0	1	1	1	1	1	1	3	D8IBQ4_BRAP9	pryH	D8IBQ4, J9UT36, K0JK59	Uridylate kinase	BRAPL (ATCC BAA-1826 / 95/1000)	234	Catalyzes the reversible phosphorylation of UMP to UDP.	ATP + UMP = ADP + UDP.	cytoplasm	transferase;binding					Cytoplasmic	9.26	N	0.1	22	0.1	22	0.2	1	0.1	0.1	N	0.6	noTM	NOT	-100
A0A0H0V124	35	78	201	0	0	0	314	0	314	1	1	1	0	0	0	1	1	1	3	A0A0H0V124_BRAHO	rpsC	A0A0H0V124	30S ribosomal protein S3	BRAHW	245	Binds the lower part of the 30S subunit head. Binds mRNA in the 70S ribosome, positioning it for translation.		ribosome	structural molecule;binding					Cytoplasmic	9.97	N	0.1	23	0.1	11	0.2	2	0.1	0.1	N	0.6	noTM	NOT	-100
A0A0H0TY55	0	206	107	0	0	0	313	0	313	0	1	1	0	0	0	0	1	1	2	A0A0H0TY55_BRAHO	pnp	A0A0H0TY55, A0A0H0V372	Polyribonucleotide nucleotidyltransferase	BRAHW	712	Involved in mRNA degradation. Catalyzes the phosphorolysis of single-stranded polyribonucleotides processively in the 3'- to 5'-direction.	RNA(n+1) + phosphate = RNA(n) + a nucleoside diphosphate.	cytoplasm	transferase;binding;ion binding;hydrolase					Cytoplasmic	9.97	N	0.1	27	0.2	45	0.3	38	0.1	0.1	N	0.6	noTM	NOT	-100
D8ID23	0	0	0	18	149	145	0	312	312	0	0	0	1	1	1	1	1	1	3	D8ID23_BRAP9	cheY	D8ID23, J9TR59	Chemotaxis response regulator, CheY	BRAPL (ATCC BAA-1826 / 95/1000)	138			intracellular	0					Cytoplasmic	9.97	N	0.1	52	0.1	52	0.1	5	0.1	0.1	N	0.6	noTM	NOT	-100
D8IDT4	0	0	0	0	164	147	0	311	311	0	0	0	0	1	1	0	1	1	2	D8IDT4_BRAP9	purB	D8IDT4, J9TQ56, K0JGY3	Adenylosuccinate lyase	BRAPL (ATCC BAA-1826 / 95/1000)	430		N(6)-(1,2-dicarboxyethyl)AMP = fumarate + AMP.	0	catalytic					Cytoplasmic	9.97	N	0.2	36	0.1	36	0.1	3	0.1	0.1	N	0.6	noTM	NOT	30
C0QXK7	128	89	93	0	0	0	310	0	310	1	1	1	0	0	0	1	1	1	3	METK_BRAHW	metK	A0A0H0WGM0, A0A0H0X9W8, A0A0H0XGX1, C0QXK7	S-adenosylmethionine synthase	BRAHW (ATCC 49526 / WA1)	394	Catalyzes the formation of S-adenosylmethionine from methionine and ATP. The overall synthetic reaction is composed of two sequential steps, AdoMet formation and the subsequent tripolyphosphate hydrolysis which occurs prior to release of AdoMet from the enzyme.	ATP + L-methionine + H(2)O = phosphate + diphosphate + S-adenosyl-L-methionine.	cytoplasm	transferase;binding;ion binding					Cytoplasmic	9.97	N	0.1	45	0.1	45	0.1	2	0.1	0.1	N	0.6	noTM	NOT	-100
D8IFE3	0	0	0	3	230	77	0	310	310	0	0	0	0	1	1	0	1	1	2	D8IFE3_BRAP9	cheW	D8IFE3, J9US01, K0JH88	Putative chemotaxis signal transduction protein, CheW	BRAPL (ATCC BAA-1826 / 95/1000)	174			0	signal transducer					Cytoplasmic	9.97	N	0.1	41	0.1	25	0.2	16	0.1	0.1	N	0.6	noTM	NOT	-100
D8IED3	0	0	0	0	48	89	0	137	137	0	0	0	0	1	1	0	1	1	2	D8IED3_BRAP9	porA6	D8IED3, J9U2C2, K0JGD4	2-ketoisovalerate ferredoxin reductase	BRAPL (ATCC BAA-1826 / 95/1000)	351			0	catalytic	TMH	0.3	0.5	none	Cytoplasmic	8.96	N	0.2	19	0.3	19	0.5	6	0.5	0.4	N	0.6	noTM	POSSIBLE	20
A0A0H0WAB1	0	181	128	0	0	0	309	0	309	0	1	1	0	0	0	0	1	1	2	A0A0H0WAB1_BRAHO	SR30_02380	A0A0H0WAB1	Streptolysin associated protein SagC	BRAHW	364			0	catalytic					Cytoplasmic	8.96	N	0.1	54	0.1	11	0.1	1	0.1	0.1	N	0.6	noTM	NOT	-100
C0R1Y0	4	91	214	0	0	0	309	0	309	0	1	1	0	0	0	0	1	1	2	C0R1Y0_BRAHW	asd	A0A0H0U073, A0A0H0US45, A0A0H0X0D2, A0A0H0XJA7, C0R1Y0	Aspartate-semialdehyde dehydrogenase	BRAHW (ATCC 49526 / WA1)	365	Catalyzes the NADPH-dependent formation of L-aspartate-semialdehyde (L-ASA) by the reductive dephosphorylation of L-aspartyl-4-phosphate.	L-aspartate 4-semialdehyde + phosphate + NADP(+) = L-4-aspartyl phosphate + NADPH.	cytoplasm	binding;catalytic	CYT	-0.2	2.3	none	Cytoplasmic	9.97	N	0.1	17	0.2	17	0.4	13	0.3	0.2	N	0.6	noTM	NOT	-100
D8IDL5	0	0	0	178	54	77	0	309	309	0	0	0	1	1	1	1	1	1	3	D8IDL5_BRAP9	map	D8IDL5, J9U995, K0JGT6	Methionine aminopeptidase	BRAPL (ATCC BAA-1826 / 95/1000)	264	Removes the N-terminal methionine from nascent proteins. The N-terminal methionine is often cleaved when the second residue in the primary sequence is small and uncharged (Met-Ala-, Cys, Gly, Pro, Ser, Thr, or Val). Requires deformylation of the N(alpha)-formylated initiator methionine before it can be hydrolyzed.	Release of N-terminal amino acids, preferentially methionine, from peptides and arylamides.	0	hydrolase;ion binding					Cytoplasmic	9.97	N	0.2	23	0.1	23	0.2	5	0.1	0.1	N	0.6	noTM	NOT	-100
J9UNQ1	0	0	0	80	50	178	0	308	308	0	0	0	1	1	1	1	1	1	3	J9UNQ1_BRAPL	rpsP	D8IDQ7, J9UNQ1, K0JHK1	30S ribosomal protein S16	BRAPL	121			ribosome	structural molecule					Cytoplasmic	9.97	N	0.1	44	0.1	12	0.2	7	0.1	0.1	N	0.6	noTM	NOT	-100
C0QZD7	9	238	59	0	0	0	306	0	306	0	1	1	0	0	0	0	1	1	2	C0QZD7_BRAHW	BHWA1_00731	A0A0H0UMF4, A0A0H0V6S3, C0QZD7	Fructose-bisphosphate aldolase	BRAHW (ATCC 49526 / WA1)	320			0	catalytic;ion binding					Cytoplasmic	9.97	N	0.2	40	0.1	40	0.2	30	0.1	0.1	N	0.6	noTM	NOT	-100
C0QV91	0	2	0	0	0	0	2	0	2	0	1	0	0	0	0	0	1	0	1	C0QV91_BRAHW	trmD	A0A0H0TZQ1, A0A0H0UBJ1, A0A0H0UQ38, A0A0H0VBT7, A0A0H0VIE3, A0A0H0W574, C0QV91	tRNA (guanine-N(1)-)-methyltransferase	BRAHW (ATCC 49526 / WA1)	244	Specifically methylates guanosine-37 in various tRNAs.	S-adenosyl-L-methionine + guanine(37) in tRNA = S-adenosyl-L-homocysteine + N(1)-methylguanine(37) in tRNA.	cytoplasm	transferase					Cytoplasmic	9.97	N	0.1	21	0.1	21	0.2	12	0.2	0.1	N	0.6	noTM	NOT	-100
C0QW03	88	74	143	0	0	0	305	0	305	1	1	1	0	0	0	1	1	1	3	C0QW03_BRAHW	rplP	A0A0H0XBY4, C0QW03	50S ribosomal protein L16	BRAHW (ATCC 49526 / WA1)	131	Binds 23S rRNA and is also seen to make contacts with the A and possibly P site tRNAs.		ribosome	structural molecule;binding					Cytoplasmic	9.97	N	0.1	44	0.2	15	0.4	14	0.3	0.3	N	0.6	noTM	NOT	-100
D8IEP7	0	0	0	27	240	38	0	305	305	0	0	0	1	1	1	1	1	1	3	D8IEP7_BRAP9	trx	D8IEP7, J9ULG7, K0JGL6	Thioredoxin	BRAPL (ATCC BAA-1826 / 95/1000)	105			other	catalytic					Cytoplasmic	9.26	N	0.2	36	0.1	36	0.1	41	0.1	0.1	N	0.6	noTM	NOT	32
D8ICY2	0	0	0	76	34	194	0	304	304	0	0	0	1	1	1	1	1	1	3	D8ICY2_BRAP9	rplE	D8ICY2, J9UGV9, K0JMQ2	50S ribosomal protein L5	BRAPL (ATCC BAA-1826 / 95/1000)	187	This is 1 of the proteins that binds and probably mediates the attachment of the 5S RNA into the large ribosomal subunit, where it forms part of the central protuberance. In the 70S ribosome it contacts protein S13 of the 30S subunit (bridge B1b), connecting the 2 subunits; this bridge is implicated in subunit movement. Contacts the P site tRNA; the 5S rRNA and some of its associated proteins mig…		ribosome	structural molecule;binding					Cytoplasmic	9.97	N	0.1	28	0.1	11	0.2	5	0.1	0.1	N	0.6	noTM	NOT	-100
C0QV99	0	15	0	0	0	0	15	0	15	0	1	0	0	0	0	0	1	0	1	C0QV99_BRAHW	pepT	A0A0H0U5U0, A0A0H0U7E2, A0A0H0UD12, A0A0H0UHS7, A0A0H0UU40, A0A0H0VGS0, A0A0H0XKC3, C0QV99	Peptidase T	BRAHW (ATCC 49526 / WA1)	408		Release of the N-terminal residue from a tripeptide.	cytoplasm	ion binding;hydrolase					Cytoplasmic	9.97	N	0.1	51	0.2	11	0.3	2	0.2	0.2	N	0.6	noTM	NOT	-100
A9Q1Y9	135	80	86	0	0	0	301	0	301	1	1	1	0	0	0	1	1	1	3	A9Q1Y9_BRAHO	glpK	A9Q1Y9, C0QVC0	GlpK (Fragment)	BRAHW	494		ATP + glycerol = ADP + sn-glycerol 3-phosphate.	0	transferase;binding					Cytoplasmic	9.26	N	0.1	20	0.1	20	0.2	2	0.1	0.1	N	0.6	noTM	NOT	-100
C0QVQ0	5	70	226	0	0	0	301	0	301	0	1	1	0	0	0	0	1	1	2	C0QVQ0_BRAHW	BHWA1_02093	A0A0H0VI97, A0A0H0XBV8, C0QVQ0	Unchar C0QVQ0	BRAHW (ATCC 49526 / WA1)	329			cell periphery	0	SpII	18.4	10.6	19-20	Periplasmic	9.44	N	0.3	23	0.5	23	1	17	0.9	0.7	Y	0.6	noTM	PROBABLE	19
C0QW01	31	109	161	0	0	0	301	0	301	1	1	1	0	0	0	1	1	1	3	RL22_BRAHW	rplV	A0A0H0V2A8, A0A0H0X3E3, C0QW01	50S ribosomal protein L22	BRAHW (ATCC 49526 / WA1)	135	The globular domain of the protein is located near the polypeptide exit tunnel on the outside of the subunit, while an extended beta-hairpin is found that lines the wall of the exit tunnel in the center of the 70S ribosome.		ribosome	structural molecule;binding					Cytoplasmic	9.26	N	0.2	59	0.2	11	0.5	6	0.5	0.3	N	0.6	noTM	NOT	-100
D8ID93	0	0	0	1	119	181	0	301	301	0	0	0	0	1	1	0	1	1	2	D8ID93_BRAP9	purC	D8ID93, J9UGL8, K0JIA1	Phosphoribosylaminoimidazole-succinocarboxamide synthase	BRAPL (ATCC BAA-1826 / 95/1000)	238		ATP + 5-amino-1-(5-phospho-D-ribosyl)imidazole-4-carboxylate + L-aspartate = ADP + phosphate + (S)-2-(5-amino-1-(5-phospho-D-ribosyl)imidazole-4-carboxamido)succinate.	0	binding;catalytic					Cytoplasmic	9.97	N	0.1	24	0.1	39	0.1	34	0.1	0.1	N	0.6	noTM	NOT	-100
C0QVA5	94	8	1	0	0	0	103	0	103	1	1	0	0	0	0	1	1	0	2	C0QVA5_BRAHW	porA	A0A0H0U9S1, A0A0H0WBR4, C0QVA5	Pyruvate ferredoxin oxireductase	BRAHW (ATCC 49526 / WA1)	184			0	catalytic	CYT	-0.2	1.4	none	Unknown	--	N	0.1	27	0.2	27	0.3	22	0.2	0.2	N	0.6	noTM	NOT	-100
C0R0S4	0	1	57	0	0	0	58	0	58	0	0	1	0	0	0	0	0	1	1	C0R0S4_BRAHW	BHWA1_01233	A0A0H0UMP6, A0A0H0V3P2, A0A0H0WHY1, A0A0H0XJ74, C0R0S4	Unchar C0R0S4	BRAHW (ATCC 49526 / WA1)	455			membrane	binding					Cytoplasmic	8.96	N	0.1	36	0.1	11	0.1	1	0.1	0.1	N	0.6	noTM	NOT	-100
C0QVB1	0	0	6	0	0	0	6	0	6	0	0	1	0	0	0	0	0	1	1	C0QVB1_BRAHW	BHWA1_01951	A0A0H0UC81, C0QVB1	Transcriptional regulator	BRAHW (ATCC 49526 / WA1)	194			0	0					Cytoplasmic	8.96	N	0.1	22	0.2	11	0.4	3	0.3	0.2	N	0.6	noTM	NOT	32
C0QW09	27	120	153	0	0	0	300	0	300	1	1	1	0	0	0	1	1	1	3	C0QW09_BRAHW	rpsH	A0A0H0VZ73, C0QW09	30S ribosomal protein S8	BRAHW (ATCC 49526 / WA1)	133	One of the primary rRNA binding proteins, it binds directly to 16S rRNA central domain where it helps coordinate assembly of the platform of the 30S subunit.		ribosome	structural molecule;binding					Cytoplasmic	9.97	N	0.1	21	0.1	39	0.1	20	0.1	0.1	N	0.6	noTM	NOT	-100
D8IDP2	0	0	0	0	0	56	0	56	56	0	0	0	0	0	1	0	0	1	1	D8IDP2_BRAP9	mcpB	D8IDP2, J9UQC0, K0JHI9	Methyl-accepting chemotaxis protein B	BRAPL (ATCC BAA-1826 / 95/1000)	808			membrane	signal transducer					CytoplasmicMembrane	7.88	N	0.1	22	0.1	17	0.3	10	0.2	0.2	N	0.6	noTM	NOT	-100
C0QVB6	19	0	0	0	0	0	19	0	19	1	0	0	0	0	0	1	0	0	1	C0QVB6_BRAHW	BHWA1_01956	A0A0H0U0L3, A0A0H0U861, C0QVB6	Unchar C0QVB6	BRAHW (ATCC 49526 / WA1)	119			0	0	CYT	-0.2	2.4	none	Cytoplasmic	8.96	N	0.1	22	0.2	22	0.3	1	0.2	0.2	N	0.6	noTM	NOT	33
D8ICQ8	0	0	0	0	185	115	0	300	300	0	0	0	0	1	1	0	1	1	2	D8ICQ8_BRAP9	metG	D8ICQ8, J9UHC4, K0JHK8	Methionine--tRNA ligase	BRAPL (ATCC BAA-1826 / 95/1000)	649		ATP + L-methionine + tRNA(Met) = AMP + diphosphate + L-methionyl-tRNA(Met).	cytoplasm	binding;catalytic					Cytoplasmic	9.97	N	0.2	35	0.2	35	0.2	26	0.1	0.2	N	0.6	noTM	NOT	-100
A0A0H0XF03	0	169	130	0	0	0	299	0	299	0	1	1	0	0	0	0	1	1	2	A0A0H0XF03_BRAHO	SZ44_02570	A0A0H0XF03	Alpha-glucan phosphorylase	BRAHW	853			0	transferase;binding					Cytoplasmic	9.97	N	0.1	34	0.1	11	0.1	1	0.1	0.1	N	0.6	noTM	NOT	-100
D8ICF9	0	0	0	6	103	189	0	298	298	0	0	0	0	1	1	0	1	1	2	D8ICF9_BRAP9	fabV	D8ICF9, J9US99, K0JKP6	Trans-2-enoyl-CoA reductase [NADH]	BRAPL (ATCC BAA-1826 / 95/1000)	391	Involved in the fatty acid synthesis (FAS II). Catalyzes the reduction of a carbon-carbon double bond in an enoyl moiety that is covalently linked to a coenzyme A (CoA).	Acyl-CoA + NAD(+) = trans-didehydroacyl-CoA + NADH.	0	binding;catalytic					Cytoplasmic	9.97	N	0.2	63	0.1	63	0.3	1	0.1	0.1	N	0.6	noTM	NOT	19
C0R2F2	15	200	82	0	0	0	297	0	297	1	1	1	0	0	0	1	1	1	3	C0R2F2_BRAHW	BHWA1_01827	A0A0H0UD54, A0A0H0UK62, A0A0H0URX5, A0A0H0V525, C0R2F2	Iron-containing alcohol dehydrogenase	BRAHW (ATCC 49526 / WA1)	386			0	catalytic;ion binding					Cytoplasmic	9.97	N	0.1	45	0.1	11	0.4	1	0.2	0.2	N	0.6	noTM	NOT	14
C0QX29	10	69	217	0	0	0	296	0	296	0	1	1	0	0	0	0	1	1	2	C0QX29_BRAHW	nagB	A0A0H0X5N8, C0QX29	Glucosamine-6-phosphate deaminase	BRAHW (ATCC 49526 / WA1)	253			0	catalytic					Cytoplasmic	8.96	N	0.1	45	0.1	45	0.3	42	0.1	0.1	N	0.6	noTM	NOT	-100
D8IAZ7	0	0	0	0	182	114	0	296	296	0	0	0	0	1	1	0	1	1	2	D8IAZ7_BRAP9	gltX	D8IAZ7, J9UHY9, K0JJI8	Glutamate--tRNA ligase	BRAPL (ATCC BAA-1826 / 95/1000)	481	Catalyzes the attachment of glutamate to tRNA(Glu) in a two-step reaction: glutamate is first activated by ATP to form Glu-AMP and then transferred to the acceptor end of tRNA(Glu).	ATP + L-glutamate + tRNA(Glu) = AMP + diphosphate + L-glutamyl-tRNA(Glu).	cytoplasm	binding;catalytic					Cytoplasmic	9.97	N	0.1	24	0.1	11	0.3	1	0.2	0.2	N	0.6	noTM	NOT	-100
C0QVF3	0	38	0	0	0	0	38	0	38	0	1	0	0	0	0	0	1	0	1	C0QVF3_BRAHW	BHWA1_01994	A0A0H0W2Z0, A0A0H0XB10, C0QVF3	N-acyl-D-glucosamine 2-epimerase	BRAHW (ATCC 49526 / WA1)	380			0	catalytic					Cytoplasmic	8.96	N	0.1	47	0.1	54	0.1	52	0.1	0.1	N	0.6	noTM	NOT	-100
C0QYL0	83	134	78	0	0	0	295	0	295	1	1	1	0	0	0	1	1	1	3	C0QYL0_BRAHW	fabF	A0A0H0VN76, C0QYL0, Q6LC17	3-oxoacyl-[acyl-carrier-protein] synthase 2	BRAHW (ATCC 49526 / WA1)	417	Catalyzes the condensation reaction of fatty acid synthesis by the addition to an acyl acceptor of two carbons from malonyl-ACP.	(Z)-hexadec-11-enoyl-[acyl-carrier-protein] + malonyl-[acyl-carrier-protein] = (Z)-3-oxooctadec-13-enoyl-[acyl-carrier-protein] + CO(2) + [acyl-carrier-protein].	0	transferase					CytoplasmicMembrane	9.82	N	0.1	22	0.1	11	0.3	1	0.2	0.2	N	0.6	noTM	NOT	-100
C0QV97	72	98	123	0	0	0	293	0	293	1	1	1	0	0	0	1	1	1	3	C0QV97_BRAHW	porG	A0A0H0U839, A0A0H0USH9, C0QV97	Pyruvate oxireductase	BRAHW (ATCC 49526 / WA1)	345			0	binding;catalytic					Cytoplasmic	8.96	N	0.2	33	0.1	48	0.2	1	0.1	0.1	N	0.6	noTM	NOT	-100
D8IFA9	0	0	0	53	93	147	0	293	293	0	0	0	1	1	1	1	1	1	3	D8IFA9_BRAP9	trxB	D8IFA9, J9USN9, K0JH56	Thioredoxin reductase	BRAPL (ATCC BAA-1826 / 95/1000)	318			0	catalytic					Cytoplasmic	9.97	N	0.2	19	0.2	19	0.3	17	0.2	0.2	N	0.6	noTM	NOT	-100
D8IEH6	0	0	0	0	165	126	0	291	291	0	0	0	0	1	1	0	1	1	2	D8IEH6_BRAP9	aroF	D8IEH6, J9U1Z0, K0JIG4	3-deoxy-7-phosphoheptulonate synthase	BRAPL (ATCC BAA-1826 / 95/1000)	343			0	transferase;catalytic					Cytoplasmic	9.97	N	0.1	6	0.1	12	0.3	5	0.2	0.2	N	0.6	noTM	NOT	31
K0JH90	0	0	0	0	180	109	0	289	289	0	0	0	0	1	1	0	1	1	2	K0JH90_BRAPL	WESB_2104	K0JH90	Iron-containing alcohol dehydrogenase	BRAPL	386			0	catalytic;ion binding					Cytoplasmic	9.97	N	0.1	45	0.1	11	0.3	1	0.2	0.1	N	0.6	noTM	NOT	-100
D8ID10	0	0	0	83	53	152	0	288	288	0	0	0	1	1	1	1	1	1	3	D8ID10_BRAP9	etfA	D8ID10, J9UB52, K0JMV6	Electron transfer flavoprotein alpha subunit	BRAPL (ATCC BAA-1826 / 95/1000)	339			0	binding;electron carrier					Cytoplasmic	8.96	N	0.2	56	0.1	56	0.1	44	0.1	0.1	N	0.6	noTM	NOT	-100
D8IBM7	0	0	0	13	116	157	0	286	286	0	0	0	0	1	1	0	1	1	2	D8IBM7_BRAP9	ftsZ	D8IBM7, J9UDB2, K0JLK0	Cell division protein FtsZ	BRAPL (ATCC BAA-1826 / 95/1000)	552	Essential cell division protein that forms a contractile ring structure (Z ring) at the future cell division site. The regulation of the ring assembly controls the timing and the location of cell division. One of the functions of the FtsZ ring is to recruit other cell division proteins to the septum to produce a new cell wall between the dividing cells. Binds GTP and shows GTPase activity.		macromolecular;cytoplasm;other, cell division site	binding;hydrolase					Cytoplasmic	9.12	N	0.1	21	0.1	21	0.1	18	0.1	0.1	N	0.6	noTM	NOT	-100
A0A0H0TSS2	14	196	71	0	0	0	281	0	281	0	1	1	0	0	0	0	1	1	2	A0A0H0TSS2_BRAHO	SR30_08445	A0A0H0TSS2, A0A0H0V4Y2	Ubiquinone biosynthesis protein COQ7	BRAHW	116			0	0					Cytoplasmic	8.96	N	0.1	46	0.1	11	0.2	4	0.1	0.1	N	0.6	noTM	NOT	-100
C0QW83	7	241	33	0	0	0	281	0	281	0	1	1	0	0	0	0	1	1	2	C0QW83_BRAHW	sodA	A0A0H0V406, A0A0H0WHH6, C0QW83	Superoxide dismutase	BRAHW (ATCC 49526 / WA1)	194	Destroys radicals which are normally produced within the cells and which are toxic to biological systems.	2 superoxide + 2 H(+) = O(2) + H(2)O(2).	0	antioxidant;ion binding					Periplasmic	9.44	N	0.1	23	0.1	13	0.1	5	0.1	0.1	N	0.6	noTM	NOT	-100
C0QVJ3	0	0	1	0	0	0	1	0	1	0	0	1	0	0	0	0	0	1	1	C0QVJ3_BRAHW	arp	A0A0H0TYH9, A0A0H0U031, A0A0H0U721, A0A0H0UHJ8, A0A0H0UT76, A0A0H0V3Y6, A0A0H0VII7, A0A0H0VIT4, A0A0H0WQX6, A0A0H0WVJ0, A0A0H0X4I4, A0A0H0XAK2, C0QVJ3	Putative ankyrin repeat-containing protein	BRAHW (ATCC 49526 / WA1)	334			0	0	SpII	15.1	7.9	15-16	Cytoplasmic	8.96	N	0.2	19	0.4	19	0.9	11	0.8	0.6	Y	0.6	noTM	PROBABLE	15
A0A0H0U3T6	0	167	0	0	0	0	167	0	167	0	1	0	0	0	0	0	1	0	1	A0A0H0U3T6_BRAHO	SU45_03590	A0A0H0U3T6, A0A0H0UP29, A0A0H0UTG7, A0A0H0WY39	Membrane protein	BRAHW	501			0	0	SpI	8.2	5.2	19-20	OuterMembrane	10.00	N	0.8	20	0.8	20	0.9	17	0.8	0.8	Y	0.6	noTM	PROBABLE	14
D8IEE4	0	0	0	3	0	132	0	135	135	0	0	0	0	0	1	0	0	1	1	D8IEE4_BRAP9	yajC	D8IEE4, J9U298, K0JF50	Preprotein translocase, YajC subunit	BRAPL (ATCC BAA-1826 / 95/1000)	141			membrane	0	TMH	2.5	2.7	none	CytoplasmicMembrane	9.82	N	0.3	17	0.2	17	0.3	1	0.2	0.2	N	0.5	TM	NOT	-100
C0QVJ9	0	2	0	0	0	0	2	0	2	0	1	0	0	0	0	0	1	0	1	C0QVJ9_BRAHW	BHWA1_02041	A0A0H0U7F7, A0A0H0W494, A0A0H0WVA4, A0A0H0XAL4, C0QVJ9	Unchar C0QVJ9	BRAHW (ATCC 49526 / WA1)	214			0	0	SpI	10.6	6.1	21-22	OuterMembrane	9.52	N	0.5	22	0.4	22	0.7	3	0.4	0.4	N	0.5	TM	NOT	-100
D8IF11	0	0	0	1	214	66	0	281	281	0	0	0	0	1	1	0	1	1	2	D8IF11_BRAP9	BP951000_1753	D8IF11, J9UWM9, K0JF94	N-acyl-L-amino acid amidohydrolase	BRAPL (ATCC BAA-1826 / 95/1000)	384			0	hydrolase					Cytoplasmic	8.96	N	0.1	64	0.1	11	0.2	1	0.1	0.1	N	0.6	noTM	NOT	-100
D8ICY0	0	0	0	98	54	125	0	277	277	0	0	0	1	1	1	1	1	1	3	D8ICY0_BRAP9	rpsH	D8ICY0, J9TRE8, K0JHT2	30S ribosomal protein S8	BRAPL (ATCC BAA-1826 / 95/1000)	133	One of the primary rRNA binding proteins, it binds directly to 16S rRNA central domain where it helps coordinate assembly of the platform of the 30S subunit.		ribosome	structural molecule;binding					Cytoplasmic	9.97	N	0.1	21	0.1	21	0.1	20	0.1	0.1	N	0.6	noTM	NOT	-100
C0R1M0	0	156	120	0	0	0	276	0	276	0	1	1	0	0	0	0	1	1	2	C0R1M0_BRAHW	jag	A0A0H0W6T9, C0R1M0	Jag protein	BRAHW (ATCC 49526 / WA1)	234			0	binding					Cytoplasmic	8.96	N	0.1	47	0.1	68	0.1	58	0.1	0.1	N	0.6	noTM	NOT	-100
D8IAU1	0	0	0	0	162	114	0	276	276	0	0	0	0	1	1	0	1	1	2	D8IAU1_BRAP9	aspC	D8IAU1, J9UUG3	Aspartate aminotransferase	BRAPL (ATCC BAA-1826 / 95/1000)	400			0	transferase;binding					Cytoplasmic	9.97	N	0.1	25	0.1	11	0.2	3	0.2	0.1	N	0.6	noTM	NOT	-100
C0QVK4	0	0	1	0	0	0	1	0	1	0	0	1	0	0	0	0	0	1	1	C0QVK4_BRAHW	pqqL	A0A0H0W5E9, A0A0H0XAM0, C0QVK4	Putative Zn-dependent peptidase	BRAHW (ATCC 49526 / WA1)	421			0	hydrolase;ion binding					Cytoplasmic	8.96	N	0.1	36	0.2	36	0.3	16	0.2	0.2	N	0.6	noTM	NOT	-100
A7LAT6	0	153	122	0	0	0	275	0	275	0	1	1	0	0	0	0	1	1	2	A7LAT6_BRAHO	HGT-BH8	A7LAT6, C0QVZ0	ArgE	BRAHW	443			0	hydrolase					Cytoplasmic	8.96	N	0.1	35	0.1	52	0.1	44	0.1	0.1	N	0.6	noTM	NOT	-100
C0QW34	3	208	64	0	0	0	275	0	275	0	1	1	0	0	0	0	1	1	2	C0QW34_BRAHW	arp	A0A0H0TMI5, A0A0H0UII4, A0A0H0UQN4, A0A0H0UYW1, A0A0H0VAJ1, A0A0H0VNH6, A0A0H0WCD7, A0A0H0WMV6, A0A0H0WY36, A0A0H0XIN3, C0QW34	Putative ankyrin repeat-containing protein	BRAHW (ATCC 49526 / WA1)	654			0	0					Unknown	--	N	0.2	21	0.2	21	0.5	11	0.3	0.3	N	0.6	noTM	NOT	-100
C0QVK9	0	1	0	0	0	0	1	0	1	0	1	0	0	0	0	0	1	0	1	C0QVK9_BRAHW	BHWA1_02051	A0A0H0U6D8, A0A0H0ULK8, A0A0H0VBZ8, C0QVK9	Unchar C0QVK9	BRAHW (ATCC 49526 / WA1)	223			0	0	SpII	15.2	9.4	22-23	Unknown	--	N	0.3	29	0.4	29	0.9	17	0.6	0.5	N	0.5	TM	PROBABLE	22
C0QVL0	0	1	0	0	0	0	1	0	1	0	1	0	0	0	0	0	1	0	1	C0QVL0_BRAHW	smpB	A0A0H0WNB9, C0QVL0	SsrA-binding protein	BRAHW (ATCC 49526 / WA1)	161	Required for rescue of stalled ribosomes mediated by trans-translation. Binds to transfer-messenger RNA (tmRNA), required for stable association of tmRNA with ribosomes. tmRNA and SmpB together mimic tRNA shape, replacing the anticodon stem-loop with SmpB. tmRNA is encoded by the ssrA gene; the 2 termini fold to resemble tRNA(Ala) and it encodes a 'tag peptide', a short internal open reading fram…		cytoplasm	binding					Unknown	--	N	0.1	57	0.1	11	0.1	1	0.1	0.1	N	0.6	noTM	NOT	-100
C0QYP6	8	140	127	0	0	0	275	0	275	0	1	1	0	0	0	0	1	1	2	C0QYP6_BRAHW	cheY	C0QYP6, Q6PWM6	Chemotaxis response regulator CheY	BRAHW (ATCC 49526 / WA1)	122			intracellular	0					Cytoplasmic	9.97	N	0.2	17	0.2	17	0.2	31	0.1	0.1	N	0.6	noTM	NOT	-100
C0R0H9	8	202	64	0	0	0	274	0	274	0	1	1	0	0	0	0	1	1	2	C0R0H9_BRAHW	pgi	A0A0H0UFL7, A0A0H0WCH3, A0A0H0X9U6, C0R0H9	Glucose-6-phosphate isomerase	BRAHW (ATCC 49526 / WA1)	443		D-glucose 6-phosphate = D-fructose 6-phosphate.	cytoplasm	catalytic					Cytoplasmic	9.97	N	0.1	29	0.1	29	0.1	1	0.1	0.1	N	0.6	noTM	NOT	-100
C0R0C9	0	1	53	0	0	0	54	0	54	0	0	1	0	0	0	0	0	1	1	C0R0C9_BRAHW	rny	A0A0H0U8G9, A0A0H0V3X2, A0A0H0XAW5, C0R0C9	Ribonuclease Y	BRAHW (ATCC 49526 / WA1)	471	Endoribonuclease that initiates mRNA decay.		membrane	binding;hydrolase					Cytoplasmic	8.96	N	0.1	50	0.1	42	0.1	34	0.1	0.1	N	0.6	noTM	NOT	-100
D8IDE2	0	0	0	0	254	19	0	273	273	0	0	0	0	1	1	0	1	1	2	D8IDE2_BRAP9	arp	D8IDE2, J9UMW6	Ankyrin repeat protein, putative	BRAPL (ATCC BAA-1826 / 95/1000)	634			0	0					Unknown	--	N	0.1	38	0.1	38	0.1	34	0.1	0.1	N	0.6	noTM	NOT	-100
D8IBI0	0	0	0	0	0	133	0	133	133	0	0	0	0	0	1	0	0	1	1	D8IBI0_BRAP9	mcpB	D8IBI0, J9UDL9, K0JJZ4	Methyl-accepting chemotaxis protein B	BRAPL (ATCC BAA-1826 / 95/1000)	940			membrane	signal transducer	TMH	5.3	5.5	none	CytoplasmicMembrane	10.00	N	0.1	62	0.1	16	0.1	67	0.1	0.1	N	0.5	TM	NOT	-100
C0QW06	123	44	104	0	0	0	271	0	271	1	1	1	0	0	0	1	1	1	3	RL14_BRAHW	rplN	A0A0H0UIF3, C0QW06	50S ribosomal protein L14	BRAHW (ATCC 49526 / WA1)	122	Binds to 23S rRNA. Forms part of two intersubunit bridges in the 70S ribosome.		ribosome	structural molecule;binding					Cytoplasmic	9.97	N	0.2	34	0.2	34	0.2	32	0.1	0.2	N	0.6	noTM	NOT	-100
C0QZL7	2	133	135	0	0	0	270	0	270	0	1	1	0	0	0	0	1	1	2	C0QZL7_BRAHW	nifS	A0A0H0TS11, A0A0H0UXE1, A0A0H0WUH8, C0QZL7	NifS, Cysteine sulfinate desulfinase/cysteine desulfurase-like enzyme	BRAHW (ATCC 49526 / WA1)	388			0	transferase;binding					Cytoplasmic	9.97	N	0.1	46	0.1	12	0.2	4	0.2	0.1	N	0.6	noTM	NOT	-100
C0R000	0	136	134	0	0	0	270	0	270	0	1	1	0	0	0	0	1	1	2	KAD_BRAHW	adk	A0A0H0V6I4, C0R000	Adenylate kinase	BRAHW (ATCC 49526 / WA1)	185	Catalyzes the reversible transfer of the terminal phosphate group between ATP and AMP. Plays an important role in cellular energy homeostasis and in adenine nucleotide metabolism.	ATP + AMP = 2 ADP.	cytoplasm	transferase;binding					Cytoplasmic	9.97	N	0.1	44	0.1	44	0.1	7	0.1	0.1	N	0.6	noTM	NOT	-100
C0QX45	0	171	98	0	0	0	269	0	269	0	1	1	0	0	0	0	1	1	2	C0QX45_BRAHW	atpB	A0A0H0UVK0, A0A0H0VYZ1, A0A0H0W5X7, C0QX45	ATP synthase subunit beta	BRAHW (ATCC 49526 / WA1)	470	Produces ATP from ADP in the presence of a proton gradient across the membrane. The catalytic sites are hosted primarily by the beta subunits.	ATP + H(2)O + H(+)(In) = ADP + phosphate + H(+)(Out).	macromolecular;membrane	binding;hydrolase					Cytoplasmic	9.12	N	0.1	64	0.1	11	0.1	1	0.1	0.1	N	0.6	noTM	NOT	-100
C0QVN6	0	1	0	0	0	0	1	0	1	0	1	0	0	0	0	0	1	0	1	C0QVN6_BRAHW	gntR	A0A0H0TMB4, A0A0H0VA91, C0QVN6	Transcriptional regulator, GntR family	BRAHW (ATCC 49526 / WA1)	243			0	transcription factor;binding					Cytoplasmic	9.97	N	0.1	36	0.1	26	0.2	14	0.1	0.1	N	0.6	noTM	NOT	-100
D8IBS9	0	0	0	0	0	52	0	52	52	0	0	0	0	0	1	0	0	1	1	D8IBS9_BRAP9	BP951000_0603	D8IBS9, J9US59, K0JKA6	Putative methyl-accepting protein	BRAPL (ATCC BAA-1826 / 95/1000)	650			membrane	signal transducer	SpI	4.7	1.5	25-26	CytoplasmicMembrane	10.00	N	0.3	26	0.2	26	0.4	9	0.2	0.2	N	0.5	TM	NOT	-100
C0QVP2	0	6	0	0	0	0	6	0	6	0	1	0	0	0	0	0	1	0	1	C0QVP2_BRAHW	BHWA1_02085	A0A0H0UC95, A0A0H0VIL1, A0A0H0WC69, A0A0H0XIH1, C0QVP2	Acetyl xylan esterase, AXE1 family	BRAHW (ATCC 49526 / WA1)	326			0	0					Cytoplasmic	8.96	N	0.1	18	0.1	33	0.1	26	0.1	0.1	N	0.6	noTM	NOT	-100
D8IBJ8	0	0	0	0	127	142	0	269	269	0	0	0	0	1	1	0	1	1	2	D8IBJ8_BRAP9	BP951000_0518	D8IBJ8, J9TTZ6, K0JLY4	UPF0234 protein BP951000_0518	BRAPL (ATCC BAA-1826 / 95/1000)	165			0	0					Cytoplasmic	9.97	N	0.1	26	0.1	37	0.1	31	0.1	0.1	N	0.6	noTM	NOT	-100
D8IES7	0	0	0	28	129	112	0	269	269	0	0	0	1	1	1	1	1	1	3	D8IES7_BRAP9	BP951000_1669	D8IES7, J9UKA9, J9URW6, K0JF77	Glu/Leu/Phe/Val dehydrogenase	BRAPL (ATCC BAA-1826 / 95/1000)	348			0	binding;catalytic					Cytoplasmic	9.97	N	0.1	36	0.1	15	0.2	9	0.1	0.1	N	0.6	noTM	NOT	23
C0QVP5	0	0	2	0	0	0	2	0	2	0	0	1	0	0	0	0	0	1	1	C0QVP5_BRAHW	BHWA1_02088	A0A0H0V5G5, A0A0H0VIA1, A0A0H0X3I9, C0QVP5	Unchar C0QVP5	BRAHW (ATCC 49526 / WA1)	186			0	0	SpII	10.1	6.7	22-23	Unknown	--	N	0.2	30	0.4	30	1	18	0.8	0.6	Y	0.6	noTM	PROBABLE	22
C0QVP6	0	0	1	0	0	0	1	0	1	0	0	1	0	0	0	0	0	1	1	C0QVP6_BRAHW	BHWA1_02089	A0A0H0TM80, A0A0H0UD96, A0A0H0ULC6, A0A0H0UZJ5, A0A0H0W7K2, A0A0H0WVB8, C0QVP6	Predicted ATPase with chaperone activity	BRAHW (ATCC 49526 / WA1)	518			0	binding;catalytic					Cytoplasmic	9.97	N	0.1	21	0.1	36	0.1	30	0.1	0.1	N	0.6	noTM	NOT	-100
C0QVN4	0	62	206	0	0	0	268	0	268	0	1	1	0	0	0	0	1	1	2	C0QVN4_BRAHW	BHWA1_02076	A0A0H0U5N2, A0A0H0U6X7, A0A0H0UDA9, A0A0H0UF47, A0A0H0V1N2, A0A0H0V9N3, A0A0H0VNV7, A0A0H0W0P8, A0A0H0W8K8, A0A0H0WTA4, A0A0H0X1A1, A0A0H0XQK5, C0QVN4	Unchar C0QVN4	BRAHW (ATCC 49526 / WA1)	846			membrane	0					OuterMembrane	9.49	N	0.1	30	0.1	15	0.2	4	0.1	0.1	N	0.6	noTM	NOT	-100
C0QVP8	11	0	15	0	0	0	26	0	26	1	0	1	0	0	0	1	0	1	2	C0QVP8_BRAHW	citE	A0A0H0TKB2, A0A0H0V0A4, A0A0H0XDI9, C0QVP8	Citrate (Pro-3S)-lyase, beta subunit	BRAHW (ATCC 49526 / WA1)	299			0	catalytic;ion binding					Cytoplasmic	9.97	N	0.1	21	0.2	21	0.6	6	0.5	0.4	N	0.6	noTM	NOT	-100
D8IBK7	0	0	0	1	249	18	0	268	268	0	0	0	0	1	1	0	1	1	2	D8IBK7_BRAP9	tmpB	D8IBK7, J9UT77, K0JLI6	Outer membrane protein, TmpB family	BRAPL (ATCC BAA-1826 / 95/1000)	377			0	0					OuterMembrane	9.92	N	0.1	18	0.3	18	0.9	13	0.7	0.5	N	0.6	noTM	NOT	-100
C0QW52	61	97	110	0	0	0	268	0	268	1	1	1	0	0	0	1	1	1	3	C0QW52_BRAHW	rplM	A0A0H0UG10, A0A0H0VI61, C0QW52	50S ribosomal protein L13	BRAHW (ATCC 49526 / WA1)	154	This protein is one of the early assembly proteins of the 50S ribosomal subunit, although it is not seen to bind rRNA by itself. It is important during the early stages of 50S assembly.		ribosome	structural molecule					Cytoplasmic	9.26	N	0.1	58	0.1	11	0.2	2	0.2	0.1	N	0.6	noTM	NOT	-100
D8IBQ3	0	0	0	3	0	117	0	120	120	0	0	0	0	0	1	0	0	1	1	D8IBQ3_BRAP9	BP951000_0575	D8IBQ3, J9US87, K0JM42	UPF0365 protein BP951000_0575	BRAPL (ATCC BAA-1826 / 95/1000)	334			membrane	0	TMH	16.8	17	none	Cytoplasmic	8.96	N	0.1	43	0.1	70	0.1	65	0	0.1	N	0.5	TM	NOT	-100
C0QVQ6	0	2	0	0	0	0	2	0	2	0	1	0	0	0	0	0	1	0	1	C0QVQ6_BRAHW	BHWA1_02099	A0A0H0ULD5, A0A0H0UZI7, A0A0H0VY76, A0A0H0XCQ4, C0QVQ6	Putative hydrolase (HAD superfamily)	BRAHW (ATCC 49526 / WA1)	256			0	hydrolase					Cytoplasmic	8.96	N	0.1	51	0.1	65	0.1	55	0.1	0.1	N	0.6	noTM	NOT	-100
C0QVQ7	0	1	0	0	0	0	1	0	1	0	1	0	0	0	0	0	1	0	1	C0QVQ7_BRAHW	ldcA	A0A0H0U355, A0A0H0UCA6, A0A0H0UKB4, A0A0H0UZ05, A0A0H0V4D1, A0A0H0VZL5, A0A0H0X425, C0QVQ7	LD-carboxypeptidase A family protein	BRAHW (ATCC 49526 / WA1)	318			0	hydrolase					Cytoplasmic	9.97	N	0.2	22	0.1	11	0.2	2	0.2	0.1	N	0.6	noTM	NOT	21
C0QYJ9	7	147	114	0	0	0	268	0	268	0	1	1	0	0	0	0	1	1	2	C0QYJ9_BRAHW	nagA	A0A0H0VCW2, A0A0H0WRG6, A0A0H0WRU9, C0QYJ9	Putative N-acetylglucosamine-6-phosphate deacetylase	BRAHW (ATCC 49526 / WA1)	654			0	hydrolase					Cytoplasmic	9.97	N	0.1	36	0.1	15	0.2	6	0.1	0.1	N	0.6	noTM	NOT	-100
C0QVQ9	0	10	0	0	0	0	10	0	10	0	1	0	0	0	0	0	1	0	1	C0QVQ9_BRAHW	BHWA1_02102	A0A0H0UF09, A0A0H0V146, A0A0H0V8Y0, A0A0H0VNT7, A0A0H0VZ43, A0A0H0W007, A0A0H0WCI7, A0A0H0XDM7, C0QVQ9	Radical SAM domain protein	BRAHW (ATCC 49526 / WA1)	803			0	binding;catalytic					Cytoplasmic	8.96	N	0.1	47	0.1	60	0.1	49	0.1	0.1	N	0.6	noTM	NOT	-100
A0A0H0UU11	0	0	148	0	0	0	148	0	148	0	0	1	0	0	0	0	0	1	1	A0A0H0UU11_BRAHO	SR30_03260	A0A0H0UU11, A0A0H0VSR5	Treponemal membrane protein	BRAHW	603			0	0	SpI	10.1	10.3	25-26	OuterMembrane	9.93	N	0.2	24	0.4	24	0.9	14	0.9	0.7	Y	0.6	noTM	NOT	-100
A0A0H0TV92	0	1	61	0	0	0	62	0	62	0	0	1	0	0	0	0	0	1	1	A0A0H0TV92_BRAHO	SU46_09050	A0A0H0TV92, A0A0H0UG08, A0A0H0UYS9	PTS fructose transporter subunit IIA	BRAHW	626		Protein EIIB N(pi)-phospho-L-histidine/cysteine + sugar = protein EIIB + sugar phosphate.	membrane	transferase;transporter					CytoplasmicMembrane	10.00	N	0.1	20	0.1	39	0.1	38	0.1	0.1	N	0.6	noTM	NOT	-100
C0R127	126	60	82	0	0	0	268	0	268	1	1	1	0	0	0	1	1	1	3	C0R127_BRAHW	mreB	A0A0H0TUE9, C0R127	Rod shape-determining protein mreB	BRAHW (ATCC 49526 / WA1)	334			0	0					Cytoplasmic	9.97	N	0.2	28	0.1	34	0.2	32	0.1	0.1	N	0.6	noTM	NOT	-100
C0QVS5	0	1	0	0	0	0	1	0	1	0	1	0	0	0	0	0	1	0	1	C0QVS5_BRAHW	hisI	A0A0H0UQJ2, A0A0H0V083, A0A0H0X3F4, C0QVS5	Histidine biosynthesis bifunctional protein HisIE	BRAHW (ATCC 49526 / WA1)	220		1-(5-phospho-beta-D-ribosyl)-ATP + H(2)O = 1-(5-phospho-beta-D-ribosyl)-AMP + diphosphate.	cytoplasm	binding;hydrolase					Cytoplasmic	9.97	N	0.1	37	0.1	37	0.1	47	0.1	0.1	N	0.6	noTM	NOT	-100
C0QVS7	0	1	0	0	0	0	1	0	1	0	1	0	0	0	0	0	1	0	1	C0QVS7_BRAHW	rpe	A0A0H0TQD1, A0A0H0UCU1, A0A0H0UJN9, A0A0H0V3C3, A0A0H0VHT8, A0A0H0VQ39, A0A0H0XEJ2, A0A0H0XFI6, C0QVS7	Ribulose-phosphate 3-epimerase	BRAHW (ATCC 49526 / WA1)	233		D-ribulose 5-phosphate = D-xylulose 5-phosphate.	0	catalytic;ion binding					Cytoplasmic	9.97	N	0.1	37	0.2	37	0.6	28	0.2	0.2	N	0.6	noTM	NOT	-100
D8ICZ8	0	0	0	25	43	200	0	268	268	0	0	0	1	1	1	1	1	1	3	D8ICZ8_BRAP9	rpsG	D8ICZ8, J9UQ77, K0JMV0	30S ribosomal protein S7	BRAPL (ATCC BAA-1826 / 95/1000)	156	One of the primary rRNA binding proteins, it binds directly to 16S rRNA where it nucleates assembly of the head domain of the 30S subunit. Is located at the subunit interface close to the decoding center, probably blocks exit of the E-site tRNA.		ribosome	structural molecule;binding					Cytoplasmic	9.26	N	0.1	32	0.2	13	0.3	7	0.3	0.2	N	0.6	noTM	NOT	-100
C0QVT2	1	0	3	0	0	0	4	0	4	1	0	1	0	0	0	1	0	1	2	C0QVT2_BRAHW	BHWA1_00007	A0A0H0XFI2, C0QVT2	Response regulator aspartate phosphatase containing TPR repeat domain	BRAHW (ATCC 49526 / WA1)	144			0	0	SpII	14.5	7.1	17-18	Unknown	--	N	0.3	22	0.6	22	1	12	0.9	0.7	Y	0.6	noTM	PROBABLE	17
C0QVT3	2	0	3	0	0	0	5	0	5	1	0	1	0	0	0	1	0	1	2	C0QVT3_BRAHW	BHWA1_00008	A0A0H0U792, A0A0H0UII1, A0A0H0UYV9, A0A0H0VMS1, A0A0H0WLL1, C0QVT3	Unchar C0QVT3	BRAHW (ATCC 49526 / WA1)	525			membrane	0	CYT	-0.2	1.4	none	CytoplasmicMembrane	10.00	N	0.1	24	0.1	11	0.2	3	0.2	0.1	N	0.5	TM	NOT	-100
C0QVT5	0	0	2	0	0	0	2	0	2	0	0	1	0	0	0	0	0	1	1	C0QVT5_BRAHW	BHWA1_00010	A0A0H0TPF9, C0QVT5	Unchar C0QVT5	BRAHW (ATCC 49526 / WA1)	193			0	0	SpII	9	7.7	29-30	Cytoplasmic	8.96	N	0.1	34	0.2	34	0.4	14	0.3	0.2	N	0.5	TM	PROBABLE	29
J9UT95	0	0	0	0	168	100	0	268	268	0	0	0	0	1	1	0	1	1	2	J9UT95_BRAPL	ldh	J9UT95, K0JFM6	L-lactate dehydrogenase	BRAPL	316		(S)-lactate + NAD(+) = pyruvate + NADH.	cytoplasm	catalytic	CYT	-0.2	1.3	none	Cytoplasmic	9.97	N	0.2	25	0.2	25	0.4	21	0.3	0.2	N	0.6	noTM	NOT	-100
D8IDW4	0	0	0	11	169	87	0	267	267	0	0	0	0	1	1	0	1	1	2	D8IDW4_BRAP9	ahpC	D8IDW4, J9UXI6, K0JF09	Alkyl-hydrogen peroxide reductase	BRAPL (ATCC BAA-1826 / 95/1000)	200			0	antioxidant					Cytoplasmic	9.97	N	0.1	29	0.2	11	0.4	2	0.2	0.2	N	0.6	noTM	NOT	-100
C0QVU4	0	1	0	0	0	0	1	0	1	0	1	0	0	0	0	0	1	0	1	CSRA_BRAHW	csrA	A0A0H0TJ63, C0QVU4	Carbon storage regulator homolog	BRAHW (ATCC 49526 / WA1)	82	Could accelerate the degradation of some genes transcripts potentially through selective RNA binding.		0	binding					Unknown	--	N	0.1	26	0.1	60	0.1	1	0.1	0.1	N	0.6	noTM	NOT	-100
D8IEM8	0	0	0	0	168	98	0	266	266	0	0	0	0	1	1	0	1	1	2	D8IEM8_BRAP9	hsp90	D8IEM8, J9UWW0, K0JI17	Chaperone protein HtpG	BRAPL (ATCC BAA-1826 / 95/1000)	639	Molecular chaperone. Has ATPase activity.		cytoplasm	binding					Cytoplasmic	9.97	N	0.1	43	0.1	43	0.1	4	0.1	0.1	N	0.6	noTM	NOT	-100
C0QVU6	1	0	0	0	0	0	1	0	1	1	0	0	0	0	0	1	0	0	1	C0QVU6_BRAHW	flgL	A0A0H0TL72, A0A0H0U7Q7, A0A0H0VD01, A0A0H0WLN1, A0A0H0XH65, C0QVU6	Flagellar hook-associated protein FlgL	BRAHW (ATCC 49526 / WA1)	417			other, cell projection	structural molecule					Extracellular	9.71	Flagellar	0.1	34	0.1	11	0.3	1	0.2	0.2	N	0.6	noTM	NOT	-100
C0QVV0	0	3	0	0	0	0	3	0	3	0	1	0	0	0	0	0	1	0	1	C0QVV0_BRAHW	BHWA1_00025	A0A0H0U4F4, A0A0H0U7V1, A0A0H0VCD3, A0A0H0WNJ5, A0A0H0XG86, C0QVV0	Unchar C0QVV0	BRAHW (ATCC 49526 / WA1)	278			0	0					Cytoplasmic	8.96	N	0.1	60	0.1	12	0.2	5	0.2	0.2	N	0.6	noTM	NOT	-100
D8IB89	0	0	0	12	0	102	0	114	114	0	0	0	1	0	1	1	0	1	2	D8IB89_BRAP9	nagE	D8IB89, J9UTK3, K0JJS3	Phosphotransferase system, N-acetylglucosamine-specific IIBC component, NagE	BRAPL (ATCC BAA-1826 / 95/1000)	476		Protein EIIB N(pi)-phospho-L-histidine/cysteine + sugar = protein EIIB + sugar phosphate.	organelles;membrane	transferase;transporter	TMH	4.9	5.1	none	CytoplasmicMembrane	10.00	N	0.1	21	0.1	11	0.3	1	0.2	0.2	N	0.5	TM	NOT	-100
C0QVV8	0	6	0	0	0	0	6	0	6	0	1	0	0	0	0	0	1	0	1	C0QVV8_BRAHW	spsC	A0A0H0TL65, A0A0H0UBU1, A0A0H0UJA0, A0A0H0UYL9, A0A0H0VAG1, A0A0H0VTC3, A0A0H0W9K3, A0A0H0XDP6, C0QVV8	Spore coat polysaccharide biosynthesis protein spsC	BRAHW (ATCC 49526 / WA1)	403			0	catalytic					Cytoplasmic	9.97	N	0.1	61	0.1	61	0.1	35	0.1	0.1	N	0.6	noTM	NOT	-100
C0QVV9	0	5	0	0	0	0	5	0	5	0	1	0	0	0	0	0	1	0	1	C0QVV9_BRAHW	BHWA1_00034	A0A0H0UPX7, A0A0H0VNR9, A0A0H0WMR4, C0QVV9	Unchar C0QVV9	BRAHW (ATCC 49526 / WA1)	290			0	0					Cytoplasmic	8.96	N	0.1	42	0.2	11	0.4	1	0.2	0.2	N	0.6	noTM	NOT	30
J9UYL3	0	0	0	23	46	196	0	265	265	0	0	0	1	1	1	1	1	1	3	J9UYL3_BRAPL	rbsB	J9UYL3, K0JLT3	Periplasmic binding protein/LacI transcriptional regulator	BRAPL	313			0	0	SpII	9.2	6.7	20-21	Periplasmic	9.44	N	0.3	20	0.5	20	0.9	2	0.9	0.7	Y	0.6	noTM	PROBABLE	20
C0QVW4	0	5	0	0	0	0	5	0	5	0	1	0	0	0	0	0	1	0	1	C0QVW4_BRAHW	BHWA1_00039	A0A0H0UBT7, A0A0H0UJA5, A0A0H0WKP3, C0QVW4	Unchar C0QVW4	BRAHW (ATCC 49526 / WA1)	202			0	0	SpII	7.1	7.3	16-17	Unknown	--	N	0.2	27	0.4	19	0.9	14	0.9	0.6	Y	0.6	noTM	PROBABLE	16
C0QVW6	0	0	1	0	0	0	1	0	1	0	0	1	0	0	0	0	0	1	1	C0QVW6_BRAHW	BHWA1_00041	A0A0H0TM24, A0A0H0VB20, A0A0H0WNI4, A0A0H0XD62, C0QVW6	ABC-type Mn/Zn transport system	BRAHW (ATCC 49526 / WA1)	230			0	binding;hydrolase					CytoplasmicMembrane	9.98	N	0.1	19	0.1	19	0.1	12	0.1	0.1	N	0.6	noTM	NOT	-100
C0QVX1	0	8	0	0	0	0	8	0	8	0	1	0	0	0	0	0	1	0	1	PYRB_BRAHW	pyrB	A0A0H0TJ73, C0QVX1	Aspartate carbamoyltransferase	BRAHW (ATCC 49526 / WA1)	359		Carbamoyl phosphate + L-aspartate = phosphate + N-carbamoyl-L-aspartate.	0	transferase;ion binding					Cytoplasmic	9.97	N	0.1	54	0.1	57	0.1	50	0.1	0.1	N	0.6	noTM	NOT	-100
A0A0H0TP76	0	228	36	0	0	0	264	0	264	0	1	1	0	0	0	0	1	1	2	A0A0H0TP76_BRAHO	ileS	A0A0H0TP76, A0A0H0UQ66, A0A0H0USK2, A0A0H0V5F9, A0A0H0W0L3, A0A0H0WNJ7, A0A0H0X473	Isoleucine--tRNA ligase	BRAHW	923	Catalyzes the attachment of isoleucine to tRNA(Ile). As IleRS can inadvertently accommodate and process structurally similar amino acids such as valine, to avoid such errors it has two additional distinct tRNA(Ile)-dependent editing activities. One activity is designated as 'pretransfer' editing and involves the hydrolysis of activated Val-AMP. The other activity is designated 'posttransfer' edit…	ATP + L-isoleucine + tRNA(Ile) = AMP + diphosphate + L-isoleucyl-tRNA(Ile).	cytoplasm	ion binding;binding;catalytic;hydrolase					Cytoplasmic	9.97	N	0.1	19	0.1	11	0.2	1	0.1	0.1	N	0.6	noTM	NOT	-100
C0R1D0	7	104	153	0	0	0	264	0	264	0	1	1	0	0	0	0	1	1	2	C0R1D0_BRAHW	infB	C0R1D0	Translation initiation factor IF-2	BRAHW (ATCC 49526 / WA1)	777	One of the essential components for the initiation of protein synthesis. Protects formylmethionyl-tRNA from spontaneous hydrolysis and promotes its binding to the 30S ribosomal subunits. Also involved in the hydrolysis of GTP during the formation of the 70S ribosomal complex.		cytoplasm	binding;hydrolase					Cytoplasmic	9.97	N	0.1	39	0.1	11	0.1	2	0.1	0.1	N	0.6	noTM	NOT	-100
C0QVX4	0	3	0	0	0	0	3	0	3	0	1	0	0	0	0	0	1	0	1	C0QVX4_BRAHW	BHWA1_00049	A0A0H0TL50, A0A0H0UXG9, C0QVX4	Unchar C0QVX4	BRAHW (ATCC 49526 / WA1)	251			0	0	SpI	7.4	7.6	21-22	Unknown	--	N	0.2	22	0.4	22	0.9	18	0.8	0.6	Y	0.6	noTM	NOT	-100
D8ICC9	0	0	0	224	18	22	0	264	264	0	0	0	1	1	1	1	1	1	3	D8ICC9_BRAP9	BP951000_0804	D8ICC9	Unchar D8ICC9	BRAPL (ATCC BAA-1826 / 95/1000)	120			0	0	CYT	-0.2	1.4	none	Cytoplasmic	8.96	N	0.1	22	0.2	11	0.3	1	0.2	0.2	N	0.6	noTM	NOT	14
D8IFF4	0	0	0	0	161	103	0	264	264	0	0	0	0	1	1	0	1	1	2	D8IFF4_BRAP9	gatC	D8IFF4, J9UQN1, K0JFD5	Aspartyl/glutamyl-tRNA amidotransferase, subunit C	BRAPL (ATCC BAA-1826 / 95/1000)	108	Allows the formation of correctly charged Asn-tRNA(Asn) or Gln-tRNA(Gln) through the transamidation of misacylated Asp-tRNA(Asn) or Glu-tRNA(Gln) in organisms which lack either or both of asparaginyl-tRNA or glutaminyl-tRNA synthetases. The reaction takes place in the presence of glutamine and ATP through an activated phospho-Asp-tRNA(Asn) or phospho-Glu-tRNA(Gln) (By similarity).	ATP + L-aspartyl-tRNA(Asn) + L-glutamine = ADP + phosphate + L-asparaginyl-tRNA(Asn) + L-glutamate.	0	transferase					Cytoplasmic	8.96	N	0.1	12	0.1	30	0.1	11	0.1	0.1	N	0.6	noTM	NOT	-100
D8IFH0	0	0	0	31	167	64	0	262	262	0	0	0	1	1	1	1	1	1	3	D8IFH0_BRAP9	BP951000_1914	D8IFH0, J9UWF9, K0JHB1	PTS-dependent enzyme II	BRAPL (ATCC BAA-1826 / 95/1000)	154			0	transferase					CytoplasmicMembrane	7.88	N	0.1	50	0.1	50	0.1	1	0.1	0.1	N	0.6	noTM	NOT	-100
A0A0H0WCG1	0	105	154	0	0	0	259	0	259	0	1	1	0	0	0	0	1	1	2	A0A0H0WCG1_BRAHO	SU45_11705	A0A0H0WCG1	50S ribosomal protein L6	BRAHW	190	This protein binds to the 23S rRNA, and is important in its secondary structure. It is located near the subunit interface in the base of the L7/L12 stalk, and near the tRNA binding site of the peptidyltransferase center.		ribosome	structural molecule;binding					Cytoplasmic	9.97	N	0.1	18	0.1	68	0.1	60	0.1	0.1	N	0.6	noTM	NOT	-100
C0QYC3	17	124	118	0	0	0	259	0	259	1	1	1	0	0	0	1	1	1	3	C0QYC3_BRAHW	mglB	A0A0H0WPE0, A0A0H0XC92, C0QYC3	Galactose/glucose-binding protein	BRAHW (ATCC 49526 / WA1)	342			0	0	SpII	13	12.6	19-20	Periplasmic	9.44	N	0.3	22	0.5	22	0.9	2	0.8	0.6	Y	0.6	noTM	PROBABLE	19
C0QZD1	187	48	24	0	0	0	259	0	259	1	1	1	0	0	0	1	1	1	3	RL35_BRAHW	rpmI	A0A0H0V8L3, A0A0H0WEB3, C0QZD1	50S ribosomal protein L35	BRAHW (ATCC 49526 / WA1)	67			ribosome	structural molecule					Unknown	--	N	0.2	29	0.2	19	0.4	15	0.3	0.2	N	0.6	noTM	NOT	-100
C0R1Q2	30	102	127	0	0	0	259	0	259	1	1	1	0	0	0	1	1	1	3	RL19_BRAHW	rplS	A0A0H0VLG1, C0R1Q2	50S ribosomal protein L19	BRAHW (ATCC 49526 / WA1)	145	This protein is located at the 30S-50S ribosomal subunit interface and may play a role in the structure and function of the aminoacyl-tRNA binding site.		ribosome	structural molecule					Cytoplasmic	9.97	N	0.1	43	0.1	43	0.1	40	0.1	0.1	N	0.6	noTM	NOT	-100
D8IDK2	0	0	0	2	81	175	0	258	258	0	0	0	0	1	1	0	1	1	2	D8IDK2_BRAP9	alaS	D8IDK2, J9UQ28, K0JEY0	Alanine--tRNA ligase	BRAPL (ATCC BAA-1826 / 95/1000)	864	Catalyzes the attachment of alanine to tRNA(Ala) in a two-step reaction: alanine is first activated by ATP to form Ala-AMP and then transferred to the acceptor end of tRNA(Ala). Also edits incorrectly charged Ser-tRNA(Ala) and Gly-tRNA(Ala) via its editing domain (By similarity).	ATP + L-alanine + tRNA(Ala) = AMP + diphosphate + L-alanyl-tRNA(Ala).	cytoplasm	binding;catalytic;ion binding					Cytoplasmic	9.97	N	0.3	51	0.2	51	0.1	49	0.1	0.1	N	0.6	noTM	NOT	-100
C0QW12	79	75	103	0	0	0	257	0	257	1	1	1	0	0	0	1	1	1	3	C0QW12_BRAHW	rpsE	A0A0H0UK43, A0A0H0XIS7, C0QW12	30S ribosomal protein S5	BRAHW (ATCC 49526 / WA1)	160	With S4 and S12 plays an important role in translational accuracy.		ribosome	structural molecule;binding					Cytoplasmic	9.97	N	0.1	26	0.2	26	0.4	15	0.3	0.2	N	0.6	noTM	NOT	-100
C0R1N4	2	88	166	0	0	0	256	0	256	0	1	1	0	0	0	0	1	1	2	C0R1N4_BRAHW	BHWA1_01552	A0A0H0TY21, C0R1N4	Basic membrane lipoprotein	BRAHW (ATCC 49526 / WA1)	342			membrane	0					Unknown	--	N	0.1	25	0.1	33	0.1	2	0.1	0.1	N	0.6	noTM	NOT	-100
C0QW19	0	122	132	0	0	0	254	0	254	0	1	1	0	0	0	0	1	1	2	C0QW19_BRAHW	rpsD	A0A0H0UCR7, C0QW19	30S ribosomal protein S4	BRAHW (ATCC 49526 / WA1)	189	With S5 and S12 plays an important role in translational accuracy.		ribosome	structural molecule;binding					Cytoplasmic	9.97	N	0.1	27	0.1	27	0.1	1	0.1	0.1	N	0.6	noTM	NOT	-100
D8ICX8	0	0	0	182	20	51	0	253	253	0	0	0	1	1	1	1	1	1	3	D8ICX8_BRAP9	rplR	D8ICX8, J9UQB5, K0JMU2	50S ribosomal protein L18	BRAPL (ATCC BAA-1826 / 95/1000)	118	This is one of the proteins that binds and probably mediates the attachment of the 5S RNA into the large ribosomal subunit, where it forms part of the central protuberance.		ribosome	structural molecule;binding					Cytoplasmic	9.97	N	0.1	43	0.1	11	0.3	4	0.2	0.2	N	0.6	noTM	NOT	-100
D8ICZ4	0	0	0	5	32	216	0	253	253	0	0	0	0	1	1	0	1	1	2	D8ICZ4_BRAP9	rplC	D8ICZ4, J9URR9, K0JL50, Q9FA04	50S ribosomal protein L3	BRAPL (ATCC BAA-1826 / 95/1000)	218	One of the primary rRNA binding proteins, it binds directly near the 3'-end of the 23S rRNA, where it nucleates assembly of the 50S subunit.		ribosome	structural molecule;binding					Cytoplasmic	9.97	N	0.2	24	0.2	24	0.2	14	0.1	0.2	N	0.6	noTM	NOT	-100
C0R182	7	152	93	0	0	0	252	0	252	0	1	1	0	0	0	0	1	1	2	C0R182_BRAHW	pyrR	A0A0H0VPS7, C0R182	Bifunctional protein PyrR	BRAHW (ATCC 49526 / WA1)	175	Regulates the transcription of the pyrimidine nucleotide (pyr) operon in response to exogenous pyrimidines.	UMP + diphosphate = uracil + 5-phospho-alpha-D-ribose 1-diphosphate.	0	transferase					Cytoplasmic	9.97	N	0.1	19	0.1	19	0.1	34	0.1	0.1	N	0.6	noTM	NOT	-100
A0A0H0WKV0	0	42	208	0	0	0	250	0	250	0	1	1	0	0	0	0	1	1	2	A0A0H0WKV0_BRAHO	glyA	A0A0H0WKV0	Serine hydroxymethyltransferase	BRAHW	475	Catalyzes the reversible interconversion of serine and glycine with tetrahydrofolate (THF) serving as the one-carbon carrier. This reaction serves as the major source of one-carbon groups required for the biosynthesis of purines, thymidylate, methionine, and other important biomolecules. Also exhibits THF-independent aldolase activity toward beta-hydroxyamino acids, producing glycine and aldehyde…	5,10-methylenetetrahydrofolate + glycine + H(2)O = tetrahydrofolate + L-serine.	cytoplasm	transferase;binding					Cytoplasmic	9.97	N	0.1	64	0.1	11	0.2	1	0.2	0.1	N	0.6	noTM	NOT	-100
D8IC64	0	0	0	3	153	94	0	250	250	0	0	0	0	1	1	0	1	1	2	D8IC64_BRAP9	galT	D8IC64, J9URB7, K0JKI3	Galactose-1-phosphate uridylyltransferase	BRAPL (ATCC BAA-1826 / 95/1000)	324		UDP-alpha-D-glucose + alpha-D-galactose 1-phosphate = alpha-D-glucose 1-phosphate + UDP-alpha-D-galactose.	0	transferase;ion binding					Cytoplasmic	8.96	N	0.2	23	0.2	23	0.3	20	0.1	0.2	N	0.6	noTM	NOT	-100
D8IDF9	0	0	0	2	110	137	0	249	249	0	0	0	0	1	1	0	1	1	2	D8IDF9_BRAP9	BP951000_1193	D8IDF9, J9U3B0, K0JN05	Probable transcriptional regulatory protein BP951000_1193	BRAPL (ATCC BAA-1826 / 95/1000)	248			cytoplasm	binding					Unknown	--	N	0.1	30	0.1	48	0.1	41	0.1	0.1	N	0.6	noTM	NOT	-100
J9US61	0	0	0	0	164	85	0	249	249	0	0	0	0	1	1	0	1	1	2	J9US61_BRAPL	B2904_orf499	J9US61	2,3,4,5-tetrahydropyridine-2,6-dicarboxylate N-acetyltransferase	BRAPL	234	Catalyzes the transfer of an acetyl group from acetyl-CoA to tetrahydrodipicolinate.	Acetyl-CoA + (S)-2,3,4,5-tetrahydropyridine-2,6-dicarboxylate + H(2)O = CoA + L-2-acetamido-6-oxoheptanedioate.	0	transferase					Cytoplasmic	9.97	N	0.1	26	0.1	26	0.1	30	0.1	0.1	N	0.6	noTM	NOT	-100
D8IG77	0	0	0	207	13	28	0	248	248	0	0	0	1	1	1	1	1	1	3	D8IG77_BRAP9	BP951000_2167	D8IG77, J9UKU4, K0JG81	Periplasmic ATP/GTP-binding protein	BRAPL (ATCC BAA-1826 / 95/1000)	312			0	0	SpII	18.5	10.4	16-17	Unknown	--	N	0.4	22	0.5	22	0.9	1	0.8	0.7	Y	0.6	noTM	PROBABLE	16
D8I9Y4	0	0	0	69	131	47	0	247	247	0	0	0	1	1	1	1	1	1	3	D8I9Y4_BRAP9	cheY	D8I9Y4, J9UM72, K0JG32	Two-component response regulator, CheY-like protein	BRAPL (ATCC BAA-1826 / 95/1000)	120			intracellular	0					Cytoplasmic	9.97	N	0.1	20	0.1	37	0.1	33	0.1	0.1	N	0.6	noTM	NOT	-100
C0QW10	2	0	0	0	0	0	2	0	2	1	0	0	0	0	0	1	0	0	1	C0QW10_BRAHW	rplF	A0A0H0UIF7, A0A0H0WCG1, C0QW10	50S ribosomal protein L6	BRAHW (ATCC 49526 / WA1)	187	This protein binds to the 23S rRNA, and is important in its secondary structure. It is located near the subunit interface in the base of the L7/L12 stalk, and near the tRNA binding site of the peptidyltransferase center.		ribosome	structural molecule;binding					Cytoplasmic	9.97	N	0.1	26	0.1	65	0.1	57	0.1	0.1	N	0.6	noTM	NOT	-100
C0QZZ8	0	163	82	0	0	0	245	0	245	0	1	1	0	0	0	0	1	1	2	C0QZZ8_BRAHW	aspC	A0A0H0VV03, A0A0H0W068, C0QZZ8	Aspartate aminotransferase	BRAHW (ATCC 49526 / WA1)	398			0	transferase;binding					Cytoplasmic	9.97	N	0.1	25	0.1	11	0.2	3	0.2	0.1	N	0.6	noTM	NOT	-100
C0R1G2	0	122	123	0	0	0	245	0	245	0	1	1	0	0	0	0	1	1	2	C0R1G2_BRAHW	alaS	A0A0H0UJU7, A0A0H0URB8, A0A0H0V058, A0A0H0VMJ1, A0A0H0W6S5, A0A0H0WUC9, A0A0H0X9F6, C0R1G2	Alanine--tRNA ligase	BRAHW (ATCC 49526 / WA1)	867	Catalyzes the attachment of alanine to tRNA(Ala) in a two-step reaction: alanine is first activated by ATP to form Ala-AMP and then transferred to the acceptor end of tRNA(Ala). Also edits incorrectly charged Ser-tRNA(Ala) and Gly-tRNA(Ala) via its editing domain (By similarity).	ATP + L-alanine + tRNA(Ala) = AMP + diphosphate + L-alanyl-tRNA(Ala).	cytoplasm	binding;catalytic;ion binding					Cytoplasmic	9.97	N	0.3	51	0.2	51	0.1	49	0.1	0.1	N	0.6	noTM	NOT	-100
D8ID54	0	0	0	0	161	84	0	245	245	0	0	0	0	1	1	0	1	1	2	D8ID54_BRAP9	BP951000_1087	D8ID54, K0JI37	Transketolase, N-terminal subunit	BRAPL (ATCC BAA-1826 / 95/1000)	269			0	0					Cytoplasmic	9.97	N	0.1	32	0.2	38	0.3	37	0.2	0.2	N	0.6	noTM	NOT	-100
A0A0H0XC64	0	37	75	0	0	0	112	0	112	0	1	1	0	0	0	0	1	1	2	A0A0H0XC64_BRAHO	SZ44_05855	A0A0H0XC64	Chemotaxis protein (Fragment)	BRAHW	556			membrane	signal transducer	TMH	2.4	2.6	none	Unknown	--	N	0.2	35	0.2	35	0.3	34	0.1	0.2	N	0.5	TM	NOT	22
C0QW22	2	124	118	0	0	0	244	0	244	0	1	1	0	0	0	0	1	1	2	C0QW22_BRAHW	rho	A0A0H0TKG8, C0QW22	Transcription termination factor Rho	BRAHW (ATCC 49526 / WA1)	499	Facilitates transcription termination by a mechanism that involves Rho binding to the nascent RNA, activation of Rho's RNA-dependent ATPase activity, and release of the mRNA from the DNA template.		0	binding;hydrolase					Cytoplasmic	9.97	N	0.1	30	0.1	64	0.2	55	0.1	0.1	N	0.6	noTM	NOT	-100
A0A0H0V2H1	0	127	116	0	0	0	243	0	243	0	1	1	0	0	0	0	1	1	2	A0A0H0V2H1_BRAHO	secA	A0A0H0V2H1	Protein translocase subunit SecA	BRAHW	980	Part of the Sec protein translocase complex. Interacts with the SecYEG preprotein conducting channel. Has a central role in coupling the hydrolysis of ATP to the transfer of proteins into and across the cell membrane, serving as an ATP-driven molecular motor driving the stepwise translocation of polypeptide chains across the membrane.		cytoplasm;membrane	binding;ion binding					Cytoplasmic	9.12	N	0.1	21	0.1	51	0.1	43	0.1	0.1	N	0.6	noTM	NOT	-100
D8IBL2	0	0	0	101	64	77	0	242	242	0	0	0	1	1	1	1	1	1	3	D8IBL2_BRAP9	fabG	D8IBL2, J9UT75, K0JLI9, Q6VAN4	3-ketoacyl-acyl-carrier protein reductase	BRAPL (ATCC BAA-1826 / 95/1000)	249			0	binding;catalytic					Cytoplasmic	9.97	N	0.1	29	0.1	29	0.2	1	0.1	0.1	N	0.6	noTM	NOT	-100
D8ICX9	0	0	0	80	23	139	0	242	242	0	0	0	1	1	1	1	1	1	3	D8ICX9_BRAP9	rplF	D8ICX9, J9URS7, K0JL36	50S ribosomal protein L6	BRAPL (ATCC BAA-1826 / 95/1000)	190	This protein binds to the 23S rRNA, and is important in its secondary structure. It is located near the subunit interface in the base of the L7/L12 stalk, and near the tRNA binding site of the peptidyltransferase center.		ribosome	structural molecule;binding					Cytoplasmic	9.97	N	0.1	18	0.1	68	0.1	60	0.1	0.1	N	0.6	noTM	NOT	-100
D8IBI6	0	0	0	1	139	101	0	241	241	0	0	0	0	1	1	0	1	1	2	D8IBI6_BRAP9	livD	D8IBI6, J9USF5, K0JLW9	Dihydroxy-acid dehydratase	BRAPL (ATCC BAA-1826 / 95/1000)	560		2,3-dihydroxy-3-methylbutanoate = 3-methyl-2-oxobutanoate + H(2)O.	0	binding;catalytic;ion binding					Cytoplasmic	9.97	N	0.1	68	0.1	17	0.2	11	0.1	0.1	N	0.6	noTM	NOT	-100
A9Q1Y4	2	122	116	0	0	0	240	0	240	0	1	1	0	0	0	0	1	1	2	A9Q1Y4_BRAHO	yqi	A0A0H0ULW5, A9Q1Y4, C0R206	Acetyl-CoA acetyltransferase (Fragment)	BRAHW	391			0	transferase					Cytoplasmic	9.97	N	0.2	27	0.2	27	0.3	7	0.2	0.2	N	0.6	noTM	NOT	-100
J9TU52	0	0	0	0	162	78	0	240	240	0	0	0	0	1	1	0	1	1	2	J9TU52_BRAPL	atpB	J9TU52, K0JGH7	ATP synthase subunit beta	BRAPL	470	Produces ATP from ADP in the presence of a proton gradient across the membrane. The catalytic sites are hosted primarily by the beta subunits.	ATP + H(2)O + H(+)(In) = ADP + phosphate + H(+)(Out).	macromolecular;membrane	binding;hydrolase					Cytoplasmic	9.12	N	0.1	22	0.1	11	0.1	1	0.1	0.1	N	0.6	noTM	NOT	-100
J9U171	0	0	0	0	68	43	0	111	111	0	0	0	0	1	1	0	1	1	2	J9U171_BRAPL	flbB	D8IF08, J9U171, K0JIE8	Flagellar protein FlbB	BRAPL	240			membrane	0	TMH	3.9	4.1	none	CytoplasmicMembrane	9.82	N	0.1	23	0.1	11	0.4	2	0.2	0.2	N	0.5	TM	NOT	-100
C0QW24	0	1	0	0	0	0	1	0	1	0	1	0	0	0	0	0	1	0	1	C0QW24_BRAHW	BHWA1_02152	A0A0H0TQS8, A0A0H0WC11, C0QW24	Unchar C0QW24	BRAHW (ATCC 49526 / WA1)	269			0	0					Cytoplasmic	8.96	N	0.1	70	0.1	70	0.1	11	0.1	0.1	N	0.6	noTM	NOT	-100
C0QW25	2	0	0	0	0	0	2	0	2	1	0	0	0	0	0	1	0	0	1	C0QW25_BRAHW	lpxB	A0A0H0UIH5, A0A0H0V046, A0A0H0WDK6, A0A0H0X3W5, C0QW25	Putative lipid A disaccharide synthase LpxB	BRAHW (ATCC 49526 / WA1)	376	Condensation of UDP-2,3-diacylglucosamine and 2,3-diacylglucosamine-1-phosphate to form lipid A disaccharide, a precursor of lipid A, a phosphorylated glycolipid that anchors the lipopolysaccharide to the outer membrane of the cell.		0	transferase					Cytoplasmic	9.97	N	0.1	17	0.1	63	0.1	40	0.1	0.1	N	0.6	noTM	NOT	-100
K0JFK7	0	0	0	0	148	91	0	239	239	0	0	0	0	1	1	0	1	1	2	K0JFK7_BRAPL	WESB_1154	K0JFK7	Amidohydrolase 3	BRAPL	528			0	hydrolase					Cytoplasmic	8.96	N	0.1	33	0.1	24	0.1	16	0.1	0.1	N	0.6	noTM	NOT	-100
C0QVT9	0	178	60	0	0	0	238	0	238	0	1	1	0	0	0	0	1	1	2	C0QVT9_BRAHW	molR	A0A0H0U729, A0A0H0U7P9, A0A0H0UBV9, A0A0H0UJ85, A0A0H0V2P1, A0A0H0VCZ7, A0A0H0WZ13, A0A0H0XH69, C0QVT9	Molybdate metabolism regulator	BRAHW (ATCC 49526 / WA1)	1155			0	0					Cytoplasmic	8.96	N	0.1	46	0.1	31	0.1	24	0.1	0.1	N	0.6	noTM	NOT	-100
C0QY38	0	159	78	0	0	0	237	0	237	0	1	1	0	0	0	0	1	1	2	C0QY38_BRAHW	BHWA1_00414	A0A0H0VHT1, A0A0H0XDC0, C0QY38	Predicted polymerase	BRAHW (ATCC 49526 / WA1)	578			0	0					Cytoplasmic	8.96	N	0.1	3	0.1	45	0.1	37	0.1	0.1	N	0.6	noTM	NOT	-100
C0QW37	0	0	1	0	0	0	1	0	1	0	0	1	0	0	0	0	0	1	1	C0QW37_BRAHW	hslV	A0A0H0VI73, C0QW37	ATP-dependent protease subunit HslV	BRAHW (ATCC 49526 / WA1)	182	Protease subunit of a proteasome-like degradation complex believed to be a general protein degrading machinery.	ATP-dependent cleavage of peptide bonds with broad specificity.	macromolecular	hydrolase;ion binding	CYT	-0.2	0.5	none	Cytoplasmic	9.26	N	0.2	26	0.2	26	0.5	10	0.4	0.3	N	0.6	noTM	NOT	16
C0R0R5	11	134	92	0	0	0	237	0	237	0	1	1	0	0	0	0	1	1	2	C0R0R5_BRAHW	BHWA1_01224	A0A0H0TUV1, A0A0H0UYM4, C0R0R5	Glutamate synthase (DPH)	BRAHW (ATCC 49526 / WA1)	466			0	binding;catalytic					Cytoplasmic	9.97	N	0.1	31	0.1	36	0.1	28	0.1	0.1	N	0.6	noTM	NOT	-100
D8I9T0	0	0	0	0	100	137	0	237	237	0	0	0	0	1	1	0	1	1	2	D8I9T0_BRAP9	BP951000_0038	D8I9T0, J9UTS1, K0JJ62	Fe-hydrogenase large subunit family protein	BRAPL (ATCC BAA-1826 / 95/1000)	490			0	binding;ion binding					Unknown	--	N	0.1	69	0.1	11	0.2	2	0.2	0.1	N	0.6	noTM	NOT	-100
D8ICI9	0	0	0	26	8	76	0	110	110	0	0	0	1	1	1	1	1	1	3	D8ICI9_BRAP9	hppA	D8ICI9, J9TS86, K0JF35	Membrane bound proton translocating pyrophosphatase	BRAPL (ATCC BAA-1826 / 95/1000)	795			membrane	hydrolase	TMH	3.2	3.4	none	CytoplasmicMembrane	10.00	N	0.1	26	0.2	12	0.4	8	0.3	0.2	N	0.5	TM	NOT	-100
C0QW43	0	0	3	0	0	0	3	0	3	0	0	1	0	0	0	0	0	1	1	C0QW43_BRAHW	BHWA1_02171	A0A0H0U4W6, A0A0H0UCG2, A0A0H0V967, C0QW43	Unchar C0QW43	BRAHW (ATCC 49526 / WA1)	127			0	0					Unknown	--	N	0.1	26	0.1	18	0.2	10	0.1	0.1	N	0.6	noTM	NOT	-100
D8IBY4	0	0	0	0	218	19	0	237	237	0	0	0	0	1	1	0	1	1	2	D8IBY4_BRAP9	tpiA	D8IBY4, J9UJA6, K0JMC5	Triosephosphate isomerase	BRAPL (ATCC BAA-1826 / 95/1000)	252		D-glyceraldehyde 3-phosphate = glycerone phosphate.	cytoplasm	catalytic					Cytoplasmic	9.97	N	0.1	20	0.1	11	0.2	3	0.2	0.1	N	0.6	noTM	NOT	-100
C0QW48	0	0	3	0	0	0	3	0	3	0	0	1	0	0	0	0	0	1	1	C0QW48_BRAHW	BHWA1_02176	A0A0H0W192, C0QW48	Two-component response regulator	BRAHW (ATCC 49526 / WA1)	202			intracellular	0					Cytoplasmic	9.97	N	0.1	42	0.1	48	0.2	41	0.1	0.1	N	0.6	noTM	NOT	-100
C0QW50	31	5	0	0	0	0	36	0	36	1	1	0	0	0	0	1	1	0	2	C0QW50_BRAHW	dksA	A0A0H0TL80, A0A0H0VHW4, C0QW50	DNA-binding transcriptional regulator of transcription, DnaK suppressor protein	BRAHW (ATCC 49526 / WA1)	121			0	binding;ion binding					Cytoplasmic	8.96	N	0.1	36	0.1	68	0.1	66	0.1	0.1	N	0.6	noTM	NOT	-100
D8IFB3	0	0	0	4	115	117	0	236	236	0	0	0	0	1	1	0	1	1	2	D8IFB3_BRAP9	grdC	D8IFB3, J9URT6, K0JFC7	Glycine/sarcosine/betaine reductase complex component C subunit beta	BRAPL (ATCC BAA-1826 / 95/1000)	528			0	transferase					Cytoplasmic	8.96	N	0.2	17	0.4	17	0.7	14	0.6	0.5	N	0.6	noTM	NOT	-100
D8ICY3	0	0	0	180	16	39	0	235	235	0	0	0	1	1	1	1	1	1	3	D8ICY3_BRAP9	rplX	D8ICY3, J9UQF7, K0JMU4	50S ribosomal protein L24	BRAPL (ATCC BAA-1826 / 95/1000)	113	One of two assembly initiator proteins, it binds directly to the 5'-end of the 23S rRNA, where it nucleates assembly of the 50S subunit.		ribosome	structural molecule;binding					Cytoplasmic	9.26	N	0.1	25	0.1	11	0.2	5	0.1	0.1	N	0.6	noTM	NOT	-100
C0R1H5	8	132	93	0	0	0	233	0	233	0	1	1	0	0	0	0	1	1	2	ASSY_BRAHW	argG	A0A0H0UEY9, A0A0H0V7L7, A0A0H0WS80, C0R1H5	Argininosuccinate synthase	BRAHW (ATCC 49526 / WA1)	406		ATP + L-citrulline + L-aspartate = AMP + diphosphate + N(omega)-(L-arginino)succinate.	cytoplasm	binding;catalytic					Cytoplasmic	9.97	N	0.1	33	0.2	11	0.3	1	0.2	0.2	N	0.6	noTM	NOT	33
J9UDB2	0	0	0	0	97	136	0	233	233	0	0	0	0	1	1	0	1	1	2	J9UDB2_BRAPL	ftsZ	J9UDB2, K0JLK0	Cell division protein FtsZ	BRAPL	594	Essential cell division protein that forms a contractile ring structure (Z ring) at the future cell division site. The regulation of the ring assembly controls the timing and the location of cell division. One of the functions of the FtsZ ring is to recruit other cell division proteins to the septum to produce a new cell wall between the dividing cells. Binds GTP and shows GTPase activity.		macromolecular;cytoplasm;other, cell division site	binding;hydrolase					Cytoplasmic	9.12	N	0.1	45	0.1	19	0.1	11	0.1	0.1	N	0.6	noTM	NOT	-100
D8ID19	0	0	0	90	13	129	0	232	232	0	0	0	1	1	1	1	1	1	3	D8ID19_BRAP9	mreB	D8ID19, J9TR23, J9UB31, K0JL85	Rod shape determining protein mreB	BRAPL (ATCC BAA-1826 / 95/1000)	329			0	0					Cytoplasmic	9.97	N	0.2	23	0.2	29	0.2	27	0.1	0.1	N	0.6	noTM	NOT	-100
A0A0H0UUF0	0	105	0	0	0	0	105	0	105	0	1	0	0	0	0	0	1	0	1	A0A0H0UUF0_BRAHO	SR30_02310	A0A0H0UUF0	Flagellar filament protein FlaA	BRAHW	277			cell periphery;membrane	0	TMH	6.9	0.1	none	Unknown	--	N	0.3	28	0.3	28	0.4	18	0.3	0.3	N	0.5	TM	NOT	23
D8IDY3	0	0	0	0	99	133	0	232	232	0	0	0	0	1	1	0	1	1	2	D8IDY3_BRAP9	BP951000_1369	D8IDY3, J9UXK6, K0JG10	PhoH family protein	BRAPL (ATCC BAA-1826 / 95/1000)	451			0	binding					Cytoplasmic	9.97	N	0.1	31	0.1	31	0.2	1	0.1	0.1	N	0.6	noTM	NOT	-100
C0QW63	0	3	0	0	0	0	3	0	3	0	1	0	0	0	0	0	1	0	1	ATPD1_BRAHW	atpH1	A0A0H0UDJ7, A0A0H0X1X1, A0A0H0XC28, C0QW63	ATP synthase subunit delta 1	BRAHW (ATCC 49526 / WA1)	182	This protein is part of the stalk that links CF(0) to CF(1). It either transmits conformational changes from CF(0) to CF(1) or is implicated in proton conduction.		macromolecular;membrane	hydrolase					Cytoplasmic	8.96	N	0.1	22	0.1	11	0.1	1	0.1	0.1	N	0.6	noTM	NOT	-100
C0QW64	0	0	8	0	0	0	8	0	8	0	0	1	0	0	0	0	0	1	1	ATPD2_BRAHW	atpH2	A0A0H0TQV9, A0A0H0UK26, C0QW64	ATP synthase subunit delta 2	BRAHW (ATCC 49526 / WA1)	213	This protein is part of the stalk that links CF(0) to CF(1). It either transmits conformational changes from CF(0) to CF(1) or is implicated in proton conduction.		macromolecular;membrane	hydrolase					Cytoplasmic	8.96	N	0.1	39	0.1	26	0.1	18	0.1	0.1	N	0.6	noTM	NOT	-100
D8ICT9	0	0	0	0	112	119	0	231	231	0	0	0	0	1	1	0	1	1	2	D8ICT9_BRAP9	purA	D8ICT9, J9UB04, K0JL42	Adenylosuccinate synthetase	BRAPL (ATCC BAA-1826 / 95/1000)	427	Plays an important role in the de novo pathway of purine nucleotide biosynthesis. Catalyzes the first committed step in the biosynthesis of AMP from IMP.	GTP + IMP + L-aspartate = GDP + phosphate + N(6)-(1,2-dicarboxyethyl)-AMP.	cytoplasm	binding;catalytic;ion binding					Cytoplasmic	9.97	N	0.1	40	0.1	45	0.2	39	0.1	0.1	N	0.6	noTM	NOT	-100
A0A0H0V4R0	0	155	75	0	0	0	230	0	230	0	1	1	0	0	0	0	1	1	2	A0A0H0V4R0_BRAHO	SZ49_01095	A0A0H0V4R0, A0A0H0WFD2, A0A0H0WQP6	Transcript cleavage factor	BRAHW	735			0	0					Cytoplasmic	8.96	N	0.1	49	0.1	18	0.2	37	0.1	0.1	N	0.6	noTM	NOT	-100
D8ICW0	0	0	0	21	40	169	0	230	230	0	0	0	1	1	1	1	1	1	3	D8ICW0_BRAP9	accB	D8ICW0, J9URU2, K0JL18	Acetyl-CoA carboxylase biotin carboxyl carrier protein subunit	BRAPL (ATCC BAA-1826 / 95/1000)	140			0	0					Cytoplasmic	9.26	N	0.1	61	0.1	29	0.2	47	0.1	0.1	N	0.6	noTM	NOT	-100
C0QW69	0	0	2	0	0	0	2	0	2	0	0	1	0	0	0	0	0	1	1	C0QW69_BRAHW	arp	A0A0H0TT06, A0A0H0U354, A0A0H0UDK0, A0A0H0UFV3, A0A0H0UH51, A0A0H0UJF0, A0A0H0UL83, A0A0H0UZ94, A0A0H0V4R5, A0A0H0VLP5, A0A0H0W1F5, A0A0H0W7X0, A0A0H0WBA3, A0A0H0XC32, C0QW69	Putative ankyrin repeat-containing protein	BRAHW (ATCC 49526 / WA1)	249			0	0	SpII	17.5	14	18-19	Cytoplasmic	8.96	N	0.1	21	0.3	21	0.9	1	0.7	0.5	N	0.6	noTM	PROBABLE	18
A0A0H0UJU7	0	149	79	0	0	0	228	0	228	0	1	1	0	0	0	0	1	1	2	A0A0H0UJU7_BRAHO	alaS	A0A0H0UJU7, A0A0H0URB8, A0A0H0V058, A0A0H0VMJ1, A0A0H0WUC9, A0A0H0X9F6	Alanine--tRNA ligase	BRAHW	867	Catalyzes the attachment of alanine to tRNA(Ala) in a two-step reaction: alanine is first activated by ATP to form Ala-AMP and then transferred to the acceptor end of tRNA(Ala). Also edits incorrectly charged Ser-tRNA(Ala) and Gly-tRNA(Ala) via its editing domain (By similarity).	ATP + L-alanine + tRNA(Ala) = AMP + diphosphate + L-alanyl-tRNA(Ala).	cytoplasm	binding;catalytic;ion binding					Cytoplasmic	9.97	N	0.3	51	0.2	51	0.1	49	0.1	0.1	N	0.6	noTM	NOT	-100
C0QWE4	14	71	143	0	0	0	228	0	228	1	1	1	0	0	0	1	1	1	3	C0QWE4_BRAHW	glgC	A0A0H0W692, C0QWE4	Glucose-1-phosphate adenylyltransferase	BRAHW (ATCC 49526 / WA1)	428		ATP + alpha-D-glucose 1-phosphate = diphosphate + ADP-glucose.	0	transferase;binding					Cytoplasmic	8.96	N	0.1	26	0.2	11	0.4	1	0.2	0.2	N	0.6	noTM	NOT	-100
C0R0V6	0	178	50	0	0	0	228	0	228	0	1	1	0	0	0	0	1	1	2	C0R0V6_BRAHW	glyS	A0A0H0TUK1, A0A0H0UXS4, A0A0H0VSV1, A0A0H0WWC8, A0A0H0XG88, A0A0H0XIZ4, C0R0V6	Glycine--tRNA ligase beta subunit	BRAHW (ATCC 49526 / WA1)	697		ATP + glycine + tRNA(Gly) = AMP + diphosphate + glycyl-tRNA(Gly).	cytoplasm	binding;catalytic					Cytoplasmic	9.97	N	0.1	19	0.1	46	0.1	43	0.1	0.1	N	0.6	noTM	NOT	-100
D8IAW5	0	0	0	0	116	112	0	228	228	0	0	0	0	1	1	0	1	1	2	D8IAW5_BRAP9	lysS	D8IAW5, J9ULP6, K0JKQ4	Lysine--tRNA ligase	BRAPL (ATCC BAA-1826 / 95/1000)	510		ATP + L-lysine + tRNA(Lys) = AMP + diphosphate + L-lysyl-tRNA(Lys).	cytoplasm	binding;catalytic;ion binding					Cytoplasmic	10.00	N	0.1	47	0.1	28	0.2	4	0.1	0.1	N	0.6	noTM	NOT	-100
A7LAW3	0	0	0	2	68	157	0	227	227	0	0	0	0	1	1	0	1	1	2	A7LAW3_BRAPL	HGT-BP26	A7LAW3, D8IC48, J9UR76, K0JMG0	ArgF	BRAPL	397			0	transferase;ion binding					Cytoplasmic	9.97	N	0.1	21	0.1	21	0.1	12	0.1	0.1	N	0.6	noTM	NOT	-100
C0R078	82	93	52	0	0	0	227	0	227	1	1	1	0	0	0	1	1	1	3	RS18_BRAHW	rpsR	A0A0H0TZX6, C0R078	30S ribosomal protein S18	BRAHW (ATCC 49526 / WA1)	111	Binds as a heterodimer with protein S6 to the central domain of the 16S rRNA, where it helps stabilize the platform of the 30S subunit.		ribosome	structural molecule;binding					Cytoplasmic	9.97	N	0.1	26	0.1	29	0.1	7	0.1	0.1	N	0.6	noTM	NOT	-100
D8IBH5	0	0	0	0	141	86	0	227	227	0	0	0	0	1	1	0	1	1	2	D8IBH5_BRAP9	manA	D8IBH5, J9UDM7, K0JJY9	Mannose-6-phosphate isomerase	BRAPL (ATCC BAA-1826 / 95/1000)	324			0	catalytic;ion binding					Cytoplasmic	8.96	N	0.1	28	0.1	28	0.1	8	0.1	0.1	N	0.6	noTM	NOT	-100
C0QW85	0	1	0	0	0	0	1	0	1	0	1	0	0	0	0	0	1	0	1	C0QW85_BRAHW	dnaC	A0A0H0UFM8, C0QW85	DNA polymerase III delta prime subunit	BRAHW (ATCC 49526 / WA1)	464			0	0					Unknown	--	N	0.1	26	0.1	11	0.2	25	0.2	0.1	N	0.6	noTM	NOT	-100
D8ICR6	0	0	0	0	111	116	0	227	227	0	0	0	0	1	1	0	1	1	2	D8ICR6_BRAP9	BP951000_0941	D8ICR6, J9UB65, K0JL19	Aspartokinase	BRAPL (ATCC BAA-1826 / 95/1000)	451		ATP + L-aspartate = ADP + 4-phospho-L-aspartate.	0	transferase;ion binding					Cytoplasmic	8.96	N	0.1	15	0.1	15	0.2	1	0.1	0.1	N	0.6	noTM	NOT	-100
C0R004	0	1	46	0	0	0	47	0	47	0	0	1	0	0	0	0	0	1	1	C0R004_BRAHW	BHWA1_00958	A0A0H0U3L6, A0A0H0U4Z0, A0A0H0UPH0, A0A0H0V2N0, A0A0H0VCC1, A0A0H0VKR5, A0A0H0W0L8, A0A0H0XMA7, C0R004	Putative ABC-type transport system protein involved in gliding motility auxiliary component-like protein	BRAHW (ATCC 49526 / WA1)	680			membrane	0	SpI	2.2	2.4	25-26	CytoplasmicMembrane	9.82	N	0.2	28	0.2	28	0.3	22	0.2	0.2	N	0.5	TM	NOT	-100
C0R2F1	8	19	71	0	0	0	98	0	98	1	1	1	0	0	0	1	1	1	3	C0R2F1_BRAHW	mcpB	A0A0H0U424, A0A0H0UG84, A0A0H0UQQ4, A0A0H0V0Q6, A0A0H0W1D1, C0R2F1	Methyl-accepting chemotaxis protein McpB	BRAHW (ATCC 49526 / WA1)	734			membrane	signal transducer	TMH	7.8	8	none	CytoplasmicMembrane	10.00	N	0.1	41	0.1	11	0.3	2	0.2	0.2	N	0.5	TM	NOT	21
C0QW91	0	43	1	0	0	0	44	0	44	0	1	0	0	0	0	0	1	0	1	CLPP_BRAHW	clpP	A0A0H0UVT1, C0QW91	ATP-dependent Clp protease proteolytic subunit	BRAHW (ATCC 49526 / WA1)	198	Cleaves peptides in various proteins in a process that requires ATP hydrolysis. Has a chymotrypsin-like activity. Plays a major role in the degradation of misfolded proteins.	Hydrolysis of proteins to small peptides in the presence of ATP and magnesium. Alpha-casein is the usual test substrate. In the absence of ATP, only oligopeptides shorter than five residues are hydrolyzed (such as succinyl-Leu-Tyr-|-NHMec; and Leu-Tyr-Leu-|-Tyr-Trp, in which cleavage of the -Tyr-|-Leu- and -Tyr-|-Trp bonds also occurs).	cytoplasm	hydrolase					Cytoplasmic	9.26	N	0.1	51	0.1	22	0.2	21	0.1	0.1	N	0.6	noTM	NOT	-100
D8IFT5	0	0	0	3	112	110	0	225	225	0	0	0	0	1	1	0	1	1	2	D8IFT5_BRAP9	BP951000_2030	D8IFT5, J9UV76, K0JHQ9	Putative thioredoxin reductase	BRAPL (ATCC BAA-1826 / 95/1000)	320			0	catalytic					Cytoplasmic	9.97	N	0.2	24	0.1	24	0.2	18	0.1	0.1	N	0.6	noTM	NOT	-100
K0JKP6	0	0	0	0	95	128	0	223	223	0	0	0	0	1	1	0	1	1	2	K0JKP6_BRAPL	fabV	K0JKP6	Trans-2-enoyl-CoA reductase [NADH]	BRAPL	391	Involved in the fatty acid synthesis (FAS II). Catalyzes the reduction of a carbon-carbon double bond in an enoyl moiety that is covalently linked to a coenzyme A (CoA).	Acyl-CoA + NAD(+) = trans-didehydroacyl-CoA + NADH.	0	binding;catalytic					Cytoplasmic	9.97	N	0.2	63	0.1	63	0.3	1	0.1	0.1	N	0.6	noTM	NOT	19
D8IAF5	0	0	0	6	139	77	0	222	222	0	0	0	0	1	1	0	1	1	2	D8IAF5_BRAP9	adk	D8IAF5, J9UTK6, K0JFU3	Adenylate kinase	BRAPL (ATCC BAA-1826 / 95/1000)	204		ATP + AMP = 2 ADP.	cytoplasm	transferase;binding					Cytoplasmic	9.97	N	0.1	59	0.2	16	0.5	8	0.3	0.2	N	0.6	noTM	NOT	-100
C0QZP0	1	57	162	0	0	0	220	0	220	0	1	1	0	0	0	0	1	1	2	C0QZP0_BRAHW	BHWA1_00835	A0A0H0VFS4, A0A0H0WB00, C0QZP0	Unchar C0QZP0	BRAHW (ATCC 49526 / WA1)	250			0	0	SpII	13.4	10.3	16-17	Unknown	--	N	0.2	26	0.4	22	0.9	15	0.7	0.5	N	0.6	noTM	PROBABLE	16
C0QW13	174	21	23	0	0	0	218	0	218	1	1	1	0	0	0	1	1	1	3	RL30_BRAHW	rpmD	A0A0H0V840, C0QW13	50S ribosomal protein L30	BRAHW (ATCC 49526 / WA1)	59			ribosome	structural molecule					Cytoplasmic	9.26	N	0.1	22	0.1	22	0.2	6	0.1	0.1	N	0.6	noTM	NOT	-100
A0A0H0UQB4	0	107	110	0	0	0	217	0	217	0	1	1	0	0	0	0	1	1	2	A0A0H0UQB4_BRAHO	htpG	A0A0H0UQB4, A0A0H0XC85	Chaperone protein HtpG	BRAHW	639	Molecular chaperone. Has ATPase activity.		cytoplasm	binding					Cytoplasmic	9.97	N	0.1	43	0.1	43	0.1	38	0.1	0.1	N	0.6	noTM	NOT	-100
A0A0H0US63	0	18	69	0	0	0	87	0	87	0	1	1	0	0	0	0	1	1	2	A0A0H0US63_BRAHO	SR30_04700	A0A0H0US63, A0A0H0UUJ5	UPF0365 protein SR30_04700	BRAHW	339			membrane	0	TMH	12.5	12.7	none	Cytoplasmic	8.96	N	0.1	39	0.1	68	0.1	60	0.1	0.1	N	0.5	TM	NOT	-100
C0QWA3	0	9	0	0	0	0	9	0	9	0	1	0	0	0	0	0	1	0	1	C0QWA3_BRAHW	BHWA1_02233	A0A0H0U958, A0A0H0UJM8, A0A0H0UVS2, A0A0H0V5S2, A0A0H0WF28, A0A0H0X2L1, A0A0H0XGF9, C0QWA3	Radical SAM protein Predicted Fe-S oxidoreductase	BRAHW (ATCC 49526 / WA1)	479			0	catalytic					Cytoplasmic	8.96	N	0.1	17	0.1	59	0.1	57	0.1	0.1	N	0.6	noTM	NOT	-100
C0QV38	4	169	43	0	0	0	216	0	216	0	1	1	0	0	0	0	1	1	2	C0QV38_BRAHW	BHWA1_01876	A0A0H0U272, A0A0H0V600, A0A0H0X0I2, C0QV38	Carboxyl-terminal protease	BRAHW (ATCC 49526 / WA1)	489			0	hydrolase	SpI	9.8	3.7	33-34	Unknown	--	N	0.5	34	0.5	34	0.6	22	0.3	0.4	N	0.5	TM	NOT	-100
C0QWA6	0	42	1	0	0	0	43	0	43	0	1	0	0	0	0	0	1	0	1	C0QWA6_BRAHW	thiJ	A0A0H0WMD1, C0QWA6	ThiJ/PfpI domain-containing protein	BRAHW (ATCC 49526 / WA1)	184			0	0					Cytoplasmic	9.97	N	0.1	36	0.1	36	0.1	31	0.1	0.1	N	0.6	noTM	NOT	-100
C0QWA7	0	0	2	0	0	0	2	0	2	0	0	1	0	0	0	0	0	1	1	C0QWA7_BRAHW	BHWA1_02237	A0A0H0UJQ0, C0QWA7	TPR domain-containing protein	BRAHW (ATCC 49526 / WA1)	193			0	0					Cytoplasmic	8.96	N	0.1	47	0.1	14	0.1	8	0.1	0.1	N	0.6	noTM	NOT	-100
C0QWB3	0	1	0	0	0	0	1	0	1	0	1	0	0	0	0	0	1	0	1	C0QWB3_BRAHW	uidA	A0A0H0U967, A0A0H0UGX4, A0A0H0UJN4, A0A0H0UKX0, A0A0H0UVR4, A0A0H0VQD0, A0A0H0W363, A0A0H0WF39, A0A0H0WG81, A0A0H0X4E4, C0QWB3	Beta-D-glucuronidase	BRAHW (ATCC 49526 / WA1)	603			0	hydrolase					Cytoplasmic	8.96	N	0.1	68	0.1	11	0.2	1	0.2	0.2	N	0.6	noTM	NOT	-100
D8ICA2	0	0	0	81	65	70	0	216	216	0	0	0	1	1	1	1	1	1	3	D8ICA2_BRAP9	telA	D8ICA2, J9URK3, K0JKP7	Toxic anion resistance family protein	BRAPL (ATCC BAA-1826 / 95/1000)	359			0	0					Cytoplasmic	8.96	N	0.1	52	0.1	52	0.2	2	0.1	0.1	N	0.6	noTM	NOT	-100
A0A0H0X0F3	0	0	46	0	0	0	46	0	46	0	0	1	0	0	0	0	0	1	1	A0A0H0X0F3_BRAHO	SZ42_01150	A0A0H0X0F3	Electron transport complex subunit C	BRAHW	435	Part of a membrane complex involved in electron transport.		membrane	binding;ion binding;electron carrier					Cytoplasmic	8.96	N	0.1	40	0.1	47	0.2	42	0.1	0.1	N	0.6	noTM	NOT	-100
C0QWC3	0	3	0	0	0	0	3	0	3	0	1	0	0	0	0	0	1	0	1	C0QWC3_BRAHW	galM	A0A0H0TTI3, A0A0H0UUJ6, C0QWC3	Aldose 1-epimerase	BRAHW (ATCC 49526 / WA1)	347	Converts alpha-aldose to the beta-anomer.	Alpha-D-glucose = beta-D-glucose.	0	binding;catalytic					Unknown	--	N	0.1	39	0.1	39	0.2	1	0.1	0.1	N	0.6	noTM	NOT	-100
C0QWC4	0	1	0	0	0	0	1	0	1	0	1	0	0	0	0	0	1	0	1	C0QWC4_BRAHW	BHWA1_02254	A0A0H0UGX9, A0A0H0UJP0, A0A0H0WME1, C0QWC4	Putative methyltransferase type 12 domain protein	BRAHW (ATCC 49526 / WA1)	217			0	transferase					Cytoplasmic	8.96	N	0.1	68	0.1	11	0.2	2	0.1	0.1	N	0.6	noTM	NOT	-100
C0QWD5	0	3	0	0	0	0	3	0	3	0	1	0	0	0	0	0	1	0	1	C0QWD5_BRAHW	BHWA1_00074	A0A0H0UAL5, A0A0H0UI06, A0A0H0V7W6, A0A0H0VER4, A0A0H0W8V1, C0QWD5	Dihydropyrimidinase	BRAHW (ATCC 49526 / WA1)	479			cytoplasm	hydrolase					Cytoplasmic	9.97	N	0.1	21	0.1	21	0.1	2	0.1	0.1	N	0.6	noTM	NOT	-100
C0QWD7	6	0	0	0	0	0	6	0	6	1	0	0	0	0	0	1	0	0	1	C0QWD7_BRAHW	BHWA1_00076	A0A0H0TRK6, A0A0H0UPB7, A0A0H0UYP5, A0A0H0VYK4, A0A0H0W9P1, A0A0H0X4B6, A0A0H0X5J3, C0QWD7	PTS system, IIabc component	BRAHW (ATCC 49526 / WA1)	473		Protein EIIB N(pi)-phospho-L-histidine/cysteine + sugar = protein EIIB + sugar phosphate.	membrane	transferase					CytoplasmicMembrane	10.00	N	0.1	38	0.1	17	0.2	1	0.1	0.1	N	0.6	noTM	NOT	26
D8IEF5	0	0	0	1	108	107	0	216	216	0	0	0	0	1	1	0	1	1	2	D8IEF5_BRAP9	fab	D8IEF5, J9UL79, K0JGE6	3-oxoacyl-[acyl-carrier-protein] synthase 3	BRAPL (ATCC BAA-1826 / 95/1000)	326	Catalyzes the condensation reaction of fatty acid synthesis by the addition to an acyl acceptor of two carbons from malonyl-ACP. Catalyzes the first condensation reaction which initiates fatty acid synthesis and may therefore play a role in governing the total rate of fatty acid production. Possesses both acetoacetyl-ACP synthase and acetyl transacylase activities. Its substrate specificity deter…	Acetyl-CoA + malonyl-[acyl-carrier-protein] = acetoacetyl-[acyl-carrier-protein] + CoA + CO(2).	cytoplasm	transferase					Cytoplasmic	9.26	N	0.1	44	0.1	17	0.1	7	0.1	0.1	N	0.6	noTM	NOT	-100
D8IFK9	0	0	0	0	114	102	0	216	216	0	0	0	0	1	1	0	1	1	2	D8IFK9_BRAP9	dnaN	D8IFK9, J9UIJ0, K0JHE5	DNA polymerase III subunit beta	BRAPL (ATCC BAA-1826 / 95/1000)	375	DNA polymerase III is a complex, multichain enzyme responsible for most of the replicative synthesis in bacteria. This DNA polymerase also exhibits 3' to 5' exonuclease activity. The beta chain is required for initiation of replication once it is clamped onto DNA, it slides freely (bidirectional and ATP-independent) along duplex DNA.	Deoxynucleoside triphosphate + DNA(n) = diphosphate + DNA(n+1).	macromolecular;cytoplasm	transferase;binding;hydrolase					Cytoplasmic	9.97	N	0.2	47	0.2	47	0.2	2	0.1	0.1	N	0.6	noTM	NOT	-100
C0R202	4	96	114	0	0	0	214	0	214	0	1	1	0	0	0	0	1	1	2	C0R202_BRAHW	rnfC	A0A0H0X0F3, A0A0H0XBZ7, C0R202	Electron transport complex subunit C	BRAHW (ATCC 49526 / WA1)	435	Part of a membrane complex involved in electron transport.		membrane	binding;ion binding;electron carrier					Cytoplasmic	8.96	N	0.1	40	0.1	47	0.2	42	0.1	0.1	N	0.6	noTM	NOT	-100
A0A0H0U6D8	0	71	143	0	0	0	214	0	214	0	1	1	0	0	0	0	1	1	2	A0A0H0U6D8_BRAHO	SR30_12520	A0A0H0U6D8	Unchar A0A0H0U6D8	BRAHW	223			0	0	SpII	14.9	9.1	22-23	Unknown	--	N	0.3	29	0.4	29	0.9	17	0.6	0.5	N	0.5	TM	PROBABLE	22
D8IA21	0	0	0	15	70	129	0	214	214	0	0	0	1	1	1	1	1	1	3	D8IA21_BRAP9	galK	D8IA21, J9UUX2, K0JFP9	Putative galactokinase	BRAPL (ATCC BAA-1826 / 95/1000)	392			cytoplasm	transferase;binding					Cytoplasmic	8.96	N	0.1	21	0.1	57	0.1	47	0.1	0.1	N	0.6	noTM	NOT	-100
A0A0H0X2L0	47	123	42	0	0	0	212	0	212	1	1	1	0	0	0	1	1	1	3	A0A0H0X2L0_BRAHO	SU45_10320	A0A0H0X2L0	Ferritin	BRAHW	180	Iron-storage protein.	4 Fe(2+) + O(2) + 6 H(2)O = 4 (FeO(OH)) + 8 H(+).	other	ion binding					Cytoplasmic	9.97	N	0.1	30	0.1	30	0.1	29	0.1	0.1	N	0.6	noTM	NOT	32
C0QWE6	0	3	0	0	0	0	3	0	3	0	1	0	0	0	0	0	1	0	1	C0QWE6_BRAHW	BHWA1_00085	A0A0H0TVX2, A0A0H0UAB1, A0A0H0UDZ0, A0A0H0UEP1, A0A0H0UXI3, A0A0H0VFP8, A0A0H0VT78, A0A0H0WD63, A0A0H0WEY6, A0A0H0XA24, C0QWE6	Glycoside hydrolase, family 3 domain protein	BRAHW (ATCC 49526 / WA1)	791			0	hydrolase					Unknown	--	N	0.1	39	0.1	11	0.2	1	0.1	0.1	N	0.6	noTM	NOT	-100
C0QWE8	0	1	0	0	0	0	1	0	1	0	1	0	0	0	0	0	1	0	1	C0QWE8_BRAHW	BHWA1_00087	A0A0H0UC15, A0A0H0UCP2, A0A0H0UE39, A0A0H0UWV7, A0A0H0VU10, A0A0H0W9I5, A0A0H0XAV3, C0QWE8	Acetyltransferase, GT family	BRAHW (ATCC 49526 / WA1)	181			0	transferase					Cytoplasmic	8.96	N	0.1	45	0.1	33	0.1	29	0.1	0.1	N	0.6	noTM	NOT	-100
D8IEK4	0	0	0	35	39	137	0	211	211	0	0	0	1	1	1	1	1	1	3	D8IEK4_BRAP9	rplU	D8IEK4, J9US89, K0JIK1	50S ribosomal protein L21	BRAPL (ATCC BAA-1826 / 95/1000)	104	This protein binds to 23S rRNA in the presence of protein L20.		ribosome	structural molecule;binding					Cytoplasmic	9.97	N	0.1	45	0.1	30	0.1	24	0.1	0.1	N	0.6	noTM	NOT	-100
D8IA45	0	0	0	0	88	122	0	210	210	0	0	0	0	1	1	0	1	1	2	D8IA45_BRAP9	BP951000_2202	D8IA45, J9UT37, K0JFN4	Polymerase	BRAPL (ATCC BAA-1826 / 95/1000)	655			0	0					Cytoplasmic	8.96	N	0.1	41	0.1	22	0.1	12	0.1	0.1	N	0.6	noTM	NOT	-100
D8IEZ2	0	0	0	0	103	105	0	208	208	0	0	0	0	1	1	0	1	1	2	D8IEZ2_BRAP9	BP951000_1734	D8IEZ2, J9U195, K0JID4	O-acetylhomoserine-O-acetylserine sulfhydrylase	BRAPL (ATCC BAA-1826 / 95/1000)	432			0	transferase;binding					Cytoplasmic	9.97	N	0.2	44	0.1	44	0.1	43	0.1	0.1	N	0.6	noTM	NOT	-100
C0QWF7	0	1	0	0	0	0	1	0	1	0	1	0	0	0	0	0	1	0	1	RSMH_BRAHW	rsmH	A0A0H0UB86, A0A0H0UM83, A0A0H0VES9, A0A0H0WEZ6, A0A0H0X5V6, C0QWF7	Ribosomal RNA small subunit methyltransferase H	BRAHW (ATCC 49526 / WA1)	300	Specifically methylates the N4 position of cytidine in position 1402 (C1402) of 16S rRNA.	S-adenosyl-L-methionine + cytosine(1402) in 16S rRNA = S-adenosyl-L-homocysteine + N(4)-methylcytosine(1402) in 16S rRNA.	cytoplasm	transferase					Cytoplasmic	9.97	N	0.1	28	0.1	28	0.1	27	0.1	0.1	N	0.6	noTM	NOT	-100
A0A0H0UTH5	4	159	44	0	0	0	207	0	207	0	1	1	0	0	0	0	1	1	2	A0A0H0UTH5_BRAHO	SZ49_12160	A0A0H0UTH5, A0A0H0V371	30S ribosomal protein S30	BRAHW	258			ribosome	0					Cytoplasmic	8.96	N	0.1	53	0.1	11	0.2	3	0.1	0.1	N	0.6	noTM	NOT	-100
D8IDW3	0	0	0	0	130	77	0	207	207	0	0	0	0	1	1	0	1	1	2	D8IDW3_BRAP9	fabD	D8IDW3, J9UYC8, K0JG09	Malonyl CoA-acyl carrier protein transacylase	BRAPL (ATCC BAA-1826 / 95/1000)	302		Malonyl-CoA + an [acyl-carrier-protein] = CoA + a malonyl-[acyl-carrier-protein].	0	transferase					Cytoplasmic	9.26	N	0.1	18	0.1	13	0.2	11	0.1	0.1	N	0.6	noTM	NOT	-100
C0R121	3	96	107	0	0	0	206	0	206	0	1	1	0	0	0	0	1	1	2	C0R121_BRAHW	BHWA1_01331	A0A0H0UQ46, A0A0H0V8A0, A0A0H0VZQ8, C0R121	Unchar C0R121	BRAHW (ATCC 49526 / WA1)	835			0	0					Unknown	--	N	0.1	58	0.1	58	0.1	47	0.1	0.1	N	0.6	noTM	NOT	-100
D8IBB2	0	0	0	3	115	88	0	206	206	0	0	0	0	1	1	0	1	1	2	D8IBB2_BRAP9	galE	D8IBB2, J9USN6, K0JJS4	UDP-glucose 4-epimerase	BRAPL (ATCC BAA-1826 / 95/1000)	329			0	binding;catalytic					Cytoplasmic	9.97	N	0.1	18	0.1	18	0.2	11	0.1	0.1	N	0.6	noTM	NOT	-100
C0QWG4	0	5	0	0	0	0	5	0	5	0	1	0	0	0	0	0	1	0	1	C0QWG4_BRAHW	BHWA1_00103	A0A0H0TQM0, C0QWG4	Unchar C0QWG4	BRAHW (ATCC 49526 / WA1)	265			0	0					Unknown	--	N	0.1	58	0.1	11	0.3	7	0.2	0.2	N	0.6	noTM	NOT	-100
C0QWG5	0	7	0	0	0	0	7	0	7	0	1	0	0	0	0	0	1	0	1	C0QWG5_BRAHW	arp	A0A0H0TWB1, A0A0H0UM94, C0QWG5	Ankyrin repeat-containing protein	BRAHW (ATCC 49526 / WA1)	252			0	0					Cytoplasmic	8.96	N	0.1	34	0.1	24	0.1	49	0.1	0.1	N	0.6	noTM	NOT	-100
C0QWG6	0	0	5	0	0	0	5	0	5	0	0	1	0	0	0	0	0	1	1	C0QWG6_BRAHW	ung	A0A0H0TJP9, A0A0H0W859, C0QWG6	Uracil-DNA glycosylase	BRAHW (ATCC 49526 / WA1)	249			0	0					Cytoplasmic	8.96	N	0.1	23	0.1	11	0.2	2	0.1	0.1	N	0.6	noTM	NOT	20
C0QWH0	0	2	0	0	0	0	2	0	2	0	1	0	0	0	0	0	1	0	1	C0QWH0_BRAHW	mutL	A0A0H0UG85, A0A0H0USC9, A0A0H0UZY0, A0A0H0V111, A0A0H0VST5, A0A0H0VU24, A0A0H0W9K5, C0QWH0	DNA mismatch repair protein MutL	BRAHW (ATCC 49526 / WA1)	615	This protein is involved in the repair of mismatches in DNA. It is required for dam-dependent methyl-directed DNA mismatch repair. May act as a "molecular matchmaker", a protein that promotes the formation of a stable complex between two or more DNA-binding proteins in an ATP-dependent manner without itself being part of a final effector complex (By similarity).		0	binding					Cytoplasmic	9.97	N	0.1	19	0.1	11	0.2	1	0.1	0.1	N	0.6	noTM	NOT	-100
D8IB20	0	0	0	4	63	138	0	205	205	0	0	0	0	1	1	0	1	1	2	D8IB20_BRAP9	cheA	D8IB20, J9TY36, J9UHG3, K0JJG6	Histidine kinase	BRAPL (ATCC BAA-1826 / 95/1000)	786			cytoplasm	transferase;binding					Cytoplasmic	9.97	N	0.1	57	0.1	36	0.1	25	0.1	0.1	N	0.6	noTM	NOT	-100
C0QW07	121	42	42	0	0	0	205	0	205	1	1	1	0	0	0	1	1	1	3	C0QW07_BRAHW	rplX	A0A0H0WE97, C0QW07	50S ribosomal protein L24	BRAHW (ATCC 49526 / WA1)	113	One of two assembly initiator proteins, it binds directly to the 5'-end of the 23S rRNA, where it nucleates assembly of the 50S subunit.		ribosome	structural molecule;binding					Cytoplasmic	9.97	N	0.1	25	0.1	44	0.1	33	0.1	0.1	N	0.6	noTM	NOT	-100
C0R281	1	88	116	0	0	0	205	0	205	0	1	1	0	0	0	0	1	1	2	C0R281_BRAHW	bmpB	A0A0H0UZ89, C0R281, Q5G9K9, Q5G9L0, Q5G9L5, Q6R5N2, Q83VH6	Lipoprotein	BRAHW (ATCC 49526 / WA1)	271			0	0	SpII	14.7	3.9	19-20	CytoplasmicMembrane	9.97	N	0.3	26	0.4	26	1	6	0.8	0.6	Y	0.6	noTM	PROBABLE	19
C0QWH4	0	6	0	0	0	0	6	0	6	0	1	0	0	0	0	0	1	0	1	C0QWH4_BRAHW	BHWA1_00113	A0A0H0UBZ4, A0A0H0V1K6, C0QWH4	Truncated hemoglobin	BRAHW (ATCC 49526 / WA1)	124			0	binding					Cytoplasmic	8.96	N	0.1	36	0.1	11	0.1	1	0.1	0.1	N	0.6	noTM	NOT	-100
C0QX31	4	119	81	0	0	0	204	0	204	0	1	1	0	0	0	0	1	1	2	C0QX31_BRAHW	glyA	A0A0H0WKV0, A0A0H0X436, C0QX31	Serine hydroxymethyltransferase	BRAHW (ATCC 49526 / WA1)	475	Catalyzes the reversible interconversion of serine and glycine with tetrahydrofolate (THF) serving as the one-carbon carrier. This reaction serves as the major source of one-carbon groups required for the biosynthesis of purines, thymidylate, methionine, and other important biomolecules. Also exhibits THF-independent aldolase activity toward beta-hydroxyamino acids, producing glycine and aldehyde…	5,10-methylenetetrahydrofolate + glycine + H(2)O = tetrahydrofolate + L-serine.	cytoplasm	transferase;binding					Cytoplasmic	9.97	N	0.1	64	0.1	11	0.2	1	0.2	0.1	N	0.6	noTM	NOT	-100
C0QWI0	0	3	0	0	0	0	3	0	3	0	1	0	0	0	0	0	1	0	1	C0QWI0_BRAHW	BHWA1_00119	A0A0H0UBN0, A0A0H0UG74, A0A0H0UZX0, A0A0H0VWI4, A0A0H0W9L6, A0A0H0WJ26, C0QWI0	Unchar C0QWI0	BRAHW (ATCC 49526 / WA1)	305			0	0					Cytoplasmic	8.96	N	0.1	18	0.1	58	0.1	1	0.1	0.1	N	0.6	noTM	NOT	-100
C0QYS0	2	141	61	0	0	0	204	0	204	0	1	1	0	0	0	0	1	1	2	C0QYS0_BRAHW	tsf	A0A0H0UNF7, A0A0H0VYC8, A0A0H0X0Z5, C0QYS0	Elongation factor Ts	BRAHW (ATCC 49526 / WA1)	284	Associates with the EF-Tu.GDP complex and induces the exchange of GDP to GTP. It remains bound to the aminoacyl-tRNA.EF-Tu.GTP complex up to the GTP hydrolysis stage on the ribosome.		cytoplasm	binding					Cytoplasmic	9.97	N	0.1	50	0.1	11	0.1	1	0.1	0.1	N	0.6	noTM	NOT	-100
C0R074	1	125	78	0	0	0	204	0	204	0	1	1	0	0	0	0	1	1	2	GATA_BRAHW	gatA	A0A0H0UDX2, A0A0H0V7Y8, A0A0H0VAQ2, A0A0H0VM54, A0A0H0WSS4, C0R074	Glutamyl-tRNA(Gln) amidotransferase subunit A	BRAHW (ATCC 49526 / WA1)	482	Allows the formation of correctly charged Gln-tRNA(Gln) through the transamidation of misacylated Glu-tRNA(Gln) in organisms which lack glutaminyl-tRNA synthetase. The reaction takes place in the presence of glutamine and ATP through an activated gamma-phospho-Glu-tRNA(Gln).	ATP + L-glutamyl-tRNA(Gln) + L-glutamine = ADP + phosphate + L-glutaminyl-tRNA(Gln) + L-glutamate.	0	binding;catalytic					Cytoplasmic	9.97	N	0.1	53	0.1	70	0.1	58	0.1	0.1	N	0.6	noTM	NOT	-100
D8I9Y7	0	0	0	0	63	141	0	204	204	0	0	0	0	1	1	0	1	1	2	D8I9Y7_BRAP9	nagA	D8I9Y7, J9UUU6, K0JLB5	Putative N-acetylglucosamine 6 phosphate deacetylase	BRAPL (ATCC BAA-1826 / 95/1000)	654			0	hydrolase					Cytoplasmic	9.97	N	0.1	36	0.1	27	0.2	6	0.1	0.1	N	0.6	noTM	NOT	-100
C0QWI7	0	3	0	0	0	0	3	0	3	0	1	0	0	0	0	0	1	0	1	C0QWI7_BRAHW	BHWA1_00126	A0A0H0TKZ5, A0A0H0VTC8, A0A0H0W878, C0QWI7	Unchar C0QWI7	BRAHW (ATCC 49526 / WA1)	289			0	0					Cytoplasmic	8.96	N	0.2	21	0.2	21	0.2	33	0.1	0.1	N	0.6	noTM	NOT	-100
D8IEP6	0	0	0	0	172	32	0	204	204	0	0	0	0	1	1	0	1	1	2	D8IEP6_BRAP9	BP951000_1638	D8IEP6, J9U1S6, K0JF70	FMN-dependent alpha-hydroxy acid dehydrogenase	BRAPL (ATCC BAA-1826 / 95/1000)	337			0	binding;catalytic					Cytoplasmic	9.97	N	0.1	22	0.1	22	0.2	3	0.1	0.1	N	0.6	noTM	NOT	19
A0A0H0UP32	8	89	106	0	0	0	203	0	203	0	1	1	0	0	0	0	1	1	2	A0A0H0UP32_BRAHO	rplU	A0A0H0UP32	50S ribosomal protein L21	BRAHW	103	This protein binds to 23S rRNA in the presence of protein L20.		ribosome	structural molecule;binding					Cytoplasmic	9.97	N	0.1	45	0.1	31	0.1	24	0.1	0.1	N	0.6	noTM	NOT	-100
C0QWE0	0	100	103	0	0	0	203	0	203	0	1	1	0	0	0	0	1	1	2	C0QWE0_BRAHW	glgA	A0A0H0UAL2, A0A0H0UFW4, A0A0H0UYM7, C0QWE0	Glycogen synthase	BRAHW (ATCC 49526 / WA1)	497	Synthesizes alpha-1,4-glucan chains using ADP-glucose.	ADP-glucose + (1,4-alpha-D-glucosyl)(n) = ADP + (1,4-alpha-D-glucosyl)(n+1).	0	transferase					Cytoplasmic	9.97	N	0.1	41	0.2	12	0.3	11	0.3	0.2	N	0.6	noTM	NOT	-100
C0QWK0	5	14	0	0	0	0	19	0	19	1	1	0	0	0	0	1	1	0	2	C0QWK0_BRAHW	BHWA1_00139	A0A0H0VD71, C0QWK0	Putative flavin reductase-like, FMN-binding	BRAHW (ATCC 49526 / WA1)	167			0	binding;catalytic					Unknown	--	N	0.2	52	0.2	52	0.3	8	0.1	0.2	N	0.6	noTM	NOT	21
C0R0X4	2	15	69	0	0	0	86	0	86	0	1	1	0	0	0	0	1	1	2	C0R0X4_BRAHW	mcpA	A0A0H0TLX2, A0A0H0TP85, A0A0H0TPY8, A0A0H0U3I5, A0A0H0U9J5, A0A0H0UAG2, A0A0H0UIM9, A0A0H0UK81, A0A0H0UR96, A0A0H0UU80, A0A0H0V3T3, A0A0H0V4B8, A0A0H0V4Y1, A0A0H0VMW6, A0A0H0W3X0, A0A0H0WFM7, A0A0H0WL29, A0A0H0WL94, A0A0H0WWG7, A0A0H0XBK9, A0A0H0XF61, A0A0H0XL21, C0R0X4, C0R0X5, C0R165, C0R1V9	Methyl-accepting chemotaxis protein McpA	BRAHW (ATCC 49526 / WA1)	615			membrane	signal transducer	TMH	6.4	6.6	none	CytoplasmicMembrane	10.00	N	0.1	35	0.2	11	0.3	2	0.3	0.2	N	0.5	TM	NOT	-100
C0QXU6	0	103	100	0	0	0	203	0	203	0	1	1	0	0	0	0	1	1	2	PUR9_BRAHW	purH	A0A0H0TT91, A0A0H0UP90, A0A0H0VYW7, A0A0H0W9U3, C0QXU6	Bifunctional purine biosynthesis protein PurH	BRAHW (ATCC 49526 / WA1)	509		IMP + H(2)O = 5-formamido-1-(5-phospho-D-ribosyl)imidazole-4-carboxamide.	0	transferase;hydrolase					Cytoplasmic	9.97	N	0.1	30	0.1	12	0.2	9	0.2	0.2	N	0.6	noTM	NOT	-100
C0QZM6	2	145	56	0	0	0	203	0	203	0	1	1	0	0	0	0	1	1	2	C0QZM6_BRAHW	BHWA1_00821	A0A0H0UK87, A0A0H0WP65, A0A0H0X8X1, C0QZM6	Galactose-1-phosphate uridylyltransferase	BRAHW (ATCC 49526 / WA1)	324		UDP-alpha-D-glucose + alpha-D-galactose 1-phosphate = alpha-D-glucose 1-phosphate + UDP-alpha-D-galactose.	0	transferase;ion binding					Cytoplasmic	8.96	N	0.2	23	0.2	23	0.3	20	0.1	0.1	N	0.6	noTM	NOT	-100
C0QWM1	0	0	1	0	0	0	1	0	1	0	0	1	0	0	0	0	0	1	1	C0QWM1_BRAHW	BHWA1_00160	A0A0H0X5L8, C0QWM1	Transcriptional regulator	BRAHW (ATCC 49526 / WA1)	189			0	binding					Cytoplasmic	8.96	N	0.1	38	0.1	22	0.2	17	0.2	0.1	N	0.6	noTM	NOT	-100
D8IBK9	0	0	0	9	167	27	0	203	203	0	0	0	0	1	1	0	1	1	2	D8IBK9_BRAP9	BP951000_0531	D8IBK9, J9UE29, K0JK19	Peptidyl-prolyl cis-trans isomerase	BRAPL (ATCC BAA-1826 / 95/1000)	161	PPIases accelerate the folding of proteins. It catalyzes the cis-trans isomerization of proline imidic peptide bonds in oligopeptides.		0	catalytic					Unknown	--	N	0.1	61	0.1	61	0.1	52	0.1	0.1	N	0.6	noTM	NOT	-100
C0R0R6	5	105	91	0	0	0	201	0	201	0	1	1	0	0	0	0	1	1	2	C0R0R6_BRAHW	BHWA1_01225	A0A0H0UNC0, C0R0R6	Unchar C0R0R6	BRAHW (ATCC 49526 / WA1)	202			0	0	SpII	5.5	5.7	15-16	Cytoplasmic	8.96	N	0.1	21	0.2	11	0.5	3	0.4	0.3	N	0.5	TM	NOT	15
J9UGG8	0	0	0	0	0	44	0	44	44	0	0	0	0	0	1	0	0	1	1	J9UGG8_BRAPL	B2904_orf1299	D8I9Q8, J9UGG8, K0JJ88	Extracellular solute-binding protein, family 5	BRAPL	532			membrane	0	SpII	10.8	11	17-18	Periplasmic	9.44	N	0.2	25	0.3	25	0.6	3	0.4	0.4	N	0.5	TM	PROBABLE	17
J9UTI7	0	0	0	0	44	0	0	44	44	0	0	0	0	1	0	0	1	0	1	J9UTI7_BRAPL	B2904_orf1225	J9UTI7	Putative alpha-2-macroglobulin domain protein	BRAPL	1913			membrane	molecular function regulator, enzyme regulator activity	SpI	7.5	3	28-29	OuterMembrane	9.52	N	0.3	29	0.4	29	0.6	27	0.3	0.4	N	0.5	TM	NOT	-100
D8IDL4	0	0	0	0	123	78	0	201	201	0	0	0	0	1	1	0	1	1	2	D8IDL4_BRAP9	BP951000_1248	D8IDL4, J9UFB2, K0JFS8	Unchar D8IDL4	BRAPL (ATCC BAA-1826 / 95/1000)	145			0	0					Unknown	--	N	0.1	54	0.1	16	0.1	8	0.1	0.1	N	0.6	noTM	NOT	-100
C0R1B2	1	89	109	0	0	0	199	0	199	0	1	1	0	0	0	0	1	1	2	C0R1B2_BRAHW	BHWA1_01426	A0A0H0U098, C0R1B2	Extracellular solute-binding protein, family 5	BRAHW (ATCC 49526 / WA1)	521			membrane	0					Periplasmic	9.44	N	0.1	62	0.1	16	0.2	6	0.1	0.1	N	0.6	noTM	NOT	-100
D8ICL9	0	0	0	0	0	43	0	43	43	0	0	0	0	0	1	0	0	1	1	D8ICL9_BRAP9	mcpB	D8ICL9, J9UHL3, K0JKX6	Methyl-accepting chemotaxis protein B	BRAPL (ATCC BAA-1826 / 95/1000)	964			membrane	signal transducer	SpI	8	3.6	25-26	CytoplasmicMembrane	9.99	N	0.2	26	0.3	26	0.7	3	0.6	0.4	N	0.5	TM	NOT	-100
D8IBJ5	0	0	0	0	176	22	0	198	198	0	0	0	0	1	1	0	1	1	2	D8IBJ5_BRAP9	pep	D8IBJ5, J9UJI1, K0JGI9	Peptidase	BRAPL (ATCC BAA-1826 / 95/1000)	601			0	hydrolase					Cytoplasmic	9.97	N	0.1	56	0.1	43	0.1	40	0.1	0.1	N	0.6	noTM	NOT	-100
C0QW04	146	25	25	0	0	0	196	0	196	1	1	1	0	0	0	1	1	1	3	C0QW04_BRAHW	rpmC	A0A0H0TPD5, C0QW04	50S ribosomal protein L29	BRAHW (ATCC 49526 / WA1)	68			ribosome	structural molecule					Cytoplasmic	8.96	N	0.1	3	0.1	41	0.1	1	0.1	0.1	N	0.6	noTM	NOT	-100
A0A0H0XKU3	0	138	57	0	0	0	195	0	195	0	1	1	0	0	0	0	1	1	2	A0A0H0XKU3_BRAHO	SZ44_03870	A0A0H0XKU3	ATP synthase subunit B	BRAHW	440			0	binding;hydrolase					Cytoplasmic	9.26	N	0.1	24	0.2	11	0.4	7	0.3	0.3	N	0.6	noTM	NOT	-100
D8IDB1	0	0	0	0	133	62	0	195	195	0	0	0	0	1	1	0	1	1	2	D8IDB1_BRAP9	purL	D8IDB1, J9UG25	Phosphoribosylformylglycinamidine synthase	BRAPL (ATCC BAA-1826 / 95/1000)	1248			0	0					Cytoplasmic	9.94	N	0.1	42	0.1	67	0.1	19	0.1	0.1	N	0.6	noTM	NOT	-100
D8IFP1	0	0	0	0	98	96	0	194	194	0	0	0	0	1	1	0	1	1	2	D8IFP1_BRAP9	pyrG	D8IFP1, J9UJ45, K0JHJ8	CTP synthase	BRAPL (ATCC BAA-1826 / 95/1000)	539	Catalyzes the ATP-dependent amination of UTP to CTP with either L-glutamine or ammonia as the source of nitrogen.	ATP + UTP + L-glutamine = ADP + phosphate + CTP + L-glutamate.	0	binding;catalytic					Cytoplasmic	9.97	N	0.1	24	0.2	24	0.3	22	0.2	0.2	N	0.6	noTM	NOT	-100
C0QWP7	0	21	1	0	0	0	22	0	22	0	1	0	0	0	0	0	1	0	1	C0QWP7_BRAHW	fabD	A0A0H0TL02, A0A0H0VK91, A0A0H0VLL7, A0A0H0WDE3, C0QWP7	Malonyl CoA-acyl carrier protein transacylase	BRAHW (ATCC 49526 / WA1)	304		Malonyl-CoA + an [acyl-carrier-protein] = CoA + a malonyl-[acyl-carrier-protein].	0	transferase					Cytoplasmic	9.97	N	0.1	17	0.1	11	0.2	1	0.1	0.1	N	0.6	noTM	NOT	14
A0A0H0U4S3	90	30	73	0	0	0	193	0	193	1	1	1	0	0	0	1	1	1	3	A0A0H0U4S3_BRAHO	rplW	A0A0H0U4S3	50S ribosomal protein L23	BRAHW	99	One of the early assembly proteins it binds 23S rRNA. One of the proteins that surrounds the polypeptide exit tunnel on the outside of the ribosome. Forms the main docking site for trigger factor binding to the ribosome.		ribosome	structural molecule;binding					Cytoplasmic	9.26	N	0.1	20	0.1	21	0.2	20	0.1	0.1	N	0.6	noTM	NOT	-100
C0QWQ2	1	0	0	0	0	0	1	0	1	1	0	0	0	0	0	1	0	0	1	C0QWQ2_BRAHW	BHWA1_00194	A0A0H0TLH3, A0A0H0UIF8, A0A0H0USD2, A0A0H0VFZ8, A0A0H0WTJ4, C0QWQ2	Hypothetical ABC transporter ATP-binding protein	BRAHW (ATCC 49526 / WA1)	605			0	binding;hydrolase					Cytoplasmic	9.97	N	0.1	58	0.1	11	0.2	4	0.2	0.2	N	0.6	noTM	NOT	-100
C0QWI3	0	121	72	0	0	0	193	0	193	0	1	1	0	0	0	0	1	1	2	C0QWI3_BRAHW	pheT	A0A0H0TSR2, A0A0H0UB59, A0A0H0VE17, A0A0H0VL66, A0A0H0W825, C0QWI3	Phenylalanine--tRNA ligase beta subunit	BRAHW (ATCC 49526 / WA1)	807		ATP + L-phenylalanine + tRNA(Phe) = AMP + diphosphate + L-phenylalanyl-tRNA(Phe).	cytoplasm	binding;catalytic;ion binding					Cytoplasmic	9.97	N	0.1	57	0.1	41	0.1	1	0.1	0.1	N	0.6	noTM	NOT	-100
C0QWQ5	0	0	1	0	0	0	1	0	1	0	0	1	0	0	0	0	0	1	1	C0QWQ5_BRAHW	uppS	A0A0H0WJ99, C0QWQ5	Isoprenyl transferase	BRAHW (ATCC 49526 / WA1)	240	Catalyzes the condensation of isopentenyl diphosphate (IPP) with allylic pyrophosphates generating different type of terpenoids.		0	transferase;ion binding					Cytoplasmic	9.97	N	0.1	24	0.1	24	0.1	23	0.1	0.1	N	0.6	noTM	NOT	-100
C0QW18	4	83	105	0	0	0	192	0	192	0	1	1	0	0	0	0	1	1	2	C0QW18_BRAHW	rpsK	A0A0H0TPE7, C0QW18	30S ribosomal protein S11	BRAHW (ATCC 49526 / WA1)	136	Located on the platform of the 30S subunit, it bridges several disparate RNA helices of the 16S rRNA. Forms part of the Shine-Dalgarno cleft in the 70S ribosome.		ribosome	structural molecule;binding					Cytoplasmic	9.26	N	0.1	41	0.1	24	0.2	18	0.1	0.1	N	0.6	noTM	NOT	-100
C0QWQ7	0	1	0	0	0	0	1	0	1	0	1	0	0	0	0	0	1	0	1	C0QWQ7_BRAHW	manA	A0A0H0TSY9, A0A0H0UCX6, A0A0H0VNE7, A0A0H0VUC0, A0A0H0WL23, A0A0H0WZ61, A0A0H0X7K1, C0QWQ7	Mannose-6-phosphate isomerase, class I	BRAHW (ATCC 49526 / WA1)	325			0	catalytic;ion binding					Cytoplasmic	8.96	N	0.1	28	0.1	28	0.1	24	0.1	0.1	N	0.6	noTM	NOT	-100
C0QW65	0	116	75	0	0	0	191	0	191	0	1	1	0	0	0	0	1	1	2	ATPA_BRAHW	atpA	A0A0H0TMK8, A0A0H0VHV0, C0QW65	ATP synthase subunit alpha	BRAHW (ATCC 49526 / WA1)	499	Produces ATP from ADP in the presence of a proton gradient across the membrane. The alpha chain is a regulatory subunit.	ATP + H(2)O + H(+)(In) = ADP + phosphate + H(+)(Out).	macromolecular;membrane	binding;hydrolase					Cytoplasmic	9.97	N	0.1	50	0.1	21	0.1	20	0.1	0.1	N	0.6	noTM	NOT	-100
C0QW56	7	33	42	0	0	0	82	0	82	1	1	1	0	0	0	1	1	1	3	C0QW56_BRAHW	BHWA1_02184	A0A0H0TMF2, A0A0H0U2M0, A0A0H0ULL1, A0A0H0VGX6, A0A0H0W6Q1, A0A0H0WDH8, A0A0H0WX23, C0QW56	Acriflavin resistance protein heavy metal efflux pump cation/multidrug efflux pump	BRAHW (ATCC 49526 / WA1)	1064			membrane	transporter	TMH	6.1	6.3	none	CytoplasmicMembrane	10.00	N	0.1	22	0.1	11	0.2	6	0.2	0.1	N	0.5	TM	NOT	-100
C0QXY1	0	101	89	0	0	0	190	0	190	0	1	1	0	0	0	0	1	1	2	C0QXY1_BRAHW	BHWA1_00353	A0A0H0VEG6, C0QXY1	Polymerase	BRAHW (ATCC 49526 / WA1)	658			0	0					Cytoplasmic	8.96	N	0.1	41	0.1	22	0.2	40	0.1	0.1	N	0.6	noTM	NOT	-100
C0QZ09	18	87	85	0	0	0	190	0	190	1	1	1	0	0	0	1	1	1	3	C0QZ09_BRAHW	gyrB	A0A0H0V8D1, C0QZ09, Q9F6Z0	DNA gyrase subunit B	BRAHW (ATCC 49526 / WA1)	636	DNA gyrase negatively supercoils closed circular double-stranded DNA in an ATP-dependent manner and also catalyzes the interconversion of other topological isomers of double-stranded DNA rings, including catenanes and knotted rings.	ATP-dependent breakage, passage and rejoining of double-stranded DNA.	cytoplasm;chromosome	binding;ion binding;hydrolase					Cytoplasmic	9.97	N	0.1	55	0.1	11	0.2	1	0.1	0.1	N	0.6	noTM	NOT	-100
D8ID08	0	0	0	6	69	115	0	190	190	0	0	0	0	1	1	0	1	1	2	D8ID08_BRAP9	acaD	D8ID08, J9URQ5, K0JLC2	Acyl-CoA dehydrogenase	BRAPL (ATCC BAA-1826 / 95/1000)	367			0	binding;catalytic					Cytoplasmic	9.26	N	0.1	59	0.1	27	0.1	23	0.1	0.1	N	0.6	noTM	NOT	-100
C0QWD9	7	120	62	0	0	0	189	0	189	0	1	1	0	0	0	0	1	1	2	C0QWD9_BRAHW	greA	A0A0H0WK07, C0QWD9	Transcription elongation factor GreA	BRAHW (ATCC 49526 / WA1)	154	Necessary for efficient RNA polymerase transcription elongation past template-encoded arresting sites. The arresting sites in DNA have the property of trapping a certain fraction of elongating RNA polymerases that pass through, resulting in locked ternary complexes. Cleavage of the nascent transcript by cleavage factors such as GreA or GreB allows the resumption of elongation from the new 3'termi…		0	binding					Cytoplasmic	9.97	N	0.1	35	0.1	35	0.1	39	0.1	0.1	N	0.6	noTM	NOT	-100
C0QWS0	0	1	0	0	0	0	1	0	1	0	1	0	0	0	0	0	1	0	1	C0QWS0_BRAHW	BHWA1_02267	A0A0H0V1J3, A0A0H0W999, C0QWS0	TPR domain-containing protein	BRAHW (ATCC 49526 / WA1)	276			0	0	SpI	8.2	8.4	22-23	Unknown	--	N	0.4	21	0.6	21	0.9	19	0.9	0.7	Y	0.6	noTM	POSSIBLE	14
C0R1L5	7	102	80	0	0	0	189	0	189	0	1	1	0	0	0	0	1	1	2	Y1533_BRAHW	BHWA1_01533	A0A0H0UX26, A0A0H0WCZ3, C0R1L5	Probable transcriptional regulatory protein BHWA1_01533	BRAHW (ATCC 49526 / WA1)	247			cytoplasm	binding					Unknown	--	N	0.1	30	0.1	48	0.1	41	0.1	0.1	N	0.6	noTM	NOT	-100
C0QYT0	0	15	60	0	0	0	75	0	75	0	1	1	0	0	0	0	1	1	2	C0QYT0_BRAHW	BHWA1_00522	A0A0H0UF89, A0A0H0UGB6, A0A0H0V1V2, A0A0H0VB37, A0A0H0VUQ6, A0A0H0WJJ7, C0QYT0	Methyl-accepting chemotaxis sensory transducer	BRAHW (ATCC 49526 / WA1)	610			membrane	signal transducer	TMH	3.7	3.9	none	Unknown	--	N	0.1	37	0.1	11	0.2	5	0.2	0.2	N	0.5	TM	NOT	29
C0R179	16	116	56	0	0	0	188	0	188	1	1	1	0	0	0	1	1	1	3	C0R179_BRAHW	fliN	A0A0H0TYM8, A0A0H0UFL5, A0A0H0UR63, C0R179	Flagellar motor switch protein FliN	BRAHW (ATCC 49526 / WA1)	360	FliN is one of three proteins (FliG, FliN, FliM) that form the rotor-mounted switch complex (C ring), located at the base of the basal body. This complex interacts with the CheY and CheZ chemotaxis proteins, in addition to contacting components of the motor that determine the direction of flagellar rotation.		other, cell projection;membrane	hydrolase					Unknown	--	Flagellar	0.1	25	0.1	69	0.1	70	0.1	0.1	N	0.6	noTM	NOT	-100
A0A0H0W8A8	0	113	74	0	0	0	187	0	187	0	1	1	0	0	0	0	1	1	2	A0A0H0W8A8_BRAHO	SZ41_11260	A0A0H0W8A8	Rubrerythrin	BRAHW	178			0	catalytic;ion binding					Cytoplasmic	8.96	N	0.1	24	0.1	54	0.1	43	0.1	0.1	N	0.6	noTM	NOT	-100
C0QWS7	0	1	0	0	0	0	1	0	1	0	1	0	0	0	0	0	1	0	1	C0QWS7_BRAHW	tkrA	A0A0H0UZG3, C0QWS7	Potassium uptake protein TrkA	BRAHW (ATCC 49526 / WA1)	228			0	transporter					Cytoplasmic	8.96	N	0.3	31	0.2	31	0.2	13	0.2	0.2	N	0.6	noTM	NOT	-100
J9UG25	0	0	0	0	126	61	0	187	187	0	0	0	0	1	1	0	1	1	2	J9UG25_BRAPL	B2904_orf188	J9UG25, K0JIB8	Phosphoribosylformylglycinamidine synthase	BRAPL	1251			0	0					Cytoplasmic	9.94	N	0.1	42	0.1	67	0.1	19	0.1	0.1	N	0.6	noTM	NOT	-100
C0QWT3	2	0	0	0	0	0	2	0	2	1	0	0	0	0	0	1	0	0	1	C0QWT3_BRAHW	BHWA1_02280	A0A0H0UJW8, A0A0H0UMA1, A0A0H0XGF2, C0QWT3	5-formyltetrahydrofolate cyclo-ligase	BRAHW (ATCC 49526 / WA1)	200		ATP + 5-formyltetrahydrofolate = ADP + phosphate + 5,10-methenyltetrahydrofolate.	0	binding;catalytic;ion binding					Cytoplasmic	8.96	N	0.1	61	0.1	11	0.2	1	0.2	0.2	N	0.6	noTM	NOT	-100
A7LAW1	0	0	0	0	85	98	0	183	183	0	0	0	0	1	1	0	1	1	2	A7LAW1_BRAPL	HGT-BP24	A7LAW1, D8IC50, J9U0H0, K0JH53	DpaL	BRAPL	397			0	binding;catalytic					Cytoplasmic	9.26	N	0.1	33	0.1	60	0.1	55	0.1	0.1	N	0.6	noTM	NOT	-100
C0R1F8	0	131	52	0	0	0	183	0	183	0	1	1	0	0	0	0	1	1	2	C0R1F8_BRAHW	BHWA1_01474	A0A0H0URZ7, A0A0H0V658, C0R1F8	Short chain alcohol dehydrogenase	BRAHW (ATCC 49526 / WA1)	259			0	catalytic					Cytoplasmic	9.97	N	0.2	26	0.2	26	0.3	1	0.2	0.2	N	0.6	noTM	NOT	-100
D8ICF4	0	0	0	0	108	75	0	183	183	0	0	0	0	1	1	0	1	1	2	D8ICF4_BRAP9	BP951000_0829	D8ICF4, J9USA4, K0JKP2	Putative short-chain dehydrogenase	BRAPL (ATCC BAA-1826 / 95/1000)	259			0	catalytic					Cytoplasmic	9.97	N	0.2	26	0.2	26	0.3	18	0.2	0.2	N	0.6	noTM	NOT	-100
C0QWV7	0	2	0	0	0	0	2	0	2	0	1	0	0	0	0	0	1	0	1	C0QWV7_BRAHW	acyP	A0A0H0W0D2, A0A0H0WMI5, C0QWV7	Acylphosphatase	BRAHW (ATCC 49526 / WA1)	92			0	0					Unknown	--	N	0.1	22	0.1	22	0.2	20	0.1	0.1	N	0.6	noTM	NOT	-100
C0QVA4	127	35	18	0	0	0	180	0	180	1	1	1	0	0	0	1	1	1	3	C0QVA4_BRAHW	BHWA1_01944	A0A0H0UD16, A0A0H0UHS3, A0A0H0W590, A0A0H0XKB9, C0QVA4	Thiamine pyrophosphate	BRAHW (ATCC 49526 / WA1)	244			0	binding;catalytic					Cytoplasmic	8.96	N	0.1	67	0.1	67	0.1	6	0.1	0.1	N	0.6	noTM	NOT	20
C0QWW6	0	3	0	0	0	0	3	0	3	0	1	0	0	0	0	0	1	0	1	C0QWW6_BRAHW	BHWA1_02314	A0A0H0W0W0, C0QWW6	Unchar C0QWW6	BRAHW (ATCC 49526 / WA1)	137			0	0					Cytoplasmic	8.96	N	0.1	51	0.1	27	0.1	20	0.1	0.1	N	0.6	noTM	NOT	-100
C0QWW9	74	6	1	0	0	0	81	0	81	1	1	0	0	0	0	1	1	0	2	RL33_BRAHW	rpmG	A0A0H0UUD3, A0A0H0WF09, C0QWW9	50S ribosomal protein L33	BRAHW (ATCC 49526 / WA1)	58			ribosome	structural molecule					Cytoplasmic	9.26	N	0.1	5	0.1	27	0.2	22	0.1	0.1	N	0.6	noTM	NOT	17
C0QWX0	0	0	8	0	0	0	8	0	8	0	0	1	0	0	0	0	0	1	1	C0QWX0_BRAHW	secE	A0A0H0WH58, C0QWX0	Pututative preprotein translocase subunit SecE	BRAHW (ATCC 49526 / WA1)	106			intracellular;membrane	transporter					CytoplasmicMembrane	9.82	N	0.2	53	0.1	53	0.1	28	0.1	0.1	N	0.5	TM	NOT	-100
C0R1P2	4	102	74	0	0	0	180	0	180	0	1	1	0	0	0	0	1	1	2	C0R1P2_BRAHW	BHWA1_01560	A0A0H0VLH1, C0R1P2	Unchar C0R1P2	BRAHW (ATCC 49526 / WA1)	88			0	0	SpI	0.7	0.9	22-23	Unknown	--	N	0.2	23	0.3	23	0.5	25	0.4	0.3	N	0.5	TM	NOT	-100
C0R1U9	0	93	87	0	0	0	180	0	180	0	1	1	0	0	0	0	1	1	2	SYS_BRAHW	serS	A0A0H0TV71, A0A0H0U4E3, A0A0H0UB60, A0A0H0UTL6, C0R1U9	Serine--tRNA ligase	BRAHW (ATCC 49526 / WA1)	426	Catalyzes the attachment of serine to tRNA(Ser). Is also able to aminoacylate tRNA(Sec) with serine, to form the misacylated tRNA L-seryl-tRNA(Sec), which will be further converted into selenocysteinyl-tRNA(Sec).	ATP + L-serine + tRNA(Sec) = AMP + diphosphate + L-seryl-tRNA(Sec).	cytoplasm	binding;catalytic					Cytoplasmic	10.00	N	0.1	62	0.1	20	0.1	10	0.1	0.1	N	0.6	noTM	NOT	-100
C0QZW8	0	112	64	0	0	0	176	0	176	0	1	1	0	0	0	0	1	1	2	C0QZW8_BRAHW	BHWA1_00915	A0A0H0U6P7, A0A0H0UPQ3, A0A0H0WYH0, C0QZW8	MoxR-like ATPase	BRAHW (ATCC 49526 / WA1)	347			0	binding;hydrolase					Cytoplasmic	9.97	N	0.1	22	0.1	11	0.1	1	0.1	0.1	N	0.6	noTM	NOT	-100
D8IAS5	0	0	0	129	37	10	0	176	176	0	0	0	1	1	1	1	1	1	3	D8IAS5_BRAP9	BP951000_0249	D8IAS5	Fer2/BFD BFD like 2Fe-2S-binding domain protein	BRAPL (ATCC BAA-1826 / 95/1000)	49			0	0					Unknown	--	N	0.1	30	0.1	49	0.1	12	0.1	0.1	N	0.6	noTM	NOT	35
D8ICE9	0	0	0	0	101	74	0	175	175	0	0	0	0	1	1	0	1	1	2	D8ICE9_BRAP9	aroF	D8ICE9, J9USB1, K0JKP0	3-deoxy-7-phosphoheptulonate synthase	BRAPL (ATCC BAA-1826 / 95/1000)	347			0	transferase;catalytic					Cytoplasmic	9.97	N	0.1	10	0.1	21	0.1	9	0.1	0.1	N	0.6	noTM	NOT	-100
C0QYB2	2	83	89	0	0	0	174	0	174	0	1	1	0	0	0	0	1	1	2	C0QYB2_BRAHW	cheA	A0A0H0U1P8, A0A0H0UIV0, A0A0H0UT04, A0A0H0W7M9, C0QYB2	Histidine kinase	BRAHW (ATCC 49526 / WA1)	796			cytoplasm	transferase;binding					Cytoplasmic	9.97	N	0.1	57	0.1	35	0.1	31	0.1	0.1	N	0.6	noTM	NOT	-100
C0QZ80	0	123	51	0	0	0	174	0	174	0	1	1	0	0	0	0	1	1	2	C0QZ80_BRAHW	gltX	A0A0H0UD17, C0QZ80	Glutamate--tRNA ligase	BRAHW (ATCC 49526 / WA1)	481	Catalyzes the attachment of glutamate to tRNA(Glu) in a two-step reaction: glutamate is first activated by ATP to form Glu-AMP and then transferred to the acceptor end of tRNA(Glu).	ATP + L-glutamate + tRNA(Glu) = AMP + diphosphate + L-glutamyl-tRNA(Glu).	cytoplasm	binding;catalytic					Cytoplasmic	9.97	N	0.1	24	0.1	11	0.3	1	0.2	0.2	N	0.6	noTM	NOT	-100
C0QW14	14	99	60	0	0	0	173	0	173	1	1	1	0	0	0	1	1	1	3	C0QW14_BRAHW	rplO	A0A0H0W820, A0A0H0WY46, C0QW14	50S ribosomal protein L15	BRAHW (ATCC 49526 / WA1)	163	Binds to the 23S rRNA.		ribosome	structural molecule;binding					Cytoplasmic	9.97	N	0.1	3	0.1	13	0.2	4	0.1	0.1	N	0.6	noTM	NOT	31
D8IC35	0	0	0	8	45	120	0	173	173	0	0	0	0	1	1	0	1	1	2	D8IC35_BRAP9	BP951000_0709	D8IC35, J9UR41, K0JH38	Acetyl-CoA acetyltransferase	BRAPL (ATCC BAA-1826 / 95/1000)	394			0	transferase	SpI	2.9	3.1	23-24	Cytoplasmic	9.97	N	0.2	24	0.3	24	0.7	9	0.6	0.4	N	0.6	noTM	NOT	-100
D8IF98	0	0	0	0	130	43	0	173	173	0	0	0	0	1	1	0	1	1	2	D8IF98_BRAP9	valS	D8IF98, J9USM8, K0JJ67	Valine--tRNA ligase	BRAPL (ATCC BAA-1826 / 95/1000)	892	Catalyzes the attachment of valine to tRNA(Val). As ValRS can inadvertently accommodate and process structurally similar amino acids such as threonine, to avoid such errors, it has a "posttransfer" editing activity that hydrolyzes mischarged Thr-tRNA(Val) in a tRNA-dependent manner.	ATP + L-valine + tRNA(Val) = AMP + diphosphate + L-valyl-tRNA(Val).	cytoplasm	binding;catalytic;hydrolase					Cytoplasmic	9.97	N	0.1	39	0.1	23	0.1	36	0.1	0.1	N	0.6	noTM	NOT	-100
D8IC63	0	0	0	64	66	42	0	172	172	0	0	0	1	1	1	1	1	1	3	D8IC63_BRAP9	rbr	D8IC63	Rubrerythrin	BRAPL (ATCC BAA-1826 / 95/1000)	192			0	catalytic;ion binding					Periplasmic	9.83	N	0.1	11	0.2	11	0.5	8	0.4	0.3	N	0.6	noTM	NOT	-100
C0QVK7	11	75	85	0	0	0	171	0	171	1	1	1	0	0	0	1	1	1	3	C0QVK7_BRAHW	yhbY	A0A0H0W7I7, C0QVK7	UPF0109 protein BHWA1_02049	BRAHW (ATCC 49526 / WA1)	80			0	binding					Cytoplasmic	8.96	N	0.1	58	0.1	34	0.1	50	0.1	0.1	N	0.6	noTM	NOT	-100
C0QWZ2	1	0	0	0	0	0	1	0	1	1	0	0	0	0	0	1	0	0	1	C0QWZ2_BRAHW	mazG	A0A0H0TSA3, A0A0H0TTL4, A0A0H0VQE7, A0A0H0WSZ3, C0QWZ2	Nucleoside triphosphate pyrophosphohydrolase	BRAHW (ATCC 49526 / WA1)	264			0	hydrolase					Cytoplasmic	8.96	N	0.1	46	0.1	46	0.2	35	0.1	0.1	N	0.6	noTM	NOT	33
D8IAH4	0	0	0	0	93	78	0	171	171	0	0	0	0	1	1	0	1	1	2	D8IAH4_BRAP9	lysA	D8IAH4, J9UMN6, K0JKA1	Diaminopimelate decarboxylase	BRAPL (ATCC BAA-1826 / 95/1000)	412	Specifically catalyzes the decarboxylation of meso-diaminopimelate (meso-DAP) to L-lysine.	Meso-2,6-diaminoheptanedioate = L-lysine + CO(2).	0	binding;catalytic					Cytoplasmic	9.97	N	0.1	58	0.1	30	0.1	19	0.1	0.1	N	0.6	noTM	NOT	-100
C0QVK0	3	57	109	0	0	0	169	0	169	0	1	1	0	0	0	0	1	1	2	C0QVK0_BRAHW	accA	A0A0H0U7Y1, A0A0H0VG56, C0QVK0	Acetyl-CoA carboxylase, carboxyltransferase component (Subunits alpha and beta)	BRAHW (ATCC 49526 / WA1)	514			0	transferase;catalytic					Cytoplasmic	9.97	N	0.1	39	0.1	24	0.1	15	0.1	0.1	N	0.6	noTM	NOT	-100
C0QX05	24	0	59	0	0	0	83	0	83	1	0	1	0	0	0	1	0	1	2	C0QX05_BRAHW	sagC	A0A0H0WAB1, C0QX05	Putative streptolysin associated protein SagC	BRAHW (ATCC 49526 / WA1)	367			0	catalytic					Cytoplasmic	8.96	N	0.1	57	0.1	11	0.2	2	0.1	0.1	N	0.6	noTM	NOT	-100
C0QZK7	0	156	13	0	0	0	169	0	169	0	1	1	0	0	0	0	1	1	2	C0QZK7_BRAHW	BHWA1_00802	A0A0H0V4R0, A0A0H0WFD2, A0A0H0WQP6, C0QZK7	Putative transcript cleavage factor/TPR domain containing protein	BRAHW (ATCC 49526 / WA1)	735			0	0					Cytoplasmic	8.96	N	0.1	49	0.1	18	0.2	37	0.1	0.1	N	0.6	noTM	NOT	-100
C0R0N2	3	104	62	0	0	0	169	0	169	0	1	1	0	0	0	0	1	1	2	C0R0N2_BRAHW	telA	A0A0H0USU8, A0A0H0VS49, A0A0H0VTI3, A0A0H0WQU9, C0R0N2	Toxic anion resistance protein (TelA)	BRAHW (ATCC 49526 / WA1)	427			0	0					Cytoplasmic	8.96	N	0.1	24	0.1	24	0.2	6	0.1	0.1	N	0.6	noTM	NOT	-100
C0QZK4	0	8	67	0	0	0	75	0	75	0	1	1	0	0	0	0	1	1	2	C0QZK4_BRAHW	ftsY	A0A0H0TKB3, A0A0H0V5G0, A0A0H0VBM6, A0A0H0XEV7, C0QZK4	Signal recognition particle receptor FtsY	BRAHW (ATCC 49526 / WA1)	323	Involved in targeting and insertion of nascent membrane proteins into the cytoplasmic membrane. Acts as a receptor for the complex formed by the signal recognition particle (SRP) and the ribosome-nascent chain (RNC).		cytoplasm;membrane	binding;hydrolase	TMH	3	3.2	none	Unknown	--	N	0.1	31	0.1	11	0.3	40	0.2	0.2	N	0.5	TM	NOT	14
J9U195	0	0	0	0	88	81	0	169	169	0	0	0	0	1	1	0	1	1	2	J9U195_BRAPL	B2904_orf2284	J9U195, K0JID4	O-acetylhomoserine-O-acetylserine sulfhydrylase	BRAPL	432			0	transferase;binding					Cytoplasmic	9.97	N	0.2	44	0.1	44	0.1	43	0.1	0.1	N	0.6	noTM	NOT	-100
C0QX15	0	0	1	0	0	0	1	0	1	0	0	1	0	0	0	0	0	1	1	C0QX15_BRAHW	BHWA1_02364	A0A0H0TRK9, A0A0H0VQM4, C0QX15	Unchar C0QX15	BRAHW (ATCC 49526 / WA1)	260			0	0					Unknown	--	N	0.3	29	0.3	29	0.4	11	0.3	0.3	N	0.5	TM	NOT	15
D8IAW9	0	0	0	15	105	48	0	168	168	0	0	0	1	1	1	1	1	1	3	D8IAW9_BRAP9	BP951000_0285	D8IAW9, J9UUI6, K0JK65	Flavodoxin family protein	BRAPL (ATCC BAA-1826 / 95/1000)	171			0	0					Unknown	--	N	0.2	38	0.2	11	0.3	2	0.2	0.2	N	0.6	noTM	NOT	31
D8IBC0	0	0	0	0	97	71	0	168	168	0	0	0	0	1	1	0	1	1	2	D8IBC0_BRAP9	BP951000_0440	D8IBC0, J9UE08, K0JJU7	Aspartate aminotransferase	BRAPL (ATCC BAA-1826 / 95/1000)	399			0	transferase;binding					Cytoplasmic	9.97	N	0.1	66	0.1	22	0.2	12	0.1	0.1	N	0.6	noTM	NOT	-100
K0JGV0	0	0	0	0	77	90	0	167	167	0	0	0	0	1	1	0	1	1	2	K0JGV0_BRAPL	gatB	K0JGV0	Aspartyl/glutamyl-tRNA(Asn/Gln) amidotransferase subunit B	BRAPL	483	Allows the formation of correctly charged Asn-tRNA(Asn) or Gln-tRNA(Gln) through the transamidation of misacylated Asp-tRNA(Asn) or Glu-tRNA(Gln) in organisms which lack either or both of asparaginyl-tRNA or glutaminyl-tRNA synthetases. The reaction takes place in the presence of glutamine and ATP through an activated phospho-Asp-tRNA(Asn) or phospho-Glu-tRNA(Gln) (By similarity).	ATP + L-glutamyl-tRNA(Gln) + L-glutamine = ADP + phosphate + L-glutaminyl-tRNA(Gln) + L-glutamate.	0	transferase;binding;catalytic					Cytoplasmic	8.96	N	0.1	44	0.2	34	0.2	29	0.1	0.2	N	0.6	noTM	NOT	24
D8IEC7	0	0	0	0	0	40	0	40	40	0	0	0	0	0	1	0	0	1	1	D8IEC7_BRAP9	BP951000_1517	D8IEC7, J9UX62	Unchar D8IEC7	BRAPL (ATCC BAA-1826 / 95/1000)	1245			membrane	0					CytoplasmicMembrane	10.00	N	0.1	66	0.1	47	0.1	37	0.1	0.1	N	0.6	noTM	NOT	-100
C0R1R5	0	0	72	0	0	0	72	0	72	0	0	1	0	0	0	0	0	1	1	C0R1R5_BRAHW	mcpA	A0A0H0U1V2, A0A0H0VTV7, A0A0H0WZ82, C0R1R5	Methyl-accepting chemotaxis protein McpA	BRAHW (ATCC 49526 / WA1)	614			membrane	signal transducer	TMH	5	4.4	none	CytoplasmicMembrane	10.00	N	0.2	35	0.1	11	0.2	1	0.2	0.2	N	0.5	TM	NOT	-100
C0QZ40	17	80	67	0	0	0	164	0	164	1	1	1	0	0	0	1	1	1	3	RL9_BRAHW	rplI	A0A0H0WKE7, C0QZ40	50S ribosomal protein L9	BRAHW (ATCC 49526 / WA1)	166	Binds to the 23S rRNA.		ribosome	structural molecule;binding					Cytoplasmic	9.97	N	0.1	42	0.1	42	0.1	36	0.1	0.1	N	0.6	noTM	NOT	-100
D8IAW0	0	0	0	0	108	56	0	164	164	0	0	0	0	1	1	0	1	1	2	D8IAW0_BRAP9	BP951000_2332	D8IAW0, J9ULV1	NADH:flavin oxidoreductase/NADH oxidase	BRAPL (ATCC BAA-1826 / 95/1000)	344			0	binding;catalytic					Cytoplasmic	9.97	N	0.1	37	0.1	37	0.2	29	0.1	0.1	N	0.6	noTM	NOT	-100
D8IBK5	0	0	0	98	9	57	0	164	164	0	0	0	1	1	1	1	1	1	3	D8IBK5_BRAP9	rpsU	D8IBK5, J9UJR0, K0JGJ1	30S ribosomal protein S21	BRAPL (ATCC BAA-1826 / 95/1000)	69			ribosome	structural molecule					Unknown	--	N	0.1	23	0.1	30	0.1	7	0.1	0.1	N	0.6	noTM	NOT	-100
D8ICZ3	0	0	0	1	23	140	0	164	164	0	0	0	0	1	1	0	1	1	2	D8ICZ3_BRAP9	rplD	D8ICZ3, J9UQ86, K0JMU8, Q9FA03	50S ribosomal protein L4	BRAPL (ATCC BAA-1826 / 95/1000)	215	One of the primary rRNA binding proteins, this protein initially binds near the 5'-end of the 23S rRNA. It is important during the early stages of 50S assembly. It makes multiple contacts with different domains of the 23S rRNA in the assembled 50S subunit and ribosome.		ribosome	structural molecule;binding					Cytoplasmic	9.26	N	0.1	28	0.1	35	0.1	33	0.1	0.1	N	0.6	noTM	NOT	-100
D8IEX5	0	0	0	0	71	92	0	163	163	0	0	0	0	1	1	0	1	1	2	D8IEX5_BRAP9	BP951000_1717	D8IEX5, J9US14, K0JF87	Ferredoxin	BRAPL (ATCC BAA-1826 / 95/1000)	275			0	binding;catalytic					Cytoplasmic	9.97	N	0.1	27	0.1	11	0.1	2	0.1	0.1	N	0.6	noTM	NOT	-100
C0R1D1	1	61	100	0	0	0	162	0	162	0	1	1	0	0	0	0	1	1	2	C0R1D1_BRAHW	BHWA1_01447	A0A0H0U0M6, A0A0H0USL3, A0A0H0UVA9, A0A0H0X8P6, C0R1D1	Unchar C0R1D1	BRAHW (ATCC 49526 / WA1)	256			0	0	SpII	21.1	12.3	20-21	Unknown	--	N	0.3	27	0.4	21	0.9	3	0.8	0.6	Y	0.6	noTM	PROBABLE	20
D8IBR1	0	0	0	11	75	76	0	162	162	0	0	0	1	1	1	1	1	1	3	D8IBR1_BRAP9	BP951000_0583	D8IBR1, J9UD50, K0JLN8	Putative transmembrane protein	BRAPL (ATCC BAA-1826 / 95/1000)	185			membrane	0					Unknown	--	N	0.1	58	0.1	24	0.1	13	0.1	0.1	N	0.6	noTM	NOT	-100
D8IDU9	0	0	0	0	0	40	0	40	40	0	0	0	0	0	1	0	0	1	1	D8IDU9_BRAP9	mcpB	D8IDU9, J9UP18, K0JFY6	Methyl-accepting chemotaxis sensory transducer	BRAPL (ATCC BAA-1826 / 95/1000)	933			membrane	signal transducer	SpI	4.9	5.1	26-27	CytoplasmicMembrane	10.00	N	0.2	32	0.3	17	0.6	6	0.5	0.4	N	0.5	TM	NOT	-100
D8IG50	0	0	0	0	130	32	0	162	162	0	0	0	0	1	1	0	1	1	2	D8IG50_BRAP9	BP951000_2139	D8IG50, J9UEI8	Unchar D8IG50	BRAPL (ATCC BAA-1826 / 95/1000)	106			0	0					Cytoplasmic	8.96	N	0.1	61	0.1	31	0.1	1	0.1	0.1	N	0.6	noTM	NOT	-100
C0QX43	0	1	0	0	0	0	1	0	1	0	1	0	0	0	0	0	1	0	1	C0QX43_BRAHW	BHWA1_02392	A0A0H0UU87, A0A0H0VFQ1, A0A0H0XBJ3, A0A0H0XLM6, C0QX43	Non-canonical purine NTP pyrophosphatase	BRAHW (ATCC 49526 / WA1)	197	Pyrophosphatase that hydrolyzes non-canonical purine nucleotides such as XTP and ITP/dITP to their respective monophosphate derivatives. Might exclude non-canonical purines from DNA precursor pool, thus preventing their incorporation into DNA and avoiding chromosomal lesions.	A nucleoside triphosphate + H(2)O = a nucleotide + diphosphate.	0	binding;hydrolase;ion binding					Cytoplasmic	9.97	N	0.1	39	0.1	53	0.1	45	0.1	0.1	N	0.6	noTM	NOT	-100
C0QX44	0	2	63	0	0	0	65	0	65	0	0	1	0	0	0	0	0	1	1	C0QX44_BRAHW	suhB	A0A0H0TUY5, A0A0H0VMF1, A0A0H0WJ94, C0QX44	Inositol-1-monophosphatase	BRAHW (ATCC 49526 / WA1)	297			0	0					Cytoplasmic	9.26	N	0.1	20	0.1	32	0.1	25	0.1	0.1	N	0.6	noTM	NOT	-100
C0R200	58	19	84	0	0	0	161	0	161	1	1	1	0	0	0	1	1	1	3	PLSX_BRAHW	plsX	A0A0H0WSR3, C0R200	Phosphate acyltransferase	BRAHW (ATCC 49526 / WA1)	339	Catalyzes the reversible formation of acyl-phosphate (acyl-PO(4)) from acyl-[acyl-carrier-protein] (acyl-ACP). This enzyme utilizes acyl-ACP as fatty acyl donor, but not acyl-CoA.	Acyl-[acyl-carrier-protein] + phosphate = acyl-phosphate + [acyl-carrier-protein].	cytoplasm	transferase;catalytic					Cytoplasmic	9.26	N	0.1	46	0.1	69	0.1	21	0.1	0.1	N	0.6	noTM	NOT	-100
C0QW92	0	96	64	0	0	0	160	0	160	0	1	1	0	0	0	0	1	1	2	C0QW92_BRAHW	clpX	A0A0H0UFM4, A0A0H0UWU8, A0A0H0WG35, A0A0H0XEK8, C0QW92	ATP-dependent Clp protease ATP-binding subunit ClpX	BRAHW (ATCC 49526 / WA1)	410	ATP-dependent specificity component of the Clp protease. It directs the protease to specific substrates. Can perform chaperone functions in the absence of ClpP.		0	binding;ion binding;hydrolase					Cytoplasmic	9.97	N	0.1	42	0.1	11	0.3	2	0.2	0.1	N	0.6	noTM	NOT	14
C0R155	29	6	33	0	0	0	68	0	68	1	1	1	0	0	0	1	1	1	3	C0R155_BRAHW	BHWA1_01365	A0A0H0TR27, A0A0H0WL84, C0R155	Band 7 protein	BRAHW (ATCC 49526 / WA1)	263			membrane	0	TMH	2.6	2.8	none	Cytoplasmic	8.96	N	0.1	39	0.2	11	0.3	3	0.3	0.2	N	0.5	TM	NOT	-100
C0QX49	0	0	3	0	0	0	3	0	3	0	0	1	0	0	0	0	0	1	1	OBG_BRAHW	obg	A0A0H0U125, A0A0H0U5H2, A0A0H0UXI7, A0A0H0VGN2, A0A0H0WT70, A0A0H0XG93, C0QX49	GTPase Obg	BRAHW (ATCC 49526 / WA1)	680	An essential GTPase which binds GTP, GDP and possibly (p)ppGpp with moderate affinity, with high nucleotide exchange rates and a fairly low GTP hydrolysis rate. Plays a role in control of the cell cycle, stress response, ribosome biogenesis and in those bacteria that undergo differentiation, in morphogenesis control.		cytoplasm	binding;ion binding;hydrolase					Cytoplasmic	8.96	N	0.1	29	0.1	70	0.1	53	0.1	0.1	N	0.6	noTM	NOT	-100
C0QX52	0	0	3	0	0	0	3	0	3	0	0	1	0	0	0	0	0	1	1	C0QX52_BRAHW	BHWA1_00210	A0A0H0UVU3, A0A0H0WXW9, C0QX52	HDIG domain protein	BRAHW (ATCC 49526 / WA1)	190			0	0					Cytoplasmic	8.96	N	0.1	32	0.1	65	0.1	56	0.1	0.1	N	0.6	noTM	NOT	-100
C0QZ74	0	60	100	0	0	0	160	0	160	0	1	1	0	0	0	0	1	1	2	C0QZ74_BRAHW	fliG	A0A0H0TNA6, A0A0H0UIS7, C0QZ74	Flagellar motor switch protein FliG	BRAHW (ATCC 49526 / WA1)	343	FliG is one of three proteins (FliG, FliN, FliM) that forms the rotor-mounted switch complex (C ring), located at the base of the basal body. This complex interacts with the CheY and CheZ chemotaxis proteins, in addition to contacting components of the motor that determine the direction of flagellar rotation.		other, cell projection;membrane	hydrolase					Cytoplasmic	9.12	Flagellar	0.1	38	0.2	35	0.4	28	0.2	0.2	N	0.6	noTM	NOT	-100
C0QX59	2	0	0	0	0	0	2	0	2	1	0	0	0	0	0	1	0	0	1	C0QX59_BRAHW	dnaA	A0A0H0U5G2, A0A0H0WT58, A0A0H0XG85, C0QX59	Chromosomal replication initiator protein DnaA	BRAHW (ATCC 49526 / WA1)	461	Plays an important role in the initiation and regulation of chromosomal replication. Binds to the origin of replication; it binds specifically double-stranded DNA at a 9 bp consensus (dnaA box): 5'-TTATC[CA]A[CA]A-3'. DnaA binds to ATP and to acidic phospholipids.		cytoplasm	binding					Cytoplasmic	9.97	N	0.1	34	0.1	34	0.1	23	0.1	0.1	N	0.6	noTM	NOT	-100
D8IBI8	0	0	0	0	91	69	0	160	160	0	0	0	0	1	1	0	1	1	2	D8IBI8_BRAP9	nrdB	D8IBI8, J9TU32, K0JGI2	Ribonucleotide-diphosphate reductase beta subunit	BRAPL (ATCC BAA-1826 / 95/1000)	359			0	catalytic					Cytoplasmic	9.97	N	0.1	46	0.1	11	0.1	3	0.1	0.1	N	0.6	noTM	NOT	-100
D8IEE8	0	0	0	5	90	65	0	160	160	0	0	0	0	1	1	0	1	1	2	D8IEE8_BRAP9	gmd	D8IEE8, J9UX42, K0JHP3	GDP-mannose 4,6-dehydratase	BRAPL (ATCC BAA-1826 / 95/1000)	332	Catalyzes the conversion of GDP-D-mannose to GDP-4-dehydro-6-deoxy-D-mannose.	GDP-alpha-D-mannose = GDP-4-dehydro-alpha-D-rhamnose + H(2)O.	0	binding;catalytic					Cytoplasmic	9.97	N	0.1	19	0.1	47	0.1	40	0.1	0.1	N	0.6	noTM	NOT	-100
C0QX62	0	10	0	0	0	0	10	0	10	0	1	0	0	0	0	0	1	0	1	C0QX62_BRAHW	arp	C0QX62	Ankyrin repeat-containing protein	BRAHW (ATCC 49526 / WA1)	233			0	0					Cytoplasmic	8.96	N	0.1	64	0.1	39	0.1	41	0.1	0.1	N	0.6	noTM	NOT	-100
C0QX66	0	0	10	0	0	0	10	0	10	0	0	1	0	0	0	0	0	1	1	C0QX66_BRAHW	dnaJ	A0A0H0V622, C0QX66	Chaperone protein DnaJ	BRAHW (ATCC 49526 / WA1)	376	Participates actively in the response to hyperosmotic and heat shock by preventing the aggregation of stress-denatured proteins and by disaggregating proteins, also in an autonomous, DnaK-independent fashion. Unfolded proteins bind initially to DnaJ; upon interaction with the DnaJ-bound protein, DnaK hydrolyzes its bound ATP, resulting in the formation of a stable complex. GrpE releases ADP from …		cytoplasm	binding;ion binding					Cytoplasmic	9.97	N	0.1	45	0.1	45	0.1	10	0.1	0.1	N	0.6	noTM	NOT	-100
C0QX68	4	0	0	0	0	0	4	0	4	1	0	0	0	0	0	1	0	0	1	C0QX68_BRAHW	BHWA1_00226	A0A0H0TK77, A0A0H0TVL8, A0A0H0U5K8, A0A0H0U814, A0A0H0UVC6, A0A0H0V1R0, A0A0H0V5B8, A0A0H0VRY4, A0A0H0WIU0, A0A0H0WU31, A0A0H0XH23, C0QX68	TPR domain-containing protein	BRAHW (ATCC 49526 / WA1)	889			0	0					OuterMembrane	9.49	N	0.1	23	0.1	28	0.2	22	0.1	0.1	N	0.6	noTM	NOT	-100
C0QV79	0	36	123	0	0	0	159	0	159	0	1	1	0	0	0	0	1	1	2	C0QV79_BRAHW	BHWA1_01917	A0A0H0TZE9, A0A0H0U0I3, A0A0H0U8X1, A0A0H0WCT4, C0QV79	Putative V-type ATP synthase subunit I	BRAHW (ATCC 49526 / WA1)	622			macromolecular;membrane	transporter					CytoplasmicMembrane	10.00	N	0.1	41	0.1	41	0.2	1	0.1	0.1	N	0.6	noTM	NOT	-100
J9UMS5	0	0	0	0	107	52	0	159	159	0	0	0	0	1	1	0	1	1	2	J9UMS5_BRAPL	B2904_orf2626	J9UMS5	Phosphoglucomutase	BRAPL	563			0	catalytic;ion binding					Cytoplasmic	9.97	N	0.1	51	0.1	11	0.1	1	0.1	0.1	N	0.6	noTM	NOT	-100
C0QVZ1	74	39	45	0	0	0	158	0	158	1	1	1	0	0	0	1	1	1	3	C0QVZ1_BRAHW	rpsL	A0A0H0V0B7, A0A0H0VH37, A0A0H0VYB4, C0QVZ1	30S ribosomal protein S12	BRAHW (ATCC 49526 / WA1)	142	With S4 and S5 plays an important role in translational accuracy.		ribosome	structural molecule;binding					Cytoplasmic	9.97	N	0.1	28	0.1	39	0.2	34	0.1	0.1	N	0.6	noTM	NOT	-100
C0QZ73	0	93	65	0	0	0	158	0	158	0	1	1	0	0	0	0	1	1	2	C0QZ73_BRAHW	fliH	A0A0H0WNU6, C0QZ73	Flagellar assembly protein H	BRAHW (ATCC 49526 / WA1)	300			0	0					Cytoplasmic	8.96	N	0.1	21	0.1	52	0.1	39	0.1	0.1	N	0.6	noTM	NOT	-100
D8ICC6	0	0	0	10	80	66	0	156	156	0	0	0	1	1	1	1	1	1	3	D8ICC6_BRAP9	BP951000_0801	D8ICC6, K0JKR1	Predicted dehydrogenase	BRAPL (ATCC BAA-1826 / 95/1000)	479			0	catalytic					Cytoplasmic	9.12	N	0.2	18	0.2	18	0.2	16	0.1	0.2	N	0.6	noTM	NOT	-100
A0A0H0WFG9	101	37	17	0	0	0	155	0	155	1	1	1	0	0	0	1	1	1	3	A0A0H0WFG9_BRAHO	SR30_03210	A0A0H0WFG9	Unchar A0A0H0WFG9	BRAHW	103			0	binding					Cytoplasmic	8.96	N	0.1	29	0.1	29	0.1	28	0.1	0.1	N	0.6	noTM	NOT	-100
C0QX87	0	1	0	0	0	0	1	0	1	0	1	0	0	0	0	0	1	0	1	C0QX87_BRAHW	crp	A0A0H0VHW7, C0QX87	cAMP-binding protein	BRAHW (ATCC 49526 / WA1)	395			0	0					Unknown	--	N	0.1	70	0.1	41	0.1	33	0.1	0.1	N	0.6	noTM	NOT	-100
C0QWI2	2	103	50	0	0	0	155	0	155	0	1	1	0	0	0	0	1	1	2	C0QWI2_BRAHW	pheS	A0A0H0VTC4, A0A0H0WRD1, C0QWI2	Phenylalanine--tRNA ligase alpha subunit	BRAHW (ATCC 49526 / WA1)	339		ATP + L-phenylalanine + tRNA(Phe) = AMP + diphosphate + L-phenylalanyl-tRNA(Phe).	cytoplasm	binding;catalytic;ion binding					Cytoplasmic	10.00	N	0.1	19	0.1	52	0.1	46	0.1	0.1	N	0.6	noTM	NOT	-100
C0QX91	0	6	0	0	0	0	6	0	6	0	1	0	0	0	0	0	1	0	1	C0QX91_BRAHW	arp	A0A0H0TIA4, A0A0H0TPP8, A0A0H0U7T0, A0A0H0UVC1, A0A0H0VFJ6, A0A0H0VRS0, A0A0H0WJP7, A0A0H0WS04, A0A0H0X1G5, C0QX91	Ankyrin repeat-containing protein	BRAHW (ATCC 49526 / WA1)	878			0	0	SpI	3.3	3.5	21-22	Unknown	--	N	0.4	22	0.3	22	0.5	18	0.3	0.3	N	0.5	TM	NOT	-100
D8ID09	0	0	0	38	24	93	0	155	155	0	0	0	1	1	1	1	1	1	3	D8ID09_BRAP9	etfB	D8ID09, J9TR46, K0JMS4	Electron transfer flavoprotein beta subunit	BRAPL (ATCC BAA-1826 / 95/1000)	261			0	electron carrier					Cytoplasmic	8.96	N	0.1	69	0.1	69	0.1	11	0.1	0.1	N	0.6	noTM	NOT	-100
C0QX94	6	1	70	0	0	0	77	0	77	1	0	1	0	0	0	1	0	1	2	C0QX94_BRAHW	BHWA1_00252	A0A0H0U166, A0A0H0VF26, A0A0H0VGJ3, A0A0H0WZ72, C0QX94	Phytoene dehydrogenase-like protein	BRAHW (ATCC 49526 / WA1)	550			membrane	catalytic					Unknown	--	N	0.2	34	0.2	34	0.3	6	0.2	0.2	N	0.6	noTM	NOT	-100
C0QX95	0	4	0	0	0	0	4	0	4	0	1	0	0	0	0	0	1	0	1	C0QX95_BRAHW	BHWA1_00253	A0A0H0UWJ7, A0A0H0VJW9, A0A0H0WT21, C0QX95	Unchar C0QX95	BRAHW (ATCC 49526 / WA1)	166			0	0	SpI	15.4	15.6	24-25	Unknown	--	N	0.6	25	0.6	25	1	18	0.8	0.7	Y	0.6	noTM	NOT	-100
D8ID70	0	0	0	0	104	51	0	155	155	0	0	0	0	1	1	0	1	1	2	D8ID70_BRAP9	argS	D8ID70, J9TQX7, K0JLK2	Arginine--tRNA ligase	BRAPL (ATCC BAA-1826 / 95/1000)	529		ATP + L-arginine + tRNA(Arg) = AMP + diphosphate + L-arginyl-tRNA(Arg).	cytoplasm	binding;catalytic					Cytoplasmic	9.97	N	0.1	64	0.1	44	0.1	1	0.1	0.1	N	0.6	noTM	NOT	-100
D8IDC1	0	0	0	12	85	58	0	155	155	0	0	0	1	1	1	1	1	1	3	D8IDC1_BRAP9	BP951000_1155	D8IDC1, J9USR8, K0JMZ4	Unchar D8IDC1	BRAPL (ATCC BAA-1826 / 95/1000)	206			0	0	SpII	9.5	8.8	19-20	Cytoplasmic	8.96	N	0.2	20	0.3	20	0.8	19	0.6	0.5	N	0.6	noTM	PROBABLE	19
D8IDZ7	0	0	0	0	34	121	0	155	155	0	0	0	0	1	1	0	1	1	2	D8IDZ7_BRAP9	BP951000_1384	D8IDZ7, J9UY88	Glycoside hydrolase, family 57	BRAPL (ATCC BAA-1826 / 95/1000)	529			0	hydrolase					Cytoplasmic	8.96	N	0.1	21	0.1	21	0.3	11	0.2	0.2	N	0.6	noTM	NOT	-100
C0QXA2	0	0	53	0	0	0	53	0	53	0	0	1	0	0	0	0	0	1	1	C0QXA2_BRAHW	BHWA1_00260	A0A0H0TPQ7, A0A0H0VRR2, C0QXA2	Unchar C0QXA2	BRAHW (ATCC 49526 / WA1)	638			0	0					Unknown	--	N	0.1	14	0.1	14	0.3	8	0.2	0.2	N	0.6	noTM	NOT	-100
C0QXA7	0	1	0	0	0	0	1	0	1	0	1	0	0	0	0	0	1	0	1	C0QXA7_BRAHW	BHWA1_00265	A0A0H0TWI9, A0A0H0UVJ3, C0QXA7	Unchar C0QXA7	BRAHW (ATCC 49526 / WA1)	131			0	0					Unknown	--	N	0.1	45	0.1	45	0.2	1	0.1	0.1	N	0.6	noTM	NOT	-100
C0QXA9	0	29	0	0	0	0	29	0	29	0	1	0	0	0	0	0	1	0	1	C0QXA9_BRAHW	pep	A0A0H0TNJ2, A0A0H0U843, A0A0H0UU62, A0A0H0UXU8, A0A0H0VHY5, A0A0H0VQP0, A0A0H0WJQ9, C0QXA9	Peptidase	BRAHW (ATCC 49526 / WA1)	462			0	hydrolase					Cytoplasmic	9.26	N	0.1	27	0.1	27	0.1	1	0.1	0.1	N	0.6	noTM	NOT	-100
C0QWP4	3	102	49	0	0	0	154	0	154	0	1	1	0	0	0	0	1	1	2	C0QWP4_BRAHW	pryH	A0A0H0UN12, A0A0H0V601, A0A0H0WJ76, A0A0H0XF43, C0QWP4	Uridylate kinase	BRAHW (ATCC 49526 / WA1)	234	Catalyzes the reversible phosphorylation of UMP to UDP.	ATP + UMP = ADP + UDP.	cytoplasm	transferase;binding					Cytoplasmic	9.26	N	0.1	22	0.1	11	0.3	1	0.1	0.1	N	0.6	noTM	NOT	-100
C0QXB1	0	3	0	0	0	0	3	0	3	0	1	0	0	0	0	0	1	0	1	C0QXB1_BRAHW	BHWA1_00269	A0A0H0U5B3, A0A0H0U8T1, A0A0H0VGH8, A0A0H0X2W2, A0A0H0X6S1, A0A0H0XHX1, C0QXB1	Histidine kinase	BRAHW (ATCC 49526 / WA1)	393			intracellular	transferase;binding					CytoplasmicMembrane	7.88	N	0.1	51	0.1	51	0.1	40	0.1	0.1	N	0.6	noTM	NOT	-100
C0QXB2	0	22	1	0	0	0	23	0	23	0	1	0	0	0	0	0	1	0	1	C0QXB2_BRAHW	BHWA1_00270	A0A0H0WQ81, A0A0H0WWR7, A0A0H0XI04, C0QXB2	Response regulatory protein (AtoC)	BRAHW (ATCC 49526 / WA1)	449			intracellular	binding					Cytoplasmic	9.97	N	0.1	32	0.1	32	0.1	29	0.1	0.1	N	0.6	noTM	NOT	-100
C0QZY4	0	114	40	0	0	0	154	0	154	0	1	1	0	0	0	0	1	1	2	C0QZY4_BRAHW	ompR	A0A0H0U6F9, A0A0H0VMF4, C0QZY4	OmpR	BRAHW (ATCC 49526 / WA1)	228			intracellular	binding					Cytoplasmic	9.97	N	0.1	37	0.1	37	0.1	38	0.1	0.1	N	0.6	noTM	NOT	-100
J9TR02	0	0	0	0	46	0	0	46	46	0	0	0	0	1	0	0	1	0	1	J9TR02_BRAPL	B2904_orf250	J9TR02, K0JMU7	PTS system lactose/cellobiose-specific transporter subunit IIB SgaB	BRAPL	91		Protein EIIB N(pi)-phospho-L-histidine/cysteine + sugar = protein EIIB + sugar phosphate.	0	transferase					Unknown	--	N	0.1	34	0.2	21	0.6	17	0.4	0.3	N	0.6	noTM	NOT	-100
C0QVB5	0	0	34	0	0	0	34	0	34	0	0	1	0	0	0	0	0	1	1	C0QVB5_BRAHW	tar	A0A0H0U226, A0A0H0U9T2, A0A0H0ULT7, A0A0H0VJ67, A0A0H0WBS2, A0A0H0XAL6, C0QVB5	Methyl-accepting chemotaxis protein	BRAHW (ATCC 49526 / WA1)	561			membrane	signal transducer					CytoplasmicMembrane	9.82	N	0.1	38	0.1	44	0.1	42	0.1	0.1	N	0.6	noTM	NOT	-100
D8IDW5	0	0	0	0	80	74	0	154	154	0	0	0	0	1	1	0	1	1	2	D8IDW5_BRAP9	purH	D8IDW5, J9UST9, K0JFZ6	Bifunctional purine biosynthesis protein PurH	BRAPL (ATCC BAA-1826 / 95/1000)	509		IMP + H(2)O = 5-formamido-1-(5-phospho-D-ribosyl)imidazole-4-carboxamide.	0	transferase;hydrolase					Cytoplasmic	9.97	N	0.1	30	0.1	12	0.2	9	0.2	0.2	N	0.6	noTM	NOT	-100
A0A0H0UXU8	0	113	39	0	0	0	152	0	152	0	1	1	0	0	0	0	1	1	2	A0A0H0UXU8_BRAHO	SZ49_08125	A0A0H0UXU8	Peptidase C69	BRAHW	462			0	hydrolase					Cytoplasmic	9.26	N	0.1	27	0.1	27	0.1	2	0.1	0.1	N	0.6	noTM	NOT	-100
C0QXB9	0	0	29	0	0	0	29	0	29	0	0	1	0	0	0	0	0	1	1	C0QXB9_BRAHW	BHWA1_00277	A0A0H0TVT9, A0A0H0UAZ5, A0A0H0UDQ7, A0A0H0V568, A0A0H0VC13, A0A0H0VFE9, A0A0H0VJ80, A0A0H0VQN0, A0A0H0WTS7, C0QXB9	Unchar C0QXB9	BRAHW (ATCC 49526 / WA1)	496			0	0	SpII	12.3	12.5	17-18	Unknown	--	N	0.2	22	0.4	22	0.9	14	0.7	0.5	N	0.6	noTM	POSSIBLE	17
C0QXC6	0	12	0	0	0	0	12	0	12	0	1	0	0	0	0	0	1	0	1	C0QXC6_BRAHW	BHWA1_00284	A0A0H0TVR8, A0A0H0VDS0, C0QXC6	Unchar C0QXC6	BRAHW (ATCC 49526 / WA1)	234			0	0					Cytoplasmic	8.96	N	0.1	20	0.1	20	0.1	10	0.1	0.1	N	0.6	noTM	NOT	-100
A9Q1Z7	0	0	0	0	129	23	0	152	152	0	0	0	0	1	1	0	1	1	2	A9Q1Z7_BRAPL	pgm	A9Q1Z7, D8IDC6, K0JLP7	Pgm (Fragment)	BRAPL	563			0	catalytic;ion binding					Cytoplasmic	9.97	N	0.1	51	0.1	11	0.1	1	0.1	0.1	N	0.6	noTM	NOT	-100
J9UTB2	0	0	0	0	109	43	0	152	152	0	0	0	0	1	1	0	1	1	2	J9UTB2_BRAPL	syl	J9UTB2, K0JLF3	Leucine--tRNA ligase	BRAPL	853		ATP + L-leucine + tRNA(Leu) = AMP + diphosphate + L-leucyl-tRNA(Leu).	cytoplasm	binding;catalytic;hydrolase					Cytoplasmic	9.97	N	0.1	58	0.1	14	0.2	9	0.1	0.1	N	0.6	noTM	NOT	-100
C0QZ10	0	100	51	0	0	0	151	0	151	0	1	1	0	0	0	0	1	1	2	C0QZ10_BRAHW	BHWA1_00602	A0A0H0VXH0, C0QZ10	Thioredoxin reductase	BRAHW (ATCC 49526 / WA1)	323			0	catalytic					Cytoplasmic	9.97	N	0.2	24	0.1	24	0.1	18	0.1	0.1	N	0.6	noTM	NOT	-100
C0QZD0	52	51	48	0	0	0	151	0	151	1	1	1	0	0	0	1	1	1	3	RL20_BRAHW	rplT	A0A0H0V7T1, C0QZD0	50S ribosomal protein L20	BRAHW (ATCC 49526 / WA1)	117	Binds directly to 23S ribosomal RNA and is necessary for the in vitro assembly process of the 50S ribosomal subunit. It is not involved in the protein synthesizing functions of that subunit.		ribosome	structural molecule;binding					Cytoplasmic	9.26	N	0.1	67	0.2	59	0.3	51	0.2	0.2	N	0.6	noTM	NOT	-100
C0QXD6	0	3	0	0	0	0	3	0	3	0	1	0	0	0	0	0	1	0	1	C0QXD6_BRAHW	fabG	A0A0H0TVS8, A0A0H0VDS9, A0A0H0W1Z3, C0QXD6	3-ketoacyl-(Acyl-carrier-protein) reductase	BRAHW (ATCC 49526 / WA1)	242			0	catalytic	CYT	-0.2	2.2	none	Cytoplasmic	9.97	N	0.1	21	0.2	11	0.4	1	0.3	0.2	N	0.6	noTM	NOT	-100
C0R214	0	79	72	0	0	0	151	0	151	0	1	1	0	0	0	0	1	1	2	GATB_BRAHW	gatB	A0A0H0UZ23, C0R214	Aspartyl/glutamyl-tRNA(Asn/Gln) amidotransferase subunit B	BRAHW (ATCC 49526 / WA1)	483	Allows the formation of correctly charged Asn-tRNA(Asn) or Gln-tRNA(Gln) through the transamidation of misacylated Asp-tRNA(Asn) or Glu-tRNA(Gln) in organisms which lack either or both of asparaginyl-tRNA or glutaminyl-tRNA synthetases. The reaction takes place in the presence of glutamine and ATP through an activated phospho-Asp-tRNA(Asn) or phospho-Glu-tRNA(Gln).	ATP + L-aspartyl-tRNA(Asn) + L-glutamine = ADP + phosphate + L-asparaginyl-tRNA(Asn) + L-glutamate.	0	binding;catalytic					Cytoplasmic	8.96	N	0.1	44	0.2	34	0.2	29	0.1	0.2	N	0.6	noTM	NOT	24
C0QXE2	0	2	0	0	0	0	2	0	2	0	1	0	0	0	0	0	1	0	1	C0QXE2_BRAHW	BHWA1_00300	A0A0H0VI16, A0A0H0W1Z7, A0A0H0XGW2, C0QXE2	Metal-dependent hydrolase	BRAHW (ATCC 49526 / WA1)	252			0	hydrolase					Cytoplasmic	9.97	N	0.1	27	0.1	33	0.3	25	0.1	0.1	N	0.6	noTM	NOT	18
C0QXE5	2	6	0	0	0	0	8	0	8	1	1	0	0	0	0	1	1	0	2	C0QXE5_BRAHW	arp	A0A0H0U8M2, A0A0H0UTI5, A0A0H0VE57, A0A0H0W7F2, A0A0H0WSW7, A0A0H0XHQ0, A0A0H0XHS0, C0QXE5	Ankyrin repeat-containing protein	BRAHW (ATCC 49526 / WA1)	541			0	0					Unknown	--	N	0.1	20	0.1	46	0.1	43	0.1	0.1	N	0.6	noTM	NOT	-100
D8I9T4	0	0	0	0	83	68	0	151	151	0	0	0	0	1	1	0	1	1	2	D8I9T4_BRAP9	BP951000_0042	D8I9T4	Unchar D8I9T4	BRAPL (ATCC BAA-1826 / 95/1000)	344			0	0					Cytoplasmic	8.96	N	0.1	52	0.1	60	0.1	50	0.1	0.1	N	0.6	noTM	NOT	-100
C0QXE8	0	0	5	0	0	0	5	0	5	0	0	1	0	0	0	0	0	1	1	C0QXE8_BRAHW	BHWA1_00306	A0A0H0VJH8, C0QXE8	GGDEF domain protein	BRAHW (ATCC 49526 / WA1)	331			0	0					Cytoplasmic	9.97	N	0.2	31	0.1	31	0.2	29	0.1	0.1	N	0.6	noTM	NOT	-100
D8IDP5	0	0	0	1	104	46	0	151	151	0	0	0	0	1	1	0	1	1	2	D8IDP5_BRAP9	murA	D8IDP5, J9UFG0, K0JEZ0	UDP-N-acetylglucosamine 1-carboxyvinyltransferase	BRAPL (ATCC BAA-1826 / 95/1000)	425	Cell wall formation. Adds enolpyruvyl to UDP-N-acetylglucosamine.	Phosphoenolpyruvate + UDP-N-acetyl-alpha-D-glucosamine = phosphate + UDP-N-acetyl-3-O-(1-carboxyvinyl)-alpha-D-glucosamine.	cytoplasm	transferase					Cytoplasmic	9.97	N	0.1	42	0.2	25	0.5	30	0.3	0.2	N	0.6	noTM	NOT	-100
A0A0H0TZ65	0	63	87	0	0	0	150	0	150	0	1	1	0	0	0	0	1	1	2	A0A0H0TZ65_BRAHO	cheB	A0A0H0TZ65	Chemotaxis response regulator protein-glutamate methylesterase	BRAHW	378	Involved in the modulation of the chemotaxis system; catalyzes the demethylation of specific methylglutamate residues introduced into the chemoreceptors (methyl-accepting chemotaxis proteins) by CheR.	Protein L-glutamate O(5)-methyl ester + H(2)O = protein L-glutamate + methanol.	cytoplasm	signal transducer;hydrolase					Cytoplasmic	9.97	N	0.1	43	0.1	43	0.2	1	0.1	0.1	N	0.6	noTM	NOT	-100
C0QXF6	0	0	4	0	0	0	4	0	4	0	0	1	0	0	0	0	0	1	1	C0QXF6_BRAHW	BHWA1_00314	A0A0H0XMP8, C0QXF6	Unchar C0QXF6	BRAHW (ATCC 49526 / WA1)	165			0	0					Unknown	--	N	0.1	22	0.1	22	0.2	1	0.1	0.1	N	0.6	noTM	NOT	-100
D8IFB2	0	0	0	17	33	100	0	150	150	0	0	0	1	1	1	1	1	1	3	D8IFB2_BRAP9	grdB	D8IFB2, J9TT51, J9USP5, K0JH60, K0JJC6	Glycine/sarcosine/betaine reductase selenoprotein B, GrdB	BRAPL (ATCC BAA-1826 / 95/1000)	432			macromolecular	catalytic					Cytoplasmic	9.97	N	0.1	52	0.1	11	0.2	1	0.1	0.1	N	0.6	noTM	NOT	-100
C0QXG9	0	0	0	0	0	0	0	0	0	0	0	0	0	0	0	0	0	0	0	C0QXG9_BRAHW	hflX	A0A0H0UDG1, A0A0H0V232, A0A0H0WJU2, A0A0H0WTN8, A0A0H0XIS5, C0QXG9	GTPase HflX	BRAHW (ATCC 49526 / WA1)	370	GTPase that associates with the 50S ribosomal subunit and may have a role during protein synthesis or ribosome biogenesis.		cytoplasm	binding;ion binding;hydrolase					Cytoplasmic	8.96	N	0.1	24	0.1	24	0.2	23	0.1	0.1	N	0.6	noTM	NOT	-100
C0QXH1	0	0	3	0	0	0	3	0	3	0	0	1	0	0	0	0	0	1	1	C0QXH1_BRAHW	BHWA1_00329	A0A0H0U7P7, C0QXH1	Oligopeptide/dipeptide ABC transporter, ATP-binding protein, C-terminal	BRAHW (ATCC 49526 / WA1)	330			0	binding;hydrolase					CytoplasmicMembrane	7.88	N	0.1	35	0.1	35	0.1	9	0.1	0.1	N	0.6	noTM	NOT	-100
A0A0H0UMC3	0	33	114	0	0	0	147	0	147	0	1	1	0	0	0	0	1	1	2	A0A0H0UMC3_BRAHO	htpG	A0A0H0UMC3, A0A0H0UQB4, A0A0H0XBV0, A0A0H0XC85	Chaperone protein HtpG	BRAHW	639	Molecular chaperone. Has ATPase activity.		cytoplasm	binding					Cytoplasmic	9.97	N	0.1	43	0.1	43	0.1	38	0.1	0.1	N	0.6	noTM	NOT	-100
C0R1A3	0	26	41	0	0	0	67	0	67	0	1	1	0	0	0	0	1	1	2	C0R1A3_BRAHW	motA	A0A0H0U3H6, A0A0H0UL59, A0A0H0VVJ9, C0R1A3	Flagellar Motor Protein	BRAHW (ATCC 49526 / WA1)	263			membrane	transporter	TMH	4.5	4.7	none	CytoplasmicMembrane	10.00	N	0.2	51	0.1	51	0.2	1	0.1	0.1	N	0.5	TM	NOT	-100
C0QXH9	0	1	0	0	0	0	1	0	1	0	1	0	0	0	0	0	1	0	1	MNME_BRAHW	mnmE	A0A0H0U9B7, A0A0H0UDF1, A0A0H0V241, A0A0H0XIR5, C0QXH9	tRNA modification GTPase MnmE	BRAHW (ATCC 49526 / WA1)	464	Exhibits a very high intrinsic GTPase hydrolysis rate. Involved in the addition of a carboxymethylaminomethyl (cmnm) group at the wobble position (U34) of certain tRNAs, forming tRNA-cmnm(5)s(2)U34.		cytoplasm	binding;ion binding;hydrolase					Cytoplasmic	9.12	N	0.4	24	0.2	24	0.4	32	0.1	0.2	N	0.6	noTM	NOT	-100
C0QXI1	0	1	0	0	0	0	1	0	1	0	1	0	0	0	0	0	1	0	1	C0QXI1_BRAHW	BHWA1_02393	A0A0H0ULH9, A0A0H0VQI6, A0A0H0WGJ7, C0QXI1	Putative effector-binding domain containing protein	BRAHW (ATCC 49526 / WA1)	157			0	0					Unknown	--	N	0.1	41	0.1	23	0.1	13	0.1	0.1	N	0.6	noTM	NOT	-100
C0QYC8	0	134	12	0	0	0	146	0	146	0	1	1	0	0	0	0	1	1	2	C0QYC8_BRAHW	hsp90	A0A0H0TWY9, A0A0H0UMC3, A0A0H0UQB4, A0A0H0XBV0, A0A0H0XC85, C0QYC8	Chaperone protein HtpG	BRAHW (ATCC 49526 / WA1)	639	Molecular chaperone. Has ATPase activity.		cytoplasm	binding					Cytoplasmic	9.97	N	0.1	43	0.1	43	0.1	38	0.1	0.1	N	0.6	noTM	NOT	-100
C0R199	0	100	46	0	0	0	146	0	146	0	1	1	0	0	0	0	1	1	2	C0R199_BRAHW	BHWA1_01413	A0A0H0UR82, C0R199	Phosphocarrier protein	BRAHW (ATCC 49526 / WA1)	93			cytoplasm	transferase					Cytoplasmic	9.26	N	0.1	22	0.1	22	0.1	45	0.1	0.1	N	0.6	noTM	NOT	-100
D8IC92	0	0	0	0	101	45	0	146	146	0	0	0	0	1	1	0	1	1	2	D8IC92_BRAP9	BP951000_0767	D8IC92, J9URI8, K0JKP1	Unchar D8IC92	BRAPL (ATCC BAA-1826 / 95/1000)	497			intracellular	catalytic					Cytoplasmic	8.96	N	0.1	45	0.1	11	0.2	3	0.1	0.1	N	0.6	noTM	NOT	-100
D8IFU9	0	0	0	0	12	134	0	146	146	0	0	0	0	1	1	0	1	1	2	D8IFU9_BRAP9	BP951000_2044	D8IFU9, J9UPJ9, K0JJZ3	AMP-dependent synthetase and ligase	BRAPL (ATCC BAA-1826 / 95/1000)	628			0	catalytic					Cytoplasmic	9.97	N	0.1	55	0.1	37	0.1	30	0.1	0.1	N	0.6	noTM	NOT	-100
D8ICE8	0	0	0	62	12	70	0	144	144	0	0	0	1	1	1	1	1	1	3	D8ICE8_BRAP9	rplM	D8ICE8, J9URB4, K0JML3	50S ribosomal protein L13	BRAPL (ATCC BAA-1826 / 95/1000)	151	This protein is one of the early assembly proteins of the 50S ribosomal subunit, although it is not seen to bind rRNA by itself. It is important during the early stages of 50S assembly.		ribosome	structural molecule					Cytoplasmic	9.26	N	0.1	55	0.1	55	0.1	40	0.1	0.1	N	0.6	noTM	NOT	-100
C0QXJ5	2	0	0	0	0	0	2	0	2	1	0	0	0	0	0	1	0	0	1	C0QXJ5_BRAHW	carA	A0A0H0UGA1, C0QXJ5	Carbamoyl-phosphate synthase small chain	BRAHW (ATCC 49526 / WA1)	361		2 ATP + L-glutamine + HCO(3)(-) + H(2)O = 2 ADP + phosphate + L-glutamate + carbamoyl phosphate.	0	binding;catalytic					Cytoplasmic	9.97	N	0.1	20	0.1	20	0.1	48	0.1	0.1	N	0.6	noTM	NOT	-100
J9U957	0	0	0	103	19	22	0	144	144	0	0	0	1	1	1	1	1	1	3	J9U957_BRAPL	B2904_orf3	D8IDJ0, J9U957, K0JHE6	Anti-sigma-28 factor FlgM family protein	BRAPL	98			0	0					Unknown	--	N	0.1	21	0.1	67	0.1	60	0.1	0.1	N	0.6	noTM	NOT	-100
C0QXK0	0	4	0	0	0	0	4	0	4	0	1	0	0	0	0	0	1	0	1	C0QXK0_BRAHW	lacZ	A0A0H0TTG4, A0A0H0U707, A0A0H0UGA5, A0A0H0UK94, A0A0H0UQK2, A0A0H0VBE1, A0A0H0W874, A0A0H0WGL5, A0A0H0XGR6, C0QXK0	Beta-D-galactosidase	BRAHW (ATCC 49526 / WA1)	741			0	hydrolase					Cytoplasmic	8.96	N	0.1	47	0.1	11	0.2	1	0.1	0.1	N	0.6	noTM	NOT	-100
C0QXK2	0	3	0	0	0	0	3	0	3	0	1	0	0	0	0	0	1	0	1	C0QXK2_BRAHW	BHWA1_02414	A0A0H0TRH5, A0A0H0V904, A0A0H0VNK4, A0A0H0W1E4, A0A0H0X414, A0A0H0XF16, C0QXK2	Ankyrin repeat-containing protein	BRAHW (ATCC 49526 / WA1)	357			0	0	SpI	4.5	4.7	19-20	Cytoplasmic	8.96	N	0.8	20	0.8	20	0.9	14	0.8	0.8	Y	0.6	noTM	NOT	-100
C0QZL8	7	64	72	0	0	0	143	0	143	0	1	1	0	0	0	0	1	1	2	C0QZL8_BRAHW	nifU	A0A0H0UW95, C0QZL8	Nitrogen fixation protein NifU	BRAHW (ATCC 49526 / WA1)	277	May be involved in the formation or repair of [Fe-S] clusters present in iron-sulfur proteins.		0	binding;ion binding					Cytoplasmic	9.97	N	0.1	48	0.1	12	0.1	3	0.1	0.1	N	0.6	noTM	NOT	34
C0R1V9	0	0	33	0	0	0	33	0	33	0	0	1	0	0	0	0	0	1	1	C0R1V9_BRAHW	mcpA	A0A0H0U3I5, A0A0H0UU80, A0A0H0W3X0, C0R1V9	Methyl-accepting chemotaxis protein McpA	BRAHW (ATCC 49526 / WA1)	591			membrane	signal transducer					CytoplasmicMembrane	9.82	N	0.1	20	0.1	20	0.4	7	0.2	0.2	N	0.6	noTM	NOT	-100
C0QXL1	0	3	0	0	0	0	3	0	3	0	1	0	0	0	0	0	1	0	1	C0QXL1_BRAHW	pheA	A0A0H0UGB3, A0A0H0UK84, A0A0H0UQL2, A0A0H0UVC0, A0A0H0VYP9, A0A0H0W865, A0A0H0WAE0, A0A0H0XGS5, C0QXL1	Prephenate dehydratase	BRAHW (ATCC 49526 / WA1)	375			cytoplasm	catalytic					Cytoplasmic	9.97	N	0.1	70	0.1	63	0.1	20	0.1	0.1	N	0.6	noTM	NOT	-100
D8ICX0	0	0	0	0	29	114	0	143	143	0	0	0	0	1	1	0	1	1	2	D8ICX0_BRAP9	rpsD	D8ICX0, J9URT5, K0JL26	30S ribosomal protein S4	BRAPL (ATCC BAA-1826 / 95/1000)	208	With S5 and S12 plays an important role in translational accuracy.		ribosome	structural molecule;binding					Cytoplasmic	9.97	N	0.1	32	0.2	19	0.3	12	0.2	0.2	N	0.6	noTM	NOT	30
A0A0H0TPR0	0	61	80	0	0	0	141	0	141	0	1	1	0	0	0	0	1	1	2	A0A0H0TPR0_BRAHO	SU45_13600	A0A0H0TPR0, A0A0H0USJ3, A0A0H0WUQ9	UDP-glucose 6-dehydrogenase	BRAHW	435			0	binding;catalytic					Unknown	--	N	0.3	21	0.3	21	0.7	19	0.4	0.4	N	0.6	noTM	PROBABLE	17
A0A0H0UUY7	0	92	49	0	0	0	141	0	141	0	1	1	0	0	0	0	1	1	2	A0A0H0UUY7_BRAHO	SZ49_10000	A0A0H0UUY7	Aminotransferase	BRAHW	371			0	transferase					Cytoplasmic	9.97	N	0.1	34	0.1	20	0.1	67	0.1	0.1	N	0.5	TM	NOT	-100
C0QVK5	39	32	70	0	0	0	141	0	141	1	1	1	0	0	0	1	1	1	3	C0QVK5_BRAHW	ffh	A0A0H0U0R8, A0A0H0U7N3, A0A0H0W6S3, C0QVK5	Signal recognition particle GTPase	BRAHW (ATCC 49526 / WA1)	451			chromosome	binding;hydrolase					CytoplasmicMembrane	7.88	N	0.1	48	0.1	48	0.1	47	0.1	0.1	N	0.6	noTM	NOT	-100
C0QW17	21	48	72	0	0	0	141	0	141	1	1	1	0	0	0	1	1	1	3	C0QW17_BRAHW	rpsM	A0A0H0UH89, A0A0H0X317, C0QW17	30S ribosomal protein S13	BRAHW (ATCC 49526 / WA1)	125	Located at the top of the head of the 30S subunit, it contacts several helices of the 16S rRNA. In the 70S ribosome it contacts the 23S rRNA (bridge B1a) and protein L5 of the 50S subunit (bridge B1b), connecting the 2 subunits; these bridges are implicated in subunit movement. Contacts the tRNAs in the A and P-sites.		ribosome	structural molecule;binding					Cytoplasmic	9.97	N	0.2	27	0.1	27	0.2	26	0.1	0.1	N	0.6	noTM	NOT	-100
C0QXM4	0	2	0	0	0	0	2	0	2	0	1	0	0	0	0	0	1	0	1	C0QXM4_BRAHW	abgB	A0A0H0U5I5, A0A0H0UMG5, A0A0H0UNE3, A0A0H0V0I3, A0A0H0W271, A0A0H0WHE1, A0A0H0XF36, C0QXM4	Metal-dependent amidase/aminoacylase/carboxypeptidase	BRAHW (ATCC 49526 / WA1)	408			0	hydrolase					Cytoplasmic	8.96	N	0.1	33	0.1	43	0.1	32	0.1	0.1	N	0.6	noTM	NOT	-100
C0QXM7	0	23	1	0	0	0	24	0	24	0	1	0	0	0	0	0	1	0	1	C0QXM7_BRAHW	BHWA1_02439	A0A0H0UAC6, A0A0H0UGC4, C0QXM7	Unchar C0QXM7	BRAHW (ATCC 49526 / WA1)	131			0	0					Unknown	--	N	0.1	25	0.2	18	0.4	9	0.2	0.2	N	0.6	noTM	NOT	-100
C0QXM8	0	2	0	0	0	0	2	0	2	0	1	0	0	0	0	0	1	0	1	C0QXM8_BRAHW	BHWA1_02440	A0A0H0UPL7, C0QXM8	Unchar C0QXM8	BRAHW (ATCC 49526 / WA1)	79			0	0					Unknown	--	N	0.2	37	0.1	37	0.1	12	0.1	0.1	N	0.6	noTM	NOT	-100
C0QXM9	2	0	8	0	0	0	10	0	10	1	0	1	0	0	0	1	0	1	2	C0QXM9_BRAHW	arp	A0A0H0X5J4, C0QXM9	Ankyrin repeat-containing protein	BRAHW (ATCC 49526 / WA1)	137			0	0					Cytoplasmic	8.96	N	0.1	36	0.1	11	0.2	1	0.1	0.1	N	0.6	noTM	NOT	19
D8IA78	0	0	0	0	0	33	0	33	33	0	0	0	0	0	1	0	0	1	1	D8IA78_BRAP9	BP951000_2235	D8IA78, J9ULA7, K0JIN2	Unchar D8IA78	BRAPL (ATCC BAA-1826 / 95/1000)	282			membrane	0	SpI	0.4	0.6	31-32	Unknown	--	N	0.2	25	0.2	11	0.3	4	0.3	0.2	N	0.5	TM	NOT	-100
C0QXN1	2	0	10	0	0	0	12	0	12	1	0	1	0	0	0	1	0	1	2	C0QXN1_BRAHW	dhaL	A0A0H0TW49, A0A0H0UHI8, A0A0H0UU46, A0A0H0WGL2, C0QXN1	Dihydroxyacetone kinase, L subunit	BRAHW (ATCC 49526 / WA1)	215			0	transferase					Unknown	--	N	0.2	18	0.1	18	0.2	9	0.1	0.1	N	0.6	noTM	NOT	-100
C0QXN2	0	9	0	0	0	0	9	0	9	0	1	0	0	0	0	0	1	0	1	C0QXN2_BRAHW	dhaK	A0A0H0UGD0, A0A0H0VBH3, A0A0H0WAH6, A0A0H0XGU1, C0QXN2	Dihydroxyacetone kinase, DhaK subunit	BRAHW (ATCC 49526 / WA1)	335			0	transferase					Cytoplasmic	8.96	N	0.2	65	0.1	65	0.2	39	0.1	0.1	N	0.6	noTM	NOT	-100
C0QYY6	0	99	42	0	0	0	141	0	141	0	1	1	0	0	0	0	1	1	2	C0QYY6_BRAHW	aroF	A0A0H0VX31, C0QYY6	3-deoxy-7-phosphoheptulonate synthase	BRAHW (ATCC 49526 / WA1)	347			0	transferase;catalytic					Cytoplasmic	9.97	N	0.1	10	0.1	16	0.2	9	0.1	0.1	N	0.6	noTM	NOT	-100
C0QXN4	0	0	1	0	0	0	1	0	1	0	0	1	0	0	0	0	0	1	1	C0QXN4_BRAHW	ccmA	A0A0H0TRF3, A0A0H0UMF7, C0QXN4	ABC-type multidrug transport system, ATPase component	BRAHW (ATCC 49526 / WA1)	331			0	binding;hydrolase					Cytoplasmic	9.12	N	0.1	61	0.1	61	0.2	53	0.1	0.1	N	0.6	noTM	NOT	-100
C0QXP3	0	0	1	0	0	0	1	0	1	0	0	1	0	0	0	0	0	1	1	C0QXP3_BRAHW	BHWA1_02455	A0A0H0UH50, A0A0H0ULB6, A0A0H0UV37, A0A0H0VAU2, A0A0H0VYM4, A0A0H0XGV3, C0QXP3	Unchar C0QXP3	BRAHW (ATCC 49526 / WA1)	269			0	0	SpII	13.6	6.4	18-19	Unknown	--	N	0.5	19	0.7	19	1	11	0.9	0.8	Y	0.6	noTM	PROBABLE	18
D8ICX2	0	0	0	19	22	100	0	141	141	0	0	0	1	1	1	1	1	1	3	D8ICX2_BRAP9	rpsM	D8ICX2, J9UBF0, K0JL74	30S ribosomal protein S13	BRAPL (ATCC BAA-1826 / 95/1000)	129	Located at the top of the head of the 30S subunit, it contacts several helices of the 16S rRNA. In the 70S ribosome it contacts the 23S rRNA (bridge B1a) and protein L5 of the 50S subunit (bridge B1b), connecting the 2 subunits; these bridges are implicated in subunit movement. Contacts the tRNAs in the A and P-sites.		ribosome	structural molecule;binding					Cytoplasmic	9.97	N	0.2	31	0.1	31	0.2	2	0.1	0.1	N	0.6	noTM	NOT	-100
C0QYF3	0	26	114	0	0	0	140	0	140	0	1	1	0	0	0	0	1	1	2	C0QYF3_BRAHW	tar	A0A0H0UQX7, C0QYF3	Methyl-accepting chemotaxis protein	BRAHW (ATCC 49526 / WA1)	964			membrane	signal transducer	SpI	6.3	0.4	25-26	CytoplasmicMembrane	7.88	N	0.2	26	0.2	26	0.4	2	0.3	0.2	N	0.5	TM	NOT	-100
C0R183	0	51	89	0	0	0	140	0	140	0	1	1	0	0	0	0	1	1	2	C0R183_BRAHW	BHWA1_01395	A0A0H0TLQ1, A0A0H0TM87, A0A0H0U6M9, A0A0H0UA87, A0A0H0UGV8, A0A0H0UIU1, A0A0H0UIY6, A0A0H0UK31, A0A0H0UKH3, A0A0H0URC8, A0A0H0UTN3, A0A0H0UXT0, A0A0H0UXY5, A0A0H0V1W7, A0A0H0V6Z5, A0A0H0V803, A0A0H0VCS5, A0A0H0VG57, A0A0H0VGL3, A0A0H0VKW5, A0A0H0VL75, A0A0H0VNF6, A0A0H0VQS2, A0A0H0VQX5, A0A0H0VZD3, A0A0H0W6U6, A0A0H0W778, A0A0H0WUY3, A0A0H0WVV0, A0A0H0WWY2, A0A0H0WX36, A0A0H0WZI2, A0A0H0X2J3, A0A…	Unchar C0R183	BRAHW (ATCC 49526 / WA1)	2960			0	0					Unknown	--	N	0.1	42	0.1	60	0.1	55	0.1	0.1	N	0.6	noTM	NOT	-100
C0QV75	0	78	61	0	0	0	139	0	139	0	1	1	0	0	0	0	1	1	2	C0QV75_BRAHW	BHWA1_01913	A0A0H0UY73, A0A0H0VK90, A0A0H0WJ03, C0QV75	Unchar C0QV75	BRAHW (ATCC 49526 / WA1)	265			0	0					Unknown	--	N	0.1	26	0.1	14	0.2	6	0.1	0.1	N	0.6	noTM	NOT	-100
C0QXQ4	19	1	7	0	0	0	27	0	27	1	0	1	0	0	0	1	0	1	2	C0QXQ4_BRAHW	BHWA1_02466	A0A0H0U5L7, A0A0H0UPN6, A0A0H0UW55, C0QXQ4	Unchar C0QXQ4	BRAHW (ATCC 49526 / WA1)	173			0	binding	SpI	14.6	11.2	21-22	Unknown	--	N	0.7	22	0.7	22	0.8	19	0.6	0.7	Y	0.5	TM	NOT	18
C0QXQ5	2	0	0	0	0	0	2	0	2	1	0	0	0	0	0	1	0	0	1	C0QXQ5_BRAHW	BHWA1_02467	A0A0H0URJ2, A0A0H0XF67, C0QXQ5	Unchar C0QXQ5	BRAHW (ATCC 49526 / WA1)	92			0	0	SpI	4.8	5	21-22	Unknown	--	N	0.2	20	0.3	20	0.5	2	0.4	0.3	N	0.5	TM	NOT	-100
C0QXQ6	43	1	3	0	0	0	47	0	47	1	0	1	0	0	0	1	0	1	2	C0QXQ6_BRAHW	BHWA1_02468	A0A0H0U4W8, A0A0H0UUH9, C0QXQ6	Periplasmic ATP/GTP-binding protein	BRAHW (ATCC 49526 / WA1)	313			0	0	SpII	20.1	9.4	18-19	Unknown	--	N	0.4	26	0.5	24	1	15	0.9	0.7	Y	0.6	noTM	PROBABLE	18
A0A0H0XDT2	0	24	42	0	0	0	66	0	66	0	1	1	0	0	0	0	1	1	2	A0A0H0XDT2_BRAHO	SZ44_05160	A0A0H0XDT2	Chemotaxis protein	BRAHW	644			membrane	signal transducer	TMH	0.9	1.1	none	CytoplasmicMembrane	10.00	N	0.1	26	0.1	12	0.3	10	0.2	0.2	N	0.5	TM	NOT	-100
C0QWS5	0	79	60	0	0	0	139	0	139	0	1	1	0	0	0	0	1	1	2	C0QWS5_BRAHW	BHWA1_02272	A0A0H0W2E7, C0QWS5	Unchar C0QWS5	BRAHW (ATCC 49526 / WA1)	113			0	0					Cytoplasmic	8.96	N	0.1	61	0.1	42	0.1	34	0.1	0.1	N	0.6	noTM	NOT	-100
C0QX46	0	3	60	0	0	0	63	0	63	0	0	1	0	0	0	0	0	1	1	C0QX46_BRAHW	BHWA1_00204	A0A0H0TIU3, A0A0H0TL10, A0A0H0TM52, A0A0H0TMT0, A0A0H0TPU0, A0A0H0TQ73, A0A0H0TSJ6, A0A0H0TXC9, A0A0H0U3J8, A0A0H0U443, A0A0H0U4G9, A0A0H0U5H4, A0A0H0UAM1, A0A0H0UE97, A0A0H0UQW4, A0A0H0UVE8, A0A0H0UWJ1, A0A0H0UYT6, A0A0H0UZM2, A0A0H0UZP9, A0A0H0VCT8, A0A0H0VER7, A0A0H0VEZ9, A0A0H0VG10, A0A0H0VI00, A0A0H0VN22, A0A0H0VQU1, A0A0H0VU93, A0A0H0W946, A0A0H0WBT1, A0A0H0WQF8, A0A0H0WS92, A0A0H0WUE1, A0A…	Methyl-accepting chemotaxis protein	BRAHW (ATCC 49526 / WA1)	888			membrane	signal transducer	TMH	2.4	2.6	none	CytoplasmicMembrane	9.96	N	0.1	43	0.1	70	0.1	69	0	0.1	N	0.5	TM	NOT	-100
D8ICX5	0	0	0	15	12	112	0	139	139	0	0	0	1	1	1	1	1	1	3	D8ICX5_BRAP9	rplO	D8ICX5, J9TRC5, K0JHS8	50S ribosomal protein L15	BRAPL (ATCC BAA-1826 / 95/1000)	159	Binds to the 23S rRNA.		ribosome	structural molecule;binding					Cytoplasmic	9.97	N	0.1	3	0.1	13	0.2	2	0.1	0.1	N	0.6	noTM	NOT	31
D8IEJ7	0	0	0	37	40	62	0	139	139	0	0	0	1	1	1	1	1	1	3	D8IEJ7_BRAP9	lpxM	D8IEJ7, J9UXS9, K0JGH6	UDP-3-O-acylglucosamine N-acyltransferase	BRAPL (ATCC BAA-1826 / 95/1000)	346	Catalyzes the N-acylation of UDP-3-O-acylglucosamine using 3-hydroxyacyl-ACP as the acyl donor. Is involved in the biosynthesis of lipid A, a phosphorylated glycolipid that anchors the lipopolysaccharide to the outer membrane of the cell.	(3R)-3-hydroxyacyl-[acyl-carrier-protein] + UDP-3-O-acyl-alpha-D-glucosamine = UDP-2,3-diacyl-alpha-D-glucosamine + [acyl-carrier-protein].	0	transferase					Cytoplasmic	9.97	N	0.1	41	0.1	48	0.1	1	0.1	0.1	N	0.6	noTM	NOT	-100
D8IFC4	0	0	0	1	76	62	0	139	139	0	0	0	0	1	1	0	1	1	2	D8IFC4_BRAP9	BP951000_1868	D8IFC4, J9UIX3, K0JH70	Unchar D8IFC4	BRAPL (ATCC BAA-1826 / 95/1000)	280			0	0					Cytoplasmic	8.96	N	0.1	45	0.1	45	0.2	41	0.1	0.1	N	0.6	noTM	NOT	-100
C0R0B3	2	19	42	0	0	0	63	0	63	0	1	1	0	0	0	0	1	1	2	C0R0B3_BRAHW	cadA	A0A0H0U2W3, A0A0H0UD05, A0A0H0UHA7, A0A0H0UP77, A0A0H0V3N1, A0A0H0VPK2, A0A0H0WSP9, A0A0H0XAU8, C0R0B3	Cadmium-translocating P-type ATPase	BRAHW (ATCC 49526 / WA1)	645			membrane	binding;ion binding;hydrolase	TMH	4.4	4.6	none	CytoplasmicMembrane	10.00	N	0.2	34	0.1	11	0.2	1	0.1	0.1	N	0.5	TM	NOT	-100
C0QXT1	0	4	0	0	0	0	4	0	4	0	1	0	0	0	0	0	1	0	1	C0QXT1_BRAHW	BHWA1_02493	A0A0H0U4U4, C0QXT1	Unchar C0QXT1	BRAHW (ATCC 49526 / WA1)	484			0	0					Cytoplasmic	8.96	N	0.1	49	0.1	43	0.1	35	0.1	0.1	N	0.6	noTM	NOT	-100
C0QWT2	0	94	44	0	0	0	138	0	138	0	1	1	0	0	0	0	1	1	2	C0QWT2_BRAHW	cheW	A0A0H0TTS0, A0A0H0WH23, C0QWT2	Putative chemotaxis signal transduction protein	BRAHW (ATCC 49526 / WA1)	132			0	signal transducer					Cytoplasmic	9.97	N	0.1	21	0.1	50	0.1	1	0.1	0.1	N	0.6	noTM	NOT	-100
D8IBC6	0	0	0	0	87	51	0	138	138	0	0	0	0	1	1	0	1	1	2	D8IBC6_BRAP9	ompR	D8IBC6, J9USM0, K0JJT8	Transcriptional regulatory protein	BRAPL (ATCC BAA-1826 / 95/1000)	227			intracellular	binding					Cytoplasmic	9.97	N	0.1	37	0.1	37	0.1	13	0.1	0.1	N	0.6	noTM	NOT	31
C0QXT4	0	0	3	0	0	0	3	0	3	0	0	1	0	0	0	0	0	1	1	C0QXT4_BRAHW	pth	A0A0H0UUF2, A0A0H0VYX6, A0A0H0XM19, C0QXT4	Peptidyl-tRNA hydrolase	BRAHW (ATCC 49526 / WA1)	198			0	hydrolase					Cytoplasmic	9.97	N	0.1	49	0.1	17	0.2	11	0.1	0.1	N	0.6	noTM	NOT	-100
D8IBQ8	0	0	0	0	114	24	0	138	138	0	0	0	0	1	1	0	1	1	2	D8IBQ8_BRAP9	BP951000_0580	D8IBQ8, J9UT33, K0JGN7	YD repeat protein	BRAPL (ATCC BAA-1826 / 95/1000)	683			0	0	SpI	7	7.2	23-24	OuterMembrane	9.49	N	0.7	24	0.6	24	0.6	12	0.5	0.6	Y	0.5	TM	NOT	-100
C0QXT7	0	5	0	0	0	0	5	0	5	0	1	0	0	0	0	0	1	0	1	C0QXT7_BRAHW	BHWA1_02500	A0A0H0U4U9, A0A0H0VYZ7, C0QXT7	Unchar C0QXT7	BRAHW (ATCC 49526 / WA1)	154			0	0					Cytoplasmic	8.96	N	0.1	61	0.1	64	0.1	55	0.1	0.1	N	0.6	noTM	NOT	-100
C0QXT9	0	0	6	0	0	0	6	0	6	0	0	1	0	0	0	0	0	1	1	C0QXT9_BRAHW	hymC	A0A0H0UHN3, A0A0H0WHK1, C0QXT9	[Fe] hydrogenase, large subunit HymC	BRAHW (ATCC 49526 / WA1)	582			0	ion binding;binding;catalytic;electron carrier					Unknown	--	N	0.1	45	0.1	45	0.3	34	0.1	0.1	N	0.6	noTM	NOT	-100
C0QXU0	0	0	3	0	0	0	3	0	3	0	0	1	0	0	0	0	0	1	1	C0QXU0_BRAHW	nuoF	C0QXU0	DH:ubiquinone oxidoreductase, DH-binding (51 kDa) subunit	BRAHW (ATCC 49526 / WA1)	562			0	binding;catalytic;ion binding					Cytoplasmic	9.12	N	0.1	51	0.1	16	0.1	10	0.1	0.1	N	0.6	noTM	NOT	-100
C0QXU2	0	2	0	0	0	0	2	0	2	0	1	0	0	0	0	0	1	0	1	C0QXU2_BRAHW	BHWA1_02505	A0A0H0UMA0, A0A0H0VPN0, A0A0H0WGY2, C0QXU2	Unchar C0QXU2	BRAHW (ATCC 49526 / WA1)	294			0	0					Cytoplasmic	8.96	N	0.1	37	0.1	11	0.1	1	0.1	0.1	N	0.6	noTM	NOT	-100
C0R1R8	0	75	62	0	0	0	137	0	137	0	1	1	0	0	0	0	1	1	2	C0R1R8_BRAHW	fab	A0A0H0WK29, C0R1R8	3-oxoacyl-[acyl-carrier-protein] synthase 3	BRAHW (ATCC 49526 / WA1)	322	Catalyzes the condensation reaction of fatty acid synthesis by the addition to an acyl acceptor of two carbons from malonyl-ACP. Catalyzes the first condensation reaction which initiates fatty acid synthesis and may therefore play a role in governing the total rate of fatty acid production. Possesses both acetoacetyl-ACP synthase and acetyl transacylase activities. Its substrate specificity deter…	Acetyl-CoA + malonyl-[acyl-carrier-protein] = acetoacetyl-[acyl-carrier-protein] + CoA + CO(2).	cytoplasm	transferase					Cytoplasmic	9.26	N	0.1	49	0.1	49	0.2	3	0.1	0.1	N	0.6	noTM	NOT	-100
C0QXU8	0	3	0	0	0	0	3	0	3	0	1	0	0	0	0	0	1	0	1	C0QXU8_BRAHW	tenA	A0A0H0TUX4, A0A0H0UQT5, C0QXU8	Putative transcription activator	BRAHW (ATCC 49526 / WA1)	219			0	0					Cytoplasmic	8.96	N	0.1	57	0.1	18	0.2	9	0.1	0.1	N	0.6	noTM	NOT	-100
C0QXV0	0	3	0	0	0	0	3	0	3	0	1	0	0	0	0	0	1	0	1	C0QXV0_BRAHW	celC	A0A0H0VBN9, C0QXV0	Phosphotransferase system cellobiose-specific component IIA	BRAHW (ATCC 49526 / WA1)	108			0	transferase					Cytoplasmic	9.26	N	0.2	21	0.1	21	0.2	3	0.1	0.1	N	0.6	noTM	NOT	-100
C0QXV4	1	0	0	0	0	0	1	0	1	1	0	0	0	0	0	1	0	0	1	C0QXV4_BRAHW	bglB	A0A0H0ULK1, A0A0H0UW14, A0A0H0V3P8, A0A0H0VZB1, C0QXV4	Transcriptional antiterminator , BglB	BRAHW (ATCC 49526 / WA1)	620		Protein EIIB N(pi)-phospho-L-histidine/cysteine + sugar = protein EIIB + sugar phosphate.	0	transferase					Cytoplasmic	8.96	N	0.2	24	0.2	24	0.3	14	0.2	0.2	N	0.6	noTM	NOT	-100
C0QXV7	0	1	0	0	0	0	1	0	1	0	1	0	0	0	0	0	1	0	1	C0QXV7_BRAHW	BHWA1_02520	A0A0H0UJ12, A0A0H0VIN4, A0A0H0VZS9, C0QXV7	Unchar C0QXV7	BRAHW (ATCC 49526 / WA1)	252			0	0					Cytoplasmic	8.96	N	0.1	28	0.1	11	0.2	2	0.1	0.1	N	0.6	noTM	NOT	-100
C0QXW2	0	22	1	0	0	0	23	0	23	0	1	0	0	0	0	0	1	0	1	C0QXW2_BRAHW	BHWA1_02525	A0A0H0UM90, A0A0H0VHH1, A0A0H0XFG4, C0QXW2	FMN-dependent alpha-hydroxyacid oxidizing enzyme	BRAHW (ATCC 49526 / WA1)	337			0	binding;catalytic					Cytoplasmic	9.97	N	0.1	20	0.1	20	0.2	3	0.1	0.1	N	0.6	noTM	NOT	19
C0QXW5	0	0	1	0	0	0	1	0	1	0	0	1	0	0	0	0	0	1	1	C0QXW5_BRAHW	BHWA1_02528	A0A0H0TJL2, A0A0H0UNU4, A0A0H0UQC8, A0A0H0W276, A0A0H0WHR0, A0A0H0WUS1, C0QXW5	Putative TPR domain-containing protein	BRAHW (ATCC 49526 / WA1)	817			0	0					Unknown	--	N	0.1	46	0.1	46	0.1	37	0.1	0.1	N	0.6	noTM	NOT	-100
C0QXW7	0	1	0	0	0	0	1	0	1	0	1	0	0	0	0	0	1	0	1	C0QXW7_BRAHW	BHWA1_00339	A0A0H0UWV9, A0A0H0VGB8, A0A0H0WYY6, A0A0H0X6V3, C0QXW7	Unchar C0QXW7	BRAHW (ATCC 49526 / WA1)	632			0	0					Cytoplasmic	8.96	N	0.1	35	0.1	35	0.3	31	0.1	0.1	N	0.6	noTM	NOT	-100
C0QXW8	5	0	10	0	0	0	15	0	15	1	0	1	0	0	0	1	0	1	2	C0QXW8_BRAHW	BHWA1_00340	A0A0H0VEE3, A0A0H0WWL1, C0QXW8	Membrane carboxypeptidase	BRAHW (ATCC 49526 / WA1)	800			membrane	binding;hydrolase	SpI	1.3	1.5	44-45	CytoplasmicMembrane	9.82	N	0.2	55	0.1	55	0.1	43	0.1	0.1	N	0.5	TM	NOT	-100
C0QXW9	0	0	1	0	0	0	1	0	1	0	0	1	0	0	0	0	0	1	1	C0QXW9_BRAHW	BHWA1_00341	A0A0H0UA41, A0A0H0VD14, A0A0H0VFA4, A0A0H0VIA9, A0A0H0WQD7, A0A0H0XHN7, C0QXW9	Unchar C0QXW9	BRAHW (ATCC 49526 / WA1)	459			0	0	SpII	19.5	8.7	17-18	OuterMembrane	9.49	N	0.4	24	0.5	24	1	15	0.9	0.7	Y	0.6	noTM	PROBABLE	17
A0A0H0UZA3	0	0	62	0	0	0	62	0	62	0	0	1	0	0	0	0	0	1	1	A0A0H0UZA3_BRAHO	SZ49_07145	A0A0H0UZA3	Chemotaxis protein	BRAHW	961			membrane	signal transducer	TMH	8	8.2	none	CytoplasmicMembrane	10.00	N	0.1	36	0.1	11	0.2	5	0.1	0.1	N	0.5	TM	NOT	-100
C0QXX7	2	0	3	0	0	0	5	0	5	1	0	1	0	0	0	1	0	1	2	C0QXX7_BRAHW	flhF	A0A0H0TY22, A0A0H0U599, A0A0H0U7T4, C0QXX7	Flagellar biosynthesis regulator FlhF	BRAHW (ATCC 49526 / WA1)	679			intracellular	binding					Cytoplasmic	9.12	N	0.1	38	0.1	69	0.1	61	0.1	0.1	N	0.6	noTM	NOT	-100
C0R168	5	6	51	0	0	0	62	0	62	1	1	1	0	0	0	1	1	1	3	C0R168_BRAHW	yajC	A0A0H0VGM5, A0A0H0VZC1, C0R168	Putative preprotein translocase subunit	BRAHW (ATCC 49526 / WA1)	143			membrane	0	TMH	0.1	0.3	none	CytoplasmicMembrane	9.82	N	0.2	14	0.2	14	0.3	1	0.2	0.2	N	0.5	TM	NOT	-100
C0R181	6	10	45	0	0	0	61	0	61	1	1	1	0	0	0	1	1	1	3	C0R181_BRAHW	fliL	A0A0H0U1X3, A0A0H0V047, C0R181	Putative flagellar basal body-associated protein	BRAHW (ATCC 49526 / WA1)	181			other, cell projection;membrane	0	TMH	0.8	1	none	CytoplasmicMembrane	9.82	N	0.1	21	0.1	64	0.1	18	0.1	0.1	N	0.5	TM	NOT	-100
C0QWT4	0	74	61	0	0	0	135	0	135	0	1	1	0	0	0	0	1	1	2	C0QWT4_BRAHW	BHWA1_02281	A0A0H0UKB3, A0A0H0UWP9, A0A0H0W0T6, C0QWT4	PilZ domain containing protein	BRAHW (ATCC 49526 / WA1)	251			0	binding					Unknown	--	N	0.1	25	0.1	25	0.2	7	0.1	0.1	N	0.6	noTM	NOT	-100
C0QXY5	2	0	0	0	0	0	2	0	2	1	0	0	0	0	0	1	0	0	1	C0QXY5_BRAHW	BHWA1_00357	A0A0H0UCN0, C0QXY5	Unchar C0QXY5	BRAHW (ATCC 49526 / WA1)	55			0	electron carrier					Unknown	--	N	0.1	23	0.2	11	0.4	1	0.2	0.2	N	0.6	noTM	NOT	14
D8IC34	0	0	0	0	118	17	0	135	135	0	0	0	0	1	1	0	1	1	2	D8IC34_BRAP9	crt	D8IC34, J9UVZ7, K0JKG2	3-hydroxybutyryl-CoA dehydrogenase	BRAPL (ATCC BAA-1826 / 95/1000)	258			0	catalytic					Cytoplasmic	9.97	N	0.2	64	0.1	64	0.2	6	0.1	0.1	N	0.6	noTM	NOT	-100
C0QXY8	0	0	1	0	0	0	1	0	1	0	0	1	0	0	0	0	0	1	1	C0QXY8_BRAHW	arp	A0A0H0U540, A0A0H0U6Y6, A0A0H0U7L4, A0A0H0UZ59, A0A0H0VF38, A0A0H0VVZ0, C0QXY8	Ankyrin repeat-containing protein	BRAHW (ATCC 49526 / WA1)	385			0	0	SpII	5.3	5.6	17-18	Unknown	--	N	0.1	22	0.2	11	0.8	1	0.5	0.3	N	0.6	noTM	PROBABLE	17
D8IDU3	0	0	0	0	105	30	0	135	135	0	0	0	0	1	1	0	1	1	2	D8IDU3_BRAP9	BP951000_1328	D8IDU3, J9UQP1	Galactokinase	BRAPL (ATCC BAA-1826 / 95/1000)	437			cytoplasm	transferase;binding					Cytoplasmic	8.96	N	0.1	18	0.2	18	0.5	12	0.3	0.2	N	0.6	noTM	NOT	-100
C0QXZ6	0	0	1	0	0	0	1	0	1	0	0	1	0	0	0	0	0	1	1	C0QXZ6_BRAHW	pep	A0A0H0UAS7, A0A0H0VNJ1, C0QXZ6	Peptidase	BRAHW (ATCC 49526 / WA1)	394			0	0					Unknown	--	N	0.2	18	0.3	18	0.5	2	0.4	0.3	N	0.5	TM	NOT	-100
D8IFT4	0	0	0	6	102	27	0	135	135	0	0	0	0	1	1	0	1	1	2	D8IFT4_BRAP9	sgaB	D8IFT4, J9UPM6, K0JJW6	Phosphotransferase system, galactitol-specific IIB component	BRAPL (ATCC BAA-1826 / 95/1000)	100		Protein EIIB N(pi)-phospho-L-histidine/cysteine + sugar = protein EIIB + sugar phosphate.	0	transferase					Unknown	--	N	0.1	18	0.2	18	0.3	1	0.2	0.2	N	0.6	noTM	NOT	-100
C0QY02	0	0	8	0	0	0	8	0	8	0	0	1	0	0	0	0	0	1	1	C0QY02_BRAHW	BHWA1_00375	A0A0H0TY48, A0A0H0U479, A0A0H0U575, A0A0H0UKN7, A0A0H0V9F8, C0QY02	Pyrrolo-quinoline quinone	BRAHW (ATCC 49526 / WA1)	528			0	binding;hydrolase					Cytoplasmic	9.97	N	0.2	49	0.1	49	0.3	1	0.1	0.1	N	0.6	noTM	NOT	-100
A0A0H0TTS0	0	100	34	0	0	0	134	0	134	0	1	1	0	0	0	0	1	1	2	A0A0H0TTS0_BRAHO	SU45_09400	A0A0H0TTS0, A0A0H0WH23	Chemotaxis protein CheW	BRAHW	171			0	signal transducer					Cytoplasmic	9.97	N	0.1	37	0.1	23	0.2	14	0.1	0.1	N	0.6	noTM	NOT	-100
C0QWQ6	28	73	33	0	0	0	134	0	134	1	1	1	0	0	0	1	1	1	3	C0QWQ6_BRAHW	frr	A0A0H0W5Y2, C0QWQ6	Ribosome-recycling factor	BRAHW (ATCC 49526 / WA1)	182	Responsible for the release of ribosomes from messenger RNA at the termination of protein biosynthesis. May increase the efficiency of translation by recycling ribosomes from one round of translation to another.		cytoplasm	0					Cytoplasmic	9.97	N	0.2	32	0.1	32	0.2	2	0.1	0.1	N	0.6	noTM	NOT	-100
D8IER6	0	0	0	1	0	30	0	31	31	0	0	0	0	0	1	0	0	1	1	D8IER6_BRAP9	lepB	D8IER6, J9UXD9, K0JI52	Signal peptidase I	BRAPL (ATCC BAA-1826 / 95/1000)	348		Cleavage of hydrophobic, N-terminal signal or leader sequences from secreted and periplasmic proteins.	membrane	hydrolase					CytoplasmicMembrane	7.88	N	0.1	44	0.1	11	0.1	3	0.1	0.1	N	0.5	TM	NOT	15
C0QZH9	41	53	40	0	0	0	134	0	134	1	1	1	0	0	0	1	1	1	3	C0QZH9_BRAHW	gatC	A0A0H0WW18, C0QZH9	Putative Glu-tRNA(Gln) amidotransferase, C subunit	BRAHW (ATCC 49526 / WA1)	107	Allows the formation of correctly charged Asn-tRNA(Asn) or Gln-tRNA(Gln) through the transamidation of misacylated Asp-tRNA(Asn) or Glu-tRNA(Gln) in organisms which lack either or both of asparaginyl-tRNA or glutaminyl-tRNA synthetases. The reaction takes place in the presence of glutamine and ATP through an activated phospho-Asp-tRNA(Asn) or phospho-Glu-tRNA(Gln) (By similarity).	ATP + L-aspartyl-tRNA(Asn) + L-glutamine = ADP + phosphate + L-asparaginyl-tRNA(Asn) + L-glutamate.	0	transferase					Cytoplasmic	8.96	N	0.1	65	0.1	30	0.1	11	0.1	0.1	N	0.6	noTM	NOT	-100
A0A0H0UL75	0	9	51	0	0	0	60	0	60	0	1	1	0	0	0	0	1	1	2	A0A0H0UL75_BRAHO	SZ47_08715	A0A0H0UL75, A0A0H0V006, A0A0H0W0Y4	Peptidylprolyl isomerase	BRAHW	491			membrane	catalytic	TMH	6.1	3.6	none	Unknown	--	N	0.1	27	0.2	14	0.4	10	0.3	0.2	N	0.5	TM	NOT	-100
C0QY17	0	0	1	0	0	0	1	0	1	0	0	1	0	0	0	0	0	1	1	C0QY17_BRAHW	BHWA1_00393	A0A0H0WIH1, A0A0H0XA87, C0QY17	Unchar C0QY17	BRAHW (ATCC 49526 / WA1)	194			0	0	SpII	8	4	20-21	Unknown	--	N	0.4	23	0.6	23	0.9	20	0.9	0.7	Y	0.6	noTM	PROBABLE	20
C0QY19	0	0	1	0	0	0	1	0	1	0	0	1	0	0	0	0	0	1	1	C0QY19_BRAHW	BHWA1_00395	A0A0H0U5S6, A0A0H0UGC3, A0A0H0UX04, C0QY19	Unchar C0QY19	BRAHW (ATCC 49526 / WA1)	175			0	0					Unknown	--	N	0.1	40	0.2	12	0.4	9	0.3	0.2	N	0.6	noTM	NOT	-100
C0QZI8	2	80	52	0	0	0	134	0	134	0	1	1	0	0	0	0	1	1	2	C0QZI8_BRAHW	BHWA1_00783	A0A0H0X817, C0QZI8	Unchar C0QZI8	BRAHW (ATCC 49526 / WA1)	185			0	0					Unknown	--	N	0.1	58	0.1	24	0.1	44	0.1	0.1	N	0.6	noTM	NOT	-100
C0QY22	1	0	5	0	0	0	6	0	6	1	0	1	0	0	0	1	0	1	2	C0QY22_BRAHW	BHWA1_00398	A0A0H0UKQ9, A0A0H0VC24, C0QY22	ABC transporter related	BRAHW (ATCC 49526 / WA1)	262			0	binding;hydrolase					CytoplasmicMembrane	7.88	N	0.1	62	0.1	15	0.2	6	0.2	0.1	N	0.6	noTM	NOT	-100
C0QY26	0	6	0	0	0	0	6	0	6	0	1	0	0	0	0	0	1	0	1	C0QY26_BRAHW	ptsS	A0A0H0W238, C0QY26	Phosphate ABC transporter, phosphate-binding protein	BRAHW (ATCC 49526 / WA1)	256			0	0	CYT	-0.2	0.1	none	Unknown	--	N	0.1	14	0.2	14	0.6	10	0.4	0.3	N	0.6	noTM	NOT	-100
D8ICD2	0	0	0	13	92	29	0	134	134	0	0	0	1	1	1	1	1	1	3	D8ICD2_BRAP9	BP951000_0807	D8ICD2, J9UK10, K0JM73	Phosphocarrier protein HPr	BRAPL (ATCC BAA-1826 / 95/1000)	88			cytoplasm	transferase					Cytoplasmic	9.26	N	0.1	60	0.1	12	0.2	1	0.1	0.1	N	0.6	noTM	NOT	31
D8ID05	0	0	0	0	39	95	0	134	134	0	0	0	0	1	1	0	1	1	2	D8ID05_BRAP9	BP951000_1037	D8ID05, J9UB61, K0JMV5	Unchar D8ID05	BRAPL (ATCC BAA-1826 / 95/1000)	264			0	0					Unknown	--	N	0.1	26	0.1	14	0.2	6	0.1	0.1	N	0.6	noTM	NOT	-100
J9UHF5	0	0	0	0	43	91	0	134	134	0	0	0	0	1	1	0	1	1	2	J9UHF5_BRAPL	B2904_orf395	D8ICT5, J9UHF5, K0JL39	Cyclic nucleotide-binding protein	BRAPL	830			0	0					Cytoplasmic	8.96	N	0.1	66	0.1	57	0.1	45	0.1	0.1	N	0.6	noTM	NOT	-100
A0A0H0UVX7	0	0	55	0	0	0	55	0	55	0	0	1	0	0	0	0	0	1	1	A0A0H0UVX7_BRAHO	SZ49_09440	A0A0H0UVX7	Chemotaxis protein	BRAHW	613			membrane	signal transducer	TMH	5	4.2	none	CytoplasmicMembrane	10.00	N	0.2	38	0.2	38	0.2	9	0.1	0.1	N	0.5	TM	NOT	-100
C0R059	0	2	49	0	0	0	51	0	51	0	0	1	0	0	0	0	0	1	1	C0R059_BRAHW	mcpB	A0A0H0U0E9, A0A0H0U6L3, A0A0H0UEU6, A0A0H0UJW4, A0A0H0UPQ4, A0A0H0UWK1, A0A0H0UX15, A0A0H0UYS5, A0A0H0V0H5, A0A0H0VD35, A0A0H0VDS7, A0A0H0VRE3, A0A0H0VS22, A0A0H0WA38, A0A0H0WFC3, A0A0H0WRQ5, A0A0H0X8C5, A0A0H0X973, A0A0H0XDS8, A0A0H0XFD6, A0A0H0XHW2, C0R059, C0R060, C0R061, C0R249	Putative methyl-accepting chemotaxis protein B	BRAHW (ATCC 49526 / WA1)	649			membrane	signal transducer	TMH	0.3	0.5	none	CytoplasmicMembrane	10.00	N	0.1	32	0.1	11	0.3	2	0.2	0.2	N	0.5	TM	NOT	-100
C0QY37	0	1	0	0	0	0	1	0	1	0	1	0	0	0	0	0	1	0	1	C0QY37_BRAHW	BHWA1_00413	A0A0H0UKL4, C0QY37	Methyltransferase	BRAHW (ATCC 49526 / WA1)	267			0	transferase					Unknown	--	N	0.1	42	0.1	42	0.1	50	0.1	0.1	N	0.6	noTM	NOT	-100
D8IB69	0	0	0	0	106	27	0	133	133	0	0	0	0	1	1	0	1	1	2	D8IB69_BRAP9	proS	D8IB69, J9UST0, K0JJQ8	Proline--tRNA ligase	BRAPL (ATCC BAA-1826 / 95/1000)	571	Catalyzes the attachment of proline to tRNA(Pro) in a two-step reaction: proline is first activated by ATP to form Pro-AMP and then transferred to the acceptor end of tRNA(Pro). As ProRS can inadvertently accommodate and process non-cognate amino acids such as alanine and cysteine, to avoid such errors it has two additional distinct editing activities against alanine. One activity is designated a…	ATP + L-proline + tRNA(Pro) = AMP + diphosphate + L-prolyl-tRNA(Pro).	cytoplasm	binding;catalytic;hydrolase					Cytoplasmic	10.00	N	0.1	26	0.1	26	0.2	32	0.1	0.1	N	0.6	noTM	NOT	-100
D8IFH6	0	0	0	0	57	76	0	133	133	0	0	0	0	1	1	0	1	1	2	D8IFH6_BRAP9	prsA	D8IFH6, J9TZM4, K0JFD9	Ribose-phosphate pyrophosphokinase	BRAPL (ATCC BAA-1826 / 95/1000)	321	Involved in the biosynthesis of ribose 1,5-bisphosphate. Catalyzes the transfer of pyrophosphoryl group from ATP to ribose-5-phosphate to yield phosphoribosyl diphosphate (PRPP) and AMP.	ATP + D-ribose 5-phosphate = AMP + 5-phospho-alpha-D-ribose 1-diphosphate.	cytoplasm	transferase;binding;ion binding					Cytoplasmic	9.97	N	0.3	24	0.2	24	0.1	14	0.1	0.1	N	0.6	noTM	NOT	-100
C0QY43	0	10	0	0	0	0	10	0	10	0	1	0	0	0	0	0	1	0	1	C0QY43_BRAHW	BHWA1_00419	A0A0H0TW60, A0A0H0UFQ4, A0A0H0UX64, A0A0H0VC43, A0A0H0VH76, A0A0H0WIF0, A0A0H0X327, A0A0H0XDH3, C0QY43	Unchar C0QY43	BRAHW (ATCC 49526 / WA1)	317			0	0					Cytoplasmic	8.96	N	0.1	30	0.1	70	0.1	1	0.1	0.1	N	0.6	noTM	NOT	-100
C0QY45	0	2	0	0	0	0	2	0	2	0	1	0	0	0	0	0	1	0	1	C0QY45_BRAHW	BHWA1_00421	A0A0H0TY90, A0A0H0VBB7, A0A0H0VLA5, A0A0H0WJ52, A0A0H0XDE4, C0QY45	Unchar C0QY45	BRAHW (ATCC 49526 / WA1)	189			0	0					Cytoplasmic	8.96	N	0.1	18	0.1	11	0.2	1	0.1	0.1	N	0.6	noTM	NOT	-100
A0A0H0TMX9	0	61	71	0	0	0	132	0	132	0	1	1	0	0	0	0	1	1	2	A0A0H0TMX9_BRAHO	SR30_03700	A0A0H0TMX9	Aminotransferase	BRAHW	399			0	transferase;binding					Cytoplasmic	9.97	N	0.1	47	0.1	20	0.2	12	0.1	0.1	N	0.6	noTM	NOT	-100
B9USB6	1	14	36	0	0	0	51	0	51	0	1	1	0	0	0	0	1	1	2	B9USB6_BRAHW	mcpB	A0A0H0TRL6, A0A0H0TS22, A0A0H0TZN4, A0A0H0UBC6, A0A0H0UCG4, A0A0H0UE54, A0A0H0UHS9, A0A0H0UTT8, A0A0H0UZS0, A0A0H0VH03, A0A0H0VMM2, A0A0H0VMZ2, A0A0H0WNR2, A0A0H0X185, A0A0H0X957, A0A0H0XC00, B9USB6	Methyl-accepting chemotaxis protein McpB	BRAHW (ATCC 49526 / WA1)	616			membrane	signal transducer	TMH	3.4	3.6	none	CytoplasmicMembrane	9.82	N	0.1	35	0.2	35	0.3	33	0.2	0.2	N	0.5	TM	NOT	-100
C0QYM2	1	41	89	0	0	0	131	0	131	0	1	1	0	0	0	0	1	1	2	C0QYM2_BRAHW	BHWA1_02654	A0A0H0U9J2, A0A0H0UBN6, A0A0H0V8J1, A0A0H0WRW3, C0QYM2	UPF0597 protein BHWA1_02654	BRAHW (ATCC 49526 / WA1)	422			0	0					Cytoplasmic	9.97	N	0.1	33	0.1	33	0.2	2	0.1	0.1	N	0.6	noTM	NOT	22
C0R0P3	101	11	19	0	0	0	131	0	131	1	1	1	0	0	0	1	1	1	3	RL27_BRAHW	rpmA	A0A0H0WAG7, C0R0P3	50S ribosomal protein L27	BRAHW (ATCC 49526 / WA1)	84			ribosome	structural molecule					Cytoplasmic	9.26	N	0.1	48	0.1	48	0.1	8	0.1	0.1	N	0.6	noTM	NOT	-100
C0QYN5	0	6	44	0	0	0	50	0	50	0	1	1	0	0	0	0	1	1	2	C0QYN5_BRAHW	gldG	A0A0H0TZ64, A0A0H0WPV1, A0A0H0XGB1, C0QYN5	ABC-type uncharacterized transport system	BRAHW (ATCC 49526 / WA1)	542			membrane	0	TMH	12.5	5.7	none	CytoplasmicMembrane	9.80	N	0.2	29	0.2	29	0.4	2	0.2	0.2	N	0.5	TM	NOT	-100
C0R061	0	1	28	0	0	0	29	0	29	0	0	1	0	0	0	0	0	1	1	C0R061_BRAHW	mcpB	A0A0H0U0E9, A0A0H0UJW4, A0A0H0UPQ4, A0A0H0UYS5, A0A0H0WRQ5, A0A0H0XFD1, C0R061	Methyl-accepting chemotaxis protein McpB	BRAHW (ATCC 49526 / WA1)	370			membrane	signal transducer					CytoplasmicMembrane	9.82	N	0.1	21	0.1	21	0.1	6	0.1	0.1	N	0.5	TM	NOT	-100
J9UV76	0	0	0	0	65	66	0	131	131	0	0	0	0	1	1	0	1	1	2	J9UV76_BRAPL	B2904_orf1804	J9UV76, K0JHQ9	Putative thioredoxin reductase	BRAPL	320			0	catalytic					Cytoplasmic	9.97	N	0.2	24	0.1	24	0.2	18	0.1	0.1	N	0.6	noTM	NOT	-100
C0QWJ5	2	91	37	0	0	0	130	0	130	0	1	1	0	0	0	0	1	1	2	C0QWJ5_BRAHW	livD	A0A0H0TRG5, A0A0H0UBX2, C0QWJ5	Dihydroxy-acid dehydratase	BRAHW (ATCC 49526 / WA1)	560		2,3-dihydroxy-3-methylbutanoate = 3-methyl-2-oxobutanoate + H(2)O.	0	binding;catalytic;ion binding					Cytoplasmic	9.97	N	0.1	68	0.1	17	0.2	11	0.1	0.1	N	0.6	noTM	NOT	-100
C0R1J9	0	106	24	0	0	0	130	0	130	0	1	1	0	0	0	0	1	1	2	SYC_BRAHW	cysS	A0A0H0TXI9, A0A0H0ULA8, A0A0H0UZ69, C0R1J9	Cysteine--tRNA ligase	BRAHW (ATCC 49526 / WA1)	474		ATP + L-cysteine + tRNA(Cys) = AMP + diphosphate + L-cysteinyl-tRNA(Cys).	cytoplasm	binding;catalytic;ion binding					Cytoplasmic	9.97	N	0.1	39	0.1	39	0.1	37	0.1	0.1	N	0.6	noTM	NOT	29
C0QY72	0	6	0	0	0	0	6	0	6	0	1	0	0	0	0	0	1	0	1	C0QY72_BRAHW	BHWA1_00448	A0A0H0VEB0, C0QY72	PSP1	BRAHW (ATCC 49526 / WA1)	329			0	0					Cytoplasmic	8.96	N	0.1	14	0.1	62	0.1	56	0.1	0.1	N	0.6	noTM	NOT	-100
D8IAC2	0	0	0	2	89	39	0	130	130	0	0	0	0	1	1	0	1	1	2	D8IAC2_BRAP9	kdsA	D8IAC2, J9ULN1, K0JFR6	2-dehydro-3-deoxyphosphooctonate aldolase	BRAPL (ATCC BAA-1826 / 95/1000)	271		Phosphoenolpyruvate + D-arabinose 5-phosphate + H(2)O = 2-dehydro-3-deoxy-D-octonate 8-phosphate + phosphate.	cytoplasm	transferase					Cytoplasmic	9.97	N	0.1	58	0.1	11	0.2	3	0.2	0.1	N	0.6	noTM	NOT	21
C0QY74	0	0	9	0	0	0	9	0	9	0	0	1	0	0	0	0	0	1	1	C0QY74_BRAHW	BHWA1_00450	A0A0H0UTV3, A0A0H0V7L6, A0A0H0VL79, A0A0H0WXA3, A0A0H0XDE2, C0QY74	Aminodeoxychorismate lyase	BRAHW (ATCC 49526 / WA1)	335			0	binding;catalytic	SpI	7.7	6.5	21-22	Unknown	--	N	0.3	24	0.4	24	0.8	3	0.5	0.4	N	0.5	TM	NOT	-100
D8IEB8	0	0	0	0	56	74	0	130	130	0	0	0	0	1	1	0	1	1	2	D8IEB8_BRAP9	clpX	D8IEB8, J9UX75, K0JF33	ATP-dependent Clp protease ATP-binding subunit ClpX	BRAPL (ATCC BAA-1826 / 95/1000)	402	ATP-dependent specificity component of the Clp protease. It directs the protease to specific substrates. Can perform chaperone functions in the absence of ClpP.		0	binding;hydrolase;ion binding					Cytoplasmic	9.97	N	0.1	40	0.1	40	0.2	2	0.1	0.1	N	0.6	noTM	NOT	34
D8IFC0	0	0	0	0	57	73	0	130	130	0	0	0	0	1	1	0	1	1	2	D8IFC0_BRAP9	ychF	D8IFC0, J9URU0, K0JFC8	Ribosome-binding ATPase YchF	BRAPL (ATCC BAA-1826 / 95/1000)	366	ATPase that binds to both the 70S ribosome and the 50S ribosomal subunit in a nucleotide-independent manner.		0	binding;hydrolase					Cytoplasmic	8.96	N	0.2	30	0.2	22	0.4	13	0.3	0.3	N	0.6	noTM	NOT	-100
A0A0H0UEA9	0	101	28	0	0	0	129	0	129	0	1	1	0	0	0	0	1	1	2	A0A0H0UEA9_BRAHO	nusA	A0A0H0UEA9	Transcription termination/antitermination protein NusA	BRAHW	496	Participates in both transcription termination and antitermination.		cytoplasm	transcription factor;binding					Cytoplasmic	9.97	N	0.1	41	0.1	65	0.1	61	0.1	0.1	N	0.6	noTM	NOT	-100
D8IDM8	0	0	0	0	0	29	0	29	29	0	0	0	0	0	1	0	0	1	1	D8IDM8_BRAP9	acrB	D8IDM8, J9UFK2, K0JFV2	Putative acriflavin resistance protein	BRAPL (ATCC BAA-1826 / 95/1000)	1046			membrane	transporter	CYT	-0.2	0.3	none	CytoplasmicMembrane	10.00	N	0.1	56	0.1	13	0.2	4	0.1	0.1	N	0.5	TM	NOT	-100
D8ID52	0	0	0	0	117	12	0	129	129	0	0	0	0	1	1	0	1	1	2	D8ID52_BRAP9	ptsN	D8ID52, J9UAB9, K0JMY5	Putative PTS IIA-like nitrogen-regulatory protein, PtsN	BRAPL (ATCC BAA-1826 / 95/1000)	156			0	transporter					Cytoplasmic	9.97	N	0.1	26	0.1	26	0.1	33	0.1	0.1	N	0.6	noTM	NOT	-100
C0QVH0	0	61	68	0	0	0	129	0	129	0	1	1	0	0	0	0	1	1	2	FABV_BRAHW	fabV	A0A0H0U0P9, A0A0H0ULN6, A0A0H0UX49, A0A0H0XAZ6, C0QVH0	Trans-2-enoyl-CoA reductase [NADH]	BRAHW (ATCC 49526 / WA1)	392	Involved in the fatty acid synthesis (FAS II). Catalyzes the reduction of a carbon-carbon double bond in an enoyl moiety that is covalently linked to a coenzyme A (CoA).	Acyl-CoA + NAD(+) = trans-didehydroacyl-CoA + NADH.	0	binding;catalytic					Cytoplasmic	9.97	N	0.2	63	0.2	11	0.3	1	0.2	0.2	N	0.5	TM	NOT	19
C0QW21	76	7	46	0	0	0	129	0	129	1	1	1	0	0	0	1	1	1	3	C0QW21_BRAHW	rplQ	A0A0H0V2Z8, A0A0H0XDS3, C0QW21	50S ribosomal protein L17	BRAHW (ATCC 49526 / WA1)	128			ribosome	structural molecule					Cytoplasmic	9.26	N	0.1	33	0.2	18	0.7	12	0.5	0.3	N	0.6	noTM	NOT	-100
C0QY92	2	0	0	0	0	0	2	0	2	1	0	0	0	0	0	1	0	0	1	C0QY92_BRAHW	BHWA1_00468	A0A0H0UHQ5, C0QY92	Unchar C0QY92	BRAHW (ATCC 49526 / WA1)	180			0	0					Cytoplasmic	8.96	N	0.1	38	0.1	46	0.2	1	0.1	0.1	N	0.6	noTM	NOT	-100
C0QZA3	20	88	21	0	0	0	129	0	129	1	1	1	0	0	0	1	1	1	3	C0QZA3_BRAHW	rsgA	A0A0H0X2L0, C0QZA3, Q7X3H8	Ferritin	BRAHW (ATCC 49526 / WA1)	180	Iron-storage protein.	4 Fe(2+) + O(2) + 6 H(2)O = 4 (FeO(OH)) + 8 H(+).	cytoplasm	ion binding					Cytoplasmic	9.97	N	0.1	30	0.1	30	0.1	29	0.1	0.1	N	0.6	noTM	NOT	32
C0R0X2	0	6	44	0	0	0	50	0	50	0	1	1	0	0	0	0	1	1	2	C0R0X2_BRAHW	mcpB	A0A0H0TT62, A0A0H0U3I5, A0A0H0U424, A0A0H0U614, A0A0H0UBE3, A0A0H0UG84, A0A0H0UKR8, A0A0H0UPI7, A0A0H0UQQ4, A0A0H0US58, A0A0H0UU80, A0A0H0UUP2, A0A0H0UVX7, A0A0H0V0Q6, A0A0H0VAR5, A0A0H0VGI7, A0A0H0VQG2, A0A0H0VUL6, A0A0H0W1D1, A0A0H0W2M6, A0A0H0W3X0, A0A0H0WFR4, A0A0H0WTT9, A0A0H0WWB1, A0A0H0WZE2, A0A0H0WZY7, A0A0H0X5K4, A0A0H0X773, A0A0H0XP31, C0R0X2, C0R1V9, C0R1Y8, C0R1Y9, C0R2F1	Methyl-accepting chemotaxis protein McpB	BRAHW (ATCC 49526 / WA1)	603			membrane	signal transducer	TMH	0	0.2	none	CytoplasmicMembrane	9.82	N	0.2	35	0.1	35	0.2	1	0.1	0.1	N	0.5	TM	NOT	-100
C0QXB5	0	80	48	0	0	0	128	0	128	0	1	1	0	0	0	0	1	1	2	C0QXB5_BRAHW	BHWA1_00273	A0A0H0TKB1, A0A0H0UU57, C0QXB5	Phosphoenolpyruvate-dependent sugar phosphotransferase system	BRAHW (ATCC 49526 / WA1)	328		Protein EIIB N(pi)-phospho-L-histidine/cysteine + sugar = protein EIIB + sugar phosphate.	membrane	transferase					Cytoplasmic	8.96	N	0.1	27	0.1	11	0.3	2	0.2	0.2	N	0.6	noTM	NOT	-100
C0QW97	0	73	55	0	0	0	128	0	128	0	1	1	0	0	0	0	1	1	2	C0QW97_BRAHW	BHWA1_02227	A0A0H0V9H8, A0A0H0WG72, C0QW97	Acetyl-CoA hydrolase/transferase	BRAHW (ATCC 49526 / WA1)	448			0	transferase;hydrolase					Cytoplasmic	9.97	N	0.1	35	0.1	35	0.1	34	0.1	0.1	N	0.6	noTM	NOT	-100
C0R060	0	0	28	0	0	0	28	0	28	0	0	1	0	0	0	0	0	1	1	C0R060_BRAHW	tar5	A0A0H0TWK7, A0A0H0U0E9, A0A0H0UJW4, A0A0H0UP03, A0A0H0UPQ4, A0A0H0UYS5, A0A0H0V0H5, A0A0H0V704, A0A0H0VD35, A0A0H0VEH4, A0A0H0VRE3, A0A0H0WA38, A0A0H0WRQ5, A0A0H0X7V7, A0A0H0X8C5, A0A0H0XFD1, A0A0H0XFD6, C0R060, C0R061	Putative methyl-accepting protein	BRAHW (ATCC 49526 / WA1)	638			membrane	signal transducer					CytoplasmicMembrane	9.82	N	0.1	20	0.1	20	0.3	1	0.2	0.1	N	0.5	TM	NOT	-100
C0R1Y9	6	16	24	0	0	0	46	0	46	1	1	1	0	0	0	1	1	1	3	C0R1Y9_BRAHW	mcpB	A0A0H0U614, A0A0H0UBE3, A0A0H0UKR8, A0A0H0UPI7, A0A0H0UVX7, A0A0H0VGI7, A0A0H0WFR4, A0A0H0WTT9, A0A0H0X5K4, A0A0H0XP31, C0R1Y9	Methyl-accepting chemotaxis protein McpB	BRAHW (ATCC 49526 / WA1)	613			membrane	signal transducer	TMH	2.7	2.9	none	CytoplasmicMembrane	10.00	N	0.2	38	0.1	38	0.2	9	0.1	0.1	N	0.5	TM	NOT	-100
A0A0H0TYL9	0	0	27	0	0	0	27	0	27	0	0	1	0	0	0	0	0	1	1	A0A0H0TYL9_BRAHO	SU45_02810	A0A0H0TYL9, A0A0H0U435, A0A0H0UH30, A0A0H0UJ06, A0A0H0V1W9, A0A0H0WJA2, A0A0H0XGG8	XRE family transcriptional regulator	BRAHW	526			membrane	binding					Unknown	--	N	0.1	23	0.1	40	0.1	1	0.1	0.1	N	0.6	noTM	NOT	-100
D8IAD0	0	0	0	6	60	62	0	128	128	0	0	0	0	1	1	0	1	1	2	D8IAD0_BRAP9	trpS	D8IAD0, J9UFC0, K0JKW0	Tryptophan--tRNA ligase	BRAPL (ATCC BAA-1826 / 95/1000)	334		ATP + L-tryptophan + tRNA(Trp) = AMP + diphosphate + L-tryptophyl-tRNA(Trp).	cytoplasm	binding;catalytic					Cytoplasmic	9.97	N	0.2	32	0.1	11	0.3	1	0.2	0.2	N	0.6	noTM	NOT	-100
D8ICD9	0	0	0	0	63	65	0	128	128	0	0	0	0	1	1	0	1	1	2	D8ICD9_BRAP9	ligA	D8ICD9, J9UC33, K0JM80	DNA ligase	BRAPL (ATCC BAA-1826 / 95/1000)	663	DNA ligase that catalyzes the formation of phosphodiester linkages between 5'-phosphoryl and 3'-hydroxyl groups in double-stranded DNA using NAD as a coenzyme and as the energy source for the reaction. It is essential for DNA replication and repair of damaged DNA.	NAD(+) + (deoxyribonucleotide)(n) + (deoxyribonucleotide)(m) = AMP + beta-nicotinamide D-ribonucleotide + (deoxyribonucleotide)(n+m).	0	binding;catalytic;ion binding					Cytoplasmic	9.97	N	0.1	26	0.1	44	0.1	49	0.1	0.1	N	0.6	noTM	NOT	-100
D8IDM9	0	0	0	0	0	27	0	27	27	0	0	0	0	0	1	0	0	1	1	D8IDM9_BRAP9	BP951000_1263	D8IDM9, J9U9N8, K0JEY7	Membrane fusion protein	BRAPL (ATCC BAA-1826 / 95/1000)	422			membrane	0					Unknown	--	N	0.1	22	0.1	11	0.2	1	0.1	0.1	N	0.6	noTM	NOT	-100
D8IED4	0	0	0	86	21	21	0	128	128	0	0	0	1	1	1	1	1	1	3	D8IED4_BRAP9	BP951000_1524	D8IED4, J9ULD1, K0JF48	Thiamine pyrophosphate protein domain protein TPP-binding protein	BRAPL (ATCC BAA-1826 / 95/1000)	244			0	binding;catalytic					Cytoplasmic	8.96	N	0.1	67	0.1	67	0.1	9	0.1	0.1	N	0.6	noTM	NOT	20
C0QYB7	15	0	3	0	0	0	18	0	18	1	0	1	0	0	0	1	0	1	2	C0QYB7_BRAHW	BHWA1_02547	A0A0H0VIE4, A0A0H0WH13, C0QYB7	Unchar C0QYB7	BRAHW (ATCC 49526 / WA1)	167			0	0					Unknown	--	N	0.1	29	0.1	29	0.1	20	0.1	0.1	N	0.6	noTM	NOT	-100
D8IEF8	0	0	0	2	100	26	0	128	128	0	0	0	0	1	1	0	1	1	2	D8IEF8_BRAP9	BP951000_1548	D8IEF8, J9UXW1, K0JHQ2	Unchar D8IEF8	BRAPL (ATCC BAA-1826 / 95/1000)	116			0	0					Cytoplasmic	8.96	N	0.1	6	0.1	11	0.1	5	0.1	0.1	N	0.6	noTM	NOT	-100
D8IFB0	0	0	0	0	73	55	0	128	128	0	0	0	0	1	1	0	1	1	2	D8IFB0_BRAP9	grdE	D8IFB0, J9URT3, K0JFC6	Glycine/sarcosine/betaine reductase component B subunits alpha and beta, GrdE	BRAPL (ATCC BAA-1826 / 95/1000)	428			0	catalytic					Cytoplasmic	9.97	N	0.1	31	0.1	31	0.1	37	0.1	0.1	N	0.6	noTM	NOT	-100
C0QYC2	7	100	0	0	0	0	107	0	107	1	1	0	0	0	0	1	1	0	2	C0QYC2_BRAHW	mglB	A0A0H0TXR2, A0A0H0UHD0, A0A0H0UQZ8, A0A0H0UYR6, A0A0H0XA19, C0QYC2	Galactose/glucose-binding protein	BRAHW (ATCC 49526 / WA1)	350			0	0	SpII	15.6	6.2	21-22	Periplasmic	10.00	N	0.2	22	0.5	22	1	18	1	0.7	Y	0.6	noTM	PROBABLE	21
D8IB48	0	0	0	0	75	52	0	127	127	0	0	0	0	1	1	0	1	1	2	D8IB48_BRAP9	serA	D8IB48, J9UNY9, K0JJE5	D-3-phosphoglycerate dehydrogenase	BRAPL (ATCC BAA-1826 / 95/1000)	534			0	binding;catalytic;ion binding					Cytoplasmic	9.97	N	0.1	31	0.1	31	0.1	37	0.1	0.1	N	0.6	noTM	NOT	-100
D8IBH4	0	0	0	47	58	21	0	126	126	0	0	0	1	1	1	1	1	1	3	D8IBH4_BRAP9	BP951000_0494	D8IBH4, J9TU62, K0JGH3	Zinc-containing alcohol dehydrogenase	BRAPL (ATCC BAA-1826 / 95/1000)	339			0	catalytic;ion binding					Cytoplasmic	9.97	N	0.1	44	0.1	53	0.1	47	0.1	0.1	N	0.6	noTM	NOT	-100
C0QZV2	0	81	44	0	0	0	125	0	125	0	1	1	0	0	0	0	1	1	2	C0QZV2_BRAHW	pyrG	A0A0H0U4V5, A0A0H0V5Q1, C0QZV2	CTP synthase	BRAHW (ATCC 49526 / WA1)	538	Catalyzes the ATP-dependent amination of UTP to CTP with either L-glutamine or ammonia as the source of nitrogen.	ATP + UTP + L-glutamine = ADP + phosphate + CTP + L-glutamate.	0	binding;catalytic					Cytoplasmic	9.97	N	0.1	59	0.2	11	0.3	1	0.3	0.2	N	0.6	noTM	NOT	-100
C0QYD1	0	1	0	0	0	0	1	0	1	0	1	0	0	0	0	0	1	0	1	C0QYD1_BRAHW	BHWA1_02561	A0A0H0VD92, C0QYD1	Unchar C0QYD1	BRAHW (ATCC 49526 / WA1)	478			0	0					Cytoplasmic	8.96	N	0.1	48	0.1	58	0.1	48	0.1	0.1	N	0.6	noTM	NOT	-100
C0QYD2	0	1	0	0	0	0	1	0	1	0	1	0	0	0	0	0	1	0	1	C0QYD2_BRAHW	rpoD	A0A0H0UQY9, A0A0H0WMI6, C0QYD2	RNA polymerase sigma factor	BRAHW (ATCC 49526 / WA1)	309	Sigma factors are initiation factors that promote the attachment of RNA polymerase to specific initiation sites and are then released.		0	transcription factor;binding					Cytoplasmic	9.97	N	0.1	70	0.1	70	0.1	29	0.1	0.1	N	0.6	noTM	NOT	-100
C0R0U9	1	91	33	0	0	0	125	0	125	0	1	1	0	0	0	0	1	1	2	C0R0U9_BRAHW	dnaN	A0A0H0VQ24, C0R0U9	DNA polymerase III subunit beta	BRAHW (ATCC 49526 / WA1)	375	DNA polymerase III is a complex, multichain enzyme responsible for most of the replicative synthesis in bacteria. This DNA polymerase also exhibits 3' to 5' exonuclease activity. The beta chain is required for initiation of replication once it is clamped onto DNA, it slides freely (bidirectional and ATP-independent) along duplex DNA.	Deoxynucleoside triphosphate + DNA(n) = diphosphate + DNA(n+1).	macromolecular;cytoplasm	transferase;binding;hydrolase					Cytoplasmic	9.97	N	0.2	47	0.1	47	0.2	2	0.1	0.1	N	0.6	noTM	NOT	-100
D8IAK9	0	0	0	40	56	29	0	125	125	0	0	0	1	1	1	1	1	1	3	D8IAK9_BRAP9	BP951000_0183	D8IAK9, J9UMQ9, K0JIB6	Unchar D8IAK9	BRAPL (ATCC BAA-1826 / 95/1000)	78			0	0					Unknown	--	N	0.1	51	0.1	64	0.1	55	0.1	0.1	N	0.6	noTM	NOT	-100
D8IAS9	0	0	0	0	106	19	0	125	125	0	0	0	0	1	1	0	1	1	2	D8IAS9_BRAP9	celF	D8IAS9, J9TXL5, K0JFJ5	Alpha-galactosidase/6-phospho-beta-glucosidase	BRAPL (ATCC BAA-1826 / 95/1000)	451			0	catalytic;hydrolase					Cytoplasmic	8.96	N	0.1	14	0.1	14	0.3	10	0.2	0.2	N	0.6	noTM	NOT	14
D8IAL8	0	0	0	0	0	27	0	27	27	0	0	0	0	0	1	0	0	1	1	D8IAL8_BRAP9	aarF	D8IAL8, J9UU85, K0JFK8	Predicted unusual protein kinase	BRAPL (ATCC BAA-1826 / 95/1000)	558			membrane	transferase					CytoplasmicMembrane	7.88	N	0.1	28	0.1	11	0.2	1	0.1	0.1	N	0.5	TM	NOT	-100
C0QYE7	4	0	0	0	0	0	4	0	4	1	0	0	0	0	0	1	0	0	1	C0QYE7_BRAHW	BHWA1_02577	C0QYE7	Unchar C0QYE7	BRAHW (ATCC 49526 / WA1)	51			0	0					Unknown	--	N	0.1	35	0.2	12	0.3	4	0.3	0.2	N	0.6	noTM	NOT	-100
D8IEJ8	0	0	0	0	53	72	0	125	125	0	0	0	0	1	1	0	1	1	2	D8IEJ8_BRAP9	BP951000_1590	D8IEJ8, J9U1T8, K0JHV5	Exported protein	BRAPL (ATCC BAA-1826 / 95/1000)	225			0	0	SpII	16	10.6	19-20	Unknown	--	N	0.2	65	0.4	21	0.9	16	0.9	0.6	Y	0.6	noTM	PROBABLE	19
D8IBG3	0	0	0	0	0	27	0	27	27	0	0	0	0	0	1	0	0	1	1	D8IBG3_BRAP9	BP951000_0483	D8IBG3, J9UDP5, K0JJY1	Oligopeptide ABC transporter, periplasmic oligopeptide-binding protein	BRAPL (ATCC BAA-1826 / 95/1000)	537			membrane	0	SpII	15.9	13.5	21-22	Periplasmic	9.44	N	0.2	27	0.3	25	0.6	6	0.4	0.3	N	0.5	TM	PROBABLE	21
C0QW51	4	49	71	0	0	0	124	0	124	0	1	1	0	0	0	0	1	1	2	C0QW51_BRAHW	rpsI	A0A0H0W6P6, C0QW51	30S ribosomal protein S9	BRAHW (ATCC 49526 / WA1)	132			ribosome	structural molecule					Cytoplasmic	9.26	N	0.2	38	0.2	38	0.3	7	0.2	0.2	N	0.6	noTM	NOT	-100
D8I9Q5	0	0	0	0	45	79	0	124	124	0	0	0	0	1	1	0	1	1	2	D8I9Q5_BRAP9	BP951000_0013	D8I9Q5, J9TW44, K0JJ38	Jag protein	BRAPL (ATCC BAA-1826 / 95/1000)	234			0	binding					Cytoplasmic	8.96	N	0.1	61	0.1	64	0.1	29	0.1	0.1	N	0.6	noTM	NOT	-100
C0QYG2	0	0	6	0	0	0	6	0	6	0	0	1	0	0	0	0	0	1	1	C0QYG2_BRAHW	BHWA1_02592	A0A0H0U2P3, C0QYG2	TPR domain-containing protein	BRAHW (ATCC 49526 / WA1)	237			0	0	SpII	6.5	6.7	19-20	Unknown	--	N	0.1	22	0.2	11	0.5	3	0.4	0.3	N	0.5	TM	PROBABLE	19
C0QYG5	0	0	1	0	0	0	1	0	1	0	0	1	0	0	0	0	0	1	1	C0QYG5_BRAHW	rfaF	A0A0H0TLE6, A0A0H0U7H4, A0A0H0UMF3, A0A0H0V3N3, A0A0H0W114, A0A0H0X781, C0QYG5	ADP-heptose:LPS heptosyltransferase II	BRAHW (ATCC 49526 / WA1)	329			0	transferase					Cytoplasmic	9.97	N	0.1	30	0.1	13	0.2	10	0.2	0.2	N	0.6	noTM	NOT	-100
C0QYG7	0	0	10	0	0	0	10	0	10	0	0	1	0	0	0	0	0	1	1	C0QYG7_BRAHW	BHWA1_02597	A0A0H0W7S6, A0A0H0WPB3, C0QYG7	Unchar C0QYG7	BRAHW (ATCC 49526 / WA1)	413			0	0	SpII	13.7	4.2	20-21	Unknown	--	N	0.4	23	0.6	23	1	17	1	0.8	Y	0.6	noTM	PROBABLE	20
D8IB88	0	0	0	3	110	11	0	124	124	0	0	0	0	1	1	0	1	1	2	D8IB88_BRAP9	guaB	D8IB88, J9USR4, K0JLM7	Inosine-5-monophosphate dehydrogenase	BRAPL (ATCC BAA-1826 / 95/1000)	373			0	catalytic					Cytoplasmic	9.97	N	0.1	58	0.1	58	0.2	48	0.1	0.1	N	0.6	noTM	NOT	-100
C0QYH1	17	0	0	0	0	0	17	0	17	1	0	0	0	0	0	1	0	0	1	C0QYH1_BRAHW	BHWA1_02601	A0A0H0UN38, C0QYH1	Unchar C0QYH1	BRAHW (ATCC 49526 / WA1)	62			0	0					Unknown	--	N	0.2	34	0.1	34	0.2	30	0.1	0.1	N	0.6	noTM	NOT	-100
C0QYH2	4	0	0	0	0	0	4	0	4	1	0	0	0	0	0	1	0	0	1	C0QYH2_BRAHW	BHWA1_02602	A0A0H0WMF3, C0QYH2	Unchar C0QYH2	BRAHW (ATCC 49526 / WA1)	48			0	0	CYT	-0.2	2	none	Unknown	--	N	0.2	20	0.2	20	0.3	1	0.2	0.2	N	0.6	noTM	NOT	-100
C0R012	14	69	40	0	0	0	123	0	123	1	1	1	0	0	0	1	1	1	3	C0R012_BRAHW	ftsZ	A0A0H0U6I0, A0A0H0U8F5, A0A0H0UQQ7, A0A0H0V3J6, A0A0H0V5I7, A0A0H0VKK6, A0A0H0WT26, A0A0H0XF60, C0R012	Cell division protein FtsZ	BRAHW (ATCC 49526 / WA1)	691	Essential cell division protein that forms a contractile ring structure (Z ring) at the future cell division site. The regulation of the ring assembly controls the timing and the location of cell division. One of the functions of the FtsZ ring is to recruit other cell division proteins to the septum to produce a new cell wall between the dividing cells. Binds GTP and shows GTPase activity.		macromolecular;cytoplasm;other, cell division site	binding;hydrolase					Cytoplasmic	9.12	N	0.1	38	0.1	13	0.3	2	0.2	0.2	N	0.6	noTM	NOT	-100
A0A0H0UY73	0	70	51	0	0	0	121	0	121	0	1	1	0	0	0	0	1	1	2	A0A0H0UY73_BRAHO	SZ49_13305	A0A0H0UY73, A0A0H0VK90, A0A0H0WJ03	Unchar A0A0H0UY73	BRAHW	278			0	0					Unknown	--	N	0.2	22	0.1	22	0.2	1	0.1	0.1	N	0.6	noTM	NOT	-100
C0QYH6	0	1	0	0	0	0	1	0	1	0	1	0	0	0	0	0	1	0	1	PYRDB_BRAHW	pyrD	A0A0H0UN43, A0A0H0V9H1, A0A0H0VE35, A0A0H0WEN7, C0QYH6	Dihydroorotate dehydrogenase B (NAD(+)), catalytic subunit	BRAHW (ATCC 49526 / WA1)	303	Catalyzes the conversion of dihydroorotate to orotate with NAD(+) as electron acceptor.	(S)-dihydroorotate + NAD(+) = orotate + NADH.	cytoplasm	catalytic					Cytoplasmic	9.97	N	0.1	32	0.1	12	0.2	7	0.2	0.1	N	0.6	noTM	NOT	22
C0QV56	0	48	73	0	0	0	121	0	121	0	1	1	0	0	0	0	1	1	2	C0QV56_BRAHW	rex	A0A0H0UQN1, A0A0H0WFH9, C0QV56	Redox-sensing transcriptional repressor Rex	BRAHW (ATCC 49526 / WA1)	199	Modulates transcription in response to changes in cellular NADH/NAD(+) redox state.		cytoplasm	transcription factor;binding					Cytoplasmic	8.96	N	0.1	28	0.1	12	0.2	2	0.1	0.1	N	0.6	noTM	NOT	-100
C0QVT6	0	59	62	0	0	0	121	0	121	0	1	1	0	0	0	0	1	1	2	C0QVT6_BRAHW	pyk	A0A0H0U2X0, A0A0H0U9H1, A0A0H0VCC4, A0A0H0VMZ9, C0QVT6	Pyruvate kinase	BRAHW (ATCC 49526 / WA1)	477		ATP + pyruvate = ADP + phosphoenolpyruvate.	0	transferase;ion binding					Cytoplasmic	9.97	N	0.1	41	0.1	49	0.2	1	0.1	0.1	N	0.6	noTM	NOT	-100
C0QX60	0	95	26	0	0	0	121	0	121	0	1	1	0	0	0	0	1	1	2	GRPE_BRAHW	grpE	A0A0H0TXS2, A0A0H0WS36, C0QX60	Protein GrpE	BRAHW (ATCC 49526 / WA1)	200	Participates actively in the response to hyperosmotic and heat shock by preventing the aggregation of stress-denatured proteins, in association with DnaK and GrpE. It is the nucleotide exchange factor for DnaK and may function as a thermosensor. Unfolded proteins bind initially to DnaJ; upon interaction with the DnaJ-bound protein, DnaK hydrolyzes its bound ATP, resulting in the formation of a st…		cytoplasm	binding					Cytoplasmic	9.97	N	0.1	17	0.1	23	0.2	14	0.1	0.1	N	0.6	noTM	NOT	-100
C0QYI3	1	0	0	0	0	0	1	0	1	1	0	0	0	0	0	1	0	0	1	C0QYI3_BRAHW	trmU	A0A0H0WXS6, C0QYI3	tRNA-specific 2-thiouridylase MnmA	BRAHW (ATCC 49526 / WA1)	352	Catalyzes the 2-thiolation of uridine at the wobble position (U34) of tRNA, leading to the formation of s(2)U34.		cytoplasm	transferase;binding					Cytoplasmic	9.97	N	0.2	19	0.2	19	0.2	1	0.2	0.2	N	0.6	noTM	NOT	-100
D8IG37	0	0	0	1	98	22	0	121	121	0	0	0	0	1	1	0	1	1	2	D8IG37_BRAP9	cheW	D8IG37, J9UP16, K0JHX4	Purine-binding chemotaxis protein regulation	BRAPL (ATCC BAA-1826 / 95/1000)	159			0	signal transducer					Cytoplasmic	9.26	N	0.1	21	0.1	41	0.2	1	0.1	0.1	N	0.6	noTM	NOT	-100
D8IF28	0	0	0	0	44	77	0	121	121	0	0	0	0	1	1	0	1	1	2	D8IF28_BRAP9	gatB	D8IF28, J9TSS2	Aspartyl/glutamyl-tRNA(Asn/Gln) amidotransferase subunit B	BRAPL (ATCC BAA-1826 / 95/1000)	483	Allows the formation of correctly charged Asn-tRNA(Asn) or Gln-tRNA(Gln) through the transamidation of misacylated Asp-tRNA(Asn) or Glu-tRNA(Gln) in organisms which lack either or both of asparaginyl-tRNA or glutaminyl-tRNA synthetases. The reaction takes place in the presence of glutamine and ATP through an activated phospho-Asp-tRNA(Asn) or phospho-Glu-tRNA(Gln) (By similarity).	ATP + L-glutamyl-tRNA(Gln) + L-glutamine = ADP + phosphate + L-glutaminyl-tRNA(Gln) + L-glutamate.	0	transferase;binding;catalytic					Cytoplasmic	8.96	N	0.1	44	0.2	34	0.2	29	0.1	0.2	N	0.6	noTM	NOT	24
C0QYJ1	0	1	0	0	0	0	1	0	1	0	1	0	0	0	0	0	1	0	1	C0QYJ1_BRAHW	BHWA1_02621	A0A0H0TX29, A0A0H0UGT6, A0A0H0V398, A0A0H0W8L6, A0A0H0X7A5, C0QYJ1	Unchar C0QYJ1	BRAHW (ATCC 49526 / WA1)	255			0	0					Cytoplasmic	8.96	N	0.1	59	0.1	32	0.1	22	0.1	0.1	N	0.6	noTM	NOT	-100
C0QYJ2	0	0	1	0	0	0	1	0	1	0	0	1	0	0	0	0	0	1	1	C0QYJ2_BRAHW	BHWA1_02622	A0A0H0UHY7, A0A0H0VV58, A0A0H0XAE4, C0QYJ2	Unchar C0QYJ2	BRAHW (ATCC 49526 / WA1)	480			0	0	SpII	9.8	5.8	19-20	Unknown	--	N	0.5	23	0.6	23	1	21	0.8	0.7	Y	0.6	noTM	PROBABLE	19
C0QYJ3	0	2	0	0	0	0	2	0	2	0	1	0	0	0	0	0	1	0	1	C0QYJ3_BRAHW	ptsA	A0A0H0WLG7, A0A0H0WXR4, A0A0H0X6D4, C0QYJ3	Phosphoenolpyruvate-protein phosphotransferase	BRAHW (ATCC 49526 / WA1)	583	General (non sugar-specific) component of the phosphoenolpyruvate-dependent sugar phosphotransferase system (sugar PTS). This major carbohydrate active-transport system catalyzes the phosphorylation of incoming sugar substrates concomitantly with their translocation across the cell membrane. Enzyme I transfers the phosphoryl group from phosphoenolpyruvate (PEP) to the phosphoryl carrier protein (…	Phosphoenolpyruvate + protein L-histidine = pyruvate + protein N(pi)-phospho-L-histidine.	cytoplasm	transferase;ion binding					Cytoplasmic	9.97	N	0.1	31	0.1	55	0.1	48	0.1	0.1	N	0.6	noTM	NOT	-100
D8IFS2	0	0	0	1	76	44	0	121	121	0	0	0	0	1	1	0	1	1	2	D8IFS2_BRAP9	thiH	D8IFS2, J9TZ12, K0JHP5	Thiamine biosynthesis protein	BRAPL (ATCC BAA-1826 / 95/1000)	474			0	binding;catalytic;ion binding					Cytoplasmic	8.96	N	0.1	17	0.1	46	0.1	43	0.1	0.1	N	0.6	noTM	NOT	-100
A0A0H0X9S6	7	42	71	0	0	0	120	0	120	1	1	1	0	0	0	1	1	1	3	A0A0H0X9S6_BRAHO	rpsP	A0A0H0X9S6	30S ribosomal protein S16	BRAHW	119			ribosome	structural molecule					Cytoplasmic	9.26	N	0.1	66	0.1	12	0.2	7	0.1	0.1	N	0.6	noTM	NOT	-100
C0QYJ7	0	0	2	0	0	0	2	0	2	0	0	1	0	0	0	0	0	1	1	C0QYJ7_BRAHW	BHWA1_02627	A0A0H0VHX7, A0A0H0VXY7, A0A0H0WSG1, C0QYJ7	AMP-activated protein kinase (AMPK) beta subunit glycogen binding domain (GBD)	BRAHW (ATCC 49526 / WA1)	249			0	transferase	SpII	12.1	12.3	20-21	Unknown	--	N	0.2	20	0.4	20	0.9	18	0.8	0.6	Y	0.6	noTM	PROBABLE	20
C0R0J5	7	5	33	0	0	0	45	0	45	1	1	1	0	0	0	1	1	1	3	C0R0J5_BRAHW	mcpB	A0A0H0UND2, A0A0H0VPS6, A0A0H0XFN2, C0R0J5	Methyl-accepting chemotaxis protein McpB	BRAHW (ATCC 49526 / WA1)	553			membrane	signal transducer	TMH	3	3.2	none	Unknown	--	N	0.1	32	0.1	11	0.2	2	0.1	0.1	N	0.5	TM	NOT	-100
D8IFY8	0	0	0	0	25	95	0	120	120	0	0	0	0	1	1	0	1	1	2	D8IFY8_BRAP9	fliG	D8IFY8, J9TYQ7, K0JFH1	Flagellar motor switch protein FliG	BRAPL (ATCC BAA-1826 / 95/1000)	344	FliG is one of three proteins (FliG, FliN, FliM) that forms the rotor-mounted switch complex (C ring), located at the base of the basal body. This complex interacts with the CheY and CheZ chemotaxis proteins, in addition to contacting components of the motor that determine the direction of flagellar rotation.		other, cell projection;membrane	hydrolase					Cytoplasmic	9.12	Flagellar	0.1	33	0.2	33	0.6	29	0.2	0.2	N	0.6	noTM	NOT	-100
C0QYK2	0	0	4	0	0	0	4	0	4	0	0	1	0	0	0	0	0	1	1	C0QYK2_BRAHW	BHWA1_02634	A0A0H0U7B8, A0A0H0VHZ9, A0A0H0W8M4, A0A0H0WQX4, C0QYK2	Unchar C0QYK2	BRAHW (ATCC 49526 / WA1)	531			0	0					Cytoplasmic	8.96	N	0.1	68	0.1	11	0.2	4	0.1	0.1	N	0.6	noTM	NOT	-100
C0QW00	65	36	18	0	0	0	119	0	119	1	1	1	0	0	0	1	1	1	3	RS19_BRAHW	rpsS	A0A0H0TQQ4, A0A0H0VI08, C0QW00	30S ribosomal protein S19	BRAHW (ATCC 49526 / WA1)	89	Protein S19 forms a complex with S13 that binds strongly to the 16S ribosomal RNA.		ribosome	structural molecule;binding					Cytoplasmic	9.26	N	0.1	22	0.1	52	0.2	2	0.1	0.1	N	0.6	noTM	NOT	-100
A0A0H0X5K4	0	0	44	0	0	0	44	0	44	0	0	1	0	0	0	0	0	1	1	A0A0H0X5K4_BRAHO	SZ44_13500	A0A0H0X5K4	Chemotaxis protein	BRAHW	613			membrane	signal transducer	TMH	2.7	2.9	none	CytoplasmicMembrane	10.00	N	0.2	38	0.1	38	0.2	9	0.1	0.1	N	0.5	TM	NOT	-100
D8ICE7	0	0	0	8	14	97	0	119	119	0	0	0	1	1	1	1	1	1	3	D8ICE7_BRAP9	rpsI	D8ICE7, J9UI42, K0JM91	30S ribosomal protein S9	BRAPL (ATCC BAA-1826 / 95/1000)	132			ribosome	structural molecule					Cytoplasmic	9.26	N	0.2	38	0.2	38	0.3	7	0.2	0.2	N	0.6	noTM	NOT	-100
C0R0J2	2	62	54	0	0	0	118	0	118	0	1	1	0	0	0	0	1	1	2	C0R0J2_BRAHW	purC	A0A0H0TYI2, A0A0H0UH17, A0A0H0XD05, C0R0J2	Phosphoribosylaminoimidazole-succinocarboxamide synthase	BRAHW (ATCC 49526 / WA1)	238		ATP + 5-amino-1-(5-phospho-D-ribosyl)imidazole-4-carboxylate + L-aspartate = ADP + phosphate + (S)-2-(5-amino-1-(5-phospho-D-ribosyl)imidazole-4-carboxamido)succinate.	0	binding;catalytic					Cytoplasmic	9.97	N	0.1	20	0.1	39	0.1	2	0.1	0.1	N	0.6	noTM	NOT	-100
D8ICQ0	0	0	0	12	91	15	0	118	118	0	0	0	1	1	1	1	1	1	3	D8ICQ0_BRAP9	BP951000_0925	D8ICQ0	Unchar D8ICQ0	BRAPL (ATCC BAA-1826 / 95/1000)	154			0	0					Cytoplasmic	8.96	N	0.1	22	0.1	64	0.1	27	0.1	0.1	N	0.6	noTM	NOT	-100
C0QYL3	1	1	61	0	0	0	63	0	63	0	0	1	0	0	0	0	0	1	1	C0QYL3_BRAHW	manB	A0A0H0TJ93, A0A0H0U1Z1, A0A0H0U7B1, C0QYL3	Phosphomannomutase/phosphoglucomutase	BRAHW (ATCC 49526 / WA1)	475			0	catalytic;ion binding					Cytoplasmic	9.97	N	0.2	33	0.1	33	0.2	1	0.1	0.1	N	0.6	noTM	NOT	32
D8IES6	0	0	0	0	95	23	0	118	118	0	0	0	0	1	1	0	1	1	2	D8IES6_BRAP9	BP951000_1668	D8IES6, J9U1C5, K0JGL7	Hydroxydechloroatrazine ethylaminohydrolase	BRAPL (ATCC BAA-1826 / 95/1000)	452			0	hydrolase					Cytoplasmic	9.97	N	0.1	16	0.1	11	0.2	1	0.1	0.1	N	0.6	noTM	NOT	14
D8IG05	0	0	0	0	68	50	0	118	118	0	0	0	0	1	1	0	1	1	2	D8IG05_BRAP9	clpB	D8IG05, J9UP07, K0JHX8	Chaperone protein ClpB	BRAPL (ATCC BAA-1826 / 95/1000)	859	Part of a stress-induced multi-chaperone system, it is involved in the recovery of the cell from heat-induced damage, in cooperation with DnaK, DnaJ and GrpE.		cytoplasm	binding;hydrolase					Cytoplasmic	9.97	N	0.1	24	0.1	66	0.1	1	0.1	0.1	N	0.6	noTM	NOT	-100
A0A0H0V3X2	0	15	102	0	0	0	117	0	117	0	1	1	0	0	0	0	1	1	2	A0A0H0V3X2_BRAHO	rny	A0A0H0V3X2	Ribonuclease Y	BRAHW	509	Endoribonuclease that initiates mRNA decay.		membrane	binding;hydrolase					Cytoplasmic	8.96	N	0.1	26	0.1	48	0.2	2	0.1	0.1	N	0.5	TM	NOT	-100
C0QZS5	4	32	81	0	0	0	117	0	117	0	1	1	0	0	0	0	1	1	2	C0QZS5_BRAHW	bitD	A0A0H0UQ11, A0A0H0W0Y9, A0A0H0XHI8, C0QZS5, O54370	Polyamine-transporting ATPase	BRAHW (ATCC 49526 / WA1)	374	Part of the ABC transporter complex PotABCD involved in spermidine/putrescine import. Responsible for energy coupling to the transport system.	ATP + H(2)O + polyamine(Out) = ADP + phosphate + polyamine(In).	membrane	binding;hydrolase					CytoplasmicMembrane	7.88	N	0.1	59	0.1	14	0.2	5	0.1	0.1	N	0.6	noTM	NOT	-100
C0QZI4	0	19	24	0	0	0	43	0	43	0	1	1	0	0	0	0	1	1	2	C0QZI4_BRAHW	BHWA1_00779	A0A0H0TR25, C0QZI4	Unchar C0QZI4	BRAHW (ATCC 49526 / WA1)	239			membrane	0	TMH	1.6	1.8	none	Unknown	--	N	0.1	21	0.1	11	0.3	1	0.1	0.1	N	0.5	TM	NOT	-100
C0R0T3	0	97	20	0	0	0	117	0	117	0	1	1	0	0	0	0	1	1	2	C0R0T3_BRAHW	tpiA	A0A0H0UU23, C0R0T3	Triosephosphate isomerase	BRAHW (ATCC 49526 / WA1)	253		D-glyceraldehyde 3-phosphate = glycerone phosphate.	cytoplasm	catalytic					Cytoplasmic	9.97	N	0.1	21	0.1	21	0.2	5	0.1	0.1	N	0.6	noTM	NOT	-100
C0R1Y3	0	16	99	0	0	0	115	0	115	0	1	1	0	0	0	0	1	1	2	C0R1Y3_BRAHW	mcp2	A0A0H0VGI3, A0A0H0X5K2, C0R1Y3	Methyl-accepting chemotaxis protein	BRAHW (ATCC 49526 / WA1)	945			membrane	signal transducer	CYT	-0.2	2.4	none	CytoplasmicMembrane	10.00	N	0.1	27	0.2	27	0.3	4	0.2	0.2	N	0.5	TM	NOT	-100
C0QY98	1	72	42	0	0	0	115	0	115	0	1	1	0	0	0	0	1	1	2	SYP_BRAHW	proS	A0A0H0V0J8, A0A0H0WR47, A0A0H0XF69, C0QY98	Proline--tRNA ligase	BRAHW (ATCC 49526 / WA1)	578	Catalyzes the attachment of proline to tRNA(Pro) in a two-step reaction: proline is first activated by ATP to form Pro-AMP and then transferred to the acceptor end of tRNA(Pro). As ProRS can inadvertently accommodate and process non-cognate amino acids such as alanine and cysteine, to avoid such errors it has two additional distinct editing activities against alanine. One activity is designated a…	ATP + L-proline + tRNA(Pro) = AMP + diphosphate + L-prolyl-tRNA(Pro).	cytoplasm	binding;catalytic;hydrolase					Cytoplasmic	10.00	N	0.1	21	0.1	19	0.2	12	0.2	0.2	N	0.6	noTM	NOT	-100
C0R1F9	0	28	87	0	0	0	115	0	115	0	1	1	0	0	0	0	1	1	2	C0R1F9_BRAHW	BHWA1_01475	A0A0H0V7M6, A0A0H0VHA2, A0A0H0VTJ7, A0A0H0XA64, C0R1F9	Unchar C0R1F9	BRAHW (ATCC 49526 / WA1)	676			0	0					OuterMembrane	9.49	N	0.1	32	0.1	50	0.1	45	0.1	0.1	N	0.6	noTM	NOT	-100
C0QYN1	1	0	0	0	0	0	1	0	1	1	0	0	0	0	0	1	0	0	1	C0QYN1_BRAHW	BHWA1_02663	A0A0H0TL91, A0A0H0U743, A0A0H0UFD2, A0A0H0UJ68, A0A0H0V2M4, A0A0H0WLL7, A0A0H0WRY0, C0QYN1	AAA+ ATPase associated with various cellular activities	BRAHW (ATCC 49526 / WA1)	521			0	binding;hydrolase					Cytoplasmic	9.97	N	0.1	49	0.1	69	0.1	2	0.1	0.1	N	0.5	TM	NOT	31
C0QYN4	0	4	0	0	0	0	4	0	4	0	1	0	0	0	0	0	1	0	1	C0QYN4_BRAHW	dxr	A0A0H0TWE1, A0A0H0UF63, A0A0H0UZP8, A0A0H0VU31, A0A0H0X281, A0A0H0XFJ2, C0QYN4	1-deoxy-D-xylulose 5-phosphate reductoisomerase	BRAHW (ATCC 49526 / WA1)	384	Catalyzes the NADP-dependent rearrangement and reduction of 1-deoxy-D-xylulose-5-phosphate (DXP) to 2-C-methyl-D-erythritol 4-phosphate (MEP).	2-C-methyl-D-erythritol 4-phosphate + NADP(+) = 1-deoxy-D-xylulose 5-phosphate + NADPH.	0	binding;catalytic;ion binding	SpI	0.2	0.4	20-21	Cytoplasmic	8.96	N	0.1	19	0.2	12	0.7	1	0.4	0.3	N	0.6	noTM	NOT	22
C0QZ94	11	64	39	0	0	0	114	0	114	1	1	1	0	0	0	1	1	1	3	C0QZ94_BRAHW	BHWA1_00688	A0A0H0U636, A0A0H0VJD2, C0QZ94	REC, Signal receiver domain protein	BRAHW (ATCC 49526 / WA1)	120			intracellular	0					Cytoplasmic	9.97	N	0.1	20	0.1	37	0.1	26	0.1	0.1	N	0.6	noTM	NOT	-100
C0QYN9	0	0	1	0	0	0	1	0	1	0	0	1	0	0	0	0	0	1	1	C0QYN9_BRAHW	arp	A0A0H0TUM4, A0A0H0UD63, A0A0H0XHD7, C0QYN9	Ankyrin repeat-containing protein	BRAHW (ATCC 49526 / WA1)	232			0	0					Periplasmic	9.96	N	0.2	18	0.4	18	0.9	17	0.9	0.6	Y	0.6	noTM	NOT	-100
D8IFN3	0	0	0	0	56	57	0	113	113	0	0	0	0	1	1	0	1	1	2	D8IFN3_BRAP9	lepA	D8IFN3, J9UID6, K0JHH5	Elongation factor 4	BRAPL (ATCC BAA-1826 / 95/1000)	603	Required for accurate and efficient protein synthesis under certain stress conditions. May act as a fidelity factor of the translation reaction, by catalyzing a one-codon backward translocation of tRNAs on improperly translocated ribosomes. Back-translocation proceeds from a post-translocation (POST) complex to a pre-translocation (PRE) complex, thus giving elongation factor G a second chance to …	GTP + H(2)O = GDP + phosphate.	membrane	binding;hydrolase					CytoplasmicMembrane	7.88	N	0.1	42	0.1	11	0.2	1	0.1	0.1	N	0.6	noTM	NOT	-100
A0A0H0VAN0	0	55	58	0	0	0	113	0	113	0	1	1	0	0	0	0	1	1	2	A0A0H0VAN0_BRAHO	SZ49_01100	A0A0H0VAN0	Aspartate aminotransferase	BRAHW	395			0	transferase;binding					Cytoplasmic	9.97	N	0.1	36	0.1	36	0.2	34	0.1	0.1	N	0.6	noTM	NOT	-100
C0QYP3	0	0	1	0	0	0	1	0	1	0	0	1	0	0	0	0	0	1	1	C0QYP3_BRAHW	nadE	A0A0H0U020, A0A0H0UH16, A0A0H0VQ59, A0A0H0XH93, C0QYP3	D+ synthetase	BRAHW (ATCC 49526 / WA1)	630			0	binding;catalytic;hydrolase					Cytoplasmic	9.26	N	0.1	50	0.1	19	0.1	7	0.1	0.1	N	0.6	noTM	NOT	-100
C0QWX1	0	79	34	0	0	0	113	0	113	0	1	1	0	0	0	0	1	1	2	C0QWX1_BRAHW	nusG	A0A0H0UZJ8, C0QWX1	Transcription termination/antitermination protein NusG	BRAHW (ATCC 49526 / WA1)	195	Participates in transcription elongation, termination and antitermination.		0	0					Cytoplasmic	9.97	N	0.1	22	0.1	22	0.1	51	0.1	0.1	N	0.6	noTM	NOT	-100
A0A0H0UP77	0	0	41	0	0	0	41	0	41	0	0	1	0	0	0	0	0	1	1	A0A0H0UP77_BRAHO	SZ47_05130	A0A0H0UP77, A0A0H0WSP9, A0A0H0XAU8	ATPase	BRAHW	645			membrane	binding;ion binding;hydrolase	TMH	4.4	4.6	none	CytoplasmicMembrane	10.00	N	0.2	34	0.1	11	0.2	1	0.1	0.1	N	0.5	TM	NOT	-100
D8IBE1	0	0	0	59	0	19	0	78	78	0	0	0	1	0	1	1	0	1	2	D8IBE1_BRAP9	cheD	D8IBE1, J9UTE5, K0JLC8	Probable chemoreceptor glutamine deamidase CheD	BRAPL (ATCC BAA-1826 / 95/1000)	197	Probably deamidates glutamine residues to glutamate on methyl-accepting chemotaxis receptors (MCPs), playing an important role in chemotaxis.	Protein L-glutamine + H(2)O = protein L-glutamate + NH(3).	0	hydrolase					Cytoplasmic	8.96	N	0.1	32	0.2	32	0.4	28	0.2	0.2	N	0.6	noTM	NOT	-100
C0QYP9	0	1	33	0	0	0	34	0	34	0	0	1	0	0	0	0	0	1	1	C0QYP9_BRAHW	cheR	A0A0H0U1H5, A0A0H0VB54, A0A0H0VK27, A0A0H0XHE9, C0QYP9	Chemotaxis protein methyltransferase CheR	BRAHW (ATCC 49526 / WA1)	283			0	transferase					Cytoplasmic	9.97	N	0.1	38	0.1	42	0.2	39	0.1	0.1	N	0.6	noTM	NOT	-100
C0R124	0	1	0	0	0	0	1	0	1	0	1	0	0	0	0	0	1	0	1	C0R124_BRAHW	cheR	A0A0H0VE49, A0A0H0WFR6, A0A0H0XD13, C0R124	Chemotaxis protein methyltransferase CheR	BRAHW (ATCC 49526 / WA1)	271			0	transferase					Cytoplasmic	9.97	N	0.1	42	0.1	56	0.1	49	0.1	0.1	N	0.6	noTM	NOT	-100
B9US97	24	58	30	0	0	0	112	0	112	1	1	1	0	0	0	1	1	1	3	B9US97_BRAHW	hvp19	A0A0H0UD62, A0A0H0WWY0, B9US97, Q56B03	Hvp 19/Hvp 22 VSH-1 associated protein 1	BRAHW (ATCC 49526 / WA1)	317			0	0					Cytoplasmic	8.96	N	0.1	26	0.1	26	0.2	6	0.1	0.1	N	0.6	noTM	NOT	-100
C0QWR8	6	82	24	0	0	0	112	0	112	1	1	1	0	0	0	1	1	1	3	C0QWR8_BRAHW	BHWA1_02265	A0A0H0VQE4, A0A0H0X3F1, C0QWR8	Unchar C0QWR8	BRAHW (ATCC 49526 / WA1)	164			0	0					Unknown	--	N	0.1	29	0.1	11	0.1	5	0.1	0.1	N	0.6	noTM	NOT	-100
D8IAH2	0	0	0	0	0	41	0	41	41	0	0	0	0	0	1	0	0	1	1	D8IAH2_BRAP9	arp	D8IAH2, J9UUI5, K0JFV8	Ankyrin repeat protein, putative	BRAPL (ATCC BAA-1826 / 95/1000)	613			membrane	0	TMH	3.1	3.3	none	Unknown	--	N	0.1	38	0.1	19	0.2	17	0.2	0.1	N	0.5	TM	NOT	-100
C0QYX0	0	88	23	0	0	0	111	0	111	0	1	1	0	0	0	0	1	1	2	C0QYX0_BRAHW	serA	A0A0H0U051, A0A0H0UNS4, A0A0H0VBS0, A0A0H0VS10, A0A0H0WH20, C0QYX0	D-3-phosphoglycerate dehydrogenase	BRAHW (ATCC 49526 / WA1)	534			0	binding;catalytic;ion binding					Cytoplasmic	9.97	N	0.1	31	0.1	31	0.1	45	0.1	0.1	N	0.6	noTM	NOT	-100
D8I9T5	0	0	0	0	0	26	0	26	26	0	0	0	0	0	1	0	0	1	1	D8I9T5_BRAP9	BP951000_0043	D8I9T5, K0JJ64	Sodium transporting methylmalonyl-CoA/oxaloacetate decarboxylase beta subunit	BRAPL (ATCC BAA-1826 / 95/1000)	462			membrane	catalytic	SpI	13.9	14.1	23-24	CytoplasmicMembrane	10.00	N	0.8	24	0.8	24	0.9	5	0.9	0.9	Y	0.6	noTM	NOT	-100
C0QYQ8	0	3	0	0	0	0	3	0	3	0	1	0	0	0	0	0	1	0	1	GPDA_BRAHW	gpsA	A0A0H0URL4, A0A0H0VK19, A0A0H0WJV3, A0A0H0XAI0, C0QYQ8	Glycerol-3-phosphate dehydrogenase [NAD(P)+]	BRAHW (ATCC 49526 / WA1)	333		sn-glycerol 3-phosphate + NAD(P)(+) = glycerone phosphate + NAD(P)H.	macromolecular	binding;catalytic	CYT	-0.2	2.3	none	Cytoplasmic	9.26	N	0.2	18	0.2	18	0.3	15	0.2	0.2	N	0.6	noTM	NOT	-100
C0QW15	0	4	37	0	0	0	41	0	41	0	1	1	0	0	0	0	1	1	2	C0QW15_BRAHW	secY	A0A0H0UQL4, A0A0H0V3M3, C0QW15	Protein translocase subunit SecY	BRAHW (ATCC 49526 / WA1)	446	The central subunit of the protein translocation channel SecYEG. Consists of two halves formed by TMs 1-5 and 6-10. These two domains form a lateral gate at the front which open onto the bilayer between TMs 2 and 7, and are clamped together by SecE at the back. The channel is closed by both a pore ring composed of hydrophobic SecY resides and a short helix (helix 2A) on the extracellular side of …		intracellular;membrane	0	TMH	5.2	5.4	none	CytoplasmicMembrane	10.00	N	0.1	54	0.1	11	0.2	6	0.2	0.1	N	0.5	TM	NOT	-100
C0R1Z5	0	71	40	0	0	0	111	0	111	0	1	1	0	0	0	0	1	1	2	C0R1Z5_BRAHW	BHWA1_01663	A0A0H0ULX4, C0R1Z5	Unchar C0R1Z5	BRAHW (ATCC 49526 / WA1)	346			0	0					Cytoplasmic	8.96	N	0.1	63	0.1	42	0.1	39	0.1	0.1	N	0.6	noTM	NOT	-100
D8IDW8	0	0	0	0	0	26	0	26	26	0	0	0	0	0	1	0	0	1	1	D8IDW8_BRAP9	BP951000_1353	D8IDW8, K0JG13	Ribonuclease BN, putative	BRAPL (ATCC BAA-1826 / 95/1000)	539			membrane	0					CytoplasmicMembrane	10.00	N	0.1	45	0.1	45	0.3	44	0.1	0.1	N	0.6	noTM	NOT	-100
C0QYR9	0	0	10	0	0	0	10	0	10	0	0	1	0	0	0	0	0	1	1	C0QYR9_BRAHW	lmp1	A0A0H0TZ53, A0A0H0UKV3, A0A0H0V9E7, C0QYR9	TPR domain-containing protein	BRAHW (ATCC 49526 / WA1)	453			0	0	CYT	-0.2	1.2	none	Unknown	--	N	0.1	19	0.1	19	0.3	2	0.1	0.1	N	0.5	TM	NOT	-100
K0JHA0	0	0	0	0	48	63	0	111	111	0	0	0	0	1	1	0	1	1	2	K0JHA0_BRAPL	glpK	K0JHA0	Glycerol kinase	BRAPL	494	Key enzyme in the regulation of glycerol uptake and metabolism. Catalyzes the phosphorylation of glycerol to yield sn-glycerol 3-phosphate.	ATP + glycerol = ADP + sn-glycerol 3-phosphate.	0	transferase;binding					Cytoplasmic	9.97	N	0.1	20	0.1	20	0.2	2	0.1	0.1	N	0.6	noTM	NOT	-100
C0QYS1	0	111	0	0	0	0	111	0	111	0	1	0	0	0	0	0	1	0	1	C0QYS1_BRAHW	rpsB	A0A0H0U523, C0QYS1	30S ribosomal protein S2	BRAHW (ATCC 49526 / WA1)	266			ribosome	structural molecule					Cytoplasmic	9.97	N	0.1	51	0.1	51	0.1	47	0.1	0.1	N	0.6	noTM	NOT	-100
C0QVB0	0	6	35	0	0	0	41	0	41	0	1	1	0	0	0	0	1	1	2	C0QVB0_BRAHW	pliT	A0A0H0VCV1, A0A0H0WTI2, C0QVB0	Integral membrane protein (PIN domain superfamily)	BRAHW (ATCC 49526 / WA1)	318			membrane	0	TMH	10.4	10.6	none	CytoplasmicMembrane	10.00	N	0.1	27	0.1	11	0.1	7	0.1	0.1	N	0.5	TM	NOT	-100
C0QYS3	0	9	0	0	0	0	9	0	9	0	1	0	0	0	0	0	1	0	1	C0QYS3_BRAHW	BHWA1_00515	A0A0H0UTC1, A0A0H0VEF7, A0A0H0VU30, A0A0H0WVP7, C0QYS3	Unchar C0QYS3	BRAHW (ATCC 49526 / WA1)	74			0	0					Unknown	--	N	0.1	19	0.1	40	0.1	18	0.1	0.1	N	0.6	noTM	NOT	-100
C0QYS6	23	3	1	0	0	0	27	0	27	1	1	0	0	0	0	1	1	0	2	C0QYS6_BRAHW	BHWA1_00518	A0A0H0TZH2, A0A0H0VB34, C0QYS6	Serine acetyltransferase-like protein	BRAHW (ATCC 49526 / WA1)	242			0	transferase					Cytoplasmic	9.97	N	0.1	32	0.1	44	0.1	40	0.1	0.1	N	0.6	noTM	NOT	-100
D8IF38	0	0	0	0	69	41	0	110	110	0	0	0	0	1	1	0	1	1	2	D8IF38_BRAP9	mocA	D8IF38, J9URK0, K0JGU8	Oxidoreductase	BRAPL (ATCC BAA-1826 / 95/1000)	322			0	catalytic					Cytoplasmic	9.97	N	0.1	39	0.1	12	0.2	1	0.2	0.1	N	0.6	noTM	NOT	-100
C0QYS8	0	26	1	0	0	0	27	0	27	0	1	0	0	0	0	0	1	0	1	C0QYS8_BRAHW	pepD	A0A0H0U1E9, A0A0H0UF46, A0A0H0VCS3, A0A0H0VP90, A0A0H0VU25, A0A0H0X283, C0QYS8	Aminoacyl-histidine dipeptidase	BRAHW (ATCC 49526 / WA1)	479			0	hydrolase					Cytoplasmic	8.96	N	0.1	43	0.1	30	0.1	24	0.1	0.1	N	0.6	noTM	NOT	-100
C0R1D8	0	3	37	0	0	0	40	0	40	0	1	1	0	0	0	0	1	1	2	C0R1D8_BRAHW	BHWA1_01454	A0A0H0UNY1, A0A0H0V7D5, C0R1D8	Zn dependant metalloprotease	BRAHW (ATCC 49526 / WA1)	236			membrane	hydrolase	TMH	3.2	3.4	none	CytoplasmicMembrane	10.00	N	0.1	36	0.1	36	0.1	26	0.1	0.1	N	0.5	TM	NOT	-100
C0QZP3	2	19	18	0	0	0	39	0	39	1	1	1	0	0	0	1	1	1	3	C0QZP3_BRAHW	gltP	A0A0H0VQ37, A0A0H0X8F9, C0QZP3	GltP, Na+/H+-dicarboxylate symporter	BRAHW (ATCC 49526 / WA1)	346			membrane	transporter	TMH	7.2	3.6	none	CytoplasmicMembrane	10.00	N	0.2	26	0.1	42	0.3	37	0.2	0.2	N	0.5	TM	NOT	-100
C0QZA1	0	0	25	0	0	0	25	0	25	0	0	1	0	0	0	0	0	1	1	C0QZA1_BRAHW	BHWA1_00695	A0A0H0VX77, A0A0H0XAJ6, C0QZA1	Unchar C0QZA1	BRAHW (ATCC 49526 / WA1)	308			membrane	0	CYT	-0.2	1.1	none	Unknown	--	N	0.1	30	0.1	11	0.3	1	0.2	0.2	N	0.5	TM	NOT	-100
C0QYU8	2	3	0	0	0	0	5	0	5	1	1	0	0	0	0	1	1	0	2	C0QYU8_BRAHW	argJ	A0A0H0TZW3, A0A0H0UNI4, A0A0H0UNQ4, A0A0H0VRW6, A0A0H0WC92, A0A0H0WYT5, A0A0H0X9A7, C0QYU8	Arginine biosynthesis bifunctional protein ArgJ	BRAHW (ATCC 49526 / WA1)	409	Catalyzes two activities which are involved in the cyclic version of arginine biosynthesis: the synthesis of N-acetylglutamate from glutamate and acetyl-CoA as the acetyl donor, and of ornithine by transacetylation between N(2)-acetylornithine and glutamate.	N(2)-acetyl-L-ornithine + L-glutamate = L-ornithine + N-acetyl-L-glutamate.	cytoplasm	transferase					Cytoplasmic	9.97	N	0.5	25	0.2	25	0.4	46	0.1	0.2	N	0.6	noTM	NOT	-100
C0QYU9	0	6	0	0	0	0	6	0	6	0	1	0	0	0	0	0	1	0	1	ARGB_BRAHW	argB	A0A0H0U1C3, A0A0H0U1Y5, A0A0H0UPE5, A0A0H0VWI3, C0QYU9	Acetylglutamate kinase	BRAHW (ATCC 49526 / WA1)	288		ATP + N-acetyl-L-glutamate = ADP + N-acetyl-L-glutamate 5-phosphate.	cytoplasm	transferase;binding					Cytoplasmic	9.97	N	0.1	66	0.1	39	0.2	35	0.1	0.1	N	0.6	noTM	NOT	-100
D8IF40	0	0	0	12	8	89	0	109	109	0	0	0	1	1	1	1	1	1	3	D8IF40_BRAP9	mglB	D8IF40, J9UCM1, K0JGW1	Galactose glucose binding protein	BRAPL (ATCC BAA-1826 / 95/1000)	330			0	0					Unknown	--	N	0.1	35	0.1	45	0.1	6	0.1	0.1	N	0.6	noTM	NOT	-100
C0QYW0	0	0	6	0	0	0	6	0	6	0	0	1	0	0	0	0	0	1	1	C0QYW0_BRAHW	faa1	A0A0H0UEL4, A0A0H0UJG3, A0A0H0V0J6, A0A0H0VBS4, A0A0H0VWH8, A0A0H0X9I9, A0A0H0XD14, C0QYW0	Long-chain acyl-CoA synthetases (AMP-forming)	BRAHW (ATCC 49526 / WA1)	625			0	catalytic					Cytoplasmic	9.97	N	0.1	24	0.1	26	0.2	23	0.1	0.1	N	0.6	noTM	NOT	-100
C0QYW2	2	0	0	0	0	0	2	0	2	1	0	0	0	0	0	1	0	0	1	C0QYW2_BRAHW	BHWA1_00554	A0A0H0XDZ0, C0QYW2	Unchar C0QYW2	BRAHW (ATCC 49526 / WA1)	121			0	0					Cytoplasmic	8.96	N	0.1	19	0.1	70	0.1	48	0.1	0.1	N	0.6	noTM	NOT	-100
C0QYW3	2	0	0	0	0	0	2	0	2	1	0	0	0	0	0	1	0	0	1	C0QYW3_BRAHW	BHWA1_00555	A0A0H0TXG5, A0A0H0UGY2, A0A0H0UHY3, A0A0H0UPX5, A0A0H0VEP3, A0A0H0W2Z3, A0A0H0WPC8, A0A0H0XB96, C0QYW3	Unchar C0QYW3	BRAHW (ATCC 49526 / WA1)	281			membrane	0					Cytoplasmic	8.96	N	0.2	30	0.1	30	0.2	1	0.1	0.1	N	0.5	TM	NOT	-100
D8IAF0	0	0	0	0	0	25	0	25	25	0	0	0	0	0	1	0	0	1	1	D8IAF0_BRAP9	murG	D8IAF0, J9UUG5, K0JFT8	UDP-N-acetylglucosamine--N-acetylmuramyl-(pentapeptide) pyrophosphoryl-undecaprenol N-acetylglucosamine transferase	BRAPL (ATCC BAA-1826 / 95/1000)	360	Cell wall formation. Catalyzes the transfer of a GlcNAc subunit on undecaprenyl-pyrophosphoryl-MurNAc-pentapeptide (lipid intermediate I) to form undecaprenyl-pyrophosphoryl-MurNAc-(pentapeptide)GlcNAc (lipid intermediate II).	UDP-N-acetylglucosamine + Mur2Ac(oyl-L-Ala-gamma-D-Glu-L-Lys-D-Ala-D-Ala)-diphosphoundecaprenol = UDP + GlcNAc-(1->4)-Mur2Ac(oyl-L-Ala-gamma-D-Glu-L-Lys-D-Ala-D-Ala)-diphosphoundecaprenol.	membrane	transferase					CytoplasmicMembrane	9.82	N	0.1	37	0.1	56	0.1	11	0.1	0.1	N	0.6	noTM	NOT	-100
D8IFF6	0	0	0	0	68	41	0	109	109	0	0	0	0	1	1	0	1	1	2	D8IFF6_BRAP9	proB	D8IFF6, J9UWN7, K0JIZ2	Glutamate 5-kinase	BRAPL (ATCC BAA-1826 / 95/1000)	381	Catalyzes the transfer of a phosphate group to glutamate to form L-glutamate 5-phosphate.	ATP + L-glutamate = ADP + L-glutamate 5-phosphate.	cytoplasm	transferase;binding					Unknown	--	N	0.1	42	0.1	11	0.3	1	0.2	0.2	N	0.6	noTM	NOT	-100
D8IFN7	0	0	0	2	82	25	0	109	109	0	0	0	0	1	1	0	1	1	2	D8IFN7_BRAP9	BP951000_1982	D8IFN7, J9UIC8, K0JFF2	Flavin reductase-like, FMN-binding protein	BRAPL (ATCC BAA-1826 / 95/1000)	222			0	binding;catalytic;ion binding					Unknown	--	N	0.1	21	0.2	21	0.5	1	0.3	0.2	N	0.6	noTM	NOT	26
D8IAV9	0	0	0	0	0	38	0	38	38	0	0	0	0	0	1	0	0	1	1	D8IAV9_BRAP9	BP951000_2331	D8IAV9, J9UTM3, K0JIZ5	Tsr1	BRAPL (ATCC BAA-1826 / 95/1000)	610			membrane	signal transducer	TMH	8.3	8.5	none	Unknown	--	N	0.1	33	0.1	11	0.2	2	0.1	0.1	N	0.5	TM	NOT	26
C0QYX7	0	13	0	0	0	0	13	0	13	0	1	0	0	0	0	0	1	0	1	Y0569_BRAHW	BHWA1_00569	A0A0H0UBX4, C0QYX7	Unchar C0QYX7	BRAHW (ATCC 49526 / WA1)		Might be involved in sporulation.		0	0					Unknown	--	N	0.1	9	0.1	11	0.3	1	0.2	0.2	N	0.6	noTM	NOT	-100
A7LAV6	0	0	0	0	84	24	0	108	108	0	0	0	0	1	1	0	1	1	2	A7LAV6_BRAPL	HGT-BP21	A7LAV6, D8IC53, J9UJM3, K0JMG4	GltD	BRAPL	991			0	binding;catalytic					Cytoplasmic	9.97	N	0.1	64	0.1	11	0.2	1	0.1	0.1	N	0.6	noTM	NOT	-100
D8ICY7	0	0	0	2	11	95	0	108	108	0	0	0	0	1	1	0	1	1	2	D8ICY7_BRAP9	rplP	D8ICY7, J9UH58, K0JMQ7	50S ribosomal protein L16	BRAPL (ATCC BAA-1826 / 95/1000)	121	Binds 23S rRNA and is also seen to make contacts with the A and possibly P site tRNAs.		ribosome	structural molecule;binding					Cytoplasmic	9.26	N	0.1	34	0.1	11	0.2	1	0.2	0.2	N	0.6	noTM	NOT	-100
A0A0H0U3L6	0	0	24	0	0	0	24	0	24	0	0	1	0	0	0	0	0	1	1	A0A0H0U3L6_BRAHO	SU45_03140	A0A0H0U3L6, A0A0H0U4Z0, A0A0H0UPH0, A0A0H0V2N0, A0A0H0VCC1, A0A0H0VKR5, A0A0H0W0L8, A0A0H0XMA7	ABC transporter	BRAHW	680			membrane	0	SpI	2.6	2.8	25-26	CytoplasmicMembrane	9.82	N	0.2	28	0.2	28	0.3	22	0.2	0.2	N	0.5	TM	NOT	-100
J9UXF1	0	0	0	0	75	33	0	108	108	0	0	0	0	1	1	0	1	1	2	J9UXF1_BRAPL	thiJ	J9UXF1, K0JGM8	PfpI domain-containing protein	BRAPL	184			0	0					Cytoplasmic	9.97	N	0.1	53	0.1	36	0.1	30	0.1	0.1	N	0.6	noTM	NOT	-100
C0QYY7	0	5	0	0	0	0	5	0	5	0	1	0	0	0	0	0	1	0	1	C0QYY7_BRAHW	deoD	A0A0H0TI30, A0A0H0UF45, A0A0H0WHH1, C0QYY7	Purine-nucleoside phosphorylase	BRAHW (ATCC 49526 / WA1)	232		Purine nucleoside + phosphate = purine + alpha-D-ribose 1-phosphate.	0	transferase					Cytoplasmic	9.26	N	0.1	27	0.1	53	0.1	46	0.1	0.1	N	0.6	noTM	NOT	-100
C0QYP8	0	56	51	0	0	0	107	0	107	0	1	1	0	0	0	0	1	1	2	C0QYP8_BRAHW	cheW	A0A0H0V2V3, A0A0H0XFH0, C0QYP8	Chemotaxis protein CheW	BRAHW (ATCC 49526 / WA1)	176			0	signal transducer					Cytoplasmic	9.97	N	0.1	46	0.1	46	0.1	2	0.1	0.1	N	0.6	noTM	NOT	-100
D8IA14	0	0	0	0	87	20	0	107	107	0	0	0	0	1	1	0	1	1	2	D8IA14_BRAP9	BP951000_0122	D8IA14	Unchar D8IA14	BRAPL (ATCC BAA-1826 / 95/1000)	502			0	0	SpI	9.5	9.7	22-23	Unknown	--	N	0.4	22	0.5	22	0.7	17	0.5	0.5	N	0.5	TM	NOT	-100
D8IC33	0	0	0	3	57	47	0	107	107	0	0	0	0	1	1	0	1	1	2	D8IC33_BRAP9	crt	D8IC33, J9UWX4, K0JMF1	3-hydroxybutyryl-CoA dehydrogenase	BRAPL (ATCC BAA-1826 / 95/1000)	279			0	binding;catalytic	SpI	4	4.2	20-21	Unknown	--	N	0.4	21	0.4	21	0.4	18	0.3	0.3	N	0.6	noTM	NOT	-100
D8IF80	0	0	0	0	47	60	0	107	107	0	0	0	0	1	1	0	1	1	2	D8IF80_BRAP9	BP951000_1823	D8IF80, J9UIM0, K0JIM0	Purine phosphoribosyltransferase	BRAPL (ATCC BAA-1826 / 95/1000)	138			0	transferase					Cytoplasmic	8.96	N	0.1	64	0.1	53	0.1	48	0.1	0.1	N	0.6	noTM	NOT	-100
C0QYH5	0	46	60	0	0	0	106	0	106	0	1	1	0	0	0	0	1	1	2	C0QYH5_BRAHW	pyrFE	A0A0H0U1V3, A0A0H0UHI5, A0A0H0UN00, A0A0H0V560, A0A0H0VMB8, A0A0H0W2T9, C0QYH5	Putative orotidine 5'-phosphate decarboxylase/orotate phosphoribosyltransferase	BRAHW (ATCC 49526 / WA1)	451		Orotidine 5'-phosphate + diphosphate = orotate + 5-phospho-alpha-D-ribose 1-diphosphate.	0	transferase;catalytic					Cytoplasmic	9.97	N	0.1	27	0.1	11	0.2	1	0.1	0.1	N	0.6	noTM	NOT	-100
C0QYZ6	18	0	0	0	0	0	18	0	18	1	0	0	0	0	0	1	0	0	1	C0QYZ6_BRAHW	BHWA1_00588	A0A0H0U4R7, A0A0H0UF41, A0A0H0V031, A0A0H0VS60, A0A0H0WHI9, C0QYZ6	Enzyme of poly-gamma-glutamate biosynthesis (Capsule formation)-like protein	BRAHW (ATCC 49526 / WA1)	389			0	0	SpII	9.8	6.8	16-17	CytoplasmicMembrane	9.97	N	0.3	52	0.4	22	0.9	14	0.7	0.5	N	0.6	noTM	PROBABLE	16
C0QX41	0	30	75	0	0	0	105	0	105	0	1	1	0	0	0	0	1	1	2	C0QX41_BRAHW	cstA	A0A0H0WAY1, C0QX41	Carbon starvation protein CstA	BRAHW (ATCC 49526 / WA1)	545			membrane	0					CytoplasmicMembrane	10.00	N	0.2	58	0.2	17	0.3	15	0.3	0.2	N	0.6	noTM	NOT	-100
C0QZ08	0	1	0	0	0	0	1	0	1	0	1	0	0	0	0	0	1	0	1	C0QZ08_BRAHW	dinG	A0A0H0TQQ5, A0A0H0U3V3, A0A0H0UC74, A0A0H0UF36, A0A0H0V492, A0A0H0V8P2, A0A0H0VL43, A0A0H0WCQ9, A0A0H0X2S7, A0A0H0XDL0, C0QZ08	Helicase	BRAHW (ATCC 49526 / WA1)	846			0	binding;hydrolase					Cytoplasmic	9.97	N	0.1	53	0.1	53	0.1	52	0.1	0.1	N	0.6	noTM	NOT	-100
C0QXT2	0	56	49	0	0	0	105	0	105	0	1	1	0	0	0	0	1	1	2	C0QXT2_BRAHW	prsA	A0A0H0UP79, A0A0H0UW28, C0QXT2	Ribose-phosphate pyrophosphokinase	BRAHW (ATCC 49526 / WA1)	352	Involved in the biosynthesis of ribose 1,5-bisphosphate. Catalyzes the transfer of pyrophosphoryl group from ATP to ribose-5-phosphate to yield phosphoribosyl diphosphate (PRPP) and AMP.	ATP + D-ribose 5-phosphate = AMP + 5-phospho-alpha-D-ribose 1-diphosphate.	cytoplasm	transferase;binding;ion binding					Cytoplasmic	9.97	N	0.1	52	0.2	12	0.3	4	0.3	0.2	N	0.6	noTM	NOT	-100
C0QXB3	13	52	39	0	0	0	104	0	104	1	1	1	0	0	0	1	1	1	3	C0QXB3_BRAHW	BHWA1_00271	A0A0H0USZ4, A0A0H0V647, C0QXB3	PTS-dependent enzyme II	BRAHW (ATCC 49526 / WA1)	154			0	transferase					CytoplasmicMembrane	7.88	N	0.1	65	0.1	65	0.1	1	0.1	0.1	N	0.6	noTM	NOT	-100
C0R030	1	42	61	0	0	0	104	0	104	0	1	1	0	0	0	0	1	1	2	C0R030_BRAHW	rpoD	A0A0H0UEW8, C0R030	RNA polymerase sigma factor SigA	BRAHW (ATCC 49526 / WA1)	587	Sigma factors are initiation factors that promote the attachment of RNA polymerase to specific initiation sites and are then released. This sigma factor is the primary sigma factor during exponential growth.		cytoplasm	transcription factor;binding					Cytoplasmic	9.97	N	0.1	56	0.1	16	0.1	6	0.1	0.1	N	0.6	noTM	NOT	-100
D8I9S8	0	0	0	2	72	30	0	104	104	0	0	0	0	1	1	0	1	1	2	D8I9S8_BRAP9	ald	D8I9S8, J9UUN5, K0JG03	Alanine dehydrogenase	BRAPL (ATCC BAA-1826 / 95/1000)	369		L-alanine + H(2)O + NAD(+) = pyruvate + NH(3) + NADH.	0	catalytic					Cytoplasmic	9.97	N	0.1	40	0.1	24	0.1	13	0.1	0.1	N	0.6	noTM	NOT	-100
C0QZ16	0	172	6	0	0	0	178	0	178	0	1	0	0	0	0	0	1	0	1	C0QZ16_BRAHW	pepF	A0A0H0TLZ5, A0A0H0TNP2, A0A0H0TTN0, A0A0H0U9H9, A0A0H0UD71, A0A0H0UI91, A0A0H0VRI9, A0A0H0VSV6, A0A0H0WI85, A0A0H0X3P3, A0A0H0XEF5, C0QZ16	Peptidase	BRAHW (ATCC 49526 / WA1)	606			0	hydrolase					Cytoplasmic	9.97	N	0.1	61	0.1	11	0.1	2	0.1	0.1	N	0.6	noTM	NOT	-100
C0QZ18	0	0	14	0	0	0	14	0	14	0	0	1	0	0	0	0	0	1	1	C0QZ18_BRAHW	thrB	A0A0H0TQP3, A0A0H0U3U3, A0A0H0UC65, A0A0H0VR10, A0A0H0VWV8, A0A0H0WCR7, A0A0H0XDJ8, C0QZ18	Homoserine kinase	BRAHW (ATCC 49526 / WA1)	314	Catalyzes the ATP-dependent phosphorylation of L-homoserine to L-homoserine phosphate.	ATP + L-homoserine = ADP + O-phospho-L-homoserine.	cytoplasm	transferase;binding					OuterMembrane	9.49	N	0.1	34	0.2	21	0.6	11	0.4	0.3	N	0.6	noTM	NOT	-100
D8IBM2	0	0	0	0	28	76	0	104	104	0	0	0	0	1	1	0	1	1	2	D8IBM2_BRAP9	ldh	D8IBM2, J9UT68, K0JLJ7	L-lactate dehydrogenase	BRAPL (ATCC BAA-1826 / 95/1000)	717			0	binding;catalytic;ion binding					Cytoplasmic	8.96	N	0.2	23	0.2	23	0.3	20	0.3	0.2	N	0.5	TM	NOT	-100
J9UQL4	0	0	0	0	51	53	0	104	104	0	0	0	0	1	1	0	1	1	2	J9UQL4_BRAPL	fabH	J9UQL4, K0JHN0	3-oxoacyl-[acyl-carrier-protein] synthase 3	BRAPL	326	Catalyzes the condensation reaction of fatty acid synthesis by the addition to an acyl acceptor of two carbons from malonyl-ACP. Catalyzes the first condensation reaction which initiates fatty acid synthesis and may therefore play a role in governing the total rate of fatty acid production. Possesses both acetoacetyl-ACP synthase and acetyl transacylase activities. Its substrate specificity deter…	Acetyl-CoA + malonyl-[acyl-carrier-protein] = acetoacetyl-[acyl-carrier-protein] + CoA + CO(2).	cytoplasm	transferase					Cytoplasmic	9.26	N	0.1	20	0.1	11	0.2	1	0.1	0.1	N	0.6	noTM	NOT	-100
C0QZ28	0	3	0	0	0	0	3	0	3	0	1	0	0	0	0	0	1	0	1	C0QZ28_BRAHW	frvX	A0A0H0U3T5, A0A0H0UC54, A0A0H0UDU8, A0A0H0V4B0, A0A0H0VL63, C0QZ28	FrvX, Cellulase M-like protein	BRAHW (ATCC 49526 / WA1)	355			0	0					Cytoplasmic	8.96	N	0.1	61	0.1	34	0.1	39	0.1	0.1	N	0.6	noTM	NOT	-100
C0QZ33	0	1	0	0	0	0	1	0	1	0	1	0	0	0	0	0	1	0	1	C0QZ33_BRAHW	BHWA1_00625	A0A0H0TQM8, A0A0H0VL68, C0QZ33	N-glycosylase/DNA lyase	BRAHW (ATCC 49526 / WA1)	225			0	catalytic					Cytoplasmic	8.96	N	0.1	57	0.1	57	0.1	54	0.1	0.1	N	0.6	noTM	NOT	-100
K0JKQ4	0	0	0	0	50	54	0	104	104	0	0	0	0	1	1	0	1	1	2	K0JKQ4_BRAPL	lysS	K0JKQ4	Lysine--tRNA ligase	BRAPL	510		ATP + L-lysine + tRNA(Lys) = AMP + diphosphate + L-lysyl-tRNA(Lys).	cytoplasm	binding;catalytic;ion binding					Cytoplasmic	10.00	N	0.1	48	0.1	26	0.2	20	0.1	0.1	N	0.6	noTM	NOT	-100
D8ICF1	0	0	0	21	26	56	0	103	103	0	0	0	1	1	1	1	1	1	3	D8ICF1_BRAP9	degQ	D8ICF1, J9UC12, K0JKS8	Serine endoprotease	BRAPL (ATCC BAA-1826 / 95/1000)	502			membrane	hydrolase	SpI	3	2	31-32	Unknown	--	N	0.2	32	0.2	11	0.5	1	0.4	0.2	N	0.5	TM	NOT	-100
C0QZ36	0	0	3	0	0	0	3	0	3	0	0	1	0	0	0	0	0	1	1	C0QZ36_BRAHW	glgA	A0A0H0TNM8, A0A0H0TTL6, A0A0H0U9G4, A0A0H0UD50, A0A0H0UI74, A0A0H0V7A3, A0A0H0VRK5, A0A0H0WEY3, A0A0H0XED6, C0QZ36	Glycogen synthase	BRAHW (ATCC 49526 / WA1)	498	Synthesizes alpha-1,4-glucan chains using ADP-glucose.	ADP-glucose + (1,4-alpha-D-glucosyl)(n) = ADP + (1,4-alpha-D-glucosyl)(n+1).	0	transferase					Cytoplasmic	9.26	N	0.2	43	0.2	43	0.2	42	0.1	0.1	N	0.6	noTM	NOT	-100
C0QZ37	0	0	9	0	0	0	9	0	9	0	0	1	0	0	0	0	0	1	1	C0QZ37_BRAHW	murE	A0A0H0U3X3, A0A0H0UCF3, A0A0H0UCS3, A0A0H0V5R0, A0A0H0VD07, A0A0H0VM12, A0A0H0WEX5, A0A0H0WI66, A0A0H0XJB1, A0A0H0XJS6, C0QZ37	UDP-N-acetylmuramoylalanyl-D-glutamate--2, 6-diaminopimelate ligase	BRAHW (ATCC 49526 / WA1)	508			cytoplasm	binding;catalytic					Cytoplasmic	8.96	N	0.1	32	0.1	13	0.2	7	0.1	0.1	N	0.6	noTM	NOT	-100
C0QZ39	1	6	0	0	0	0	7	0	7	1	1	0	0	0	0	1	1	0	2	C0QZ39_BRAHW	dnaB	A0A0H0V7Y9, C0QZ39	Replicative DNA helicase	BRAHW (ATCC 49526 / WA1)	466	Participates in initiation and elongation during chromosome replication; it exhibits DNA-dependent ATPase activity.	ATP + H(2)O = ADP + phosphate.	chromosome	binding;hydrolase					Cytoplasmic	9.97	N	0.1	25	0.1	25	0.1	21	0.1	0.1	N	0.6	noTM	NOT	-100
J9UKD1	0	0	0	0	19	83	0	102	102	0	0	0	0	1	1	0	1	1	2	J9UKD1_BRAPL	B2904_orf2138	D8IC79, J9UKD1, K0JKJ2	ATPase AAA	BRAPL	829			membrane	0					Cytoplasmic	8.96	N	0.1	25	0.1	40	0.2	2	0.1	0.1	N	0.5	TM	NOT	-100
D8IEW1	0	0	0	16	59	27	0	102	102	0	0	0	1	1	1	1	1	1	3	D8IEW1_BRAP9	deoB	D8IEW1, J9UKM0, K0JGQ1	Phosphopentomutase	BRAPL (ATCC BAA-1826 / 95/1000)	386	Phosphotransfer between the C1 and C5 carbon atoms of pentose.	Alpha-D-ribose 1-phosphate = D-ribose 5-phosphate.	cytoplasm	catalytic;ion binding	CYT	-0.2	2.7	none	Cytoplasmic	9.97	N	0.1	19	0.2	11	0.6	2	0.3	0.3	N	0.6	noTM	NOT	13
C0QZ42	0	3	0	0	0	0	3	0	3	0	1	0	0	0	0	0	1	0	1	C0QZ42_BRAHW	tatD	A0A0H0TPB3, A0A0H0UCA0, A0A0H0VSX3, C0QZ42	TatD protein	BRAHW (ATCC 49526 / WA1)	270			0	hydrolase					Cytoplasmic	9.97	N	0.1	68	0.1	68	0.1	70	0.1	0.1	N	0.6	noTM	NOT	-100
J9TUD5	0	0	0	0	57	45	0	102	102	0	0	0	0	1	1	0	1	1	2	J9TUD5_BRAPL	B2904_orf924	D8IBE7, J9TUD5, K0JLT1	Methyl-accepting chemotaxis sensory transducer	BRAPL	641			0	0					Cytoplasmic	8.96	N	0.1	10	0.1	56	0.1	49	0.1	0.1	N	0.6	noTM	NOT	-100
C0QV31	0	53	48	0	0	0	101	0	101	0	1	1	0	0	0	0	1	1	2	C0QV31_BRAHW	fadD	A0A0H0UQK8, A0A0H0W0F7, A0A0H0XE99, C0QV31	Acyl-CoA synthetase	BRAHW (ATCC 49526 / WA1)	551			membrane	catalytic					CytoplasmicMembrane	7.88	N	0.1	25	0.1	25	0.1	7	0.1	0.1	N	0.6	noTM	NOT	-100
C0R0J8	0	57	44	0	0	0	101	0	101	0	1	1	0	0	0	0	1	1	2	C0R0J8_BRAHW	BHWA1_01156	A0A0H0TZ01, A0A0H0V4H8, C0R0J8	Linocin M18 bacteriocin protein	BRAHW (ATCC 49526 / WA1)	269			0	hydrolase					Cytoplasmic	8.96	N	0.1	46	0.1	48	0.3	45	0.1	0.1	N	0.6	noTM	NOT	-100
C0QZ53	0	0	1	0	0	0	1	0	1	0	0	1	0	0	0	0	0	1	1	C0QZ53_BRAHW	BHWA1_00645	A0A0H0VS55, C0QZ53	Regulatory protein TetR family	BRAHW (ATCC 49526 / WA1)	195			0	binding					Cytoplasmic	8.96	N	0.1	56	0.2	12	0.3	3	0.3	0.2	N	0.6	noTM	NOT	-100
C0R233	0	79	22	0	0	0	101	0	101	0	1	1	0	0	0	0	1	1	2	C0R233_BRAHW	BHWA1_01701	A0A0H0TKD4, A0A0H0U288, C0R233	Aspartokinase	BRAHW (ATCC 49526 / WA1)	453		ATP + L-aspartate = ADP + 4-phospho-L-aspartate.	0	transferase;ion binding					Cytoplasmic	8.96	N	0.1	15	0.1	15	0.2	1	0.1	0.1	N	0.6	noTM	NOT	-100
C0QZ68	0	0	5	0	0	0	5	0	5	0	0	1	0	0	0	0	0	1	1	C0QZ68_BRAHW	BHWA1_00660	A0A0H0U9E5, A0A0H0UL09, A0A0H0VEW2, A0A0H0WD82, A0A0H0WI44, A0A0H0WYC9, C0QWG7, C0QZ68	Unchar C0QZ68	BRAHW (ATCC 49526 / WA1)	291			0	0					Cytoplasmic	8.96	N	0.1	39	0.1	11	0.3	1	0.2	0.2	N	0.6	noTM	NOT	-100
D8IFL0	0	0	0	29	55	17	0	101	101	0	0	0	1	1	1	1	1	1	3	D8IFL0_BRAP9	BP951000_1955	D8IFL0, J9UPR6, K0JJ52	NADP-dependent 7-alpha-hydroxysteroid dehydrogenase	BRAPL (ATCC BAA-1826 / 95/1000)	266			0	catalytic					Cytoplasmic	9.26	N	0.1	28	0.1	28	0.2	3	0.1	0.1	N	0.6	noTM	NOT	-100
C0QZ72	0	0	1	0	0	0	1	0	1	0	0	1	0	0	0	0	0	1	1	C0QZ72_BRAHW	fliI	A0A0H0V6M9, A0A0H0WI41, C0QZ72	Flagellar biosynthesis/type III secretory pathway ATPase	BRAHW (ATCC 49526 / WA1)	484			macromolecular;cytoplasm	binding;hydrolase					Cytoplasmic	9.97	N	0.1	54	0.1	18	0.1	12	0.1	0.1	N	0.6	noTM	NOT	-100
A0A0H0XGM4	0	40	60	0	0	0	100	0	100	0	1	1	0	0	0	0	1	1	2	A0A0H0XGM4_BRAHO	secA	A0A0H0XGM4	Protein translocase subunit SecA	BRAHW	980	Part of the Sec protein translocase complex. Interacts with the SecYEG preprotein conducting channel. Has a central role in coupling the hydrolysis of ATP to the transfer of proteins into and across the cell membrane, serving as an ATP-driven molecular motor driving the stepwise translocation of polypeptide chains across the membrane.		cytoplasm;membrane	binding;ion binding					Cytoplasmic	9.12	N	0.1	21	0.1	51	0.1	43	0.1	0.1	N	0.6	noTM	NOT	-100
A0A0H0UXA4	0	43	57	0	0	0	100	0	100	0	1	1	0	0	0	0	1	1	2	A0A0H0UXA4_BRAHO	SZ49_06860	A0A0H0UXA4	Membrane protein	BRAHW	203			0	0	SpII	16.9	8.3	16-17	OuterMembrane	9.92	N	0.1	25	0.3	24	1	11	0.9	0.6	Y	0.6	noTM	PROBABLE	16
C0QZ75	6	2	37	0	0	0	45	0	45	1	0	1	0	0	0	1	0	1	2	C0QZ75_BRAHW	fliF	A0A0H0X2N3, C0QZ75	Flagellar MS-ring protein	BRAHW (ATCC 49526 / WA1)	542			other, cell projection;membrane	hydrolase					CytoplasmicMembrane	7.88	Flagellar	0.1	35	0.1	35	0.2	29	0.1	0.1	N	0.5	TM	NOT	-100
C0QX88	0	52	48	0	0	0	100	0	100	0	1	1	0	0	0	0	1	1	2	C0QX88_BRAHW	tyrS	A0A0H0UVA7, A0A0H0V1S6, C0QX88	Tyrosine--tRNA ligase	BRAHW (ATCC 49526 / WA1)	398	Catalyzes the attachment of tyrosine to tRNA(Tyr) in a two-step reaction: tyrosine is first activated by ATP to form Tyr-AMP and then transferred to the acceptor end of tRNA(Tyr).	ATP + L-tyrosine + tRNA(Tyr) = AMP + diphosphate + L-tyrosyl-tRNA(Tyr).	cytoplasm	binding;catalytic					Cytoplasmic	9.97	N	0.1	25	0.1	11	0.1	3	0.1	0.1	N	0.6	noTM	NOT	-100
C0QZ79	0	2	0	0	0	0	2	0	2	0	1	0	0	0	0	0	1	0	1	C0QZ79_BRAHW	gmk	A0A0H0W8A7, C0QZ79	Guanylate kinase	BRAHW (ATCC 49526 / WA1)	183	Essential for recycling GMP and indirectly, cGMP.	ATP + GMP = ADP + GDP.	cytoplasm	transferase;binding					Cytoplasmic	9.97	N	0.1	43	0.1	13	0.3	11	0.2	0.2	N	0.6	noTM	NOT	-100
D8ID25	0	0	0	9	54	37	0	100	100	0	0	0	1	1	1	1	1	1	3	D8ID25_BRAP9	efp	D8ID25, J9UQ03, K0JHZ5	Translation elongation factor P (EF-P)	BRAPL (ATCC BAA-1826 / 95/1000)	186			cytoplasm	binding					Cytoplasmic	9.97	N	0.1	35	0.1	35	0.1	26	0.1	0.1	N	0.6	noTM	NOT	-100
C0QY46	0	53	46	0	0	0	99	0	99	0	1	1	0	0	0	0	1	1	2	C0QY46_BRAHW	nusA	A0A0H0UEA9, A0A0H0UN76, A0A0H0WJ64, C0QY46	Transcription termination/antitermination protein NusA	BRAHW (ATCC 49526 / WA1)	496	Participates in both transcription termination and antitermination.		cytoplasm	transcription factor;binding					Cytoplasmic	9.97	N	0.1	41	0.1	65	0.1	61	0.1	0.1	N	0.6	noTM	NOT	-100
C0QZ82	2	0	21	0	0	0	23	0	23	1	0	1	0	0	0	1	0	1	2	C0QZ82_BRAHW	BHWA1_00676	A0A0H0VS76, A0A0H0XCG9, C0QZ82	Unchar C0QZ82	BRAHW (ATCC 49526 / WA1)	69			0	0	SpII	6.7	6.9	18-19	Unknown	--	N	0.1	20	0.2	20	0.6	17	0.4	0.3	N	0.5	TM	PROBABLE	18
C0QZ83	0	2	0	0	0	0	2	0	2	0	1	0	0	0	0	0	1	0	1	C0QZ83_BRAHW	BHWA1_00677	A0A0H0TLT8, C0QZ83	SCP-like extracellular protein	BRAHW (ATCC 49526 / WA1)	148			0	0	SpI	1.8	2	20-21	Unknown	--	N	0.4	21	0.6	21	0.9	14	0.8	0.7	Y	0.6	noTM	NOT	-100
C0QY49	0	57	42	0	0	0	99	0	99	0	1	1	0	0	0	0	1	1	2	C0QY49_BRAHW	BHWA1_00425	A0A0H0VRU4, A0A0H0W0I8, C0QY49	L-allo-threonine aldolase	BRAHW (ATCC 49526 / WA1)	340			0	catalytic					Cytoplasmic	9.97	N	0.1	64	0.1	46	0.1	5	0.1	0.1	N	0.6	noTM	NOT	-100
C0R0D4	0	71	28	0	0	0	99	0	99	0	1	1	0	0	0	0	1	1	2	C0R0D4_BRAHW	ychF	A0A0H0TYM9, A0A0H0UDJ3, A0A0H0W3U6, C0R0D4	Ribosome-binding ATPase YchF	BRAHW (ATCC 49526 / WA1)	366	ATPase that binds to both the 70S ribosome and the 50S ribosomal subunit in a nucleotide-independent manner.		0	binding;hydrolase					Cytoplasmic	8.96	N	0.2	30	0.2	22	0.4	13	0.3	0.3	N	0.6	noTM	NOT	-100
C0QZ87	0	0	1	0	0	0	1	0	1	0	0	1	0	0	0	0	0	1	1	C0QZ87_BRAHW	BHWA1_00681	A0A0H0TLA0, A0A0H0TNJ5, A0A0H0U4J9, A0A0H0UJS2, A0A0H0UMX2, A0A0H0V994, A0A0H0VR70, A0A0H0W830, A0A0H0WF16, A0A0H0WG92, A0A0H0XC88, C0QWD4, C0QZ87	Chromosome segregation ATPase	BRAHW (ATCC 49526 / WA1)	309			0	0					Cytoplasmic	8.96	N	0.1	54	0.1	54	0.2	1	0.1	0.1	N	0.6	noTM	NOT	-100
C0QZ90	0	1	0	0	0	0	1	0	1	0	1	0	0	0	0	0	1	0	1	C0QZ90_BRAHW	BHWA1_00684	A0A0H0VQY6, A0A0H0WKH3, A0A0H0XBD6, C0QZ90	Ankyrin repeat-containing protein	BRAHW (ATCC 49526 / WA1)	289			0	0	SpI	10.2	10.4	19-20	Unknown	--	N	0.4	20	0.6	20	1	17	0.9	0.7	Y	0.6	noTM	NOT	-100
D8IDB6	0	0	0	16	68	15	0	99	99	0	0	0	1	1	1	1	1	1	3	D8IDB6_BRAP9	BP951000_1149	D8IDB6, J9USS3, K0JMZ3	[2Fe-2S] binding domain protein	BRAPL (ATCC BAA-1826 / 95/1000)	80			0	0					Unknown	--	N	0.1	37	0.2	37	0.2	31	0.1	0.1	N	0.6	noTM	NOT	22
C0QZ93	1	3	0	0	0	0	4	0	4	1	1	0	0	0	0	1	1	0	2	C0QZ93_BRAHW	galT	A0A0H0U4J5, A0A0H0V9A0, A0A0H0WF21, C0QZ93	Galactose-1-phosphate uridylyltransferase	BRAHW (ATCC 49526 / WA1)	332			0	transferase;ion binding					Cytoplasmic	8.96	N	0.1	36	0.1	11	0.2	2	0.2	0.1	N	0.6	noTM	NOT	-100
A7LAW4	0	0	0	0	65	33	0	98	98	0	0	0	0	1	1	0	1	1	2	A7LAW4_BRAPL	HGT-BP27	A7LAW4, D8IC47, J9UW15, K0JM23	Carbamate kinase	BRAPL	313			0	transferase	SpI	0.5	0.7	17-18	Cytoplasmic	9.97	N	0.1	22	0.2	22	0.3	1	0.2	0.2	N	0.6	noTM	NOT	-100
C0QZ95	0	10	0	0	0	0	10	0	10	0	1	0	0	0	0	0	1	0	1	C0QZ95_BRAHW	proC	A0A0H0TLS8, A0A0H0TTH1, A0A0H0UET4, A0A0H0WI20, C0QZ95	Pyrroline-5-carboxylate reductase	BRAHW (ATCC 49526 / WA1)	263	Catalyzes the reduction of 1-pyrroline-5-carboxylate (PCA) to L-proline.	L-proline + NAD(P)(+) = 1-pyrroline-5-carboxylate + NAD(P)H.	cytoplasm	catalytic					Cytoplasmic	9.97	N	0.1	17	0.2	17	0.3	10	0.2	0.2	N	0.6	noTM	NOT	-100
C0QZ96	0	0	0	0	0	0	0	0	0	0	0	0	0	0	0	0	0	0	0	C0QZ96_BRAHW	BHWA1_00690	A0A0H0U3S4, A0A0H0VQZ1, A0A0H0WU48, C0QZ96	Unchar C0QZ96	BRAHW (ATCC 49526 / WA1)	257			0	catalytic					Cytoplasmic	8.96	N	0.1	48	0.1	66	0.1	11	0.1	0.1	N	0.6	noTM	NOT	-100
C0QZ99	0	12	0	0	0	0	12	0	12	0	1	0	0	0	0	0	1	0	1	C0QZ99_BRAHW	pep	A0A0H0TJR1, A0A0H0TNU4, A0A0H0UCM3, A0A0H0UMY3, C0QZ99	Peptidase	BRAHW (ATCC 49526 / WA1)	353			0	hydrolase					Cytoplasmic	8.96	N	0.1	20	0.1	20	0.1	9	0.1	0.1	N	0.6	noTM	NOT	-100
C0QVH2	35	41	22	0	0	0	98	0	98	1	1	1	0	0	0	1	1	1	3	RS20_BRAHW	rpsT	A0A0H0TZX4, C0QVH2	30S ribosomal protein S20	BRAHW (ATCC 49526 / WA1)	87	Binds directly to 16S ribosomal RNA.		ribosome	structural molecule;binding					Cytoplasmic	9.26	N	0.1	70	0.1	16	0.2	12	0.2	0.1	N	0.6	noTM	NOT	-100
C0QZA2	4	0	3	0	0	0	7	0	7	1	0	1	0	0	0	1	0	1	2	C0QZA2_BRAHW	BHWA1_00696	A0A0H0X8D9, A0A0H0XBE6, C0QZA2	ABC-type transport system, ATPase component	BRAHW (ATCC 49526 / WA1)	278			membrane	binding;hydrolase					Cytoplasmic	9.12	N	0.1	65	0.1	45	0.1	12	0.1	0.1	N	0.6	noTM	NOT	-100
D8IFA0	0	0	0	0	0	34	0	34	34	0	0	0	0	0	1	0	0	1	1	D8IFA0_BRAP9	mcpB	D8IFA0, J9URS3, K0JGZ3	Methyl-accepting chemotaxis sensory transducer	BRAPL (ATCC BAA-1826 / 95/1000)	530			membrane	signal transducer	TMH	8.4	8.6	none	CytoplasmicMembrane	9.16	N	0.2	29	0.2	29	0.4	19	0.2	0.2	N	0.5	TM	NOT	-100
C0QZA6	0	0	0	0	0	0	0	0	0	0	0	0	0	0	0	0	0	0	0	C0QZA6_BRAHW	BHWA1_00700	A0A0H0U4I7, A0A0H0UMY9, A0A0H0V571, A0A0H0VD58, A0A0H0WF36, A0A0H0WG82, C0QZA6	HepA, Superfamily II D/R helicase, SNF2 family	BRAHW (ATCC 49526 / WA1)	1033			0	binding;hydrolase					Periplasmic	9.64	N	0.2	28	0.1	28	0.2	7	0.1	0.1	N	0.6	noTM	NOT	-100
C0QZA8	0	4	0	0	0	0	4	0	4	0	1	0	0	0	0	0	1	0	1	C0QZA8_BRAHW	fliD	A0A0H0V7D9, A0A0H0V846, A0A0H0VKH2, A0A0H0WD30, A0A0H0XAK0, C0QZA8	Flagellar hook-associated protein 2	BRAHW (ATCC 49526 / WA1)	733	Required for morphogenesis and for the elongation of the flagellar filament by facilitating polymerization of the flagellin monomers at the tip of growing filament. Forms a capping structure, which prevents flagellin subunits (transported through the central channel of the flagellum) from leaking out without polymerization at the distal end.		other, cell projection	0					Unknown	--	N	0.1	19	0.1	19	0.1	11	0.1	0.1	N	0.6	noTM	NOT	-100
D8ICE6	0	0	0	66	14	18	0	98	98	0	0	0	1	1	1	1	1	1	3	D8ICE6_BRAP9	dnaK	D8ICE6, J9UCC6, K0JKS6	DnaK suppressor, putative	BRAPL (ATCC BAA-1826 / 95/1000)	121			0	ion binding					Cytoplasmic	8.96	N	0.1	52	0.1	68	0.1	66	0.1	0.1	N	0.6	noTM	NOT	-100
C0QZC2	0	0	1	0	0	0	1	0	1	0	0	1	0	0	0	0	0	1	1	C0QZC2_BRAHW	sbcD	A0A0H0TXJ4, A0A0H0TYS8, A0A0H0UIP1, A0A0H0WF45, A0A0H0X538, C0QZC2	Putative exonuclease	BRAHW (ATCC 49526 / WA1)	356			0	hydrolase					Cytoplasmic	8.96	N	0.1	49	0.1	66	0.1	11	0.1	0.1	N	0.6	noTM	NOT	-100
D8ICW1	0	0	0	0	0	23	0	23	23	0	0	0	0	0	1	0	0	1	1	D8ICW1_BRAP9	BP951000_0993	D8ICW1	Sodium pump decarboxylase gamma subunit	BRAPL (ATCC BAA-1826 / 95/1000)	101			membrane	transporter;catalytic					CytoplasmicMembrane	9.82	N	0.2	27	0.1	41	0.2	3	0.1	0.1	N	0.5	TM	NOT	-100
C0QZC4	0	0	1	0	0	0	1	0	1	0	0	1	0	0	0	0	0	1	1	C0QZC4_BRAHW	BHWA1_00718	A0A0H0U3H4, A0A0H0U4F2, A0A0H0UCK0, A0A0H0V6R5, A0A0H0WSA6, A0A0H0XBY0, A0A0H0XCM2, C0QZC4	Unchar C0QZC4	BRAHW (ATCC 49526 / WA1)	364			0	0					Cytoplasmic	8.96	N	0.1	34	0.1	23	0.2	15	0.1	0.1	N	0.6	noTM	NOT	-100
C0QZC6	0	3	0	0	0	0	3	0	3	0	1	0	0	0	0	0	1	0	1	C0QZC6_BRAHW	pepP	A0A0H0TZM9, A0A0H0U0V3, A0A0H0UEP2, A0A0H0UN06, A0A0H0VDC0, A0A0H0VKP0, A0A0H0WNN9, C0QZC6	Xaa-Pro aminopeptidase	BRAHW (ATCC 49526 / WA1)	358			0	ion binding;hydrolase					Cytoplasmic	9.97	N	0.1	51	0.1	51	0.2	1	0.1	0.1	N	0.6	noTM	NOT	-100
D8IDE9	0	0	0	0	17	81	0	98	98	0	0	0	0	1	1	0	1	1	2	D8IDE9_BRAP9	rex	D8IDE9, J9UYJ1, K0JN58	Redox-sensing transcriptional repressor Rex	BRAPL (ATCC BAA-1826 / 95/1000)	215	Modulates transcription in response to changes in cellular NADH/NAD(+) redox state.		cytoplasm	transcription factor;binding					Cytoplasmic	8.96	N	0.1	29	0.2	22	0.6	11	0.4	0.3	N	0.6	noTM	NOT	-100
D8IF46	0	0	0	0	66	32	0	98	98	0	0	0	0	1	1	0	1	1	2	D8IF46_BRAP9	tatD	D8IF46, K0JIJ0	TatD protein	BRAPL (ATCC BAA-1826 / 95/1000)	272			0	hydrolase					Cytoplasmic	9.97	N	0.1	68	0.1	68	0.1	70	0.1	0.1	N	0.6	noTM	NOT	-100
C0QZ35	1	66	30	0	0	0	97	0	97	0	1	1	0	0	0	0	1	1	2	Y627_BRAHW	BHWA1_00627	A0A0H0VE27, C0QZ35	UPF0234 protein BHWA1_00627	BRAHW (ATCC 49526 / WA1)	165			0	0					Cytoplasmic	9.97	N	0.1	3	0.1	39	0.1	29	0.1	0.1	N	0.6	noTM	NOT	-100
D8IDX4	0	0	0	3	45	49	0	97	97	0	0	0	0	1	1	0	1	1	2	D8IDX4_BRAP9	BP951000_1360	D8IDX4, J9UXJ6, K0JG04	Putative transcriptional regulator, GntR family	BRAPL (ATCC BAA-1826 / 95/1000)	401			0	binding;catalytic					Cytoplasmic	9.97	N	0.1	53	0.1	40	0.3	38	0.1	0.1	N	0.6	noTM	NOT	-100
J9UFV3	0	0	0	0	59	38	0	97	97	0	0	0	0	1	1	0	1	1	2	J9UFV3_BRAPL	bmpB	J9UFV3, K0JK45	Lipoprotein	BRAPL	271			0	0	SpII	16.9	5.2	19-20	CytoplasmicMembrane	9.97	N	0.3	22	0.5	20	1	18	1	0.7	Y	0.6	noTM	PROBABLE	19
C0QZD8	0	0	1	0	0	0	1	0	1	0	0	1	0	0	0	0	0	1	1	C0QZD8_BRAHW	BHWA1_00732	A0A0H0TZN9, A0A0H0U0W4, A0A0H0U956, A0A0H0VV30, A0A0H0VXL6, A0A0H0XC39, C0QZD8	Unchar C0QZD8	BRAHW (ATCC 49526 / WA1)	298			0	0	SpII	9	8.8	15-16	Unknown	--	N	0.1	21	0.3	20	0.9	13	0.8	0.6	N	0.6	noTM	PROBABLE	15
C0QY77	0	22	74	0	0	0	96	0	96	0	1	1	0	0	0	0	1	1	2	C0QY77_BRAHW	BHWA1_00453	A0A0H0TW77, A0A0H0U846, A0A0H0UED7, A0A0H0UNA0, A0A0H0UT99, A0A0H0UX55, A0A0H0VEA5, A0A0H0VM70, A0A0H0VTQ1, A0A0H0WQX7, A0A0H0WVI3, A0A0H0XCK7, C0QY77	Unchar C0QY77	BRAHW (ATCC 49526 / WA1)	7854			extracellular	binding					Unknown	--	N	0.1	27	0.1	11	0.2	1	0.1	0.1	N	0.5	TM	NOT	-100
C0QZE4	0	23	1	0	0	0	24	0	24	0	1	0	0	0	0	0	1	0	1	C0QZE4_BRAHW	BHWA1_00738	A0A0H0UAN4, A0A0H0UET1, A0A0H0UT69, A0A0H0V7P1, A0A0H0VG33, C0QZE4	Putative YD repeat protein	BRAHW (ATCC 49526 / WA1)	689			0	0	SpI	0.6	0.9	29-30	Unknown	--	N	0.2	30	0.2	30	0.3	8	0.2	0.2	N	0.5	TM	NOT	-100
C0QZE5	0	7	0	0	0	0	7	0	7	0	1	0	0	0	0	0	1	0	1	C0QZE5_BRAHW	BHWA1_00739	A0A0H0TQX0, A0A0H0UBV6, A0A0H0VF69, C0QZE5	Unchar C0QZE5	BRAHW (ATCC 49526 / WA1)	586			0	0	SpI	7.6	7.8	24-25	CytoplasmicMembrane	9.82	N	0.1	25	0.3	25	0.7	22	0.5	0.4	N	0.5	TM	NOT	-100
D8IAN4	0	0	0	0	48	48	0	96	96	0	0	0	0	1	1	0	1	1	2	D8IAN4_BRAP9	BP951000_0208	D8IAN4, J9UN00, J9UU99, K0JI90	Unchar D8IAN4	BRAPL (ATCC BAA-1826 / 95/1000)	371			0	0					Cytoplasmic	8.96	N	0.1	70	0.1	26	0.1	22	0.1	0.1	N	0.6	noTM	NOT	-100
C0QZE9	0	4	0	0	0	0	4	0	4	0	1	0	0	0	0	0	1	0	1	C0QZE9_BRAHW	pfkB	A0A0H0UB87, A0A0H0UUD9, A0A0H0V669, C0QZE9	Carbohydrate kinase, PfkB family	BRAHW (ATCC 49526 / WA1)	300			0	transferase					Cytoplasmic	8.96	N	0.1	30	0.1	19	0.2	11	0.1	0.1	N	0.6	noTM	NOT	-100
C0QXR5	13	0	21	0	0	0	34	0	34	1	0	1	0	0	0	1	0	1	2	C0QXR5_BRAHW	tar	A0A0H0WHH4, C0QXR5	Methyl-accepting chemotaxis sensory transducer	BRAHW (ATCC 49526 / WA1)	658			membrane	signal transducer	TMH	11.3	11.5	none	CytoplasmicMembrane	9.81	N	0.1	21	0.1	11	0.1	3	0.1	0.1	N	0.5	TM	NOT	-100
D8IG51	0	0	0	0	0	33	0	33	33	0	0	0	0	0	1	0	0	1	1	D8IG51_BRAP9	BP951000_2140	D8IG51, J9TUV5, K0JJP1	Peptidylprolyl isomerase	BRAPL (ATCC BAA-1826 / 95/1000)	489		Peptidylproline (omega=180) = peptidylproline (omega=0).	membrane	catalytic	TMH	5.2	3.7	none	Unknown	--	N	0.1	46	0.2	14	0.4	10	0.3	0.2	N	0.5	TM	NOT	-100
C0R249	0	0	22	0	0	0	22	0	22	0	0	1	0	0	0	0	0	1	1	C0R249_BRAHW	mcpB	A0A0H0U6L3, A0A0H0UX15, A0A0H0XHW2, C0R249	Putative methyl-accepting chemotaxis protein B	BRAHW (ATCC 49526 / WA1)	637			membrane	signal transducer					CytoplasmicMembrane	9.82	N	0.1	25	0.1	19	0.2	1	0.2	0.2	N	0.5	TM	NOT	-100
A0A0H0U226	0	5	28	0	0	0	33	0	33	0	1	1	0	0	0	0	1	1	2	A0A0H0U226_BRAHO	SU45_01265	A0A0H0U226, A0A0H0U9T2, A0A0H0ULT7, A0A0H0VJ67, A0A0H0WBS2, A0A0H0XAL6	Chemotaxis protein	BRAHW	601			membrane	signal transducer	TMH	0.6	0.8	none	CytoplasmicMembrane	10.00	N	0.2	45	0.2	45	0.2	44	0.1	0.1	N	0.5	TM	NOT	-100
J9UC33	0	0	0	0	45	51	0	96	96	0	0	0	0	1	1	0	1	1	2	J9UC33_BRAPL	dnlJ	J9UC33, K0JM80	DNA ligase	BRAPL	663	DNA ligase that catalyzes the formation of phosphodiester linkages between 5'-phosphoryl and 3'-hydroxyl groups in double-stranded DNA using NAD as a coenzyme and as the energy source for the reaction. It is essential for DNA replication and repair of damaged DNA.	NAD(+) + (deoxyribonucleotide)(n) + (deoxyribonucleotide)(m) = AMP + beta-nicotinamide D-ribonucleotide + (deoxyribonucleotide)(n+m).	0	binding;catalytic;ion binding					Cytoplasmic	9.97	N	0.1	26	0.1	44	0.1	49	0.1	0.1	N	0.6	noTM	NOT	-100
C0QZF9	10	0	2	0	0	0	12	0	12	1	0	1	0	0	0	1	0	1	2	C0QZF9_BRAHW	BHWA1_00754	A0A0H0UB76, A0A0H0XEW9, C0QZF9	Unchar C0QZF9	BRAHW (ATCC 49526 / WA1)	288			0	0					Cytoplasmic	8.96	N	0.1	47	0.1	11	0.2	6	0.2	0.2	N	0.6	noTM	NOT	-100
C0QZG0	0	1	0	0	0	0	1	0	1	0	1	0	0	0	0	0	1	0	1	C0QZG0_BRAHW	BHWA1_00755	A0A0H0TKF0, A0A0H0TQ66, A0A0H0U3I1, A0A0H0UAQ7, A0A0H0VF70, A0A0H0VG16, A0A0H0VJL4, A0A0H0WF83, A0A0H0WVZ8, A0A0H0X955, C0QZG0	Unchar C0QZG0	BRAHW (ATCC 49526 / WA1)	804			0	0					Cytoplasmic	8.96	N	0.1	30	0.1	11	0.1	1	0.1	0.1	N	0.6	noTM	NOT	-100
A0A0H0TS97	0	87	8	0	0	0	95	0	95	0	1	1	0	0	0	0	1	1	2	A0A0H0TS97_BRAHO	SU45_07675	A0A0H0TS97, A0A0H0U9S6, A0A0H0UVL2, A0A0H0V956	Unchar A0A0H0TS97	BRAHW	433			0	0	SpI	13.1	13.3	21-22	Unknown	--	N	0.7	22	0.8	22	1	10	0.9	0.9	Y	0.6	noTM	NOT	-100
B9US99	0	64	31	0	0	0	95	0	95	0	1	1	0	0	0	0	1	1	2	B9US99_BRAHW	hvp38	A0A0H0UX47, A0A0H0V515, A0A0H0W0B1, A0A0H0WRM7, A0A0H0XL08, B9US99, Q56B01	Hvp 38 VSH-1 associated protein 3	BRAHW (ATCC 49526 / WA1)	347			0	0					Cytoplasmic	8.96	N	0.2	49	0.1	49	0.2	2	0.1	0.1	N	0.6	noTM	NOT	-100
D8IDL9	0	0	0	0	81	14	0	95	95	0	0	0	0	1	1	0	1	1	2	D8IDL9_BRAP9	BP951000_1253	D8IDL9, J9U9L9, K0JFT0	Thioesterase	BRAPL (ATCC BAA-1826 / 95/1000)	170			0	0					Cytoplasmic	8.96	N	0.1	31	0.2	11	0.3	1	0.2	0.2	N	0.6	noTM	NOT	17
D8IEN1	0	0	0	0	60	35	0	95	95	0	0	0	0	1	1	0	1	1	2	D8IEN1_BRAP9	BP951000_1623	D8IEN1, J9UKT0, K0JF67	Nox coenzyme A disulfide reductase	BRAPL (ATCC BAA-1826 / 95/1000)	446			other	binding;catalytic	SpI	7.2	7.4	18-19	Unknown	--	N	0.3	21	0.3	21	0.7	11	0.5	0.4	N	0.6	noTM	NOT	-100
C0R0G4	1	67	26	0	0	0	94	0	94	0	1	1	0	0	0	0	1	1	2	C0R0G4_BRAHW	lysS	A0A0H0TUW1, A0A0H0UM45, A0A0H0X0N8, A0A0H0X3Q9, C0R0G4	Lysine--tRNA ligase	BRAHW (ATCC 49526 / WA1)	510		ATP + L-lysine + tRNA(Lys) = AMP + diphosphate + L-lysyl-tRNA(Lys).	cytoplasm	binding;catalytic;ion binding					Cytoplasmic	10.00	N	0.1	47	0.1	25	0.2	4	0.1	0.1	N	0.6	noTM	NOT	-100
C0QZH3	2	0	0	0	0	0	2	0	2	1	0	0	0	0	0	1	0	0	1	C0QZH3_BRAHW	BHWA1_00768	A0A0H0UB03, A0A0H0WP16, A0A0H0X832, A0A0H0XET4, C0QZH3	Unchar C0QZH3	BRAHW (ATCC 49526 / WA1)	187			membrane	0	CYT	-0.2	0.1	none	CytoplasmicMembrane	10.00	N	0.1	43	0.1	26	0.1	19	0.1	0.1	N	0.5	TM	NOT	-100
C0QZH5	0	0	2	0	0	0	2	0	2	0	0	1	0	0	0	0	0	1	1	C0QZH5_BRAHW	BHWA1_00770	A0A0H0TR37, A0A0H0X9Q3, A0A0H0XD34, C0QZH5	Unchar C0QZH5	BRAHW (ATCC 49526 / WA1)	110			0	0	SpII	11.2	4.6	19-20	Unknown	--	N	0.6	20	0.7	20	0.9	1	0.8	0.7	Y	0.6	noTM	PROBABLE	19
D8IEQ1	0	0	0	3	60	31	0	94	94	0	0	0	0	1	1	0	1	1	2	D8IEQ1_BRAP9	fliN	D8IEQ1, J9U1R7, K0JF71	Flagellar motor switch protein FliN	BRAPL (ATCC BAA-1826 / 95/1000)	348	FliN is one of three proteins (FliG, FliN, FliM) that form the rotor-mounted switch complex (C ring), located at the base of the basal body. This complex interacts with the CheY and CheZ chemotaxis proteins, in addition to contacting components of the motor that determine the direction of flagellar rotation.		other, cell projection;membrane	hydrolase					Unknown	--	Flagellar	0.4	34	0.2	34	0.1	30	0.1	0.1	N	0.6	noTM	NOT	-100
C0QYK6	1	1	19	0	0	0	21	0	21	0	0	1	0	0	0	0	0	1	1	C0QYK6_BRAHW	BHWA1_02638	A0A0H0TX51, A0A0H0UCW6, A0A0H0UKP6, A0A0H0VGP0, A0A0H0W7U9, A0A0H0WPY3, C0QYK6	Unchar C0QYK6	BRAHW (ATCC 49526 / WA1)	539			membrane	0					Unknown	--	N	0.1	24	0.1	24	0.1	19	0.1	0.1	N	0.6	noTM	NOT	-100
C0QZI2	0	3	0	0	0	0	3	0	3	0	1	0	0	0	0	0	1	0	1	C0QZI2_BRAHW	spoIIE	A0A0H0XJS5, C0QZI2	SpoIIE, Stage II sporulation protein E (SpoIIE)	BRAHW (ATCC 49526 / WA1)	383			intracellular	catalytic					Cytoplasmic	9.97	N	0.2	21	0.1	21	0.2	39	0.1	0.1	N	0.6	noTM	NOT	-100
C0QY08	2	15	76	0	0	0	93	0	93	0	1	1	0	0	0	0	1	1	2	C0QY08_BRAHW	BHWA1_00381	A0A0H0TUV2, A0A0H0V5R3, C0QY08	Na+-transporting methylmalonyl-CoA/oxaloacetate decarboxylase, beta subunit	BRAHW (ATCC 49526 / WA1)	458			membrane	catalytic	SpI	6.2	6.4	20-21	CytoplasmicMembrane	10.00	N	0.3	21	0.5	21	0.9	13	0.9	0.7	Y	0.6	noTM	NOT	-100
C0QWN4	0	0	21	0	0	0	21	0	21	0	0	1	0	0	0	0	0	1	1	C0QWN4_BRAHW	BHWA1_00176	A0A0H0UA48, A0A0H0VTE2, A0A0H0WY69, A0A0H0XDA1, C0QWN4	ABC transporter, transmembrane region	BRAHW (ATCC 49526 / WA1)	648			membrane	binding;hydrolase					CytoplasmicMembrane	10.00	N	0.1	34	0.1	47	0.1	45	0.1	0.1	N	0.5	TM	NOT	-100
C0QVN2	0	71	22	0	0	0	93	0	93	0	1	1	0	0	0	0	1	1	2	C0QVN2_BRAHW	BHWA1_02074	A0A0H0U697, A0A0H0U7I7, A0A0H0V2X8, A0A0H0W175, A0A0H0X859, C0QVN2	Unchar C0QVN2	BRAHW (ATCC 49526 / WA1)	483			0	0					Cytoplasmic	8.96	N	0.1	42	0.1	26	0.1	14	0.1	0.1	N	0.6	noTM	NOT	-100
F1CJQ5	0	74	19	0	0	0	93	0	93	0	1	1	0	0	0	0	1	1	2	F1CJQ5_BRAHO	vspF	A0A0H0U337, A0A0H0VTM5, F1CJQ5	Variable surface protein F	BRAHW	381			0	0	SpI	12.2	7.9	19-20	OuterMembrane	9.52	N	0.6	20	0.7	20	1	17	0.9	0.8	Y	0.6	noTM	NOT	-100
C0QZJ0	0	0	6	0	0	0	6	0	6	0	0	1	0	0	0	0	0	1	1	C0QZJ0_BRAHW	BHWA1_00785	A0A0H0V621, A0A0H0VR23, C0QZJ0	Glycosyl transferase family 2	BRAHW (ATCC 49526 / WA1)	243			0	transferase					CytoplasmicMembrane	7.88	N	0.1	45	0.1	45	0.1	44	0.1	0.1	N	0.6	noTM	NOT	-100
C0QWM3	32	30	30	0	0	0	92	0	92	1	1	1	0	0	0	1	1	1	3	C0QWM3_BRAHW	rpsU	A0A0H0UVV6, C0QWM3	30S ribosomal protein S21	BRAHW (ATCC 49526 / WA1)	72			ribosome	structural molecule					Unknown	--	N	0.1	26	0.1	31	0.1	10	0.1	0.1	N	0.6	noTM	NOT	-100
C0QZJ2	0	6	0	0	0	0	6	0	6	0	1	0	0	0	0	0	1	0	1	C0QZJ2_BRAHW	rlmN	A0A0H0TT45, C0QZJ2	Probable dual-specificity RNA methyltransferase RlmN	BRAHW (ATCC 49526 / WA1)	342	Specifically methylates position 2 of adenine 2503 in 23S rRNA and position 2 of adenine 37 in tRNAs.	2 S-adenosyl-L-methionine + adenine(37) in tRNA + 2 reduced [2Fe-2S] ferredoxin = S-adenosyl-L-homocysteine + L-methionine + 5'-deoxyadenosine + 2-methyladenine(37) in tRNA + 2 oxidized [2Fe-2S] ferredoxin.	cytoplasm	transferase;binding;ion binding					Cytoplasmic	9.97	N	0.1	30	0.1	52	0.1	41	0.1	0.1	N	0.6	noTM	NOT	-100
C0QX09	2	27	63	0	0	0	92	0	92	0	1	1	0	0	0	0	1	1	2	C0QX09_BRAHW	BHWA1_02358	A0A0H0ULS1, A0A0H0WLS8, C0QX09	ATP binding cassette (ABC) transporter	BRAHW (ATCC 49526 / WA1)	230			0	binding;hydrolase					CytoplasmicMembrane	7.88	N	0.1	35	0.1	11	0.2	3	0.2	0.1	N	0.6	noTM	NOT	-100
D8IC32	0	0	0	5	78	9	0	92	92	0	0	0	1	1	1	1	1	1	3	D8IC32_BRAP9	BP951000_0706	D8IC32, J9U0C9, K0JM12	Truncated hemoglobin	BRAPL (ATCC BAA-1826 / 95/1000)	124			0	binding					Cytoplasmic	8.96	N	0.1	26	0.1	50	0.1	44	0.1	0.1	N	0.6	noTM	NOT	-100
D8IDV5	0	0	0	0	25	67	0	92	92	0	0	0	0	1	1	0	1	1	2	D8IDV5_BRAP9	BP951000_1340	D8IDV5, J9UST1, K0JF07	Viral A-type inclusion protein, putative	BRAPL (ATCC BAA-1826 / 95/1000)	331			0	0					Cytoplasmic	8.96	N	0.1	46	0.1	66	0.1	58	0.1	0.1	N	0.6	noTM	NOT	-100
C0QZK1	0	0	10	0	0	0	10	0	10	0	0	1	0	0	0	0	0	1	1	C0QZK1_BRAHW	BHWA1_00796	A0A0H0TWG5, C0QZK1	TPR domain-containing protein	BRAHW (ATCC 49526 / WA1)	287			0	0					Cytoplasmic	8.96	N	0.1	62	0.1	11	0.2	1	0.1	0.1	N	0.6	noTM	NOT	-100
C0QZK3	0	1	0	0	0	0	1	0	1	0	1	0	0	0	0	0	1	0	1	AROA_BRAHW	aroA	A0A0H0V9X2, C0QZK3	3-phosphoshikimate 1-carboxyvinyltransferase	BRAHW (ATCC 49526 / WA1)	420	Catalyzes the transfer of the enolpyruvyl moiety of phosphoenolpyruvate (PEP) to the 5-hydroxyl of shikimate-3-phosphate (S3P) to produce enolpyruvyl shikimate-3-phosphate and inorganic phosphate.	Phosphoenolpyruvate + 3-phosphoshikimate = phosphate + 5-O-(1-carboxyvinyl)-3-phosphoshikimate.	cytoplasm	transferase					Cytoplasmic	9.26	N	0.1	34	0.1	26	0.2	19	0.1	0.1	N	0.6	noTM	NOT	-100
C0QVH8	11	40	40	0	0	0	91	0	91	1	1	1	0	0	0	1	1	1	3	C0QVH8_BRAHW	BHWA1_02020	A0A0H0U693, A0A0H0UG22, A0A0H0VV43, A0A0H0WZU3, A0A0H0XA54, C0QVH8	Predicted phosphate starvation-inducible protein PhoH-like ATPase	BRAHW (ATCC 49526 / WA1)	451			0	binding					Cytoplasmic	9.97	N	0.1	31	0.1	11	0.2	1	0.1	0.1	N	0.6	noTM	NOT	-100
C0QWV3	0	31	60	0	0	0	91	0	91	0	1	1	0	0	0	0	1	1	2	C0QWV3_BRAHW	BHWA1_02300	A0A0H0WLP3, C0QWV3	Glycosyl hydrolase family 57	BRAHW (ATCC 49526 / WA1)	528			0	hydrolase					Cytoplasmic	8.96	N	0.1	21	0.2	21	0.3	11	0.2	0.2	N	0.6	noTM	NOT	-100
C0QZK6	0	26	0	0	0	0	26	0	26	0	1	0	0	0	0	0	1	0	1	C0QZK6_BRAHW	BHWA1_00801	A0A0H0VAN0, A0A0H0VGM9, C0QZK6	Transcriptional regulator containing a DNA-binding HTH domain and an aminotransferase domain (MocR family)	BRAHW (ATCC 49526 / WA1)	399			0	transferase;binding					Cytoplasmic	9.97	N	0.1	40	0.1	40	0.2	38	0.1	0.1	N	0.6	noTM	NOT	-100
C0R224	0	60	31	0	0	0	91	0	91	0	1	1	0	0	0	0	1	1	2	C0R224_BRAHW	BHWA1_01692	A0A0H0UNX9, A0A0H0UYF4, A0A0H0V7X7, C0R224	UDP-glucose 4-epimerase	BRAHW (ATCC 49526 / WA1)	339			0	binding;catalytic					Cytoplasmic	9.97	N	0.1	19	0.1	19	0.2	1	0.1	0.1	N	0.6	noTM	NOT	-100
D8IC73	0	0	0	8	6	77	0	91	91	0	0	0	1	1	1	1	1	1	3	D8IC73_BRAP9	ompA	D8IC73, J9URE1, K0JMH4	Outer membrane protein, peptidoglycan-associated lipoprotein	BRAPL (ATCC BAA-1826 / 95/1000)	194			cell periphery;membrane	0	SpII	21	12	17-18	Unknown	--	N	0.3	20	0.5	20	1	15	0.9	0.7	Y	0.6	noTM	PROBABLE	17
D8IG25	0	0	0	0	75	16	0	91	91	0	0	0	0	1	1	0	1	1	2	D8IG25_BRAP9	indA	D8IG25, J9UVW4, K0JHZ2	Pseudouridine-5'-phosphate glycosidase	BRAPL (ATCC BAA-1826 / 95/1000)	308	Catalyzes the reversible cleavage of pseudouridine 5'-phosphate (PsiMP) to ribose 5-phosphate and uracil. Functions biologically in the cleavage direction, as part of a pseudouridine degradation pathway.	Uracil + D-ribose 5-phosphate = pseudouridine 5'-phosphate + H(2)O.	0	ion binding;hydrolase;catalytic					Cytoplasmic	8.96	N	0.1	45	0.1	45	0.1	40	0.1	0.1	N	0.6	noTM	NOT	-100
J9UPR3	0	0	0	0	37	54	0	91	91	0	0	0	0	1	1	0	1	1	2	J9UPR3_BRAPL	glgA	J9UPR3, K0JJD7	Glycogen synthase	BRAPL	497	Synthesizes alpha-1,4-glucan chains using ADP-glucose.	ADP-glucose + (1,4-alpha-D-glucosyl)(n) = ADP + (1,4-alpha-D-glucosyl)(n+1).	0	transferase					Cytoplasmic	9.26	N	0.1	24	0.2	11	0.3	6	0.3	0.2	N	0.6	noTM	NOT	-100
A0A0H0TV71	0	44	46	0	0	0	90	0	90	0	1	1	0	0	0	0	1	1	2	A0A0H0TV71_BRAHO	serS	A0A0H0TV71, A0A0H0UB60	Serine--tRNA ligase	BRAHW	426	Catalyzes the attachment of serine to tRNA(Ser). Is also able to aminoacylate tRNA(Sec) with serine, to form the misacylated tRNA L-seryl-tRNA(Sec), which will be further converted into selenocysteinyl-tRNA(Sec).	ATP + L-serine + tRNA(Ser) = AMP + diphosphate + L-seryl-tRNA(Ser).	cytoplasm	binding;catalytic					Cytoplasmic	10.00	N	0.1	62	0.1	20	0.1	10	0.1	0.1	N	0.6	noTM	NOT	-100
A0A0H0U0P9	0	43	47	0	0	0	90	0	90	0	1	1	0	0	0	0	1	1	2	A0A0H0U0P9_BRAHO	fabV	A0A0H0U0P9, A0A0H0ULN6, A0A0H0UX49, A0A0H0XAZ6	Trans-2-enoyl-CoA reductase [NADH]	BRAHW	392	Involved in the fatty acid synthesis (FAS II). Catalyzes the reduction of a carbon-carbon double bond in an enoyl moiety that is covalently linked to a coenzyme A (CoA).	Acyl-CoA + NAD(+) = trans-didehydroacyl-CoA + NADH.	0	binding;catalytic					Cytoplasmic	9.97	N	0.3	63	0.2	63	0.3	1	0.2	0.2	N	0.6	noTM	NOT	19
A0A0H0XJ42	0	75	15	0	0	0	90	0	90	0	1	1	0	0	0	0	1	1	2	A0A0H0XJ42_BRAHO	SU45_07855	A0A0H0XJ42	Peptidylprolyl isomerase	BRAHW	356			0	catalytic	SpI	3.4	3.6	21-22	Cytoplasmic	8.96	N	0.3	22	0.3	22	0.6	6	0.5	0.4	N	0.5	TM	NOT	-100
C0QXJ1	0	71	19	0	0	0	90	0	90	0	1	1	0	0	0	0	1	1	2	C0QXJ1_BRAHW	aroF	A0A0H0UIJ8, A0A0H0UUS9, A0A0H0VRD7, A0A0H0XFT0, C0QXJ1	3-deoxy-7-phosphoheptulonate synthase	BRAHW (ATCC 49526 / WA1)	343			0	transferase;catalytic					Cytoplasmic	9.97	N	0.1	57	0.1	12	0.3	5	0.2	0.2	N	0.6	noTM	NOT	31
C0QZM0	5	0	0	0	0	0	5	0	5	1	0	0	0	0	0	1	0	0	1	C0QZM0_BRAHW	BHWA1_00815	A0A0H0TKA0, A0A0H0UVS6, A0A0H0V657, A0A0H0XF20, C0QZM0	Unchar C0QZM0	BRAHW (ATCC 49526 / WA1)	150			0	0					Cytoplasmic	8.96	N	0.1	22	0.1	35	0.2	22	0.1	0.1	N	0.6	noTM	NOT	-100
C0QZM1	0	0	8	0	0	0	8	0	8	0	0	1	0	0	0	0	0	1	1	C0QZM1_BRAHW	BHWA1_00816	A0A0H0VR54, A0A0H0VUR6, A0A0H0VWS3, C0QZM1	Putative monogalactosyldiacylglycerol (MGDG) synthase	BRAHW (ATCC 49526 / WA1)	377			0	transferase					Cytoplasmic	8.96	N	0.1	53	0.1	53	0.2	7	0.1	0.1	N	0.6	noTM	NOT	-100
C0R295	2	41	46	0	0	0	89	0	89	0	1	1	0	0	0	0	1	1	2	C0R295_BRAHW	adh	A0A0H0UFD5, A0A0H0VAB2, A0A0H0W5D6, A0A0H0WP44, C0R295	Alcohol dehydrogenase	BRAHW (ATCC 49526 / WA1)	389			0	catalytic;ion binding					Cytoplasmic	9.97	N	0.1	30	0.1	15	0.1	39	0.1	0.1	N	0.6	noTM	NOT	-100
D8IA55	0	0	0	0	82	7	0	89	89	0	0	0	0	1	1	0	1	1	2	D8IA55_BRAP9	deoD	D8IA55, K0JK68	Purine-nucleoside phosphorylase	BRAPL (ATCC BAA-1826 / 95/1000)	232		Purine nucleoside + phosphate = purine + alpha-D-ribose 1-phosphate.	0	transferase					Cytoplasmic	9.26	N	0.1	27	0.1	55	0.2	46	0.1	0.1	N	0.6	noTM	NOT	-100
D8I9Q4	0	0	0	0	0	21	0	21	21	0	0	0	0	0	1	0	0	1	1	D8I9Q4_BRAP9	yidC	D8I9Q4, J9UGG1, K0JFX9	Membrane protein insertase YidC	BRAPL (ATCC BAA-1826 / 95/1000)	602	Required for the insertion and/or proper folding and/or complex formation of integral membrane proteins into the membrane. Involved in integration of membrane proteins that insert both dependently and independently of the Sec translocase complex, as well as at least some lipoproteins. Aids folding of multispanning membrane proteins (By similarity).		membrane	0					CytoplasmicMembrane	10.00	N	0.1	26	0.1	16	0.3	5	0.2	0.2	N	0.6	noTM	NOT	-100
C0R088	0	61	27	0	0	0	88	0	88	0	1	1	0	0	0	0	1	1	2	C0R088_BRAHW	leuC	A0A0H0UVG5, A0A0H0UYQ4, C0R088	3-isopropylmalate dehydratase large subunit	BRAHW (ATCC 49526 / WA1)	415	Catalyzes the isomerization between 2-isopropylmalate and 3-isopropylmalate, via the formation of 2-isopropylmaleate.	(2R,3S)-3-isopropylmalate = (2S)-2-isopropylmalate.	0	binding;catalytic;ion binding					Cytoplasmic	9.26	N	0.1	20	0.1	20	0.2	12	0.1	0.1	N	0.6	noTM	NOT	-100
C0R2E2	0	8	80	0	0	0	88	0	88	0	1	1	0	0	0	0	1	1	2	PURA_BRAHW	purA	A0A0H0UF34, A0A0H0UJB3, A0A0H0UQR1, A0A0H0UZ48, A0A0H0V5L6, A0A0H0VNH8, A0A0H0W549, A0A0H0X7D3, A0A0H0XAA0, C0R2E2	Adenylosuccinate synthetase	BRAHW (ATCC 49526 / WA1)	427	Plays an important role in the de novo pathway of purine nucleotide biosynthesis. Catalyzes the first committed step in the biosynthesis of AMP from IMP.	GTP + IMP + L-aspartate = GDP + phosphate + N(6)-(1,2-dicarboxyethyl)-AMP.	cytoplasm	binding;catalytic;ion binding					Cytoplasmic	9.97	N	0.1	40	0.1	43	0.2	39	0.1	0.1	N	0.6	noTM	NOT	26
C0R140	0	0	21	0	0	0	21	0	21	0	0	1	0	0	0	0	0	1	1	C0R140_BRAHW	mcpA	A0A0H0VBI1, A0A0H0VHB3, A0A0H0VNZ1, A0A0H0WC34, C0R140	Putative methyl-accepting chemotaxis protein A	BRAHW (ATCC 49526 / WA1)	611			membrane	signal transducer	SpI	3.9	2.5	36-37	CytoplasmicMembrane	9.82	N	0.3	37	0.2	37	0.3	5	0.2	0.2	N	0.5	TM	NOT	-100
J9USY3	0	0	0	58	14	16	0	88	88	0	0	0	1	1	1	1	1	1	3	J9USY3_BRAPL	B2904_orf726	J9USY3, K0JKB6	Trp operon repressor	BRAPL	98			intracellular	transcription factor;binding					Unknown	--	N	0.1	54	0.1	54	0.2	50	0.1	0.1	N	0.6	noTM	NOT	-100
A0A0H0V0A4	0	79	8	0	0	0	87	0	87	0	1	1	0	0	0	0	1	1	2	A0A0H0V0A4_BRAHO	SZ41_11855	A0A0H0V0A4, A0A0H0XDI9	Citrate lyase subunit beta	BRAHW	299			0	catalytic					Cytoplasmic	9.97	N	0.1	21	0.2	11	0.6	6	0.5	0.4	N	0.6	noTM	NOT	-100
D8IF77	0	0	0	0	0	32	0	32	32	0	0	0	0	0	1	0	0	1	1	D8IF77_BRAP9	BP951000_1820	D8IF77, J9UCW6	Acriflavin resistance protein heavy-metal efflux pump cation multidrug efflux pump	BRAPL (ATCC BAA-1826 / 95/1000)	1065			membrane	transporter	TMH	5.7	5.9	none	CytoplasmicMembrane	10.00	N	0.1	22	0.1	12	0.2	6	0.2	0.1	N	0.5	TM	NOT	-100
C0QZQ2	0	1	0	0	0	0	1	0	1	0	1	0	0	0	0	0	1	0	1	DEF_BRAHW	def	A0A0H0TL24, A0A0H0WLF6, C0QZQ2	Peptide deformylase	BRAHW (ATCC 49526 / WA1)	187	Removes the formyl group from the N-terminal Met of newly synthesized proteins. Requires at least a dipeptide for an efficient rate of reaction. N-terminal L-methionine is a prerequisite for activity but the enzyme has broad specificity at other positions.	Formyl-L-methionyl peptide + H(2)O = formate + methionyl peptide.	0	hydrolase;ion binding					Cytoplasmic	9.97	N	0.1	62	0.1	69	0.1	69	0.1	0.1	N	0.6	noTM	NOT	-100
C0R090	0	51	36	0	0	0	87	0	87	0	1	1	0	0	0	0	1	1	2	ILVC_BRAHW	ilvC	A0A0H0TM35, C0R090	Ketol-acid reductoisomerase	BRAHW (ATCC 49526 / WA1)	331		(2R,3R)-2,3-dihydroxy-3-methylpentanoate + NADP(+) = (S)-2-hydroxy-2-ethyl-3-oxobutanoate + NADPH.	0	catalytic					Cytoplasmic	9.97	N	0.5	34	0.3	34	0.3	31	0.1	0.2	N	0.6	noTM	NOT	-100
C0R175	0	76	11	0	0	0	87	0	87	0	1	1	0	0	0	0	1	1	2	DAPB_BRAHW	dapB	A0A0H0U127, A0A0H0X3I7, C0R175	4-hydroxy-tetrahydrodipicolinate reductase	BRAHW (ATCC 49526 / WA1)	231	Catalyzes the conversion of 4-hydroxy-tetrahydrodipicolinate (HTPA) to tetrahydrodipicolinate.	(S)-2,3,4,5-tetrahydropyridine-2,6-dicarboxylate + NAD(P)(+) + H(2)O = (2S,4S)-4-hydroxy-2,3,4,5-tetrahydrodipicolinate + NAD(P)H.	cytoplasm	binding;catalytic					Cytoplasmic	9.97	N	0.1	56	0.1	13	0.1	12	0.1	0.1	N	0.6	noTM	NOT	-100
C0R232	0	61	26	0	0	0	87	0	87	0	1	1	0	0	0	0	1	1	2	C0R232_BRAHW	BHWA1_01700	A0A0H0WIS8, A0A0H0WZV2, A0A0H0XJA5, C0R232	Serine/Threonine protein phosphotase	BRAHW (ATCC 49526 / WA1)	268			0	catalytic					Unknown	--	N	0.1	52	0.2	20	0.3	10	0.2	0.2	N	0.6	noTM	NOT	-100
C0QZR7	1	0	0	0	0	0	1	0	1	1	0	0	0	0	0	1	0	0	1	C0QZR7_BRAHW	BHWA1_00862	A0A0H0UVS1, A0A0H0V841, A0A0H0VYC7, C0QZR7	Transmembrane protein	BRAHW (ATCC 49526 / WA1)	328			membrane	0	SpI	2.9	3.1	21-22	CytoplasmicMembrane	9.46	N	0.3	33	0.2	22	0.6	1	0.4	0.3	N	0.5	TM	NOT	-100
D8IA07	0	0	0	22	0	9	0	31	31	0	0	0	1	0	1	1	0	1	2	D8IA07_BRAP9	cstA	D8IA07, J9UU07, K0JFQ2	Carbon starvation protein, CstA	BRAPL (ATCC BAA-1826 / 95/1000)	553			membrane	0	TMH	3.4	2.6	none	CytoplasmicMembrane	10.00	N	0.1	68	0.1	11	0.3	2	0.2	0.2	N	0.5	TM	NOT	-100
C0QXB7	0	48	38	0	0	0	86	0	86	0	1	1	0	0	0	0	1	1	2	C0QXB7_BRAHW	rsbU	A0A0H0TIA0, A0A0H0VJZ2, A0A0H0VL32, A0A0H0VX52, A0A0H0XHX5, A0A0H0XI00, C0QXB7	Serine phosphotase rsbU sigma factor regulatory protein	BRAHW (ATCC 49526 / WA1)	591			0	catalytic					Cytoplasmic	8.96	N	0.1	29	0.1	62	0.1	53	0.1	0.1	N	0.6	noTM	NOT	-100
C0QZP5	3	30	53	0	0	0	86	0	86	0	1	1	0	0	0	0	1	1	2	C0QZP5_BRAHW	malY	A0A0H0TMX9, A0A0H0VR66, C0QZP5	Bifunctional PLP-dependent enzyme with beta-cystathionase and maltose regulon repressor activities	BRAHW (ATCC 49526 / WA1)	399			0	binding;catalytic					Cytoplasmic	9.97	N	0.1	47	0.1	20	0.2	12	0.1	0.1	N	0.6	noTM	NOT	-100
C0QYZ3	2	44	40	0	0	0	86	0	86	0	1	1	0	0	0	0	1	1	2	C0QYZ3_BRAHW	cheX	A0A0H0V252, A0A0H0WIB6, C0QYZ3	Chemotaxis protein CheX	BRAHW (ATCC 49526 / WA1)	146			0	0					Unknown	--	N	0.1	43	0.1	43	0.2	42	0.1	0.1	N	0.6	noTM	NOT	-100
D2WXM6	0	0	0	0	0	21	0	21	21	0	0	0	0	0	1	0	0	1	1	D2WXM6_BRAPL		D2WXM6, D8IDB0, K0JLI7	Oligopeptide-binding protein 1	BRAPL	527			membrane	0	SpII	6.6	6.8	14-15	Periplasmic	9.44	N	0.2	20	0.4	20	0.8	16	0.7	0.5	N	0.6	noTM	PROBABLE	14
C0R0F2	0	56	30	0	0	0	86	0	86	0	1	1	0	0	0	0	1	1	2	C0R0F2_BRAHW	recA	A0A0H0U8I8, C0R0F2	Protein RecA	BRAHW (ATCC 49526 / WA1)	435	Can catalyze the hydrolysis of ATP in the presence of single-stranded DNA, the ATP-dependent uptake of single-stranded DNA by duplex DNA, and the ATP-dependent hybridization of homologous single-stranded DNAs. It interacts with LexA causing its activation and leading to its autocatalytic cleavage.		cytoplasm	binding;hydrolase					Cytoplasmic	9.97	N	0.1	18	0.1	54	0.1	50	0.1	0.1	N	0.6	noTM	NOT	-100
C0QZS7	4	0	0	0	0	0	4	0	4	1	0	0	0	0	0	1	0	0	1	SECA_BRAHW	secA	A0A0H0UH87, A0A0H0URK1, A0A0H0V2H1, A0A0H0VKI9, A0A0H0WK04, A0A0H0WT43, A0A0H0XGM4, C0QZS7	Protein translocase subunit SecA	BRAHW (ATCC 49526 / WA1)	980	Part of the Sec protein translocase complex. Interacts with the SecYEG preprotein conducting channel. Has a central role in coupling the hydrolysis of ATP to the transfer of proteins into and across the cell membrane, serving as an ATP-driven molecular motor driving the stepwise translocation of polypeptide chains across the membrane.		cytoplasm;membrane	binding;ion binding					Cytoplasmic	9.12	N	0.1	21	0.1	51	0.1	43	0.1	0.1	N	0.6	noTM	NOT	-100
C0QZT1	2	0	7	0	0	0	9	0	9	1	0	1	0	0	0	1	0	1	2	C0QZT1_BRAHW	BHWA1_00876	A0A0H0UC41, A0A0H0UJC9, A0A0H0V3C5, A0A0H0VS64, A0A0H0W0Y5, C0QZT1	Unchar C0QZT1	BRAHW (ATCC 49526 / WA1)	524			0	0	SpII	16.9	12.7	20-21	Unknown	--	N	0.1	26	0.2	11	0.5	3	0.4	0.3	N	0.5	TM	PROBABLE	20
C0QX74	0	1	19	0	0	0	20	0	20	0	0	1	0	0	0	0	0	1	1	C0QX74_BRAHW	BHWA1_00232	A0A0H0UZG5, A0A0H0XG73, C0QX74	TPR domain-containing protein	BRAHW (ATCC 49526 / WA1)	467			membrane	0					Cytoplasmic	8.96	N	0.1	27	0.1	11	0.3	1	0.1	0.1	N	0.5	TM	NOT	-100
C0R112	7	44	35	0	0	0	86	0	86	1	1	1	0	0	0	1	1	1	3	SYI_BRAHW	ileS	A0A0H0TP76, A0A0H0UJX2, A0A0H0UQ66, A0A0H0USK2, A0A0H0V5F9, A0A0H0VDD4, A0A0H0W0L3, A0A0H0WFQ6, A0A0H0WNJ7, A0A0H0X473, A0A0H0XJT6, C0R112	Isoleucine--tRNA ligase	BRAHW (ATCC 49526 / WA1)	923	Catalyzes the attachment of isoleucine to tRNA(Ile). As IleRS can inadvertently accommodate and process structurally similar amino acids such as valine, to avoid such errors it has two additional distinct tRNA(Ile)-dependent editing activities. One activity is designated as 'pretransfer' editing and involves the hydrolysis of activated Val-AMP. The other activity is designated 'posttransfer' edit…	ATP + L-isoleucine + tRNA(Ile) = AMP + diphosphate + L-isoleucyl-tRNA(Ile).	cytoplasm	ion binding;binding;catalytic;hydrolase					Cytoplasmic	9.97	N	0.1	19	0.1	11	0.2	1	0.1	0.1	N	0.6	noTM	NOT	-100
C0R2B5	21	23	42	0	0	0	86	0	86	1	1	1	0	0	0	1	1	1	3	C0R2B5_BRAHW	ompA	A0A0H0UQT0, A0A0H0UXA4, C0R2B5	Outer membrane protein	BRAHW (ATCC 49526 / WA1)	203			0	0	SpII	16.9	8.3	16-17	OuterMembrane	9.92	N	0.1	25	0.3	24	1	11	0.9	0.6	Y	0.6	noTM	PROBABLE	16
C0QVK2	11	19	55	0	0	0	85	0	85	1	1	1	0	0	0	1	1	1	3	C0QVK2_BRAHW	accB	A0A0H0WYJ8, C0QVK2	Acetyl-CoA carboxylase biotin carboxyl carrier protein subunit	BRAHW (ATCC 49526 / WA1)	132			0	0					Cytoplasmic	9.26	N	0.2	48	0.2	48	0.2	44	0.1	0.2	N	0.6	noTM	NOT	-100
C0R174	0	75	10	0	0	0	85	0	85	0	1	1	0	0	0	0	1	1	2	C0R174_BRAHW	ykuQ	A0A0H0UGV1, A0A0H0WXJ2, A0A0H0X896, A0A0H0X8Q4, C0R174	2,3,4,5-tetrahydropyridine-2,6-dicarboxylate N-acetyltransferase	BRAHW (ATCC 49526 / WA1)	234	Catalyzes the transfer of an acetyl group from acetyl-CoA to tetrahydrodipicolinate.	Acetyl-CoA + (S)-2,3,4,5-tetrahydropyridine-2,6-dicarboxylate + H(2)O = CoA + L-2-acetamido-6-oxoheptanedioate.	0	transferase					Cytoplasmic	9.97	N	0.1	52	0.1	39	0.1	30	0.1	0.1	N	0.6	noTM	NOT	-100
C0QZV1	0	1	0	0	0	0	1	0	1	0	1	0	0	0	0	0	1	0	1	C0QZV1_BRAHW	BHWA1_00898	A0A0H0VCF8, C0QZV1	Cupin domain containing protein	BRAHW (ATCC 49526 / WA1)	110			0	0					Unknown	--	N	0.1	38	0.1	11	0.3	1	0.2	0.2	N	0.6	noTM	NOT	-100
A0A0H0U0M0	7	53	24	0	0	0	84	0	84	1	1	1	0	0	0	1	1	1	3	A0A0H0U0M0_BRAHO	SU45_00530	A0A0H0U0M0, A0A0H0V5Y3, A0A0H0W084, A0A0H0X7I1	Unchar A0A0H0U0M0	BRAHW	370			0	0					Cytoplasmic	8.96	N	0.1	47	0.1	47	0.2	39	0.1	0.1	N	0.6	noTM	NOT	-100
C0QZV6	0	3	0	0	0	0	3	0	3	0	1	0	0	0	0	0	1	0	1	PSUG_BRAHW	psuG	A0A0H0V1V0, A0A0H0W0W4, A0A0H0WT79, A0A0H0XHG7, A0A0H0XQR5, C0QZV6	Pseudouridine-5'-phosphate glycosidase	BRAHW (ATCC 49526 / WA1)	308	Catalyzes the reversible cleavage of pseudouridine 5'-phosphate (PsiMP) to ribose 5-phosphate and uracil. Functions biologically in the cleavage direction, as part of a pseudouridine degradation pathway.	Uracil + D-ribose 5-phosphate = pseudouridine 5'-phosphate + H(2)O.	0	ion binding;hydrolase;catalytic					Cytoplasmic	8.96	N	0.1	45	0.1	45	0.1	39	0.1	0.1	N	0.6	noTM	NOT	-100
C0QZV8	0	1	0	0	0	0	1	0	1	0	1	0	0	0	0	0	1	0	1	RECR_BRAHW	recR	A0A0H0UDF2, C0QZV8	Recombination protein RecR	BRAHW (ATCC 49526 / WA1)	201	May play a role in DNA repair. It seems to be involved in an RecBC-independent recombinational process of DNA repair. It may act with RecF and RecO.		0	binding;ion binding					Cytoplasmic	9.97	N	0.1	26	0.1	22	0.2	1	0.2	0.1	N	0.6	noTM	NOT	-100
A0A0H0U3G6	0	51	33	0	0	0	84	0	84	0	1	1	0	0	0	0	1	1	2	A0A0H0U3G6_BRAHO	SR30_01495	A0A0H0U3G6	Unchar A0A0H0U3G6	BRAHW	176			0	0	SpI	14.2	14.4	21-22	Unknown	--	N	0.9	22	0.9	22	1	12	0.9	0.9	Y	0.6	noTM	NOT	-100
C0QZW3	3	8	0	0	0	0	11	0	11	1	1	0	0	0	0	1	1	0	2	C0QZW3_BRAHW	BHWA1_00910	A0A0H0VKJ9, A0A0H0VZZ8, A0A0H0XQZ8, C0QZW3	DP-dependent 7-alpha-hydroxysteroid dehydrogenase	BRAHW (ATCC 49526 / WA1)	269			0	catalytic	SpII	1.6	1.8	23-24	Cytoplasmic	9.26	N	0.2	30	0.2	11	0.4	5	0.3	0.2	N	0.6	noTM	NOT	23
C0QX06	22	49	13	0	0	0	84	0	84	1	1	1	0	0	0	1	1	1	3	C0QX06_BRAHW	sagD	A0A0H0TTL7, A0A0H0UN28, C0QX06	Streptolysin associated protein SagD	BRAHW (ATCC 49526 / WA1)	423			0	0					Cytoplasmic	8.96	N	0.1	23	0.1	23	0.2	6	0.2	0.1	N	0.6	noTM	NOT	19
C0R095	0	53	31	0	0	0	84	0	84	0	1	1	0	0	0	0	1	1	2	C0R095_BRAHW	ppiA	A0A0H0UQC4, C0R095, Q593S3	Peptidyl-prolyl cis-trans isomerase A	BRAHW (ATCC 49526 / WA1)	163	PPIases accelerate the folding of proteins. It catalyzes the cis-trans isomerization of proline imidic peptide bonds in oligopeptides.		0	catalytic					Unknown	--	N	0.1	28	0.1	63	0.1	56	0.1	0.1	N	0.6	noTM	NOT	-100
C0QZX4	0	38	1	0	0	0	39	0	39	0	1	0	0	0	0	0	1	0	1	C0QZX4_BRAHW	BHWA1_00921	A0A0H0U9Q8, A0A0H0UB41, A0A0H0UKH9, A0A0H0UQ58, A0A0H0V2K5, A0A0H0V3C6, A0A0H0W097, A0A0H0WK43, A0A0H0WYD7, A0A0H0XHJ6, A0A0H0XKW1, C0QZX4	Putative alpha-2-macroglobulin domain protein	BRAHW (ATCC 49526 / WA1)	1908			extracellular	molecular function regulator, enzyme regulator activity					OuterMembrane	9.49	N	0.1	21	0.2	12	0.5	8	0.3	0.2	N	0.6	noTM	NOT	-100
C0QZX8	0	3	0	0	0	0	3	0	3	0	1	0	0	0	0	0	1	0	1	C0QZX8_BRAHW	scpA	A0A0H0U9R3, A0A0H0UB36, A0A0H0V7C3, A0A0H0WT61, A0A0H0XHJ3, A0A0H0XQT1, C0QZX8	Puttative segregation and condensation protein A	BRAHW (ATCC 49526 / WA1)	325			0	0					Cytoplasmic	9.97	N	0.1	61	0.1	32	0.1	24	0.1	0.1	N	0.6	noTM	NOT	-100
C0R1L9	1	46	37	0	0	0	84	0	84	0	1	1	0	0	0	0	1	1	2	C0R1L9_BRAHW	galE	A0A0H0U9T5, A0A0H0UW69, A0A0H0XPY9, C0R1L9	UDP-glucose 4-epimerase	BRAHW (ATCC 49526 / WA1)	330			0	binding;catalytic					Cytoplasmic	9.97	N	0.1	18	0.1	18	0.2	11	0.2	0.1	N	0.6	noTM	NOT	-100
D8IDQ4	0	0	0	0	53	31	0	84	84	0	0	0	0	1	1	0	1	1	2	D8IDQ4_BRAP9	purF	D8IDQ4, J9UP62, K0JHJ7	Amidophosphoribosyltransferase	BRAPL (ATCC BAA-1826 / 95/1000)	463	Catalyzes the formation of phosphoribosylamine from phosphoribosylpyrophosphate (PRPP) and glutamine.	5-phospho-beta-D-ribosylamine + diphosphate + L-glutamate = L-glutamine + 5-phospho-alpha-D-ribose 1-diphosphate + H(2)O.	0	transferase;binding;ion binding					Cytoplasmic	9.97	N	0.1	48	0.1	48	0.1	12	0.1	0.1	N	0.6	noTM	NOT	-100
D8IFY9	0	0	0	0	34	50	0	84	84	0	0	0	0	1	1	0	1	1	2	D8IFY9_BRAP9	fliH	D8IFY9, J9UIP5, K0JHT7	Flagellar assembly protein, FliH	BRAPL (ATCC BAA-1826 / 95/1000)	299			0	0					Cytoplasmic	8.96	N	0.1	21	0.1	51	0.1	47	0.1	0.1	N	0.6	noTM	NOT	-100
D8IG20	0	0	0	8	42	34	0	84	84	0	0	0	1	1	1	1	1	1	3	D8IG20_BRAP9	BP951000_2108	D8IG20, J9UVW9, K0JFH8	Putative cytidylate kinase	BRAPL (ATCC BAA-1826 / 95/1000)	204			0	transferase					Cytoplasmic	8.96	N	0.1	21	0.1	21	0.2	1	0.1	0.1	N	0.6	noTM	NOT	-100
C0QZZ0	0	1	0	0	0	0	1	0	1	0	1	0	0	0	0	0	1	0	1	C0QZZ0_BRAHW	BHWA1_00937	A0A0H0UDD1, A0A0H0UIB7, A0A0H0V1D8, A0A0H0V5L2, A0A0H0VVV8, A0A0H0WIC5, A0A0H0WS60, A0A0H0WZ12, A0A0H0XMC2, C0QZZ0	Phosphocarrier protein HPr	BRAHW (ATCC 49526 / WA1)	389			0	0					Unknown	--	N	0.1	52	0.1	44	0.1	35	0.1	0.1	N	0.6	noTM	NOT	-100
J9TX60	0	0	0	0	54	30	0	84	84	0	0	0	0	1	1	0	1	1	2	J9TX60_BRAPL	B2904_orf1487	J9TX60, K0JK03	Acetolactate synthase	BRAPL	557		2 pyruvate = 2-acetolactate + CO(2).	0	transferase;binding;ion binding					Cytoplasmic	9.97	N	0.2	58	0.1	58	0.1	27	0.1	0.1	N	0.6	noTM	NOT	-100
C0QZZ2	6	0	3	0	0	0	9	0	9	1	0	1	0	0	0	1	0	1	2	C0QZZ2_BRAHW	BHWA1_00939	A0A0H0UBC7, A0A0H0UPN7, A0A0H0V417, C0QZZ2	Unchar C0QZZ2	BRAHW (ATCC 49526 / WA1)	198			0	0	SpII	0.4	0.6	13-14	Unknown	--	N	0.2	21	0.2	21	0.3	1	0.2	0.2	N	0.5	TM	NOT	13
D8IB66	0	0	0	0	0	20	0	20	20	0	0	0	0	0	1	0	0	1	1	D8IB66_BRAP9	BP951000_0384	D8IB66, J9TV00, K0JJM8	Unchar D8IB66	BRAPL (ATCC BAA-1826 / 95/1000)	292			membrane	0					Cytoplasmic	8.96	N	0.1	39	0.1	16	0.2	4	0.1	0.1	N	0.6	noTM	NOT	19
C0QZZ5	2	3	0	0	0	0	5	0	5	1	1	0	0	0	0	1	1	0	2	C0QZZ5_BRAHW	mtnA	A0A0H0TPT6, A0A0H0V6J0, A0A0H0V9Y2, A0A0H0VLH2, C0QZZ5	Methylthioribose-1-phosphate isomerase	BRAHW (ATCC 49526 / WA1)	347	Catalyzes the interconversion of methylthioribose-1-phosphate (MTR-1-P) into methylthioribulose-1-phosphate (MTRu-1-P).	S-methyl-5-thio-alpha-D-ribose 1-phosphate = S-methyl-5-thio-D-ribulose 1-phosphate.	0	catalytic					Cytoplasmic	9.97	N	0.1	39	0.1	39	0.1	1	0.1	0.1	N	0.6	noTM	NOT	-100
A0A0H0UJL7	0	37	46	0	0	0	83	0	83	0	1	1	0	0	0	0	1	1	2	A0A0H0UJL7_BRAHO	SU43_02185	A0A0H0UJL7, A0A0H0V0U7, A0A0H0XER6	Competence protein ComFB	BRAHW	224			0	0					Unknown	--	N	0.1	18	0.1	50	0.1	49	0.1	0.1	N	0.6	noTM	NOT	-100
C0QZZ7	0	14	0	0	0	0	14	0	14	0	1	0	0	0	0	0	1	0	1	C0QZZ7_BRAHW	aspC	A0A0H0TXS3, A0A0H0UB16, A0A0H0V3A7, C0QZZ7	Aspartate aminotransferase	BRAHW (ATCC 49526 / WA1)	399			0	transferase;binding					Cytoplasmic	9.97	N	0.1	23	0.2	11	0.4	3	0.2	0.2	N	0.6	noTM	NOT	-100
C0R248	0	8	75	0	0	0	83	0	83	0	1	1	0	0	0	0	1	1	2	C0R248_BRAHW	lon	A0A0H0U3T0, A0A0H0UCA1, A0A0H0UE09, A0A0H0UXE8, A0A0H0UXJ4, A0A0H0V9F3, A0A0H0W123, A0A0H0XC44, A0A0H0XJ90, C0R248	Lon protease	BRAHW (ATCC 49526 / WA1)	841	ATP-dependent serine protease that mediates the selective degradation of mutant and abnormal proteins as well as certain short-lived regulatory proteins. Required for cellular homeostasis and for survival from DNA damage and developmental changes induced by stress. Degrades polypeptides processively to yield small peptide fragments that are 5 to 10 amino acids long. Binds to DNA in a double-stran…	Hydrolysis of proteins in presence of ATP.	cytoplasm	binding;hydrolase					Cytoplasmic	9.97	N	0.2	66	0.1	66	0.2	52	0.1	0.1	N	0.6	noTM	NOT	-100
C0QW76	0	16	66	0	0	0	82	0	82	0	1	1	0	0	0	0	1	1	2	C0QW76_BRAHW	tar	A0A0H0U4Y3, A0A0H0UL39, A0A0H0V3U1, A0A0H0W8G2, A0A0H0WBW0, A0A0H0X8E7, A0A0H0XG59, C0QW76	Methyl-accepting chemotaxis protein	BRAHW (ATCC 49526 / WA1)	572			membrane	signal transducer					CytoplasmicMembrane	10.00	N	0.1	10	0.1	51	0.2	1	0.1	0.1	N	0.6	noTM	NOT	-100
C0QXR6	0	0	30	0	0	0	30	0	30	0	0	1	0	0	0	0	0	1	1	C0QXR6_BRAHW	tar	A0A0H0WGT1, A0A0H0X2X0, A0A0H0XF79, C0QXR6	Methyl-accepting chemotaxis sensory transducer	BRAHW (ATCC 49526 / WA1)	644			membrane	signal transducer	TMH	8	8.2	none	CytoplasmicMembrane	10.00	N	0.2	61	0.1	61	0.1	68	0	0.1	N	0.5	TM	NOT	-100
D8IAZ6	0	0	0	0	59	23	0	82	82	0	0	0	0	1	1	0	1	1	2	D8IAZ6_BRAP9	BP951000_0312	D8IAZ6, J9UNM4, K0JLE7	Response regulatory protein	BRAPL (ATCC BAA-1826 / 95/1000)	130			intracellular	0					Cytoplasmic	9.97	N	0.1	35	0.1	35	0.1	30	0.1	0.1	N	0.6	noTM	NOT	-100
C0R008	0	0	1	0	0	0	1	0	1	0	0	1	0	0	0	0	0	1	1	C0R008_BRAHW	thi	A0A0H0UBY6, A0A0H0V2N5, A0A0H0V9W6, A0A0H0VGJ4, A0A0H0W2L9, A0A0H0WYA7, C0R008	Thiamine biosynthesis protein	BRAHW (ATCC 49526 / WA1)	356			0	transferase					Cytoplasmic	8.96	N	0.3	24	0.3	24	0.4	1	0.3	0.3	N	0.6	noTM	NOT	-100
C0R010	0	0	1	0	0	0	1	0	1	0	0	1	0	0	0	0	0	1	1	C0R010_BRAHW	coaE	A0A0H0U4A8, A0A0H0UVX5, C0R010	Dephospho-CoA kinase	BRAHW (ATCC 49526 / WA1)	206	Catalyzes the phosphorylation of the 3'-hydroxyl group of dephosphocoenzyme A to form coenzyme A.	ATP + 3'-dephospho-CoA = ADP + CoA.	cytoplasm	transferase;binding					Cytoplasmic	8.96	N	0.1	24	0.2	24	0.2	19	0.2	0.2	N	0.6	noTM	NOT	-100
D8IBX3	0	0	0	0	60	22	0	82	82	0	0	0	0	1	1	0	1	1	2	D8IBX3_BRAP9	BP951000_0647	D8IBX3, J9UDI3, K0JKF6	Anti-sigma factor antagonist	BRAPL (ATCC BAA-1826 / 95/1000)	110			0	0					Cytoplasmic	8.96	N	0.1	35	0.1	67	0.1	57	0.1	0.1	N	0.6	noTM	NOT	-100
D8IC37	0	0	0	2	37	43	0	82	82	0	0	0	0	1	1	0	1	1	2	D8IC37_BRAP9	fesA	D8IC37, J9U0D8, K0JM15	4Fe-4S ferredoxin, iron-sulfur binding domain protein	BRAPL (ATCC BAA-1826 / 95/1000)	276			0	binding					Cytoplasmic	8.96	N	0.1	22	0.2	22	0.4	10	0.3	0.2	N	0.6	noTM	NOT	35
C0R013	0	2	0	0	0	0	2	0	2	0	1	0	0	0	0	0	1	0	1	C0R013_BRAHW	BHWA1_00968	A0A0H0TMW5, A0A0H0U3M2, A0A0H0UA22, A0A0H0UPI0, A0A0H0V2P0, A0A0H0V9W0, A0A0H0WW93, A0A0H0XBD2, C0R013	MiaB-like tRNA modifying enzyme	BRAHW (ATCC 49526 / WA1)	417			0	transferase;binding					Cytoplasmic	9.94	N	0.1	42	0.1	32	0.1	27	0.1	0.1	N	0.6	noTM	NOT	-100
C0QVL4	0	34	47	0	0	0	81	0	81	0	1	1	0	0	0	0	1	1	2	APT_BRAHW	apt	A0A0H0XAM6, C0QVL4	Adenine phosphoribosyltransferase	BRAHW (ATCC 49526 / WA1)	170	Catalyzes a salvage reaction resulting in the formation of AMP, that is energically less costly than de novo synthesis.	AMP + diphosphate = adenine + 5-phospho-alpha-D-ribose 1-diphosphate.	cytoplasm	transferase					Cytoplasmic	9.97	N	0.1	68	0.1	15	0.2	6	0.2	0.1	N	0.6	noTM	NOT	-100
C0QW39	0	46	35	0	0	0	81	0	81	0	1	1	0	0	0	0	1	1	2	C0QW39_BRAHW	BHWA1_02167	A0A0H0W7G4, C0QW39	Hemerythrin-related protein	BRAHW (ATCC 49526 / WA1)	155			0	ion binding					Cytoplasmic	9.97	N	0.1	55	0.1	55	0.2	4	0.1	0.1	N	0.6	noTM	NOT	-100
C0R0B8	0	62	19	0	0	0	81	0	81	0	1	1	0	0	0	0	1	1	2	PROA_BRAHW	proA	A0A0H0U2W8, A0A0H0U7F1, A0A0H0UHA3, A0A0H0UP81, A0A0H0V3M4, A0A0H0V9T9, A0A0H0VGT2, A0A0H0VPK7, A0A0H0XFS5, C0R0B8	Gamma-glutamyl phosphate reductase	BRAHW (ATCC 49526 / WA1)	432	Catalyzes the NADPH-dependent reduction of L-glutamate 5-phosphate into L-glutamate 5-semialdehyde and phosphate. The product spontaneously undergoes cyclization to form 1-pyrroline-5-carboxylate.	L-glutamate 5-semialdehyde + phosphate + NADP(+) = L-glutamyl 5-phosphate + NADPH.	cytoplasm	binding;catalytic					Cytoplasmic	9.97	N	0.1	25	0.1	56	0.1	46	0.1	0.1	N	0.6	noTM	NOT	-100
C0R027	66	0	0	0	0	0	66	0	66	1	0	0	0	0	0	1	0	0	1	C0R027_BRAHW	BHWA1_00982	C0R027, Q26501	Flagellin	BRAHW (ATCC 49526 / WA1)	262	Component of the core of the flagella.		other, cell projection	structural molecule					Periplasmic	10.00	Flagellar	0.1	12	0.1	58	0.1	48	0.1	0.1	N	0.6	noTM	NOT	-100
C0R028	0	0	0	0	0	0	0	0	0	0	0	0	0	0	0	0	0	0	0	C0R028_BRAHW	BHWA1_00983	A0A0H0TNR9, A0A0H0UUP7, A0A0H0VC63, C0R028	Unchar C0R028	BRAHW (ATCC 49526 / WA1)	125			0	transcription factor;binding					Unknown	--	N	0.1	57	0.1	57	0.1	13	0.1	0.1	N	0.6	noTM	NOT	-100
D8IA20	0	0	0	0	38	43	0	81	81	0	0	0	0	1	1	0	1	1	2	D8IA20_BRAP9	BP951000_0128	D8IA20, J9TWY6, K0JIN3	Peptide chain release factor 2	BRAPL (ATCC BAA-1826 / 95/1000)	312	Peptide chain release factor 2 directs the termination of translation in response to the peptide chain termination codons UGA and UAA.		cytoplasm	binding					Cytoplasmic	9.97	N	0.1	22	0.1	50	0.2	41	0.1	0.1	N	0.6	noTM	NOT	-100
D8IBJ0	0	0	0	24	20	37	0	81	81	0	0	0	1	1	1	1	1	1	3	D8IBJ0_BRAP9	rplT	D8IBJ0, J9USF0, K0JLG9	50S ribosomal protein L20	BRAPL (ATCC BAA-1826 / 95/1000)	117	Binds directly to 23S ribosomal RNA and is necessary for the in vitro assembly process of the 50S ribosomal subunit. It is not involved in the protein synthesizing functions of that subunit.		ribosome	structural molecule;binding					Cytoplasmic	9.26	N	0.1	35	0.2	59	0.3	53	0.2	0.2	N	0.6	noTM	NOT	-100
J9URQ3	0	0	0	6	44	30	0	80	80	0	0	0	1	1	1	1	1	1	3	J9URQ3_BRAPL	B2904_orf2192	J9URQ3	Putative dehydrogenase	BRAPL	479			0	catalytic					Cytoplasmic	9.12	N	0.2	18	0.2	18	0.2	16	0.1	0.2	N	0.6	noTM	NOT	-100
C0QWJ7	25	37	17	0	0	0	79	0	79	1	1	1	0	0	0	1	1	1	3	C0QWJ7_BRAHW	BHWA1_00136	A0A0H0VWR1, A0A0H0W9T3, C0QWJ7	Ferritin	BRAHW (ATCC 49526 / WA1)	171	Iron-storage protein.	4 Fe(2+) + O(2) + 6 H(2)O = 4 (FeO(OH)) + 8 H(+).	cytoplasm	ion binding					Cytoplasmic	9.97	N	0.1	50	0.1	50	0.1	49	0.1	0.1	N	0.6	noTM	NOT	32
C0QXI4	0	26	53	0	0	0	79	0	79	0	1	1	0	0	0	0	1	1	2	C0QXI4_BRAHW	BHWA1_02396	A0A0H0UUK7, A0A0H0XFS6, C0QXI4	TRAP transporter solute receptor, TAXI family	BRAHW (ATCC 49526 / WA1)	318			0	0	SpII	17	12.2	19-20	Unknown	--	N	0.1	69	0.2	23	0.5	3	0.4	0.3	N	0.5	TM	PROBABLE	19
C0R044	1	0	0	0	0	0	1	0	1	1	0	0	0	0	0	1	0	0	1	C0R044_BRAHW	BHWA1_00999	A0A0H0UYT8, A0A0H0X8A6, C0R044	Unchar C0R044	BRAHW (ATCC 49526 / WA1)	575			0	0					Cytoplasmic	8.96	N	0.1	42	0.1	52	0.1	48	0.1	0.1	N	0.6	noTM	NOT	-100
J9UTZ6	0	0	0	10	64	5	0	79	79	0	0	0	1	1	1	1	1	1	3	J9UTZ6_BRAPL	yedF	D8I9Z6, J9UTZ6, K0JJA5	Selenium metabolism protein YedF	BRAPL	190			0	0					Unknown	--	N	0.1	25	0.2	14	0.4	8	0.3	0.3	N	0.6	noTM	NOT	-100
C0R048	0	1	0	0	0	0	1	0	1	0	1	0	0	0	0	0	1	0	1	C0R048_BRAHW	BHWA1_01003	A0A0H0TUH4, A0A0H0WTG3, C0R048	ABC transporter ATP-binding protein	BRAHW (ATCC 49526 / WA1)	224			0	binding;hydrolase					CytoplasmicMembrane	9.82	N	0.2	22	0.2	22	0.4	2	0.2	0.2	N	0.6	noTM	NOT	21
C0R051	0	0	0	0	0	0	0	0	0	0	0	0	0	0	0	0	0	0	0	C0R051_BRAHW	mfd	A0A0H0UEA2, A0A0H0UFK7, A0A0H0USC2, A0A0H0UW56, A0A0H0VDP4, A0A0H0VQ58, A0A0H0VQY8, A0A0H0WJF8, A0A0H0WSZ4, A0A0H0XEA9, C0R051	Transcription-repair-coupling factor	BRAHW (ATCC 49526 / WA1)	1247	Couples transcription and DNA repair by recognizing RNA polymerase (RNAP) stalled at DNA lesions. Mediates ATP-dependent release of RNAP and its truncated transcript from the DNA, and recruitment of nucleotide excision repair machinery to the damaged site.		cytoplasm	binding;hydrolase					Cytoplasmic	9.94	N	0.1	51	0.1	24	0.1	18	0.1	0.1	N	0.6	noTM	NOT	-100
C0R052	1	0	0	0	0	0	1	0	1	1	0	0	0	0	0	1	0	0	1	C0R052_BRAHW	BHWA1_01007	A0A0H0TY59, A0A0H0UEB8, C0R052	Transcription-repair coupling factor	BRAHW (ATCC 49526 / WA1)	246			intracellular	transcription factor;binding					Cytoplasmic	9.97	N	0.1	48	0.1	38	0.1	13	0.1	0.1	N	0.6	noTM	NOT	-100
[truncated: 1,727 more rows]
[truncated: 4 more columns]

## Sheet: table S5 description
protein description	accession	gene	group	validated psm									presence
[truncated: 1,795 more rows]
