# Supplementary material for: The Exposed Proteomes of Brachyspira hyodysenteriae and B. pilosicoli
Source: Front Microbiol. 2016 Jul 21;7:1103. doi: 10.3389/fmicb.2016.01103 (PMC4955376; doi:10.3389/fmicb.2016.01103)
Supplement: Supplementary file 8 [file DataSheet6.xlsx]

## Sheet: README
	Parameters used
AUTHOR	JOA
PRODUCED	15/02/16 14:31:52
Script	innprot_00_protein_strains.ipynb
Source file date 1	09/02/16 16:40:54
Source file date 2	09/02/16 11:56:35
Source file date 3	16/09/14 20:50:04
Source file name 1	C:\Users\joaquin/nbooks_data/INNPROT_16\protein_accession.xlsx
Source file name 2	C:\Users\joaquin/nbooks_data/INNPROT_16\protein_description.xlsx
Source file name 3	C:\Users\joaquin/nbooks_data/INNPROT_16\number_of_replicate.xlsx
Source file size 1	422838
Source file size 2	318137
Source file size 3	10047
WHAT	All PeptideShaker Proteins Accessions and Descriptions by Strain. Corrected by psm and number of replicates

## Sheet: table S6 accession
	validated psms								presence					strains		acronym	gene	protein
	hyodysenteriae			pilosicoli		totals			hyodysenteriae			pilosicoli
accession	infe1	v1	ll1	vi13	ola9	hyo	pilo	total	infe1	v1	ll1	vi13	ola9	hyo	pilo
A0A0H0TI51	0	2.65	0	0	0	3	0	3	0	1	0	0	0	1	0	A0A0H0TI51_BRAHO	SU45_14260	Ankyrin (Fragment)
A0A0H0TIF3	0	0	1.84	0	0	2	0	2	0	0	1	0	0	1	0	A0A0H0TIF3_BRAHO	SU45_13890	ATP-dependent nuclease subunit B
A0A0H0TIS1	0	3196.06	0	0	0	3613	0	3613	0	1	0	0	0	1	0	A0A0H0TIS1_BRAHO	groEL	60 kDa chaperonin
A0A0H0TJ38	0	4.42	0	0	0	5	0	5	0	1	0	0	0	1	0	A0A0H0TJ38_BRAHO	SU45_12775	Chemotaxis protein
A0A0H0TJD5	0	0	0.92	0	0	1	0	1	0	0	1	0	0	1	0	A0A0H0TJD5_BRAHO	SU45_13230	Unchar A0A0H0TJD5
A0A0H0TKU1	4	0	0	0	0	4	0	4	1	0	0	0	0	1	0	A0A0H0TKU1_BRAHO	SU45_11370	Unchar A0A0H0TKU1
A0A0H0TL52	0	6.19	0	0	0	7	0	7	0	1	0	0	0	1	0	A0A0H0TL52_BRAHO	SU46_11755	Nucleotidyltransferase
A0A0H0TLC0	0	55.73	23.92	0	0	89	0	89	0	1	1	0	0	2	0	A0A0H0TLC0_BRAHO	SR30_05175	Transketolase
A0A0H0TLM3	0	2.65	0	0	0	3	0	3	0	1	0	0	0	1	0	A0A0H0TLM3_BRAHO	SU46_12640	Peptidase
A0A0H0TMU1	0	0	44.16	0	0	48	0	48	0	0	1	0	0	1	0	A0A0H0TMU1_BRAHO	SR30_09445	Amidohydrolase
A0A0H0TMX9	0	148.61	0	0	0	168	0	168	0	1	0	0	0	1	0	A0A0H0TMX9_BRAHO	SR30_03700	Aminotransferase
A0A0H0TN10	0	3.54	0	0	0	4	0	4	0	1	0	0	0	1	0	A0A0H0TN10_BRAHO	SU45_11210	Aldo/keto reductase
A0A0H0TP76	65	142.42	112.24	0	0	348	0	348	1	1	1	0	0	3	0	A0A0H0TP76_BRAHO	ileS	Isoleucine--tRNA ligase
A0A0H0TP85	0	0	28.52	0	0	31	0	31	0	0	1	0	0	1	0	A0A0H0TP85_BRAHO	SU46_10175	Chemotaxis protein
A0A0H0TPR0	46	76.96	48.76	0	0	186	0	186	1	1	1	0	0	3	0	A0A0H0TPR0_BRAHO	SU45_13600	UDP-glucose 6-dehydrogenase
A0A0H0TRH4	0	30.08	0	0	0	34	0	34	0	1	0	0	0	1	0	A0A0H0TRH4_BRAHO	SU45_08915	Oxidoreductase
A0A0H0TRR3	0	17.69	33.12	0	0	56	0	56	0	1	1	0	0	2	0	A0A0H0TRR3_BRAHO	leuS	Leucine--tRNA ligase
A0A0H0TRR5	2	0	0	0	0	2	0	2	1	0	0	0	0	1	0	A0A0H0TRR5_BRAHO	SR30_02085	Unchar A0A0H0TRR5
A0A0H0TRU6	0	0	0	0	0	0	0	0	0	0	0	0	0	0	0	A0A0H0TRU6_BRAHO	SU45_04815	ABC transporter substrate-binding protein
A0A0H0TS97	0	61.04	48.76	0	0	122	0	122	0	1	1	0	0	2	0	A0A0H0TS97_BRAHO	SU45_07675	Unchar A0A0H0TS97
A0A0H0TSS2	131	141.54	74.52	0	0	372	0	372	1	1	1	0	0	3	0	A0A0H0TSS2_BRAHO	SR30_08445	Ubiquinone biosynthesis protein COQ7
A0A0H0TSS3	38	0	0	0	0	38	0	38	1	0	0	0	0	1	0	A0A0H0TSS3_BRAHO	SU45_07385	Ankyrin
A0A0H0TSV9	9	0	0	0	0	9	0	9	1	0	0	0	0	1	0	A0A0H0TSV9_BRAHO	SU45_07595	Unchar A0A0H0TSV9
A0A0H0TT21	0	7.96	0	0	0	9	0	9	0	1	0	0	0	1	0	A0A0H0TT21_BRAHO	SZ42_03795	Selenide, water dikinase
A0A0H0TT23	0	60.15	0	0	0	68	0	68	0	1	0	0	0	1	0	A0A0H0TT23_BRAHO	SU45_06735	Cell surface protein
A0A0H0TT68	0	0	0	0	0	0	0	0	0	0	0	0	0	0	0	A0A0H0TT68_BRAHO	SU45_06740	Single-stranded DNA exonuclease RecJ
A0A0H0TT89	1	0	0	0	0	1	0	1	1	0	0	0	0	1	0	A0A0H0TT89_BRAHO	SU46_09290	Membrane protein
A0A0H0TTE3	0	29.19	0	0	0	33	0	33	0	1	0	0	0	1	0	A0A0H0TTE3_BRAHO	SU45_08695	Phosphoribosylformylglycinamidine synthase
A0A0H0TTG3	0	0	7.36	0	0	8	0	8	0	0	1	0	0	1	0	A0A0H0TTG3_BRAHO	prfA	Peptide chain release factor 1
A0A0H0TTL7	70	32.73	0	0	0	107	0	107	1	1	0	0	0	2	0	A0A0H0TTL7_BRAHO	SU45_09055	Streptolysin associated protein SagD
A0A0H0TTS0	29	95.54	34.96	0	0	175	0	175	1	1	1	0	0	3	0	A0A0H0TTS0_BRAHO	SU45_09400	Chemotaxis protein CheW
A0A0H0TTS9	2	0	0	0	0	2	0	2	1	0	0	0	0	1	0	A0A0H0TTS9_BRAHO	hldD	ADP-L-glycero-D-manno-heptose-6-epimerase
A0A0H0TUE9	198	0	0	0	0	198	0	198	1	0	0	0	0	1	0	A0A0H0TUE9_BRAHO	SR30_05720	Rod shape-determining protein MreB
A0A0H0TUI1	0	33.61	0	0	0	38	0	38	0	1	0	0	0	1	0	A0A0H0TUI1_BRAHO	SU46_10135	Unchar A0A0H0TUI1
A0A0H0TUU0	1	0	0	0	0	1	0	1	1	0	0	0	0	1	0	A0A0H0TUU0_BRAHO	SU45_07530	Unchar A0A0H0TUU0
A0A0H0TUZ8	0	0	0	0	0	0	0	0	0	0	0	0	0	0	0	A0A0H0TUZ8_BRAHO	SU46_08760	Chemotaxis protein (Fragment)
A0A0H0TV16	2	0	0	0	0	2	0	2	1	0	0	0	0	1	0	A0A0H0TV16_BRAHO	SR30_07750	5-methyltetrahydrofolate--homocysteine methyltransferase
A0A0H0TV71	0	52.19	52.44	0	0	116	0	116	0	1	1	0	0	2	0	A0A0H0TV71_BRAHO	serS	Serine--tRNA ligase
A0A0H0TV92	0	53.08	18.4	0	0	80	0	80	0	1	1	0	0	2	0	A0A0H0TV92_BRAHO	SU46_09050	PTS fructose transporter subunit IIA
A0A0H0TVD6	0	0	1.84	0	0	2	0	2	0	0	1	0	0	1	0	A0A0H0TVD6_BRAHO	SU45_06205	Unchar A0A0H0TVD6
A0A0H0TVP4	0	339.69	0	0	0	384	0	384	0	1	0	0	0	1	0	A0A0H0TVP4_BRAHO	dnaK	Chaperone protein DnaK
A0A0H0TW49	0	11.5	0	0	0	13	0	13	0	1	0	0	0	1	0	A0A0H0TW49_BRAHO	SR30_02790	Dihydroxyacetone kinase
A0A0H0TW77	0	52.19	289.8	0	0	374	0	374	0	1	1	0	0	2	0	A0A0H0TW77_BRAHO	SU45_05565	Lipoprotein
A0A0H0TWG3	0	2.65	0	0	0	3	0	3	0	1	0	0	0	1	0	A0A0H0TWG3_BRAHO	SU45_04295	Peptidase M20
A0A0H0TWG6	33	13.27	0	0	0	48	0	48	1	1	0	0	0	2	0	A0A0H0TWG6_BRAHO	SU45_04480	Unchar A0A0H0TWG6
A0A0H0TWR9	7	4.42	13.8	0	0	27	0	27	1	1	1	0	0	3	0	A0A0H0TWR9_BRAHO	SU45_03930	UDP pyrophosphate phosphatase (Fragment)
A0A0H0TXF4	0	7.08	0	0	0	8	0	8	0	1	0	0	0	1	0	A0A0H0TXF4_BRAHO	SR30_03490	Histidine kinase
A0A0H0TXR2	531	750.14	224.48	0	0	1623	0	1623	1	1	1	0	0	3	0	A0A0H0TXR2_BRAHO	SZ42_09360	Methyl-galactoside ABC transporter substrate-binding protein
A0A0H0TXU7	0	0	0	0	0	0	0	0	0	0	0	0	0	0	0	A0A0H0TXU7_BRAHO	SU45_02985	Unchar A0A0H0TXU7
A0A0H0TY55	0	128.27	242.88	0	0	409	0	409	0	1	1	0	0	2	0	A0A0H0TY55_BRAHO	pnp	Polyribonucleotide nucleotidyltransferase
A0A0H0TYK5	22	16.81	12.88	0	0	55	0	55	1	1	1	0	0	3	0	A0A0H0TYK5_BRAHO	SR30_00925	Copper homeostasis protein
A0A0H0TYL9	39	0	0	0	0	39	0	39	1	0	0	0	0	1	0	A0A0H0TYL9_BRAHO	SU45_02810	XRE family transcriptional regulator
A0A0H0TYP2	0	3.54	0	0	0	4	0	4	0	1	0	0	0	1	0	A0A0H0TYP2_BRAHO	SU45_02365	Unchar A0A0H0TYP2
A0A0H0TYS2	0	0	0	0	0	0	0	0	0	0	0	0	0	0	0	A0A0H0TYS2_BRAHO	SU46_07825	Aminoglycoside 6'-acetyltransferase
A0A0H0TZ65	217	0	0	0	0	217	0	217	1	0	0	0	0	1	0	A0A0H0TZ65_BRAHO	cheB	Chemotaxis response regulator protein-glutamate methylesterase
A0A0H0TZD8	4	0	0	0	0	4	0	4	1	0	0	0	0	1	0	A0A0H0TZD8_BRAHO	rpmH	50S ribosomal protein L34
A0A0H0TZW5	0	9.73	0	0	0	11	0	11	0	1	0	0	0	1	0	A0A0H0TZW5_BRAHO	SU45_01495	Unchar A0A0H0TZW5
A0A0H0U040	17	0	0	0	0	17	0	17	1	0	0	0	0	1	0	A0A0H0U040_BRAHO	SU45_02275	Unchar A0A0H0U040
A0A0H0U0M0	12	40.69	45.08	0	0	107	0	107	1	1	1	0	0	3	0	A0A0H0U0M0_BRAHO	SU45_00530	Unchar A0A0H0U0M0
A0A0H0U0N2	1	0	0	0	0	1	0	1	1	0	0	0	0	1	0	A0A0H0U0N2_BRAHO	SU45_01410	Unchar A0A0H0U0N2
A0A0H0U0P3	0	7.08	0	0	0	8	0	8	0	1	0	0	0	1	0	A0A0H0U0P3_BRAHO	SU45_01490	Unchar A0A0H0U0P3
A0A0H0U0P9	0	77.84	24.84	0	0	115	0	115	0	1	1	0	0	2	0	A0A0H0U0P9_BRAHO	fabV	Trans-2-enoyl-CoA reductase [NADH]
A0A0H0U0V2	0	0	5.52	0	0	6	0	6	0	0	1	0	0	1	0	A0A0H0U0V2_BRAHO	SU43_09305	Ankyrin
A0A0H0U125	2	0	4.6	0	0	7	0	7	1	0	1	0	0	2	0	A0A0H0U125_BRAHO	obg	GTPase Obg
A0A0H0U1E9	0	0	20.24	0	0	22	0	22	0	0	1	0	0	1	0	A0A0H0U1E9_BRAHO	SU45_02070	Aminoacyl-histidine dipeptidase
A0A0H0U1N0	0	8.85	0	0	0	10	0	10	0	1	0	0	0	1	0	A0A0H0U1N0_BRAHO	SU45_05525	Sulfurtransferase
A0A0H0U1R4	0	21.23	0	0	0	24	0	24	0	1	0	0	0	1	0	A0A0H0U1R4_BRAHO	SU45_01870	Unchar A0A0H0U1R4
A0A0H0U216	14	0	0	0	0	14	0	14	1	0	0	0	0	1	0	A0A0H0U216_BRAHO	SR30_06085	Multidrug ABC transporter ATPase
A0A0H0U226	0	36.27	0	0	0	41	0	41	0	1	0	0	0	1	0	A0A0H0U226_BRAHO	SU45_01265	Chemotaxis protein
A0A0H0U284	2	0	0	0	0	2	0	2	1	0	0	0	0	1	0	A0A0H0U284_BRAHO	SU45_03925	Unchar A0A0H0U284
A0A0H0U2C0	0	6.19	0	0	0	7	0	7	0	1	0	0	0	1	0	A0A0H0U2C0_BRAHO	SU46_05280	Thioredoxin reductase
A0A0H0U2M4	0	0	9.2	0	0	10	0	10	0	0	1	0	0	1	0	A0A0H0U2M4_BRAHO	SU46_06155	Unchar A0A0H0U2M4
A0A0H0U2Q6	0	0	3.68	0	0	4	0	4	0	0	1	0	0	1	0	A0A0H0U2Q6_BRAHO	SU46_08245	Type I restriction-modification protein subunit M
A0A0H0U2S4	0	148.61	0	0	0	168	0	168	0	1	0	0	0	1	0	A0A0H0U2S4_BRAHO	SU46_04935	Phosphoenolpyruvate-protein phosphotransferase
A0A0H0U2S8	0	17.69	0.92	0	0	21	0	21	0	1	0	0	0	1	0	A0A0H0U2S8_BRAHO	SR30_01685	Flagellar hook protein FlgE
A0A0H0U2W3	26	0	0	0	0	26	0	26	1	0	0	0	0	1	0	A0A0H0U2W3_BRAHO	SU43_13070	ATPase
A0A0H0U3G6	0	94.65	0	0	0	107	0	107	0	1	0	0	0	1	0	A0A0H0U3G6_BRAHO	SR30_01495	Unchar A0A0H0U3G6
A0A0H0U3L6	26	6.19	0	0	0	33	0	33	1	1	0	0	0	2	0	A0A0H0U3L6_BRAHO	SU45_03140	ABC transporter
A0A0H0U3T6	0	78.73	117.76	0	0	217	0	217	0	1	1	0	0	2	0	A0A0H0U3T6_BRAHO	SU45_03590	Membrane protein
A0A0H0U424	0	0	30.36	0	0	33	0	33	0	0	1	0	0	1	0	A0A0H0U424_BRAHO	SU46_04495	Chemotaxis protein
A0A0H0U435	0	8.85	0	0	0	10	0	10	0	1	0	0	0	1	0	A0A0H0U435_BRAHO	SU46_03815	XRE family transcriptional regulator
A0A0H0U4I6	0	0	0	0	0	0	0	0	0	0	0	0	0	0	0	A0A0H0U4I6_BRAHO	SU46_01670	Terminase
A0A0H0U4R2	20	0	0	0	0	20	0	20	1	0	0	0	0	1	0	A0A0H0U4R2_BRAHO	SU43_12870	Ankyrin
A0A0H0U4S3	127	38.92	69	0	0	246	0	246	1	1	1	0	0	3	0	A0A0H0U4S3_BRAHO	rplW	50S ribosomal protein L23
A0A0H0U523	311	107.92	140.76	0	0	586	0	586	1	1	1	0	0	3	0	A0A0H0U523_BRAHO	rpsB	30S ribosomal protein S2
A0A0H0U5C8	0	7.96	0	0	0	9	0	9	0	1	0	0	0	1	0	A0A0H0U5C8_BRAHO	SU45_01260	Unchar A0A0H0U5C8
A0A0H0U684	1	2.65	0	0	0	4	0	4	1	1	0	0	0	2	0	A0A0H0U684_BRAHO	SU45_00535	Radical SAM protein (Fragment)
A0A0H0U6D8	250	26.54	20.24	0	0	302	0	302	1	1	1	0	0	3	0	A0A0H0U6D8_BRAHO	SR30_12520	Unchar A0A0H0U6D8
A0A0H0U6I3	1	0	0	0	0	1	0	1	1	0	0	0	0	1	0	A0A0H0U6I3_BRAHO	tal	Probable transaldolase
A0A0H0U775	4	0	0	0	0	4	0	4	1	0	0	0	0	1	0	A0A0H0U775_BRAHO	SU43_09585	Beta-N-acetylhexosaminidase
A0A0H0U7Y4	16	0	0	0	0	16	0	16	1	0	0	0	0	1	0	A0A0H0U7Y4_BRAHO	SR30_11930	Peptidase
A0A0H0U836	0	0	78.2	0	0	85	0	85	0	0	1	0	0	1	0	A0A0H0U836_BRAHO	SR30_12890	Molybdate metabolism regulator
A0A0H0U897	0	0	0	0	0	0	0	0	0	0	0	0	0	0	0	A0A0H0U897_BRAHO	SU46_01115	ADP-heptose--LPS heptosyltransferase
A0A0H0U8G4	0	10.62	4.6	0	0	17	0	17	0	1	1	0	0	2	0	A0A0H0U8G4_BRAHO	SU43_13125	Stage 0 sporulation protein J
A0A0H0U8G9	98	0	0	0	0	98	0	98	1	0	0	0	0	1	0	A0A0H0U8G9_BRAHO	rny	Ribonuclease Y
A0A0H0U8H8	43	4.42	20.24	0	0	70	0	70	1	1	1	0	0	3	0	A0A0H0U8H8_BRAHO	rpsO	30S ribosomal protein S15
A0A0H0U8J6	5	7.08	0	0	0	13	0	13	1	1	0	0	0	2	0	A0A0H0U8J6_BRAHO	SU46_00290	Unchar A0A0H0U8J6
A0A0H0U928	69	427.26	0	0	0	552	0	552	1	1	0	0	0	2	0	A0A0H0U928_BRAHO	SR30_11170	O-acetylhomoserine aminocarboxypropyltransferase
A0A0H0U9V2	0	0	0	0	0	0	0	0	0	0	0	0	0	0	0	A0A0H0U9V2_BRAHO	SR30_11165	Unchar A0A0H0U9V2
A0A0H0UA07	0	0.88	0	0	0	1	0	1	0	1	0	0	0	1	0	A0A0H0UA07_BRAHO	hisF	Imidazole glycerol phosphate synthase subunit HisF
A0A0H0UAM3	0	0	0	0	0	0	0	0	0	0	0	0	0	0	0	A0A0H0UAM3_BRAHO	SU46_00950	Unchar A0A0H0UAM3
A0A0H0UBG9	0	22.12	0	0	0	25	0	25	0	1	0	0	0	1	0	A0A0H0UBG9_BRAHO	SR30_12975	FAD-dependent oxidoreductase
A0A0H0UBV3	0	0	43.24	0	0	47	0	47	0	0	1	0	0	1	0	A0A0H0UBV3_BRAHO	valS	Valine--tRNA ligase
A0A0H0UCA8	0	23	19.32	0	0	47	0	47	0	1	1	0	0	2	0	A0A0H0UCA8_BRAHO	murA	UDP-N-acetylglucosamine 1-carboxyvinyltransferase
A0A0H0UCF3	0	0	11.96	0	0	13	0	13	0	0	1	0	0	1	0	A0A0H0UCF3_BRAHO	SR30_10210	UDP-N-acetylmuramoylalanyl-D-glutamate--2, 6-diaminopimelate ligase
A0A0H0UCI4	2	0	0	0	0	2	0	2	1	0	0	0	0	1	0	A0A0H0UCI4_BRAHO	SR30_09605	Unchar A0A0H0UCI4
A0A0H0UD02	0	0	23	0	0	25	0	25	0	0	1	0	0	1	0	A0A0H0UD02_BRAHO	SU46_01895	Unchar A0A0H0UD02
A0A0H0UDC3	0	0	4.6	0	0	5	0	5	0	0	1	0	0	1	0	A0A0H0UDC3_BRAHO	SR30_11445	Unchar A0A0H0UDC3
A0A0H0UDC6	371	196.38	235.52	0	0	849	0	849	1	1	1	0	0	3	0	A0A0H0UDC6_BRAHO	fusA	Elongation factor G
A0A0H0UE80	0	30.96	0	0	0	35	0	35	0	1	0	0	0	1	0	A0A0H0UE80_BRAHO	SU43_05820	Acyl-ACP thioesterase
A0A0H0UEA9	0	30.08	124.2	0	0	169	0	169	0	1	1	0	0	2	0	A0A0H0UEA9_BRAHO	nusA	Transcription termination/antitermination protein NusA
A0A0H0UED7	0	0	285.2	0	0	310	0	310	0	0	1	0	0	1	0	A0A0H0UED7_BRAHO	SU43_04845	Lipoprotein
A0A0H0UET1	41	0	0	0	0	41	0	41	1	0	0	0	0	1	0	A0A0H0UET1_BRAHO	SR30_11340	Sugar-binding protein
A0A0H0UF16	167	145.07	0	0	0	331	0	331	1	1	0	0	0	2	0	A0A0H0UF16_BRAHO	SU43_04800	Chemotaxis protein
A0A0H0UF34	0	46.88	0	0	0	53	0	53	0	1	0	0	0	1	0	A0A0H0UF34_BRAHO	SR30_08775	Adenylosuccinate synthetase
A0A0H0UF98	0	16.81	61.64	0	0	86	0	86	0	1	1	0	0	2	0	A0A0H0UF98_BRAHO	SZ47_09850	Molybdate metabolism regulator
A0A0H0UFL7	0	122.96	0	0	0	139	0	139	0	1	0	0	0	1	0	A0A0H0UFL7_BRAHO	pgi	Glucose-6-phosphate isomerase
A0A0H0UFQ4	1	0	0	0	0	1	0	1	1	0	0	0	0	1	0	A0A0H0UFQ4_BRAHO	SU43_04675	Unchar A0A0H0UFQ4
A0A0H0UG10	0	69.88	0	0	0	79	0	79	0	1	0	0	0	1	0	A0A0H0UG10_BRAHO	rplM	50S ribosomal protein L13
A0A0H0UG22	0	43.35	0	0	0	49	0	49	0	1	0	0	0	1	0	A0A0H0UG22_BRAHO	SZ47_09635	Phosphate starvation protein PhoH
A0A0H0UGA1	0	11.5	0	0	0	13	0	13	0	1	0	0	0	1	0	A0A0H0UGA1_BRAHO	carA	Carbamoyl-phosphate synthase small chain
A0A0H0UGA3	0	0	1.84	0	0	2	0	2	0	0	1	0	0	1	0	A0A0H0UGA3_BRAHO	SU43_08230	2-dehydro-3-deoxyphosphooctonate aldolase
A0A0H0UGA4	0	10.62	0	0	0	12	0	12	0	1	0	0	0	1	0	A0A0H0UGA4_BRAHO	SR30_08890	Cell envelope biogenesis protein OmpA
A0A0H0UGE7	10	20.35	7.36	0	0	41	0	41	1	1	1	0	0	3	0	A0A0H0UGE7_BRAHO	SR30_08210	Hydroxydechloroatrazine ethylaminohydrolase
A0A0H0UGZ0	3	0	3.68	0	0	7	0	7	1	0	1	0	0	2	0	A0A0H0UGZ0_BRAHO	SR30_07705	Deoxyuridine 5'-triphosphate nucleotidohydrolase
A0A0H0UGZ7	0	15.92	0	0	0	18	0	18	0	1	0	0	0	1	0	A0A0H0UGZ7_BRAHO	SR30_02430	ABC transporter permease
A0A0H0UH17	97	0	0	0	0	97	0	97	1	0	0	0	0	1	0	A0A0H0UH17_BRAHO	purC	Phosphoribosylaminoimidazole-succinocarboxamide synthase
A0A0H0UH89	48	0	0	0	0	48	0	48	1	0	0	0	0	1	0	A0A0H0UH89_BRAHO	rpsM	30S ribosomal protein S13
A0A0H0UHU9	6	0	6.44	0	0	13	0	13	1	0	1	0	0	2	0	A0A0H0UHU9_BRAHO	SZ47_11420	Unchar A0A0H0UHU9
A0A0H0UI76	0	15.04	0	0	0	17	0	17	0	1	0	0	0	1	0	A0A0H0UI76_BRAHO	SR30_06380	Unchar A0A0H0UI76
A0A0H0UIF4	2	0	0	0	0	2	0	2	1	0	0	0	0	1	0	A0A0H0UIF4_BRAHO	SU43_04410	Unchar A0A0H0UIF4
A0A0H0UIL5	3	0	0	0	0	3	0	3	1	0	0	0	0	1	0	A0A0H0UIL5_BRAHO	SZ47_07785	Unchar A0A0H0UIL5
A0A0H0UIU1	0	0	2.76	0	0	3	0	3	0	0	1	0	0	1	0	A0A0H0UIU1_BRAHO	SZ47_06795	Unchar A0A0H0UIU1
A0A0H0UJL7	33	41.58	27.6	0	0	110	0	110	1	1	1	0	0	3	0	A0A0H0UJL7_BRAHO	SU43_02185	Competence protein ComFB
A0A0H0UJU7	50	92.88	135.24	0	0	302	0	302	1	1	1	0	0	3	0	A0A0H0UJU7_BRAHO	alaS	Alanine--tRNA ligase
A0A0H0UJY4	0	3.54	0	0	0	4	0	4	0	1	0	0	0	1	0	A0A0H0UJY4_BRAHO	SR30_05630	Methyltransferase
A0A0H0UKW2	0	0	0	0	0	0	0	0	0	0	0	0	0	0	0	A0A0H0UKW2_BRAHO	moaC	Molybdenum cofactor biosynthesis protein MoaC
A0A0H0UL75	60	20.35	0	0	0	83	0	83	1	1	0	0	0	2	0	A0A0H0UL75_BRAHO	SZ47_08715	Peptidylprolyl isomerase
A0A0H0ULB3	0	0	24.84	0	0	27	0	27	0	0	1	0	0	1	0	A0A0H0ULB3_BRAHO	SU45_07175	Radical SAM superfamily
A0A0H0ULP8	0	58.38	31.28	0	0	100	0	100	0	1	1	0	0	2	0	A0A0H0ULP8_BRAHO	SZ47_09760	N-acylglucosamine 2-epimerase
A0A0H0ULU0	7	0	0	0	0	7	0	7	1	0	0	0	0	1	0	A0A0H0ULU0_BRAHO	SR30_01690	Flagellar protein
A0A0H0UMC3	0	128.27	39.56	0	0	188	0	188	0	1	1	0	0	2	0	A0A0H0UMC3_BRAHO	htpG	Chaperone protein HtpG
A0A0H0UMF4	103	0	0	0	0	103	0	103	1	0	0	0	0	1	0	A0A0H0UMF4_BRAHO	SR30_04435	Fructose-bisphosphate aldolase
A0A0H0UMM1	7	0	0	0	0	7	0	7	1	0	0	0	0	1	0	A0A0H0UMM1_BRAHO	SZ42_03970	Unchar A0A0H0UMM1
A0A0H0UMR2	6	0	0	0	0	6	0	6	1	0	0	0	0	1	0	A0A0H0UMR2_BRAHO	SZ47_05415	Ankyrin
A0A0H0UMV7	0	0	7.36	0	0	8	0	8	0	0	1	0	0	1	0	A0A0H0UMV7_BRAHO	SZ42_01070	Methyltransferase
A0A0H0UN90	0	6.19	1.84	0	0	9	0	9	0	1	1	0	0	2	0	A0A0H0UN90_BRAHO	aroC	Chorismate synthase
A0A0H0UNA0	0	0	271.4	0	0	295	0	295	0	0	1	0	0	1	0	A0A0H0UNA0_BRAHO	SR30_07690	Lipoprotein
A0A0H0UNX9	0	16.81	0	0	0	19	0	19	0	1	0	0	0	1	0	A0A0H0UNX9_BRAHO	SZ47_04750	NAD-dependent epimerase
A0A0H0UP18	0	0	5.52	0	0	6	0	6	0	0	1	0	0	1	0	A0A0H0UP18_BRAHO	SZ47_04620	Ankyrin
A0A0H0UP32	103	83.15	68.08	0	0	271	0	271	1	1	1	0	0	3	0	A0A0H0UP32_BRAHO	rplU	50S ribosomal protein L21
A0A0H0UP77	59	0	0	0	0	59	0	59	1	0	0	0	0	1	0	A0A0H0UP77_BRAHO	SZ47_05130	ATPase
A0A0H0UPB9	11	0	0	0	0	11	0	11	1	0	0	0	0	1	0	A0A0H0UPB9_BRAHO	SZ47_05395	Ankyrin
A0A0H0UQ11	20	0	0	0	0	20	0	20	1	0	0	0	0	1	0	A0A0H0UQ11_BRAHO	SZ41_03025	Peptide ABC transporter substrate-binding protein
A0A0H0UQB4	0	244.15	0	0	0	276	0	276	0	1	0	0	0	1	0	A0A0H0UQB4_BRAHO	htpG	Chaperone protein HtpG
A0A0H0UQD4	0	0	0	0	0	0	0	0	0	0	0	0	0	0	0	A0A0H0UQD4_BRAHO	SR30_01270	Unchar A0A0H0UQD4
A0A0H0UQH7	0	25.65	0	0	0	29	0	29	0	1	0	0	0	1	0	A0A0H0UQH7_BRAHO	SR30_00160	Peptide ABC transporter substrate-binding protein
A0A0H0UQL2	0	0	8.28	0	0	9	0	9	0	0	1	0	0	1	0	A0A0H0UQL2_BRAHO	SR30_02695	Prephenate dehydratase
A0A0H0UQN4	0	0	105.8	0	0	115	0	115	0	0	1	0	0	1	0	A0A0H0UQN4_BRAHO	SU43_03015	Ankyrin
A0A0H0UQQ5	0	23.88	11.96	0	0	40	0	40	0	1	1	0	0	2	0	A0A0H0UQQ5_BRAHO	tnaA	Tryptophanase
A0A0H0UQR1	47	0	0	0	0	47	0	47	1	0	0	0	0	1	0	A0A0H0UQR1_BRAHO	SZ47_02515	Adenylosuccinate synthetase
A0A0H0UR23	3	0	1.84	0	0	5	0	5	1	0	1	0	0	2	0	A0A0H0UR23_BRAHO	SR30_01130	Unchar A0A0H0UR23
A0A0H0UR51	3	0	5.52	0	0	9	0	9	1	0	1	0	0	2	0	A0A0H0UR51_BRAHO	SZ41_08470	PTS fructose transporter subunit IIA
A0A0H0URK0	2	6.19	2.76	0	0	12	0	12	1	1	1	0	0	3	0	A0A0H0URK0_BRAHO	SR30_08600	Flagellar biosynthesis anti-sigma factor FlgM
A0A0H0URK9	0	0	0	0	0	0	0	0	0	0	0	0	0	0	0	A0A0H0URK9_BRAHO	SZ47_03125	Unchar A0A0H0URK9
A0A0H0URR5	0	23.88	0	0	0	27	0	27	0	1	0	0	0	1	0	A0A0H0URR5_BRAHO	kdsB	3-deoxy-manno-octulosonate cytidylyltransferase
A0A0H0URR9	2	0	0.92	0	0	3	0	3	1	0	1	0	0	2	0	A0A0H0URR9_BRAHO	SR30_06720	Anti-sigma factor antagonist
A0A0H0US63	90	17.69	10.12	0	0	121	0	121	1	1	1	0	0	3	0	A0A0H0US63_BRAHO	SR30_04700	UPF0365 protein SR30_04700
A0A0H0USH9	0	429.92	201.48	0	0	705	0	705	0	1	1	0	0	2	0	A0A0H0USH9_BRAHO	SZ49_13415	Pyruvate oxidase
A0A0H0UST9	0	0	10.12	0	0	11	0	11	0	0	1	0	0	1	0	A0A0H0UST9_BRAHO	SZ49_12890	Unchar A0A0H0UST9
A0A0H0UTH5	62	76.96	115	0	0	274	0	274	1	1	1	0	0	3	0	A0A0H0UTH5_BRAHO	SZ49_12160	30S ribosomal protein S30
A0A0H0UTT5	0	0	3.68	0	0	4	0	4	0	0	1	0	0	1	0	A0A0H0UTT5_BRAHO	SZ47_01880	Unchar A0A0H0UTT5
A0A0H0UTT6	0	60.15	0	0	0	68	0	68	0	1	0	0	0	1	0	A0A0H0UTT6_BRAHO	SZ49_12280	Peptide ABC transporter substrate-binding protein
A0A0H0UTY1	0	30.96	0	0	0	35	0	35	0	1	0	0	0	1	0	A0A0H0UTY1_BRAHO	SZ49_11700	Amidohydrolase
A0A0H0UU11	0	101.73	69.92	0	0	191	0	191	0	1	1	0	0	2	0	A0A0H0UU11_BRAHO	SR30_03260	Treponemal membrane protein
A0A0H0UU29	0	31.85	0	0	0	36	0	36	0	1	0	0	0	1	0	A0A0H0UU29_BRAHO	tnaA	Tryptophanase
A0A0H0UU53	0	0	10.12	0	0	11	0	11	0	0	1	0	0	1	0	A0A0H0UU53_BRAHO	SZ49_13500	Unchar A0A0H0UU53
A0A0H0UUF0	0	0	126.96	0	0	138	0	138	0	0	1	0	0	1	0	A0A0H0UUF0_BRAHO	SR30_02310	Flagellar filament protein FlaA
A0A0H0UUF2	0	0	8.28	0	0	9	0	9	0	0	1	0	0	1	0	A0A0H0UUF2_BRAHO	SZ49_10285	Peptidyl-tRNA hydrolase
A0A0H0UUY7	0	132.69	28.52	0	0	181	0	181	0	1	1	0	0	2	0	A0A0H0UUY7_BRAHO	SZ49_10000	Aminotransferase
A0A0H0UV03	0	0	0	0	0	0	0	0	0	0	0	0	0	0	0	A0A0H0UV03_BRAHO	SU46_08250	Unchar A0A0H0UV03
A0A0H0UV07	0	11.5	5.52	0	0	19	0	19	0	1	1	0	0	2	0	A0A0H0UV07_BRAHO	SZ49_10380	Unchar A0A0H0UV07
A0A0H0UVB0	0	0	59.8	0	0	65	0	65	0	0	1	0	0	1	0	A0A0H0UVB0_BRAHO	SZ49_10615	Phosphoribosylformylglycinamidine synthase
A0A0H0UVQ8	3	0.88	0	0	0	4	0	4	1	1	0	0	0	2	0	A0A0H0UVQ8_BRAHO	SZ42_13575	Glutamate dehydrogenase
A0A0H0UVS0	0	0	3.68	0	0	4	0	4	0	0	1	0	0	1	0	A0A0H0UVS0_BRAHO	SZ49_08580	Translation elongation factor
A0A0H0UVS2	0	0	7.36	0	0	8	0	8	0	0	1	0	0	1	0	A0A0H0UVS2_BRAHO	SU45_09620	Fe-S osidoreductase
A0A0H0UVU3	0	18.58	5.52	0	0	27	0	27	0	1	1	0	0	2	0	A0A0H0UVU3_BRAHO	SZ42_02515	Hydrolase
A0A0H0UVV6	55	0	16.56	0	0	73	0	73	1	0	1	0	0	2	0	A0A0H0UVV6_BRAHO	rpsU	30S ribosomal protein S21
A0A0H0UVX7	0	0	67.16	0	0	73	0	73	0	0	1	0	0	1	0	A0A0H0UVX7_BRAHO	SZ49_09440	Chemotaxis protein
A0A0H0UW41	0	14.15	56.12	0	0	77	0	77	0	1	1	0	0	2	0	A0A0H0UW41_BRAHO	SZ49_10375	ATPase AAA
A0A0H0UW55	8	0	0	0	0	8	0	8	1	0	0	0	0	1	0	A0A0H0UW55_BRAHO	SU43_01230	Unchar A0A0H0UW55
A0A0H0UWA3	0	0	11.04	0	0	12	0	12	0	0	1	0	0	1	0	A0A0H0UWA3_BRAHO	SU46_09575	Unchar A0A0H0UWA3
A0A0H0UWR0	0	15.92	2.76	0	0	21	0	21	0	1	1	0	0	2	0	A0A0H0UWR0_BRAHO	SZ49_08130	Peptidase
A0A0H0UXA4	0	74.31	41.4	0	0	129	0	129	0	1	1	0	0	2	0	A0A0H0UXA4_BRAHO	SZ49_06860	Membrane protein
A0A0H0UXB1	0	0	1.84	0	0	2	0	2	0	0	1	0	0	1	0	A0A0H0UXB1_BRAHO	SZ49_10045	AIPR protein
A0A0H0UXE7	3	0	0	0	0	3	0	3	1	0	0	0	0	1	0	A0A0H0UXE7_BRAHO	SR30_13325	PTS fructose transporter subunit IIA
A0A0H0UXL3	0	18.58	17.48	0	0	40	0	40	0	1	1	0	0	2	0	A0A0H0UXL3_BRAHO	SZ49_07975	Unchar A0A0H0UXL3
A0A0H0UXU8	0	91.11	85.56	0	0	196	0	196	0	1	1	0	0	2	0	A0A0H0UXU8_BRAHO	SZ49_08125	Peptidase C69
A0A0H0UXW8	0	0	18.4	0	0	20	0	20	0	0	1	0	0	1	0	A0A0H0UXW8_BRAHO	SZ49_06330	Ankyrin
A0A0H0UXZ3	0	0	4.6	0	0	5	0	5	0	0	1	0	0	1	0	A0A0H0UXZ3_BRAHO	rsmI	Ribosomal RNA small subunit methyltransferase I
A0A0H0UY73	113	29.19	19.32	0	0	167	0	167	1	1	1	0	0	3	0	A0A0H0UY73_BRAHO	SZ49_13305	Unchar A0A0H0UY73
A0A0H0UYC1	0	28.31	10.12	0	0	43	0	43	0	1	1	0	0	2	0	A0A0H0UYC1_BRAHO	SZ49_13610	Molybdate metabolism regulator
A0A0H0UYF5	0	0	26.68	0	0	29	0	29	0	0	1	0	0	1	0	A0A0H0UYF5_BRAHO	SR30_13145	Pseudouridine synthase
A0A0H0UYG2	380	344.99	61.64	0	0	837	0	837	1	1	1	0	0	3	0	A0A0H0UYG2_BRAHO	pgk	Phosphoglycerate kinase (Fragment)
A0A0H0UYI4	0	0	35.88	0	0	39	0	39	0	0	1	0	0	1	0	A0A0H0UYI4_BRAHO	SZ41_07185	Unchar A0A0H0UYI4
A0A0H0UYZ3	0	13.27	0	0	0	15	0	15	0	1	0	0	0	1	0	A0A0H0UYZ3_BRAHO	SZ49_04940	Unchar A0A0H0UYZ3
A0A0H0UZA3	0	39.81	31.28	0	0	79	0	79	0	1	1	0	0	2	0	A0A0H0UZA3_BRAHO	SZ49_07145	Chemotaxis protein
A0A0H0UZA9	19	0	0	0	0	19	0	19	1	0	0	0	0	1	0	A0A0H0UZA9_BRAHO	SZ47_01120	Phosphoheptose isomerase
A0A0H0UZI7	8	0	0	0	0	8	0	8	1	0	0	0	0	1	0	A0A0H0UZI7_BRAHO	SZ49_05025	Hydrolase
A0A0H0UZK0	0	0	0	0	0	0	0	0	0	0	0	0	0	0	0	A0A0H0UZK0_BRAHO	tgt	Queuine tRNA-ribosyltransferase
A0A0H0UZW8	0	8.85	0	0	0	10	0	10	0	1	0	0	0	1	0	A0A0H0UZW8_BRAHO	SZ49_05180	ATPase
A0A0H0V024	0	0	0	0	0	0	0	0	0	0	0	0	0	0	0	A0A0H0V024_BRAHO	SZ49_06005	Lysophospholipase
A0A0H0V083	0	5.31	4.6	0	0	11	0	11	0	1	1	0	0	2	0	A0A0H0V083_BRAHO	hisI	Histidine biosynthesis bifunctional protein HisIE
A0A0H0V0A4	46	0	66.24	0	0	118	0	118	1	0	1	0	0	2	0	A0A0H0V0A4_BRAHO	SZ41_11855	Citrate lyase subunit beta
A0A0H0V0Z8	0	0	31.28	0	0	34	0	34	0	0	1	0	0	1	0	A0A0H0V0Z8_BRAHO	SZ49_11535	Nucleotidyltransferase
A0A0H0V124	153	139.77	94.76	0	0	414	0	414	1	1	1	0	0	3	0	A0A0H0V124_BRAHO	rpsC	30S ribosomal protein S3
A0A0H0V143	0	4.42	0	0	0	5	0	5	0	1	0	0	0	1	0	A0A0H0V143_BRAHO	SU45_07020	Unchar A0A0H0V143
A0A0H0V1Q3	0	0	5.52	0	0	6	0	6	0	0	1	0	0	1	0	A0A0H0V1Q3_BRAHO	SZ49_02485	Unchar A0A0H0V1Q3
A0A0H0V1S6	0	0	56.12	0	0	61	0	61	0	0	1	0	0	1	0	A0A0H0V1S6_BRAHO	tyrS	Tyrosine--tRNA ligase
A0A0H0V1V0	0	10.62	0	0	0	12	0	12	0	1	0	0	0	1	0	A0A0H0V1V0_BRAHO	SZ49_02840	Pseudouridine-5'-phosphate glycosidase
A0A0H0V1W8	0	0.88	0	0	0	1	0	1	0	1	0	0	0	1	0	A0A0H0V1W8_BRAHO	SZ49_03510	Unchar A0A0H0V1W8
A0A0H0V1X5	0	398.07	0	0	0	450	0	450	0	1	0	0	0	1	0	A0A0H0V1X5_BRAHO	SZ49_03535	Chemotaxis protein CheA
A0A0H0V1Y2	0	53.08	23	0	0	85	0	85	0	1	1	0	0	2	0	A0A0H0V1Y2_BRAHO	SZ49_08120	5-nitroimidazole antibiotic resistance protein
A0A0H0V247	3	0	0	0	0	3	0	3	1	0	0	0	0	1	0	A0A0H0V247_BRAHO	SZ48_12370	Unchar A0A0H0V247
A0A0H0V252	22	21.23	0	0	0	46	0	46	1	1	0	0	0	2	0	A0A0H0V252_BRAHO	SZ48_12395	Chemotaxis protein CheX
A0A0H0V2C3	0	0	0	0	0	0	0	0	0	0	0	0	0	0	0	A0A0H0V2C3_BRAHO	SZ49_04200	Unchar A0A0H0V2C3
A0A0H0V2H1	0	126.5	159.16	0	0	316	0	316	0	1	1	0	0	2	0	A0A0H0V2H1_BRAHO	secA	Protein translocase subunit SecA
A0A0H0V3N4	3	0	1.84	0	0	5	0	5	1	0	1	0	0	2	0	A0A0H0V3N4_BRAHO	SU45_00515	Radical SAM protein
A0A0H0V3X2	0	100.84	32.2	0	0	149	0	149	0	1	1	0	0	2	0	A0A0H0V3X2_BRAHO	rny	Ribonuclease Y
A0A0H0V3Y5	28	16.81	22.08	0	0	71	0	71	1	1	1	0	0	3	0	A0A0H0V3Y5_BRAHO	SZ49_01640	Ankyrin
A0A0H0V406	120	0	0	0	0	120	0	120	1	0	0	0	0	1	0	A0A0H0V406_BRAHO	SR30_05435	Superoxide dismutase
A0A0H0V436	0	2.65	0	0	0	3	0	3	0	1	0	0	0	1	0	A0A0H0V436_BRAHO	SZ48_11170	ATPase
A0A0H0V4P5	0	5.31	0	0	0	6	0	6	0	1	0	0	0	1	0	A0A0H0V4P5_BRAHO	SR30_11460	Unchar A0A0H0V4P5
A0A0H0V4R0	44	165.42	64.4	0	0	301	0	301	1	1	1	0	0	3	0	A0A0H0V4R0_BRAHO	SZ49_01095	Transcript cleavage factor
A0A0H0V526	3	1.77	28.52	0	0	36	0	36	1	1	1	0	0	3	0	A0A0H0V526_BRAHO	SU45_00525	Unchar A0A0H0V526
A0A0H0V560	0	0	52.44	0	0	57	0	57	0	0	1	0	0	1	0	A0A0H0V560_BRAHO	SZ49_01850	Orotidine 5-phosphate decarboxylase
A0A0H0V571	4	0	0	0	0	4	0	4	1	0	0	0	0	1	0	A0A0H0V571_BRAHO	SZ49_00755	DNA helicase
A0A0H0V584	0	0	1.84	0	0	2	0	2	0	0	1	0	0	1	0	A0A0H0V584_BRAHO	SZ49_04530	Ankyrin
A0A0H0V5E6	19	0	0	0	0	19	0	19	1	0	0	0	0	1	0	A0A0H0V5E6_BRAHO	SZ49_04975	Restriction endonuclease
A0A0H0V5V2	8	0	0	0	0	8	0	8	1	0	0	0	0	1	0	A0A0H0V5V2_BRAHO	SZ48_09365	Selenate reductase subunit K
A0A0H0V5W9	0	9.73	8.28	0	0	20	0	20	0	1	1	0	0	2	0	A0A0H0V5W9_BRAHO	SZ49_00745	Unchar A0A0H0V5W9
A0A0H0V668	0	1.77	0	0	0	2	0	2	0	1	0	0	0	1	0	A0A0H0V668_BRAHO	SR30_09270	Unchar A0A0H0V668
A0A0H0V732	3	0	0	0	0	3	0	3	1	0	0	0	0	1	0	A0A0H0V732_BRAHO	SZ48_09140	Hydrolase
A0A0H0V7S0	11	3.54	7.36	0	0	23	0	23	1	1	1	0	0	3	0	A0A0H0V7S0_BRAHO	SZ51_13240	Unchar A0A0H0V7S0
A0A0H0V7U5	10	71.65	0	0	0	91	0	91	1	1	0	0	0	2	0	A0A0H0V7U5_BRAHO	SR30_00390	Amino acid ABC transporter substrate-binding protein
A0A0H0V7V6	0	0	3.68	0	0	4	0	4	0	0	1	0	0	1	0	A0A0H0V7V6_BRAHO	nusB	N utilization substance protein B homolog
A0A0H0V8P5	0	4.42	0	0	0	5	0	5	0	1	0	0	0	1	0	A0A0H0V8P5_BRAHO	SZ48_07265	Ankyrin
A0A0H0V9G9	0	0	22.08	0	0	24	0	24	0	0	1	0	0	1	0	A0A0H0V9G9_BRAHO	SR30_10920	NAD-dependent dehydratase
A0A0H0VAN0	0	121.19	5.52	0	0	143	0	143	0	1	0	0	0	1	0	A0A0H0VAN0_BRAHO	SZ49_01100	Aspartate aminotransferase
A0A0H0VB21	0	17.69	26.68	0	0	49	0	49	0	1	1	0	0	2	0	A0A0H0VB21_BRAHO	proB	Glutamate 5-kinase
A0A0H0VB32	4	0	0	0	0	4	0	4	1	0	0	0	0	1	0	A0A0H0VB32_BRAHO	SR30_05345	Unchar A0A0H0VB32
A0A0H0VBK3	21	0	0	0	0	21	0	21	1	0	0	0	0	1	0	A0A0H0VBK3_BRAHO	SR30_02950	Selenium metabolism protein
A0A0H0VEJ9	0	32.73	0	0	0	37	0	37	0	1	0	0	0	1	0	A0A0H0VEJ9_BRAHO	SZ41_12835	Chemotaxis protein
A0A0H0VEQ5	572	0	0	0	0	572	0	572	1	0	0	0	0	1	0	A0A0H0VEQ5_BRAHO	dnaK	Chaperone protein DnaK
A0A0H0VES8	2	2.65	0	0	0	5	0	5	1	1	0	0	0	2	0	A0A0H0VES8_BRAHO	SR30_10800	Unchar A0A0H0VES8
A0A0H0VGI7	0	32.73	0	0	0	37	0	37	0	1	0	0	0	1	0	A0A0H0VGI7_BRAHO	SZ48_03690	Chemotaxis protein
A0A0H0VH59	0	93.77	0	0	0	106	0	106	0	1	0	0	0	1	0	A0A0H0VH59_BRAHO	SZ51_09315	Electron transfer flavoprotein subunit alpha
A0A0H0VK90	0	0	12.88	0	0	14	0	14	0	0	1	0	0	1	0	A0A0H0VK90_BRAHO	SR30_13190	Unchar A0A0H0VK90
A0A0H0VM78	0	0	0.92	0	0	1	0	1	0	0	1	0	0	1	0	A0A0H0VM78_BRAHO	SU46_01225	Peptidase
A0A0H0VMK0	4	0	0	0	0	4	0	4	1	0	0	0	0	1	0	A0A0H0VMK0_BRAHO	fabH	3-oxoacyl-[acyl-carrier-protein] synthase 3
A0A0H0VN91	1	0	0	0	0	1	0	1	1	0	0	0	0	1	0	A0A0H0VN91_BRAHO	SU46_07190	Thioesterase
A0A0H0VQ37	0	27.42	0	0	0	31	0	31	0	1	0	0	0	1	0	A0A0H0VQ37_BRAHO	SR30_03705	Sodium:proton antiporter
A0A0H0VRT1	26	7.08	194.12	0	0	245	0	245	1	0	1	0	0	2	0	A0A0H0VRT1_BRAHO	SU46_01220	Chemotaxis protein
A0A0H0VRY0	0	14.15	0	0	0	16	0	16	0	1	0	0	0	1	0	A0A0H0VRY0_BRAHO	SZ52_10430	Ankyrin
A0A0H0VT73	0	32.73	0	0	0	37	0	37	0	1	0	0	0	1	0	A0A0H0VT73_BRAHO	SU43_09890	Glucosamine-6-phosphate isomerase
A0A0H0VUD4	0	13.27	0	0	0	15	0	15	0	1	0	0	0	1	0	A0A0H0VUD4_BRAHO	SU43_04490	Flagellar motor switch protein FliN
A0A0H0W084	5	0	0	0	0	5	0	5	1	0	0	0	0	1	0	A0A0H0W084_BRAHO	SZ52_04745	Unchar A0A0H0W084
A0A0H0W381	3	1.77	0	0	0	5	0	5	1	1	0	0	0	2	0	A0A0H0W381_BRAHO	SZ52_06735	N-acetylglucosamine-6-phosphate deacetylase
A0A0H0W681	0	6.19	0	0	0	7	0	7	0	1	0	0	0	1	0	A0A0H0W681_BRAHO	SR30_02550	Unchar A0A0H0W681
A0A0H0W8A8	0	210.53	0	0	0	238	0	238	0	1	0	0	0	1	0	A0A0H0W8A8_BRAHO	SZ41_11260	Rubrerythrin
A0A0H0W8S2	638	230.88	180.32	0	0	1095	0	1095	1	1	1	0	0	3	0	A0A0H0W8S2_BRAHO	rplB	50S ribosomal protein L2
A0A0H0WA29	231	412.22	0	0	0	697	0	697	1	1	0	0	0	2	0	A0A0H0WA29_BRAHO	SR30_13200	Acyl-CoA dehydrogenase
A0A0H0WAB1	76	153.04	147.2	0	0	409	0	409	1	1	1	0	0	3	0	A0A0H0WAB1_BRAHO	SR30_02380	Streptolysin associated protein SagC
A0A0H0WAX0	2	0	0	0	0	2	0	2	1	0	0	0	0	1	0	A0A0H0WAX0_BRAHO	SR30_08255	Unchar A0A0H0WAX0
A0A0H0WCG1	151	71.65	110.4	0	0	352	0	352	1	1	1	0	0	3	0	A0A0H0WCG1_BRAHO	SU45_11705	50S ribosomal protein L6
A0A0H0WD75	6	0	1.84	0	0	8	0	8	1	0	1	0	0	2	0	A0A0H0WD75_BRAHO	SZ41_08355	ATPase
A0A0H0WFG8	5	0	36.8	0	0	45	0	45	1	0	1	0	0	2	0	A0A0H0WFG8_BRAHO	rimO	Ribosomal protein S12 methylthiotransferase RimO
A0A0H0WFG9	133	53.96	0	0	0	194	0	194	1	1	0	0	0	2	0	A0A0H0WFG9_BRAHO	SR30_03210	Unchar A0A0H0WFG9
A0A0H0WG24	0	0	2.76	0	0	3	0	3	0	0	1	0	0	1	0	A0A0H0WG24_BRAHO	SZ42_09465	Unchar A0A0H0WG24
A0A0H0WHU4	0	0	0.92	0	0	1	0	1	0	0	1	0	0	1	0	A0A0H0WHU4_BRAHO	SZ42_09460	Unchar A0A0H0WHU4
A0A0H0WJM5	6	39.81	4.6	0	0	56	0	56	1	1	1	0	0	3	0	A0A0H0WJM5_BRAHO	SR30_12175	Unchar A0A0H0WJM5
A0A0H0WJW5	7	0	0	0	0	7	0	7	1	0	0	0	0	1	0	A0A0H0WJW5_BRAHO	SZ41_07775	Ankyrin
A0A0H0WKV0	0	197.27	90.16	0	0	321	0	321	0	1	1	0	0	2	0	A0A0H0WKV0_BRAHO	glyA	Serine hydroxymethyltransferase
A0A0H0WQC1	6	0	0	0	0	6	0	6	1	0	0	0	0	1	0	A0A0H0WQC1_BRAHO	SZ42_05725	Peptidase
A0A0H0WQV6	0	0	8.28	0	0	9	0	9	0	0	1	0	0	1	0	A0A0H0WQV6_BRAHO	SZ42_05430	Chemotaxis protein
A0A0H0WQX9	95	0	0	0	0	95	0	95	1	0	0	0	0	1	0	A0A0H0WQX9_BRAHO	SZ44_14000	Thioredoxin
A0A0H0WR35	0	1.77	0	0	0	2	0	2	0	1	0	0	0	1	0	A0A0H0WR35_BRAHO	SZ42_03075	Unchar A0A0H0WR35
A0A0H0WS26	0	0	4.6	0	0	5	0	5	0	0	1	0	0	1	0	A0A0H0WS26_BRAHO	SZ42_02415	Unchar A0A0H0WS26
A0A0H0WS47	0	6.19	0	0	0	7	0	7	0	1	0	0	0	1	0	A0A0H0WS47_BRAHO	SR30_06790	Unchar A0A0H0WS47
A0A0H0WTM0	0	10.62	0	0	0	12	0	12	0	1	0	0	0	1	0	A0A0H0WTM0_BRAHO	SZ41_05685	Lactate dehydrogenase
A0A0H0WU42	1	0	0	0	0	1	0	1	1	0	0	0	0	1	0	A0A0H0WU42_BRAHO	SZ41_12390	Unchar A0A0H0WU42
A0A0H0WU61	0	9.73	0	0	0	11	0	11	0	1	0	0	0	1	0	A0A0H0WU61_BRAHO	SZ41_12265	Unchar A0A0H0WU61
A0A0H0WUS8	2	0	0	0	0	2	0	2	1	0	0	0	0	1	0	A0A0H0WUS8_BRAHO	SZ42_01450	Unchar A0A0H0WUS8
A0A0H0WUU1	0	0	3.68	0	0	4	0	4	0	0	1	0	0	1	0	A0A0H0WUU1_BRAHO	SZ42_00135	N-6 DNA methylase
A0A0H0WW82	1	0	0	0	0	1	0	1	1	0	0	0	0	1	0	A0A0H0WW82_BRAHO	SZ44_08110	Unchar A0A0H0WW82
A0A0H0WWD3	0	11.5	0	0	0	13	0	13	0	1	0	0	0	1	0	A0A0H0WWD3_BRAHO	SR30_03430	Trp operon repressor
A0A0H0WWI2	0	0.88	0	0	0	1	0	1	0	1	0	0	0	1	0	A0A0H0WWI2_BRAHO	SZ41_07170	Unchar A0A0H0WWI2
A0A0H0WWL1	0	6.19	0	0	0	7	0	7	0	1	0	0	0	1	0	A0A0H0WWL1_BRAHO	SZ49_08480	Carboxypeptidase
A0A0H0WXB6	0	0	41.4	0	0	45	0	45	0	0	1	0	0	1	0	A0A0H0WXB6_BRAHO	hisS	Histidine--tRNA ligase
A0A0H0WYE3	50	0	0	0	0	50	0	50	1	0	0	0	0	1	0	A0A0H0WYE3_BRAHO	SZ44_13230	Cell surface protein
A0A0H0WZA6	19	0	0	0	0	19	0	19	1	0	0	0	0	1	0	A0A0H0WZA6_BRAHO	SR30_07290	Unchar A0A0H0WZA6
A0A0H0X0F3	67	0	0	0	0	67	0	67	1	0	0	0	0	1	0	A0A0H0X0F3_BRAHO	SZ42_01150	Electron transport complex subunit C
A0A0H0X2L0	0	196.38	37.72	0	0	263	0	263	0	1	1	0	0	2	0	A0A0H0X2L0_BRAHO	SU45_10320	Ferritin
A0A0H0X3Q9	57	0	0	0	0	57	0	57	1	0	0	0	0	1	0	A0A0H0X3Q9_BRAHO	lysS	Lysine--tRNA ligase
A0A0H0X5K4	63	0	0	0	0	63	0	63	1	0	0	0	0	1	0	A0A0H0X5K4_BRAHO	SZ44_13500	Chemotaxis protein
A0A0H0X615	0	6.19	0	0	0	7	0	7	0	1	0	0	0	1	0	A0A0H0X615_BRAHO	SZ44_12535	DNA helicase
A0A0H0X737	19	0	0	0	0	19	0	19	1	0	0	0	0	1	0	A0A0H0X737_BRAHO	infC	Translation initiation factor IF-3
A0A0H0X7E7	35	0	0	0	0	35	0	35	1	0	0	0	0	1	0	A0A0H0X7E7_BRAHO	SZ44_12340	Thiol-disulfide interchange protein
A0A0H0X8D4	28	0	0	0	0	28	0	28	1	0	0	0	0	1	0	A0A0H0X8D4_BRAHO	SZ44_10840	Unchar A0A0H0X8D4
A0A0H0X8M6	100	0	0	0	0	100	0	100	1	0	0	0	0	1	0	A0A0H0X8M6_BRAHO	SZ44_10205	Unchar A0A0H0X8M6
A0A0H0X957	199	0	0	0	0	199	0	199	1	0	0	0	0	1	0	A0A0H0X957_BRAHO	SZ44_11065	Chemotaxis protein (Fragment)
A0A0H0X9J7	4	0	0	0	0	4	0	4	1	0	0	0	0	1	0	A0A0H0X9J7_BRAHO	SZ44_10185	Thiol-disulfide interchange protein
A0A0H0X9S6	87	33.61	34.04	0	0	162	0	162	1	1	1	0	0	3	0	A0A0H0X9S6_BRAHO	rpsP	30S ribosomal protein S16
A0A0H0XA06	1	0	0	0	0	1	0	1	1	0	0	0	0	1	0	A0A0H0XA06_BRAHO	SZ44_09550	Unchar A0A0H0XA06
A0A0H0XA32	0	0.88	0	0	0	1	0	1	0	1	0	0	0	1	0	A0A0H0XA32_BRAHO	SU45_02370	Unchar A0A0H0XA32
A0A0H0XA47	0	0	0.92	0	0	1	0	1	0	0	1	0	0	1	0	A0A0H0XA47_BRAHO	SZ44_10585	Unchar A0A0H0XA47
A0A0H0XAN9	18	0	0	0	0	18	0	18	1	0	0	0	0	1	0	A0A0H0XAN9_BRAHO	ligA	DNA ligase
A0A0H0XAQ7	33	0	0	0	0	33	0	33	1	0	0	0	0	1	0	A0A0H0XAQ7_BRAHO	SR30_00420	Unchar A0A0H0XAQ7
A0A0H0XAZ6	91	0	0	0	0	91	0	91	1	0	0	0	0	1	0	A0A0H0XAZ6_BRAHO	fabV	Trans-2-enoyl-CoA reductase [NADH]
A0A0H0XB06	2	0	0	0	0	2	0	2	1	0	0	0	0	1	0	A0A0H0XB06_BRAHO	SZ44_09395	Unchar A0A0H0XB06
A0A0H0XB96	0	1.77	0	0	0	2	0	2	0	1	0	0	0	1	0	A0A0H0XB96_BRAHO	SZ44_08015	Unchar A0A0H0XB96
A0A0H0XBA1	5	4.42	5.52	0	0	16	0	16	1	1	1	0	0	3	0	A0A0H0XBA1_BRAHO	SU43_00140	Unchar A0A0H0XBA1
A0A0H0XBZ1	14	0	0	0	0	14	0	14	1	0	0	0	0	1	0	A0A0H0XBZ1_BRAHO	SZ44_08165	Unchar A0A0H0XBZ1
A0A0H0XC05	15	0	0	0	0	15	0	15	1	0	0	0	0	1	0	A0A0H0XC05_BRAHO	SZ44_08170	Unchar A0A0H0XC05
A0A0H0XC64	162	0	0	0	0	162	0	162	1	0	0	0	0	1	0	A0A0H0XC64_BRAHO	SZ44_05855	Chemotaxis protein (Fragment)
A0A0H0XC85	93	0	0	0	0	93	0	93	1	0	0	0	0	1	0	A0A0H0XC85_BRAHO	htpG	Chaperone protein HtpG
A0A0H0XCD1	37	0	0	0	0	37	0	37	1	0	0	0	0	1	0	A0A0H0XCD1_BRAHO	SZ44_07080	Aldehyde oxidoreductase
A0A0H0XCS7	9	0	10.12	0	0	20	0	20	1	0	1	0	0	2	0	A0A0H0XCS7_BRAHO	rpsZ	30S ribosomal protein S14 type Z
A0A0H0XCV8	15	0	10.12	0	0	26	0	26	1	0	1	0	0	2	0	A0A0H0XCV8_BRAHO	SZ44_07520	Phosphate starvation protein PhoH
A0A0H0XD20	16	0	0	0	0	16	0	16	1	0	0	0	0	1	0	A0A0H0XD20_BRAHO	SZ44_05860	Unchar A0A0H0XD20
A0A0H0XD64	34	0	0	0	0	34	0	34	1	0	0	0	0	1	0	A0A0H0XD64_BRAHO	SZ44_04940	Aspartate aminotransferase
A0A0H0XD75	44	0	0	0	0	44	0	44	1	0	0	0	0	1	0	A0A0H0XD75_BRAHO	SZ44_04995	Membrane protein
A0A0H0XDF0	31	0	0	0	0	31	0	31	1	0	0	0	0	1	0	A0A0H0XDF0_BRAHO	SZ44_06900	Sulfurtransferase
A0A0H0XDS7	18	0	0	0	0	18	0	18	1	0	0	0	0	1	0	A0A0H0XDS7_BRAHO	SZ44_06255	Acyl-[acyl-carrier-protein]--UDP-N-acetylglucosamine O-acyltransferase
A0A0H0XDT2	95	0	0	0	0	95	0	95	1	0	0	0	0	1	0	A0A0H0XDT2_BRAHO	SZ44_05160	Chemotaxis protein
A0A0H0XE19	104	0	0	0	0	104	0	104	1	0	0	0	0	1	0	A0A0H0XE19_BRAHO	SZ44_05000	Cysteine desulfurase
A0A0H0XEJ9	0	0.88	0	0	0	1	0	1	0	1	0	0	0	1	0	A0A0H0XEJ9_BRAHO	SZ44_05440	Unchar A0A0H0XEJ9
A0A0H0XET7	3	0	0	0	0	3	0	3	1	0	0	0	0	1	0	A0A0H0XET7_BRAHO	SZ44_04220	Fructose-bisphosphate aldolase
A0A0H0XEZ9	938	0	0	0	0	938	0	938	1	0	0	0	0	1	0	A0A0H0XEZ9_BRAHO	eno	Enolase
A0A0H0XF03	432	0	0	0	0	432	0	432	1	0	0	0	0	1	0	A0A0H0XF03_BRAHO	SZ44_02570	Alpha-glucan phosphorylase
A0A0H0XF72	16	0	0	0	0	16	0	16	1	0	0	0	0	1	0	A0A0H0XF72_BRAHO	SZ44_10525	PBS lyase
A0A0H0XF74	15	0	0	0	0	15	0	15	1	0	0	0	0	1	0	A0A0H0XF74_BRAHO	SZ44_03420	Phosphomethylpyrimidine kinase
A0A0H0XF93	9	0	0	0	0	9	0	9	1	0	0	0	0	1	0	A0A0H0XF93_BRAHO	SZ44_10305	Ferredoxin
A0A0H0XFI1	7	0	23	0	0	32	0	32	1	0	1	0	0	2	0	A0A0H0XFI1_BRAHO	msrA	Peptide methionine sulfoxide reductase MsrA
A0A0H0XFL2	99	0	0	0	0	99	0	99	1	0	0	0	0	1	0	A0A0H0XFL2_BRAHO	SZ44_09950	Heat-shock protein Hsp20
A0A0H0XFS5	0	0	28.52	0	0	31	0	31	0	0	1	0	0	1	0	A0A0H0XFS5_BRAHO	proA	Gamma-glutamyl phosphate reductase
A0A0H0XFS6	38	0	0	0	0	38	0	38	1	0	0	0	0	1	0	A0A0H0XFS6_BRAHO	SZ44_02540	C4-dicarboxylate ABC transporter substrate-binding protein
A0A0H0XFU3	587	3.54	0	0	0	591	0	591	1	0	0	0	0	1	0	A0A0H0XFU3_BRAHO	SZ44_03875	ATP synthase subunit A
A0A0H0XFV0	2	0	3.68	0	0	6	0	6	1	0	1	0	0	2	0	A0A0H0XFV0_BRAHO	SU45_06515	Unchar A0A0H0XFV0
A0A0H0XG83	1	0	0	0	0	1	0	1	1	0	0	0	0	1	0	A0A0H0XG83_BRAHO	SZ44_03690	Protein kinase
A0A0H0XGA8	37	0	0	0	0	37	0	37	1	0	0	0	0	1	0	A0A0H0XGA8_BRAHO	SZ44_03560	Isochorismatase
A0A0H0XGC9	22	0	0	0	0	22	0	22	1	0	0	0	0	1	0	A0A0H0XGC9_BRAHO	rpmB	50S ribosomal protein L28
A0A0H0XGE1	11	0	0	0	0	11	0	11	1	0	0	0	0	1	0	A0A0H0XGE1_BRAHO	SZ44_01960	Serine dehydratase
A0A0H0XGM4	144	0	0	0	0	144	0	144	1	0	0	0	0	1	0	A0A0H0XGM4_BRAHO	secA	Protein translocase subunit SecA
A0A0H0XGW5	3	0	0	0	0	3	0	3	1	0	0	0	0	1	0	A0A0H0XGW5_BRAHO	SZ44_08160	Unchar A0A0H0XGW5
A0A0H0XGX1	96	0	0	0	0	96	0	96	1	0	0	0	0	1	0	A0A0H0XGX1_BRAHO	metK	S-adenosylmethionine synthase
A0A0H0XH84	0	42.46	14.72	0	0	64	0	64	0	1	1	0	0	2	0	A0A0H0XH84_BRAHO	SU45_05600	Sulfurtransferase
A0A0H0XHG7	12	0	0	0	0	12	0	12	1	0	0	0	0	1	0	A0A0H0XHG7_BRAHO	psuG	Pseudouridine-5'-phosphate glycosidase
A0A0H0XHN7	27	0	0	0	0	27	0	27	1	0	0	0	0	1	0	A0A0H0XHN7_BRAHO	SZ44_00430	Unchar A0A0H0XHN7
A0A0H0XHS0	9	0	0	0	0	9	0	9	1	0	0	0	0	1	0	A0A0H0XHS0_BRAHO	SZ44_00615	Ankyrin
A0A0H0XJ42	0	40.69	64.4	0	0	116	0	116	0	1	1	0	0	2	0	A0A0H0XJ42_BRAHO	SU45_07855	Peptidylprolyl isomerase
A0A0H0XJA4	0	0	0	0	0	0	0	0	0	0	0	0	0	0	0	A0A0H0XJA4_BRAHO	SU45_03000	Capsid protein
A0A0H0XK10	0	0	1.84	0	0	2	0	2	0	0	1	0	0	1	0	A0A0H0XK10_BRAHO	SU45_02980	Unchar A0A0H0XK10
A0A0H0XKT4	6	0	0	0	0	6	0	6	1	0	0	0	0	1	0	A0A0H0XKT4_BRAHO	SZ44_03815	ADP-heptose synthase
A0A0H0XKU3	282	0	0	0	0	282	0	282	1	0	0	0	0	1	0	A0A0H0XKU3_BRAHO	SZ44_03870	ATP synthase subunit B
A0A0H0XM80	478	0	0	0	0	478	0	478	1	0	0	0	0	1	0	A0A0H0XM80_BRAHO	SZ44_01620	Chemotaxis protein CheA
A0A0H0XMG9	34	0	0	0	0	34	0	34	1	0	0	0	0	1	0	A0A0H0XMG9_BRAHO	SZ44_01510	Unchar A0A0H0XMG9
A0A0H0XMP8	0	4.42	0	0	0	5	0	5	0	1	0	0	0	1	0	A0A0H0XMP8_BRAHO	SR30_11705	Unchar A0A0H0XMP8
A0A0H0XMS6	33	0	0	0	0	33	0	33	1	0	0	0	0	1	0	A0A0H0XMS6_BRAHO	SZ44_00740	Unchar A0A0H0XMS6
A0A0H0XR20	0	0.88	0.92	0	0	2	0	2	0	1	1	0	0	2	0	A0A0H0XR20_BRAHO	SU45_01385	Unchar A0A0H0XR20
A4GEI4	227	526.34	219.88	0	0	1061	0	1061	1	1	1	0	0	3	0	A4GEI4_BRAHO	nox	NADH oxidase (Fragment)
A7LAT5	25	33.61	9.2	0	0	73	0	73	1	1	1	0	0	3	0	A7LAT5_BRAHO	HGT-BH7	Diaminopropionate ammonia-lyase
A7LAT6	146	87.58	116.84	0	0	372	0	372	1	1	1	0	0	3	0	A7LAT6_BRAHO	HGT-BH8	ArgE
A7LAT7	1	1.77	1.84	0	0	5	0	5	1	1	1	0	0	3	0	A7LAT7_BRAHO	HGT-BH18	BioB
A7LAT9	0	19.46	6.44	0	0	29	0	29	0	1	1	0	0	2	0	A7LAT9_BRAHO	HGT-BH4	GltD
A7LAU0	3	0	0	0	0	3	0	3	1	0	0	0	0	1	0	A7LAU0_BRAHO	HGT-BH6	Unchar A7LAU0
A7LAU1	34	2.65	11.96	0	0	50	0	50	1	1	1	0	0	3	0	A7LAU1_BRAHO	HGT-BH5	SsnA
A7LAU2	0	0	0	0	0	0	0	0	0	0	0	0	0	0	0	A7LAU2_BRAHO	HGT-BH1	Arp
A7LAU4	1	0	3.68	0	0	5	0	5	1	0	1	0	0	2	0	A7LAU4_BRAHO	HGT-BH3	CoxL
A7LAU6	0	0	3.68	0	0	4	0	4	0	0	1	0	0	1	0	A7LAU6_BRAHO	HGT-BH17	Putative biotin synthase
A7LAU7	281	72.54	171.12	0	0	549	0	549	1	1	1	0	0	3	0	A7LAU7_BRAHO	HGT-BH9	ArgF
A7LAU8	24	3.54	14.72	0	0	44	0	44	1	1	1	0	0	3	0	A7LAU8_BRAHO	HGT-BH10	Carbamate kinase
A7LAV0	5	0.88	4.6	0	0	11	0	11	1	1	1	0	0	3	0	A7LAV0_BRAHO	HGT-BH14	UraA
A7LAV6	0	0	0	73.26	4.26	0	91	91	0	0	0	1	1	0	2	A7LAV6_BRAPL	HGT-BP21	GltD
A7LAV8	0	0	0	2.56	0	0	3	3	0	0	0	1	0	0	1	A7LAV8_BRAPL	HGT-BP20	CoxL
A7LAV9	0	0	0	18.74	0.85	0	23	23	0	0	0	1	0	0	1	A7LAV9_BRAPL	HGT-BP22	SsnA
A7LAW1	0	0	0	90.3	41.74	0	155	155	0	0	0	1	1	0	2	A7LAW1_BRAPL	HGT-BP24	DpaL
A7LAW2	0	0	0	307.52	191.67	0	586	586	0	0	0	1	1	0	2	A7LAW2_BRAPL	HGT-BP25	ArgE
A7LAW3	0	0	0	97.11	66.44	0	192	192	0	0	0	1	1	0	2	A7LAW3_BRAPL	HGT-BP26	ArgF
A7LAW4	0	0	0	34.07	36.63	0	83	83	0	0	0	1	1	0	2	A7LAW4_BRAPL	HGT-BP27	Carbamate kinase
A7LAW5	0	0	0	4.26	4.26	0	10	10	0	0	0	1	1	0	2	A7LAW5_BRAPL	HGT-BP28	CoxL
A7LAW6	0	0	0	2.56	4.26	0	8	8	0	0	0	1	1	0	2	A7LAW6_BRAPL	HGT-BP29	CoxS
A7LAW7	0	0	0	5.11	1.7	0	8	8	0	0	0	1	1	0	2	A7LAW7_BRAPL	HGT-BP30	CoxM
A7LAX0	0	0	0	0	1.7	0	2	2	0	0	0	0	1	0	1	A7LAX0_BRAPL	HGT-BP33	Unchar A7LAX0
A9Q1Y4	134	132.69	34.96	0	0	322	0	322	1	1	1	0	0	3	0	A9Q1Y4_BRAHO	yqi	Acetyl-CoA acetyltransferase (Fragment)
A9Q1Y5	332	204.34	106.72	0	0	679	0	679	1	1	1	0	0	3	0	A9Q1Y5_BRAHO	adh	Adh (Fragment)
A9Q1Y6	0	6.19	0.92	0	0	8	0	8	0	1	1	0	0	2	0	A9Q1Y6_BRAHO	alp	Alkaline phosphatase (Fragment)
A9Q1Y7	0	0	0	0	0	0	0	0	0	0	0	0	0	0	0	A9Q1Y7_BRAHO	est	Est (Fragment)
A9Q1Y8	18	0	0	0	0	18	0	18	1	0	0	0	0	1	0	A9Q1Y8_BRAHO	gdh	Gdh (Fragment)
A9Q1Y9	40	254.76	31.28	0	0	362	0	362	1	1	1	0	0	3	0	A9Q1Y9_BRAHO	glpK	GlpK (Fragment)
A9Q1Z0	134	215.84	81.88	0	0	467	0	467	1	1	1	0	0	3	0	A9Q1Z0_BRAHO	pgm	Pgm (Fragment)
A9Q1Z1	0	0	0	30.67	30.67	0	72	72	0	0	0	1	1	0	2	A9Q1Z1_BRAPL	yqi	Yqi (Fragment)
A9Q1Z2	0	0	0	623.55	542.63	0	1369	1369	0	0	0	1	1	0	2	A9Q1Z2_BRAPL	adh	Adh (Fragment)
A9Q1Z4	0	0	0	11.93	23.85	0	42	42	0	0	0	1	1	0	2	A9Q1Z4_BRAPL	est	Est (Fragment)
A9Q1Z5	0	0	0	7.67	10.22	0	21	21	0	0	0	1	1	0	2	A9Q1Z5_BRAPL	gdh	Gdh (Fragment)
A9Q1Z6	0	0	0	233.41	97.11	0	388	388	0	0	0	1	1	0	2	A9Q1Z6_BRAPL	glpK	Glycerol kinase (Fragment)
A9Q1Z7	0	0	0	109.89	0	0	129	129	0	0	0	1	0	0	1	A9Q1Z7_BRAPL	pgm	Pgm (Fragment)
B1NAT6	0	0	0	283.67	127.78	0	483	483	0	0	0	1	1	0	2	B1NAT6_BRAPL	nox	NADH oxidase (Fragment)
B1NIM3	0	0	0	679.78	551.15	0	1445	1445	0	0	0	1	1	0	2	B1NIM3_BRAPL	nox	NADH oxidase (Fragment)
B9US80	0	0	0	0.85	0	0	1	1	0	0	0	1	0	0	1	B9US80_BRAPL		VSH-1 capsid protein
B9US81	0	0	0	17.89	0	0	21	21	0	0	0	1	0	0	1	B9US81_BRAPL		VSH-1 capsid protein
B9US82	0	0	0	2.56	0	0	3	3	0	0	0	1	0	0	1	B9US82_BRAPL		VSH-1 capsid protein
B9US83	0	0	0	51.11	0	0	60	60	0	0	0	1	0	0	1	B9US83_BRAPL		VSH-1 major capsid protein
B9US87	0	0	0	3.41	0	0	4	4	0	0	0	1	0	0	1	B9US87_BRAPL		Unchar B9US87
B9US88	0	0	0	1.7	0	0	2	2	0	0	0	1	0	0	1	B9US88_BRAPL		VSH-1 major tail protein
B9US97	90	52.19	0	0	0	149	0	149	1	1	0	0	0	2	0	B9US97_BRAHW	hvp19	Hvp 19/Hvp 22 VSH-1 associated protein 1
B9US98	18	19.46	0	0	0	40	0	40	1	1	0	0	0	2	0	B9US98_BRAHW	na	VSH-1 capsid protein
B9US99	108	22.12	0	0	0	133	0	133	1	1	0	0	0	2	0	B9US99_BRAHW	hvp38	Hvp 38 VSH-1 associated protein 3
B9USA3	2	0	0	0	0	2	0	2	1	0	0	0	0	1	0	B9USA3_BRAHW	BHWA1_01845	Predicted protein
B9USA4	1	0	0	0	0	1	0	1	1	0	0	0	0	1	0	B9USA4_BRAHW	hvp53	Hvp 53 VSH-1 major tail protein
B9USA6	10	6.19	0	0	0	17	0	17	1	1	0	0	0	2	0	B9USA6_BRAHW	orfE	OrfE
B9USB0	2	1.77	0	0	0	4	0	4	1	1	0	0	0	2	0	B9USB0_BRAHW	hvp28	Hvp 28 VSH-1 tail protein
B9USB1	1	0	0	0	0	1	0	1	1	0	0	0	0	1	0	B9USB1_BRAHW	lys	Endolysin
B9USB5	41	7.08	6.44	0	0	56	0	56	1	1	1	0	0	3	0	B9USB5_BRAHW	na	Putative bacterial sensory transduction protein
B9USB6	57	0	12.88	0	0	71	0	71	1	0	1	0	0	2	0	B9USB6_BRAHW	mcpB	Methyl-accepting chemotaxis protein McpB
C0QV09	0	3.54	0	0	0	4	0	4	0	1	0	0	0	1	0	C0QV09_BRAHW	orfC	OrfC
C0QV22	0	0.88	0	0	0	1	0	1	0	1	0	0	0	1	0	C0QV22_BRAHW	nhaC	Na+/H+ antiporter
C0QV23	0	0	4.6	0	0	5	0	5	0	0	1	0	0	1	0	C0QV23_BRAHW	BHWA1_01861	Putative GTPase
C0QV26	0	2.65	4.6	0	0	8	0	8	0	1	1	0	0	2	0	C0QV26_BRAHW	BHWA1_01864	Unchar C0QV26
C0QV27	0	0	0.92	0	0	1	0	1	0	0	1	0	0	1	0	C0QV27_BRAHW	BHWA1_01865	Putative ATPase
C0QV31	33	34.5	56.12	0	0	133	0	133	1	1	1	0	0	3	0	C0QV31_BRAHW	fadD	Acyl-CoA synthetase
C0QV33	0	4.42	0	0	0	5	0	5	0	1	0	0	0	1	0	C0QV33_BRAHW	ddl	D-alanine--D-alanine ligase
C0QV34	3	0	0	0	0	3	0	3	1	0	0	0	0	1	0	C0QV34_BRAHW	BHWA1_01872	DinB family protein
C0QV38	111	42.46	122.36	0	0	292	0	292	1	1	1	0	0	3	0	C0QV38_BRAHW	BHWA1_01876	Carboxyl-terminal protease
C0QV43	0	0	0.92	0	0	1	0	1	0	0	1	0	0	1	0	C0QV43_BRAHW	BHWA1_01881	Unchar C0QV43
C0QV47	114	360.03	33.12	0	0	557	0	557	1	1	1	0	0	3	0	GPMA_BRAHW	gpmA	2,3-bisphosphoglycerate-dependent phosphoglycerate mutase
C0QV48	4	0	1.84	0	0	6	0	6	1	0	1	0	0	2	0	C0QV48_BRAHW	kdsB	3-deoxy-manno-octulosonate cytidylyltransferase
C0QV49	0	5.31	1.84	0	0	8	0	8	0	1	1	0	0	2	0	C0QV49_BRAHW	ptsN3	Putative Phosphotransferase system mannitol/fructose-specific IIA domain protein
C0QV50	7	0	0	0	0	7	0	7	1	0	0	0	0	1	0	C0QV50_BRAHW	BHWA1_01888	Unchar C0QV50
C0QV52	0	1327.78	444.36	0	0	1984	0	1984	0	1	1	0	0	2	0	C0QV52_BRAHW	eno	Enolase
C0QV54	0	6.19	1.84	0	0	9	0	9	0	1	1	0	0	2	0	C0QV54_BRAHW	BHWA1_01892	Hemerythrin
C0QV55	42	0.88	17.48	0	0	62	0	62	1	0	1	0	0	2	0	C0QV55_BRAHW	BHWA1_01893	D-dependent deacetylase
C0QV56	50	45.11	56.12	0	0	162	0	162	1	1	1	0	0	3	0	C0QV56_BRAHW	rex	Redox-sensing transcriptional repressor Rex
C0QV57	5	5.31	0	0	0	11	0	11	1	1	0	0	0	2	0	C0QV57_BRAHW	arp	Ankyrin repeat-containing protein
C0QV60	8	0.88	42.32	0	0	55	0	55	1	0	1	0	0	2	0	C0QV60_BRAHW	smc	Chromosome partition protein Smc
C0QV64	0	2.65	0	0	0	3	0	3	0	1	0	0	0	1	0	C0QV64_BRAHW	BHWA1_01902	PTS system, IIa component
C0QV67	4	0	13.8	0	0	19	0	19	1	0	1	0	0	2	0	C0QV67_BRAHW	lepA	Elongation factor 4
C0QV68	0	0	1.84	0	0	2	0	2	0	0	1	0	0	1	0	C0QV68_BRAHW	BHWA1_01906	Polysaccharide biosynthesis protein
C0QV70	0	8.85	4.6	0	0	15	0	15	0	1	1	0	0	2	0	C0QV70_BRAHW	hpt	Hypoxanthine-guanine phosphoribosyltransferase
C0QV71	513	678.49	374.44	0	0	1687	0	1687	1	1	1	0	0	3	0	C0QV71_BRAHW	etfA	Electron transfer flavoprotein alpha subunit
C0QV72	302	531.64	233.68	0	0	1157	0	1157	1	1	1	0	0	3	0	C0QV72_BRAHW	etfB	Electron transfer flavoprotein beta subunit
C0QV73	470	500.68	481.16	0	0	1559	0	1559	1	1	1	0	0	3	0	C0QV73_BRAHW	acaD	Acyl-CoA dehydrogenase
C0QV74	311	202.57	65.32	0	0	611	0	611	1	1	1	0	0	3	0	C0QV74_BRAHW	atpE	V-type ATP synthase subunit E
C0QV75	117	31.85	34.96	0	0	191	0	191	1	1	1	0	0	3	0	C0QV75_BRAHW	BHWA1_01913	Unchar C0QV75
C0QV76	0	420.19	329.36	0	0	833	0	833	0	1	1	0	0	2	0	C0QV76_BRAHW	atpA	V-type ATP synthase subunit A
C0QV77	168	129.15	154.56	0	0	482	0	482	1	1	1	0	0	3	0	C0QV77_BRAHW	atpB	V-type ATP synthase subunit B
C0QV78	14	27.42	1.84	0	0	47	0	47	1	1	0	0	0	2	0	C0QV78_BRAHW	atpD	V-type ATP synthase subunit D
C0QV79	90	77.84	33.12	0	0	214	0	214	1	1	1	0	0	3	0	C0QV79_BRAHW	BHWA1_01917	Putative V-type ATP synthase subunit I
C0QV81	58	0	12.88	0	0	72	0	72	1	0	1	0	0	2	0	C0QV81_BRAHW	tnaA	Tryptophanase
C0QV83	0	1.77	10.12	0	0	13	0	13	0	1	1	0	0	2	0	C0QV83_BRAHW	dnaX	DNA polymerase III, gamma and tau subunits
C0QV84	38	5.31	18.4	0	0	64	0	64	1	1	1	0	0	3	0	C0QV84_BRAHW	BHWA1_01922	Pseudouridine synthase
C0QV88	4	3.54	5.52	0	0	14	0	14	1	1	1	0	0	3	0	C0QV88_BRAHW	rfaE	ADP-heptose synthase
C0QV91	0	0	1.84	0	0	2	0	2	0	0	1	0	0	1	0	C0QV91_BRAHW	trmD	tRNA (guanine-N(1)-)-methyltransferase
C0QV95	46	0	0	0	0	46	0	46	1	0	0	0	0	1	0	C0QV95_BRAHW	mcpB	Methyl-accepting chemotaxis protein McpB
C0QV97	348	36.27	10.12	0	0	400	0	400	1	1	0	0	0	2	0	C0QV97_BRAHW	porG	Pyruvate oxireductase
C0QV98	859	653.72	540.96	0	0	2186	0	2186	1	1	1	0	0	3	0	C0QV98_BRAHW	porA	Pyruvate ferredoxin oxireductase
C0QV99	4	10.62	2.76	0	0	19	0	19	1	1	1	0	0	3	0	C0QV99_BRAHW	pepT	Peptidase T
C0QVA0	6	4.42	0	0	0	11	0	11	1	1	0	0	0	2	0	C0QVA0_BRAHW	BHWA1_01940	Sodium dicarboxylate symporter family
C0QVA2	5	0	10.12	0	0	16	0	16	1	0	1	0	0	2	0	C0QVA2_BRAHW	BHWA1_01942	Ferredoxin
C0QVA3	121	97.31	115.92	0	0	357	0	357	1	1	1	0	0	3	0	C0QVA3_BRAHW	porA6	2-ketoisovalerate ferredoxin reductase
C0QVA4	24	76.08	92	0	0	210	0	210	1	1	1	0	0	3	0	C0QVA4_BRAHW	BHWA1_01944	Thiamine pyrophosphate
C0QVA5	14	35.38	57.96	0	0	117	0	117	1	1	1	0	0	3	0	C0QVA5_BRAHW	porA	Pyruvate ferredoxin oxireductase
C0QVB0	23	2.65	27.6	0	0	56	0	56	1	1	1	0	0	3	0	C0QVB0_BRAHW	pliT	Integral membrane protein (PIN domain superfamily)
C0QVB1	3	2.65	0	0	0	6	0	6	1	1	0	0	0	2	0	C0QVB1_BRAHW	BHWA1_01951	Transcriptional regulator
C0QVB4	15	8.85	2.76	0	0	28	0	28	1	1	1	0	0	3	0	C0QVB4_BRAHW	BHWA1_01954	Unchar C0QVB4
C0QVB5	13	27.42	0	0	0	44	0	44	1	1	0	0	0	2	0	C0QVB5_BRAHW	tar	Methyl-accepting chemotaxis protein
C0QVB6	7	6.19	5.52	0	0	20	0	20	1	1	1	0	0	3	0	C0QVB6_BRAHW	BHWA1_01956	Unchar C0QVB6
C0QVB8	0	7.08	0.92	0	0	9	0	9	0	1	1	0	0	2	0	C0QVB8_BRAHW	BHWA1_01958	Pyridine nucleotide-disulphide oxidoreductase
C0QVC2	25	18.58	10.12	0	0	57	0	57	1	1	1	0	0	3	0	C0QVC2_BRAHW	rbr	Rubrerythrin
C0QVC7	0	6.19	0	0	0	7	0	7	0	1	0	0	0	1	0	C0QVC7_BRAHW	BHWA1_01967	Aldo/keto reductase
C0QVC8	52	21.23	0	0	0	76	0	76	1	1	0	0	0	2	0	TAL_BRAHW	tal	Probable transaldolase
C0QVD6	14	49.54	13.8	0	0	85	0	85	1	1	1	0	0	3	0	C0QVD6_BRAHW	BHWA1_01977	Unchar C0QVD6
C0QVE5	6	60.15	14.72	0	0	90	0	90	1	1	1	0	0	3	0	DNLJ_BRAHW	ligA	DNA ligase
C0QVF3	19	0	30.36	0	0	52	0	52	1	0	1	0	0	2	0	C0QVF3_BRAHW	BHWA1_01994	N-acyl-D-glucosamine 2-epimerase
C0QVG3	7	1.77	2.76	0	0	12	0	12	1	1	1	0	0	3	0	C0QVG3_BRAHW	BHWA1_02004	Putative HD-GYP domain containing protein
C0QVG6	6	11.5	11.96	0	0	32	0	32	1	1	1	0	0	3	0	C0QVG6_BRAHW	BHWA1_02007	D-arabinose-5-phosphate isomerase
C0QVH0	0	105.27	42.32	0	0	165	0	165	0	1	1	0	0	2	0	FABV_BRAHW	fabV	Trans-2-enoyl-CoA reductase [NADH]
C0QVH2	43	25.65	48.76	0	0	125	0	125	1	1	1	0	0	3	0	RS20_BRAHW	rpsT	30S ribosomal protein S20
C0QVH6	10	33.61	21.16	0	0	71	0	71	1	1	1	0	0	3	0	C0QVH6_BRAHW	nox	Coenzyme A disulfide reductase
C0QVH7	0	58.38	20.24	0	0	88	0	88	0	1	1	0	0	2	0	C0QVH7_BRAHW	rbr	Rubrerythrin
C0QVH8	84	21.23	13.8	0	0	123	0	123	1	1	1	0	0	3	0	C0QVH8_BRAHW	BHWA1_02020	Predicted phosphate starvation-inducible protein PhoH-like ATPase
C0QVI6	0	0	4.6	0	0	5	0	5	0	0	1	0	0	1	0	C0QVI6_BRAHW	ribAB	Riboflavin biosynthesis protein RibBA
C0QVJ1	2	0	2.76	0	0	5	0	5	1	0	1	0	0	2	0	C0QVJ1_BRAHW	arp	Ankyrin repeat-containing protein
C0QVJ3	0	0	0.92	0	0	1	0	1	0	0	1	0	0	1	0	C0QVJ3_BRAHW	arp	Putative ankyrin repeat-containing protein
C0QVJ6	0	4.42	0.92	0	0	6	0	6	0	1	1	0	0	2	0	C0QVJ6_BRAHW	mtrC	Membrane fusion protein
C0QVJ7	0	0	0	0	0	0	0	0	0	0	0	0	0	0	0	C0QVJ7_BRAHW	acrB	Putative acriflavin resistance protein
C0QVJ9	3	0	0	0	0	3	0	3	1	0	0	0	0	1	0	C0QVJ9_BRAHW	BHWA1_02041	Unchar C0QVJ9
C0QVK0	131	59.27	31.28	0	0	232	0	232	1	1	1	0	0	3	0	C0QVK0_BRAHW	accA	Acetyl-CoA carboxylase, carboxyltransferase component (Subunits alpha and beta)
C0QVK1	19	0	0.92	0	0	20	0	20	1	0	0	0	0	1	0	C0QVK1_BRAHW	BHWA1_02043	Sodium pump decarboxylase, gamma subunit
C0QVK2	49	43.35	11.04	0	0	110	0	110	1	1	1	0	0	3	0	C0QVK2_BRAHW	accB	Acetyl-CoA carboxylase biotin carboxyl carrier protein subunit
C0QVK3	0	0	0	0	0	0	0	0	0	0	0	0	0	0	0	C0QVK3_BRAHW	oadB	Na+-transporting methylmalonyl-CoA/oxaloacetate decarboxylase, beta subunit
C0QVK4	1	0	0	0	0	1	0	1	1	0	0	0	0	1	0	C0QVK4_BRAHW	pqqL	Putative Zn-dependent peptidase
C0QVK5	63	33.61	73.6	0	0	181	0	181	1	1	1	0	0	3	0	C0QVK5_BRAHW	ffh	Signal recognition particle GTPase
C0QVK7	56	104.38	46.92	0	0	225	0	225	1	1	1	0	0	3	0	C0QVK7_BRAHW	yhbY	UPF0109 protein BHWA1_02049
C0QVK9	0	0	0	0	0	0	0	0	0	0	0	0	0	0	0	C0QVK9_BRAHW	BHWA1_02051	Unchar C0QVK9
C0QVL0	0	0	0.92	0	0	1	0	1	0	0	1	0	0	1	0	C0QVL0_BRAHW	smpB	SsrA-binding protein
C0QVL3	282	218.5	70.84	0	0	606	0	606	1	1	1	0	0	3	0	C0QVL3_BRAHW	groS	10 kDa chaperonin
C0QVL4	63	25.65	17.48	0	0	111	0	111	1	1	1	0	0	3	0	APT_BRAHW	apt	Adenine phosphoribosyltransferase
C0QVL7	3	2.65	0	0	0	6	0	6	1	1	0	0	0	2	0	C0QVL7_BRAHW	oppA	Oligopeptide ABC transporter periplasmic subunit
C0QVL9	4	5.31	0	0	0	10	0	10	1	1	0	0	0	2	0	BIOD_BRAHW	bioD	ATP-dependent dethiobiotin synthetase BioD
C0QVM2	0	80.5	2.76	0	0	94	0	94	0	1	0	0	0	1	0	C0QVM2_BRAHW	hsp20	Heat shock protein Hsp20
C0QVM3	26	27.42	0	0	0	57	0	57	1	1	0	0	0	2	0	C0QVM3_BRAHW	ibpA	Putative molecular chaperone, IbpA (Small heat shock protein)
C0QVM8	0	3.54	6.44	0	0	11	0	11	0	1	1	0	0	2	0	C0QVM8_BRAHW	xerD	Tyrosine recombinase XerC
C0QVN2	34	44.23	35.88	0	0	123	0	123	1	1	1	0	0	3	0	C0QVN2_BRAHW	BHWA1_02074	Unchar C0QVN2
C0QVN4	141	121.19	76.36	0	0	361	0	361	1	1	1	0	0	3	0	C0QVN4_BRAHW	BHWA1_02076	Unchar C0QVN4
C0QVN6	0	0	0	0	0	0	0	0	0	0	0	0	0	0	0	C0QVN6_BRAHW	gntR	Transcriptional regulator, GntR family
C0QVP1	24	0	0	0	0	24	0	24	1	0	0	0	0	1	0	C0QVP1_BRAHW	apbE	Putative thiamine biosynthesis lipoprotein apbE
C0QVP2	8	0	0	0	0	8	0	8	1	0	0	0	0	1	0	C0QVP2_BRAHW	BHWA1_02085	Acetyl xylan esterase, AXE1 family
C0QVP3	1	0	0	0	0	1	0	1	1	0	0	0	0	1	0	C0QVP3_BRAHW	BHWA1_02086	Unchar C0QVP3
C0QVP4	7	4.42	0	0	0	12	0	12	1	1	0	0	0	2	0	C0QVP4_BRAHW	trxB	Thioredoxin reductase
C0QVP5	3	0	0	0	0	3	0	3	1	0	0	0	0	1	0	C0QVP5_BRAHW	BHWA1_02088	Unchar C0QVP5
C0QVP6	1	0	0	0	0	1	0	1	1	0	0	0	0	1	0	C0QVP6_BRAHW	BHWA1_02089	Predicted ATPase with chaperone activity
C0QVP7	2	0	11.96	0	0	15	0	15	1	0	1	0	0	2	0	C0QVP7_BRAHW	citD	Citrate lyase, gamma subunit
C0QVP8	26	1.77	4.6	0	0	33	0	33	1	1	1	0	0	3	0	C0QVP8_BRAHW	citE	Citrate (Pro-3S)-lyase, beta subunit
C0QVP9	40	0	0	0	0	40	0	40	1	0	0	0	0	1	0	C0QVP9_BRAHW	citF	Citrate lyase, alpha subunit
C0QVQ0	251	94.65	51.52	0	0	414	0	414	1	1	1	0	0	3	0	C0QVQ0_BRAHW	BHWA1_02093	Unchar C0QVQ0
C0QVQ2	24	4.42	0	0	0	29	0	29	1	1	0	0	0	2	0	C0QVQ2_BRAHW	BHWA1_02095	Unchar C0QVQ2
C0QVQ6	0	1.77	0	0	0	2	0	2	0	1	0	0	0	1	0	C0QVQ6_BRAHW	BHWA1_02099	Putative hydrolase (HAD superfamily)
C0QVQ7	2	0	0	0	0	2	0	2	1	0	0	0	0	1	0	C0QVQ7_BRAHW	ldcA	LD-carboxypeptidase A family protein
C0QVQ8	20	33.61	10.12	0	0	69	0	69	1	1	1	0	0	3	0	C0QVQ8_BRAHW	BHWA1_02101	Unchar C0QVQ8
C0QVQ9	0	0	11.04	0	0	12	0	12	0	0	1	0	0	1	0	C0QVQ9_BRAHW	BHWA1_02102	Radical SAM domain protein
C0QVR8	4	0	2.76	0	0	7	0	7	1	0	1	0	0	2	0	C0QVR8_BRAHW	BHWA1_02111	Putative peptidoglycan-associated outer membrane lipoprotein
C0QVS1	0	0	0	0	0	0	0	0	0	0	0	0	0	0	0	C0QVS1_BRAHW	BHWA1_02114	OmpA family protein
C0QVS4	13	1.77	0	0	0	15	0	15	1	1	0	0	0	2	0	C0QVS4_BRAHW	BHWA1_02117	Unchar C0QVS4
C0QVS5	1	0	0	0	0	1	0	1	1	0	0	0	0	1	0	C0QVS5_BRAHW	hisI	Histidine biosynthesis bifunctional protein HisIE
C0QVS7	2	0	0	0	0	2	0	2	1	0	0	0	0	1	0	C0QVS7_BRAHW	rpe	Ribulose-phosphate 3-epimerase
C0QVT1	24	4.42	13.8	0	0	44	0	44	1	1	1	0	0	3	0	C0QVT1_BRAHW	BHWA1_00006	Unchar C0QVT1
C0QVT2	4	0	0	0	0	4	0	4	1	0	0	0	0	1	0	C0QVT2_BRAHW	BHWA1_00007	Response regulator aspartate phosphatase containing TPR repeat domain
C0QVT3	0	1.77	2.76	0	0	5	0	5	0	1	1	0	0	2	0	C0QVT3_BRAHW	BHWA1_00008	Unchar C0QVT3
C0QVT5	0	1.77	0	0	0	2	0	2	0	1	0	0	0	1	0	C0QVT5_BRAHW	BHWA1_00010	Unchar C0QVT5
C0QVT6	13	115.88	10.12	0	0	155	0	155	1	1	1	0	0	3	0	C0QVT6_BRAHW	pyk	Pyruvate kinase
C0QVT9	30	92.88	164.68	0	0	314	0	314	1	1	1	0	0	3	0	C0QVT9_BRAHW	molR	Molybdate metabolism regulator
C0QVU4	0	0	0	0	0	0	0	0	0	0	0	0	0	0	0	CSRA_BRAHW	csrA	Carbon storage regulator homolog
C0QVU5	4	15.04	7.36	0	0	29	0	29	1	1	1	0	0	3	0	C0QVU5_BRAHW	fliW	Flagellar assembly factor FliW
C0QVU6	0	0	0	0	0	0	0	0	0	0	0	0	0	0	0	C0QVU6_BRAHW	flgL	Flagellar hook-associated protein FlgL
C0QVV0	0	0	3.68	0	0	4	0	4	0	0	1	0	0	1	0	C0QVV0_BRAHW	BHWA1_00025	Unchar C0QVV0
C0QVV7	0	1.77	0	0	0	2	0	2	0	1	0	0	0	1	0	C0QVV7_BRAHW	BHWA1_00032	Transporter/membrane
C0QVV8	0	0.88	4.6	0	0	6	0	6	0	1	1	0	0	2	0	C0QVV8_BRAHW	spsC	Spore coat polysaccharide biosynthesis protein spsC
C0QVV9	0	5.31	0	0	0	6	0	6	0	1	0	0	0	1	0	C0QVV9_BRAHW	BHWA1_00034	Unchar C0QVV9
C0QVW3	5	6.19	0	0	0	12	0	12	1	1	0	0	0	2	0	C0QVW3_BRAHW	BHWA1_00038	Formiminotransferase-cyclodeaminase
C0QVW4	4	0	1.84	0	0	6	0	6	1	0	1	0	0	2	0	C0QVW4_BRAHW	BHWA1_00039	Unchar C0QVW4
C0QVW6	1	0	0	0	0	1	0	1	1	0	0	0	0	1	0	C0QVW6_BRAHW	BHWA1_00041	ABC-type Mn/Zn transport system
C0QVX1	1	1.77	5.52	0	0	9	0	9	1	1	1	0	0	3	0	PYRB_BRAHW	pyrB	Aspartate carbamoyltransferase
C0QVX2	0	0	2.76	0	0	3	0	3	0	0	1	0	0	1	0	C0QVX2_BRAHW	dxs	1-deoxy-D-xylulose-5-phosphate synthase
C0QVX3	0	2.65	4.6	0	0	8	0	8	0	1	1	0	0	2	0	C0QVX3_BRAHW	BHWA1_00048	Unchar C0QVX3
C0QVX4	0	0	3.68	0	0	4	0	4	0	0	1	0	0	1	0	C0QVX4_BRAHW	BHWA1_00049	Unchar C0QVX4
C0QVX6	33	2.65	0	0	0	36	0	36	1	1	0	0	0	2	0	C0QVX6_BRAHW	mcpA	Methyl-accepting chemotaxis protein McpA
C0QVX7	0	13.27	13.8	0	0	30	0	30	0	1	1	0	0	2	0	C0QVX7_BRAHW	mcpA	Methyl-accepting chemotaxis protein McpA
C0QVX9	2	62.81	4.6	0	0	78	0	78	0	1	1	0	0	2	0	C0QVX9_BRAHW	thiH	Thiamine biosynthesis protein
C0QVZ1	90	41.58	57.04	0	0	199	0	199	1	1	1	0	0	3	0	C0QVZ1_BRAHW	rpsL	30S ribosomal protein S12
C0QVZ2	262	117.65	168.36	0	0	578	0	578	1	1	1	0	0	3	0	RS7_BRAHW	rpsG	30S ribosomal protein S7
C0QVZ3	377	199.92	245.64	0	0	870	0	870	1	1	1	0	0	3	0	C0QVZ3_BRAHW	fusA	Elongation factor G
C0QVZ4	880	758.99	602.6	0	0	2393	0	2393	1	1	1	0	0	3	0	EFTU_BRAHW	tuf	Elongation factor Tu
C0QVZ5	221	69.88	200.56	0	0	518	0	518	1	1	1	0	0	3	0	RS10_BRAHW	rpsJ	30S ribosomal protein S10
C0QVZ6	203	137.11	163.76	0	0	536	0	536	1	1	1	0	0	3	0	RL3_BRAHW	rplC	50S ribosomal protein L3
C0QVZ7	154	119.42	126.96	0	0	427	0	427	1	1	1	0	0	3	0	RL4_BRAHW	rplD	50S ribosomal protein L4
C0QVZ9	384	124.73	380.88	0	0	939	0	939	1	1	1	0	0	3	0	C0QVZ9_BRAHW	rplB	50S ribosomal protein L2
C0QW00	92	17.69	35.88	0	0	151	0	151	1	1	1	0	0	3	0	RS19_BRAHW	rpsS	30S ribosomal protein S19
C0QW01	188	74.31	121.44	0	0	404	0	404	1	1	1	0	0	3	0	RL22_BRAHW	rplV	50S ribosomal protein L22
C0QW03	183	39.81	158.24	0	0	400	0	400	1	1	1	0	0	3	0	C0QW03_BRAHW	rplP	50S ribosomal protein L16
C0QW04	167	39.81	26.68	0	0	241	0	241	1	1	1	0	0	3	0	C0QW04_BRAHW	rpmC	50S ribosomal protein L29
C0QW05	194	182.23	127.88	0	0	539	0	539	1	1	1	0	0	3	0	C0QW05_BRAHW	rpsQ	30S ribosomal protein S17
C0QW06	156	53.96	116.84	0	0	344	0	344	1	1	1	0	0	3	0	RL14_BRAHW	rplN	50S ribosomal protein L14
C0QW07	125	54.85	60.72	0	0	253	0	253	1	1	1	0	0	3	0	C0QW07_BRAHW	rplX	50S ribosomal protein L24
C0QW08	299	153.92	253.92	0	0	749	0	749	1	1	1	0	0	3	0	RL5_BRAHW	rplE	50S ribosomal protein L5
C0QW09	144	98.19	132.48	0	0	399	0	399	1	1	1	0	0	3	0	C0QW09_BRAHW	rpsH	30S ribosomal protein S8
C0QW10	0	1.77	0	0	0	2	0	2	0	1	0	0	0	1	0	C0QW10_BRAHW	rplF	50S ribosomal protein L6
C0QW11	398	68.11	414.92	0	0	926	0	926	1	1	1	0	0	3	0	RL18_BRAHW	rplR	50S ribosomal protein L18
C0QW12	132	46.88	137.08	0	0	334	0	334	1	1	1	0	0	3	0	C0QW12_BRAHW	rpsE	30S ribosomal protein S5
C0QW13	150	18.58	86.48	0	0	265	0	265	1	1	1	0	0	3	0	RL30_BRAHW	rpmD	50S ribosomal protein L30
C0QW14	97	33.61	88.32	0	0	231	0	231	1	1	1	0	0	3	0	C0QW14_BRAHW	rplO	50S ribosomal protein L15
C0QW15	29	23.88	0	0	0	56	0	56	1	1	0	0	0	2	0	C0QW15_BRAHW	secY	Protein translocase subunit SecY
C0QW16	7	5.31	13.8	0	0	28	0	28	1	1	1	0	0	3	0	C0QW16_BRAHW	infA	Translation initiation factor IF-1
C0QW17	51	61.04	57.96	0	0	183	0	183	1	1	1	0	0	3	0	C0QW17_BRAHW	rpsM	30S ribosomal protein S13
C0QW18	110	51.31	84.64	0	0	260	0	260	1	1	1	0	0	3	0	C0QW18_BRAHW	rpsK	30S ribosomal protein S11
C0QW19	120	96.42	103.96	0	0	342	0	342	1	1	1	0	0	3	0	C0QW19_BRAHW	rpsD	30S ribosomal protein S4
C0QW20	339	153.92	294.4	0	0	833	0	833	1	1	1	0	0	3	0	C0QW20_BRAHW	rpoA	DNA-directed RNA polymerase subunit alpha
C0QW21	89	17.69	48.76	0	0	162	0	162	1	1	1	0	0	3	0	C0QW21_BRAHW	rplQ	50S ribosomal protein L17
C0QW22	75	61.92	166.52	0	0	326	0	326	1	1	1	0	0	3	0	C0QW22_BRAHW	rho	Transcription termination factor Rho
C0QW24	0	0	0.92	0	0	1	0	1	0	0	1	0	0	1	0	C0QW24_BRAHW	BHWA1_02152	Unchar C0QW24
C0QW25	0	0	1.84	0	0	2	0	2	0	0	1	0	0	1	0	C0QW25_BRAHW	lpxB	Putative lipid A disaccharide synthase LpxB
C0QW26	9	19.46	25.76	0	0	59	0	59	1	1	1	0	0	3	0	C0QW26_BRAHW	lpxA	Acyl-[acyl-carrier-protein]--UDP-N-acetylglucosamine O-acyltransferase
C0QW33	0	16.81	0	0	0	19	0	19	0	1	0	0	0	1	0	C0QW33_BRAHW	BHWA1_02161	Iron-containing alcohol dehydrogenase
C0QW34	222	109.69	28.52	0	0	377	0	377	1	1	1	0	0	3	0	C0QW34_BRAHW	arp	Putative ankyrin repeat-containing protein
C0QW37	1	0	0	0	0	1	0	1	1	0	0	0	0	1	0	C0QW37_BRAHW	hslV	ATP-dependent protease subunit HslV
C0QW38	220	189.3	148.12	0	0	595	0	595	1	1	1	0	0	3	0	C0QW38_BRAHW	hslU	ATP-dependent protease ATPase subunit HslU
C0QW39	44	38.04	19.32	0	0	108	0	108	1	1	1	0	0	3	0	C0QW39_BRAHW	BHWA1_02167	Hemerythrin-related protein
C0QW40	8	1.77	0	0	0	10	0	10	1	1	0	0	0	2	0	C0QW40_BRAHW	cutE	Apolipoprotein N-acyltransferase
C0QW43	4	0	0	0	0	4	0	4	1	0	0	0	0	1	0	C0QW43_BRAHW	BHWA1_02171	Unchar C0QW43
C0QW47	0	7.96	0	0	0	9	0	9	0	1	0	0	0	1	0	C0QW47_BRAHW	manC	Mannose-1-phosphate guanylyltransferase
C0QW48	5	0	0	0	0	5	0	5	1	0	0	0	0	1	0	C0QW48_BRAHW	BHWA1_02176	Two-component response regulator
C0QW50	4	18.58	13.8	0	0	40	0	40	1	1	1	0	0	3	0	C0QW50_BRAHW	dksA	DNA-binding transcriptional regulator of transcription, DnaK suppressor protein
C0QW51	78	37.15	44.16	0	0	168	0	168	1	1	1	0	0	3	0	C0QW51_BRAHW	rpsI	30S ribosomal protein S9
C0QW52	125	84.92	116.84	0	0	348	0	348	1	1	1	0	0	3	0	C0QW52_BRAHW	rplM	50S ribosomal protein L13
C0QW56	65	24.77	16.56	0	0	111	0	111	1	1	1	0	0	3	0	C0QW56_BRAHW	BHWA1_02184	Acriflavin resistance protein heavy metal efflux pump cation/multidrug efflux pump
C0QW57	0	2.65	0	0	0	3	0	3	0	1	0	0	0	1	0	C0QW57_BRAHW	tolC	Integral outer membrane protein TolC, efflux pump component
C0QW59	3	6.19	0	0	0	10	0	10	1	1	0	0	0	2	0	C0QW59_BRAHW	BHWA1_02187	Anti-sigma factor antagonist
C0QW61	1	0	0	0	0	1	0	1	1	0	0	0	0	1	0	C0QW61_BRAHW	atpE	ATP synthase subunit c
C0QW62	37	26.54	1.84	0	0	69	0	69	1	1	0	0	0	2	0	C0QW62_BRAHW	atpF	ATP synthase subunit b
C0QW63	2	0.88	0	0	0	3	0	3	1	1	0	0	0	2	0	ATPD1_BRAHW	atpH1	ATP synthase subunit delta 1
C0QW64	0	6.19	0.92	0	0	8	0	8	0	1	1	0	0	2	0	ATPD2_BRAHW	atpH2	ATP synthase subunit delta 2
C0QW65	73	111.46	49.68	0	0	253	0	253	1	1	1	0	0	3	0	ATPA_BRAHW	atpA	ATP synthase subunit alpha
C0QW66	3	4.42	2.76	0	0	11	0	11	1	1	1	0	0	3	0	C0QW66_BRAHW	atpG	ATP synthase gamma chain
C0QW68	10	0	0	0	0	10	0	10	1	0	0	0	0	1	0	C0QW68_BRAHW	arp	Putative ankyrin repeat-containing protein
C0QW69	3	0	0	0	0	3	0	3	1	0	0	0	0	1	0	C0QW69_BRAHW	arp	Putative ankyrin repeat-containing protein
C0QW75	164	301.65	111.32	0	0	626	0	626	1	1	1	0	0	3	0	C0QW75_BRAHW	ptsG	Fused N-acetyl glucosamine specific PTS enzyme: IIC, IIB , and IIA components
C0QW76	11	76.08	8.28	0	0	106	0	106	1	1	1	0	0	3	0	C0QW76_BRAHW	tar	Methyl-accepting chemotaxis protein
C0QW79	0	3.54	10.12	0	0	15	0	15	0	1	1	0	0	2	0	C0QW79_BRAHW	BHWA1_02207	Unchar C0QW79
C0QW80	9	13.27	7.36	0	0	32	0	32	1	1	1	0	0	3	0	C0QW80_BRAHW	guaB	Inositol-5-monophosphate dehydrogenase
C0QW82	290	688.22	221.72	0	0	1309	0	1309	1	1	1	0	0	3	0	C0QW82_BRAHW	rbr	Rubrerythrin
C0QW83	140	128.27	83.72	0	0	376	0	376	1	1	1	0	0	3	0	C0QW83_BRAHW	sodA	Superoxide dismutase
C0QW84	184	173.38	184.92	0	0	581	0	581	1	1	1	0	0	3	0	C0QW84_BRAHW	BHWA1_02212	Unchar C0QW84
C0QW85	0	0	0	0	0	0	0	0	0	0	0	0	0	0	0	C0QW85_BRAHW	dnaC	DNA polymerase III delta prime subunit
C0QW86	1	3.54	7.36	0	0	13	0	13	1	1	1	0	0	3	0	C0QW86_BRAHW	BHWA1_02214	Unchar C0QW86
C0QW87	14	3.54	11.96	0	0	31	0	31	1	1	1	0	0	3	0	C0QW87_BRAHW	BHWA1_02215	Unchar C0QW87
C0QW90	350	220.27	189.52	0	0	805	0	805	1	1	1	0	0	3	0	C0QW90_BRAHW	tig	Trigger factor
C0QW91	24	8.85	23	0	0	59	0	59	1	1	1	0	0	3	0	CLPP_BRAHW	clpP	ATP-dependent Clp protease proteolytic subunit
C0QW92	78	37.15	88.32	0	0	216	0	216	1	1	1	0	0	3	0	C0QW92_BRAHW	clpX	ATP-dependent Clp protease ATP-binding subunit ClpX
C0QW93	19	9.73	21.16	0	0	53	0	53	1	1	1	0	0	3	0	EFP_BRAHW	efp	Elongation factor P
C0QW95	82	12.38	0	0	0	96	0	96	1	1	0	0	0	2	0	C0QW95_BRAHW	oppA	ABC-type oligopeptide transport system, periplasmic component
C0QW96	8	0	0	0	0	8	0	8	1	0	0	0	0	1	0	C0QW96_BRAHW	oppA	ABC-type oligopeptide transport system, periplasmic component
C0QW97	150	9.73	17.48	0	0	180	0	180	1	1	1	0	0	3	0	C0QW97_BRAHW	BHWA1_02227	Acetyl-CoA hydrolase/transferase
C0QW98	1064	441.42	374.44	0	0	1970	0	1970	1	1	1	0	0	3	0	C0QW98_BRAHW	fadE	Acyl-CoA dehydrogenase
C0QW99	991	347.65	335.8	0	0	1749	0	1749	1	1	1	0	0	3	0	C0QW99_BRAHW	BHWA1_02229	Putative flavoprotein
C0QWA3	0	9.73	0	0	0	11	0	11	0	1	0	0	0	1	0	C0QWA3_BRAHW	BHWA1_02233	Radical SAM protein Predicted Fe-S oxidoreductase
C0QWA5	6	35.38	0	0	0	46	0	46	1	1	0	0	0	2	0	C0QWA5_BRAHW	BHWA1_02235	Nucleotidyltransferase
C0QWA6	23	16.81	12.88	0	0	56	0	56	1	1	1	0	0	3	0	C0QWA6_BRAHW	thiJ	ThiJ/PfpI domain-containing protein
C0QWA7	0	1.77	0	0	0	2	0	2	0	1	0	0	0	1	0	C0QWA7_BRAHW	BHWA1_02237	TPR domain-containing protein
C0QWB3	1	0	0	0	0	1	0	1	1	0	0	0	0	1	0	C0QWB3_BRAHW	uidA	Beta-D-glucuronidase
C0QWB9	0	0.88	11.04	0	0	13	0	13	0	1	1	0	0	2	0	C0QWB9_BRAHW	BHWA1_02249	Unchar C0QWB9
C0QWC0	0	0	0	0	0	0	0	0	0	0	0	0	0	0	0	C0QWC0_BRAHW	BHWA1_02250	Predicted permease
C0QWC3	4	0	0	0	0	4	0	4	1	0	0	0	0	1	0	C0QWC3_BRAHW	galM	Aldose 1-epimerase
C0QWC4	0	0	0	0	0	0	0	0	0	0	0	0	0	0	0	C0QWC4_BRAHW	BHWA1_02254	Putative methyltransferase type 12 domain protein
C0QWD5	4	0	0	0	0	4	0	4	1	0	0	0	0	1	0	C0QWD5_BRAHW	BHWA1_00074	Dihydropyrimidinase
C0QWD7	4	0	0.92	0	0	5	0	5	1	0	1	0	0	2	0	C0QWD7_BRAHW	BHWA1_00076	PTS system, IIabc component
C0QWD9	77	124.73	28.52	0	0	249	0	249	1	1	1	0	0	3	0	C0QWD9_BRAHW	greA	Transcription elongation factor GreA
C0QWE0	99	108.81	45.08	0	0	271	0	271	1	1	1	0	0	3	0	C0QWE0_BRAHW	glgA	Glycogen synthase
C0QWE1	38	18.58	20.24	0	0	81	0	81	1	1	1	0	0	3	0	C0QWE1_BRAHW	BHWA1_00080	Intracellular protease
C0QWE2	5	18.58	5.52	0	0	32	0	32	1	1	1	0	0	3	0	C0QWE2_BRAHW	BHWA1_00081	Hydrolase 3, haloacid dehalogenase-like hydrolase
C0QWE3	1	21.23	10.12	0	0	36	0	36	0	1	1	0	0	2	0	C0QWE3_BRAHW	BHWA1_00082	Hydrolase 3, haloacid dehalogenase-like hydrolase
C0QWE4	142	104.38	42.32	0	0	306	0	306	1	1	1	0	0	3	0	C0QWE4_BRAHW	glgC	Glucose-1-phosphate adenylyltransferase
C0QWE6	0	0	1.84	0	0	2	0	2	0	0	1	0	0	1	0	C0QWE6_BRAHW	BHWA1_00085	Glycoside hydrolase, family 3 domain protein
C0QWE8	0	0	0	0	0	0	0	0	0	0	0	0	0	0	0	C0QWE8_BRAHW	BHWA1_00087	Acetyltransferase, GT family
C0QWE9	2	15.92	0	0	0	20	0	20	1	1	0	0	0	2	0	C0QWE9_BRAHW	kdsA	2-dehydro-3-deoxyphosphooctonate aldolase
C0QWF2	6	47.77	23.92	0	0	86	0	86	1	1	1	0	0	3	0	C0QWF2_BRAHW	tkt	Transketolase N-terminal subunit
C0QWF3	16	0	0.92	0	0	17	0	17	1	0	1	0	0	2	0	C0QWF3_BRAHW	tkt'	Transketolase, pyridine binding subunit
C0QWF7	0	0	0	0	0	0	0	0	0	0	0	0	0	0	0	RSMH_BRAHW	rsmH	Ribosomal RNA small subunit methyltransferase H
C0QWF9	0	0.88	0	0	0	1	0	1	0	1	0	0	0	1	0	C0QWF9_BRAHW	hprK	HPr kinase/phosphorylase
C0QWG0	19	26.54	5.52	0	0	55	0	55	1	1	1	0	0	3	0	C0QWG0_BRAHW	BHWA1_00099	PTS system, fructose subfamily, IIC subunit
C0QWG1	92	0	1.84	0	0	94	0	94	1	0	0	0	0	1	0	C0QWG1_BRAHW	BHWA1_00100	Unchar C0QWG1
C0QWG3	1	0	11.96	0	0	14	0	14	1	0	1	0	0	2	0	C0QWG3_BRAHW	BHWA1_00102	Molybdate metabolism regulator
C0QWG4	3	2.65	0	0	0	6	0	6	1	1	0	0	0	2	0	C0QWG4_BRAHW	BHWA1_00103	Unchar C0QWG4
C0QWG5	2	0	6.44	0	0	9	0	9	1	0	1	0	0	2	0	C0QWG5_BRAHW	arp	Ankyrin repeat-containing protein
C0QWG6	6	0	0	0	0	6	0	6	1	0	0	0	0	1	0	C0QWG6_BRAHW	ung	Uracil-DNA glycosylase
C0QWH0	0	0	0.92	0	0	1	0	1	0	0	1	0	0	1	0	C0QWH0_BRAHW	mutL	DNA mismatch repair protein MutL
C0QWH1	486	582.07	114.08	0	0	1268	0	1268	1	1	1	0	0	3	0	C0QWH1_BRAHW	BHWA1_00110	Acetyl-CoA acetyltransferase
C0QWH2	153	297.23	84.64	0	0	581	0	581	1	1	1	0	0	3	0	C0QWH2_BRAHW	crt	3-hydroxybutyryl-CoA dehydratase
C0QWH3	254	488.3	135.24	0	0	953	0	953	1	1	1	0	0	3	0	C0QWH3_BRAHW	crt	3-hydroxybutyryl-CoA dehydratase
C0QWH4	8	0	0	0	0	8	0	8	1	0	0	0	0	1	0	C0QWH4_BRAHW	BHWA1_00113	Truncated hemoglobin
C0QWH8	3	0	4.6	0	0	8	0	8	1	0	1	0	0	2	0	C0QWH8_BRAHW	BHWA1_00117	von Willebrand factor type A (VWA) domain containing protein
C0QWI0	0	2.65	0	0	0	3	0	3	0	1	0	0	0	1	0	C0QWI0_BRAHW	BHWA1_00119	Unchar C0QWI0
C0QWI2	52	74.31	63.48	0	0	205	0	205	1	1	1	0	0	3	0	C0QWI2_BRAHW	pheS	Phenylalanine--tRNA ligase alpha subunit
C0QWI3	68	85.81	84.64	0	0	257	0	257	1	1	1	0	0	3	0	C0QWI3_BRAHW	pheT	Phenylalanine--tRNA ligase beta subunit
C0QWI4	11	13.27	7.36	0	0	34	0	34	1	1	1	0	0	3	0	C0QWI4_BRAHW	BHWA1_00123	Putative purine phosphoribosyltransferase
C0QWI7	1	1.77	0	0	0	3	0	3	1	1	0	0	0	2	0	C0QWI7_BRAHW	BHWA1_00126	Unchar C0QWI7
C0QWJ5	51	67.23	42.32	0	0	173	0	173	1	1	1	0	0	3	0	C0QWJ5_BRAHW	livD	Dihydroxy-acid dehydratase
C0QWJ6	0	0	41.4	0	0	45	0	45	0	0	1	0	0	1	0	C0QWJ6_BRAHW	mcpB	Methyl-accepting chemotaxis protein McpB
C0QWJ7	0	82.27	0.92	0	0	94	0	94	0	1	0	0	0	1	0	C0QWJ7_BRAHW	BHWA1_00136	Ferritin
C0QWK0	4	15.04	0.92	0	0	22	0	22	1	1	0	0	0	2	0	C0QWK0_BRAHW	BHWA1_00139	Putative flavin reductase-like, FMN-binding
C0QWK4	8	1.77	0	0	0	10	0	10	1	1	0	0	0	2	0	C0QWK4_BRAHW	BHWA1_00143	Putative Na+/phosphate symporter
C0QWK6	13	31.85	8.28	0	0	58	0	58	1	1	1	0	0	3	0	C0QWK6_BRAHW	gmd	GDP-mannose 4,6-dehydratase
C0QWL4	21	53.96	2.76	0	0	85	0	85	1	1	0	0	0	2	0	C0QWL4_BRAHW	valS	Valine--tRNA ligase
C0QWM1	0	0	0	0	0	0	0	0	0	0	0	0	0	0	0	C0QWM1_BRAHW	BHWA1_00160	Transcriptional regulator
C0QWM3	38	48.65	21.16	0	0	116	0	116	1	1	1	0	0	3	0	C0QWM3_BRAHW	rpsU	30S ribosomal protein S21
C0QWM4	2645	1920.47	1917.28	0	0	6900	0	6900	1	1	1	0	0	3	0	C0QWM4_BRAHW	groL	60 kDa chaperonin
C0QWM5	13	6.19	0	0	0	20	0	20	1	1	0	0	0	2	0	C0QWM5_BRAHW	BHWA1_00166	Histidine kinase chemotaxis sensory transducer
C0QWN2	4	0	0	0	0	4	0	4	1	0	0	0	0	1	0	C0QWN2_BRAHW	lolC	Lipoprotein releasing system, transmembrane protein, LolC/E family
C0QWN3	9	0	0	0	0	9	0	9	1	0	0	0	0	1	0	C0QWN3_BRAHW	lolD	Lipoprotein-releasing system ATP-binding protein LolD
C0QWN4	12	2.65	11.96	0	0	28	0	28	1	1	1	0	0	3	0	C0QWN4_BRAHW	BHWA1_00176	ABC transporter, transmembrane region
C0QWN5	0	6.19	0	0	0	7	0	7	0	1	0	0	0	1	0	C0QWN5_BRAHW	BHWA1_00177	Biopolymer transport protein ExbD/TolR
C0QWN6	6	4.42	0	0	0	11	0	11	1	1	0	0	0	2	0	C0QWN6_BRAHW	BHWA1_00178	Spore coat assembly protein
C0QWN8	224	191.96	184.92	0	0	642	0	642	1	1	1	0	0	3	0	ACKA_BRAHW	ackA	Acetate kinase
C0QWP4	48	77.84	63.48	0	0	205	0	205	1	1	1	0	0	3	0	C0QWP4_BRAHW	pryH	Uridylate kinase
C0QWP5	0	2.65	0	0	0	3	0	3	0	1	0	0	0	1	0	C0QWP5_BRAHW	BHWA1_00187	UPF0365 protein BHWA1_00187
C0QWP6	57	3.54	0	0	0	61	0	61	1	1	0	0	0	2	0	C0QWP6_BRAHW	ahpC	Alkyl hydrogen peroxide reductase
C0QWP7	6	18.58	0.92	0	0	28	0	28	1	1	0	0	0	2	0	C0QWP7_BRAHW	fabD	Malonyl CoA-acyl carrier protein transacylase
C0QWP8	4	0	0	0	0	4	0	4	1	0	0	0	0	1	0	C0QWP8_BRAHW	BHWA1_00190	Cation efflux system protein
C0QWQ2	0	0	0	0	0	0	0	0	0	0	0	0	0	0	0	C0QWQ2_BRAHW	BHWA1_00194	Hypothetical ABC transporter ATP-binding protein
C0QWQ3	40	27.42	0	0	0	71	0	71	1	1	0	0	0	2	0	C0QWQ3_BRAHW	BHWA1_00195	Amidohydrolase 3
C0QWQ5	0	0	0	0	0	0	0	0	0	0	0	0	0	0	0	C0QWQ5_BRAHW	uppS	Isoprenyl transferase
C0QWQ6	59	53.96	48.76	0	0	173	0	173	1	1	1	0	0	3	0	C0QWQ6_BRAHW	frr	Ribosome-recycling factor
C0QWQ7	0	0.88	0	0	0	1	0	1	0	1	0	0	0	1	0	C0QWQ7_BRAHW	manA	Mannose-6-phosphate isomerase, class I
C0QWQ8	6	0.88	0	0	0	7	0	7	1	1	0	0	0	2	0	C0QWQ8_BRAHW	BHWA1_00200	ABC-type transport system, ATP-binding component
C0QWQ9	8	5.31	0	0	0	14	0	14	1	1	0	0	0	2	0	C0QWQ9_BRAHW	BHWA1_00201	Ttg2C, ABC-type transport system involved in resistance to organic solvents, periplasmic component
C0QWR3	35	0	0	0	0	35	0	35	1	0	0	0	0	1	0	SYL_BRAHW	leuS	Leucine--tRNA ligase
C0QWR5	3	0.88	8.28	0	0	13	0	13	1	1	1	0	0	3	0	C0QWR5_BRAHW	BHWA1_02262	Putative ATPase
C0QWR8	32	61.04	41.4	0	0	146	0	146	1	1	1	0	0	3	0	C0QWR8_BRAHW	BHWA1_02265	Unchar C0QWR8
C0QWR9	10	25.65	17.48	0	0	58	0	58	1	1	1	0	0	3	0	C0QWR9_BRAHW	map	Methionine aminopeptidase
C0QWS0	1	0	0	0	0	1	0	1	1	0	0	0	0	1	0	C0QWS0_BRAHW	BHWA1_02267	TPR domain-containing protein
C0QWS1	2	23	3.68	0	0	32	0	32	1	1	1	0	0	3	0	C0QWS1_BRAHW	sdaB	L-serine dehydratase, iron-sulfur-dependent, beta subunit
C0QWS2	4	34.5	7.36	0	0	51	0	51	1	1	1	0	0	3	0	C0QWS2_BRAHW	sdaA	L-serine dehydratase, iron-sulfur-dependent, alpha subunit
C0QWS4	19	17.69	5.52	0	0	45	0	45	1	1	1	0	0	3	0	C0QWS4_BRAHW	arp	Putative ankyrin repeat-containing protein
C0QWS5	68	67.23	38.64	0	0	186	0	186	1	1	1	0	0	3	0	C0QWS5_BRAHW	BHWA1_02272	Unchar C0QWS5
C0QWS7	0	0.88	0	0	0	1	0	1	0	1	0	0	0	1	0	C0QWS7_BRAHW	tkrA	Potassium uptake protein TrkA
C0QWT2	25	104.38	33.12	0	0	179	0	179	1	1	1	0	0	3	0	C0QWT2_BRAHW	cheW	Putative chemotaxis signal transduction protein
C0QWT3	0	0	0	0	0	0	0	0	0	0	0	0	0	0	0	C0QWT3_BRAHW	BHWA1_02280	5-formyltetrahydrofolate cyclo-ligase
C0QWT4	56	84.92	24.84	0	0	179	0	179	1	1	1	0	0	3	0	C0QWT4_BRAHW	BHWA1_02281	PilZ domain containing protein
C0QWV3	29	69	10.12	0	0	118	0	118	1	1	1	0	0	3	0	C0QWV3_BRAHW	BHWA1_02300	Glycosyl hydrolase family 57
C0QWV4	22	0	0	0	0	22	0	22	1	0	0	0	0	1	0	C0QWV4_BRAHW	BHWA1_02302	Methyl-accepting chemotaxis sensory transducer
C0QWV7	0	1.77	0	0	0	2	0	2	0	1	0	0	0	1	0	C0QWV7_BRAHW	acyP	Acylphosphatase
C0QWV9	0	1.77	0	0	0	2	0	2	0	1	0	0	0	1	0	C0QWV9_BRAHW	BHWA1_02307	Putative phosphoesterase, phosphatidic acid phosphatase-related PAP2 superfamily
C0QWW6	5	0	0	0	0	5	0	5	1	0	0	0	0	1	0	C0QWW6_BRAHW	BHWA1_02314	Unchar C0QWW6
C0QWW9	49	0.88	42.32	0	0	96	0	96	1	0	1	0	0	2	0	RL33_BRAHW	rpmG	50S ribosomal protein L33
C0QWX0	11	0	0	0	0	11	0	11	1	0	0	0	0	1	0	C0QWX0_BRAHW	secE	Pututative preprotein translocase subunit SecE
C0QWX1	40	35.38	64.4	0	0	150	0	150	1	1	1	0	0	3	0	C0QWX1_BRAHW	nusG	Transcription termination/antitermination protein NusG
C0QWX2	618	191.07	404.8	0	0	1274	0	1274	1	1	1	0	0	3	0	RL11_BRAHW	rplK	50S ribosomal protein L11
C0QWX3	278	166.3	137.08	0	0	615	0	615	1	1	1	0	0	3	0	C0QWX3_BRAHW	rplA	50S ribosomal protein L1
C0QWX4	153	142.42	166.52	0	0	495	0	495	1	1	1	0	0	3	0	C0QWX4_BRAHW	rplJ	50S ribosomal protein L10
C0QWX5	650	631.6	355.12	0	0	1750	0	1750	1	1	1	0	0	3	0	RL7_BRAHW	rplL	50S ribosomal protein L7/L12
C0QWX6	510	289.26	589.72	0	0	1478	0	1478	1	1	1	0	0	3	0	C0QWX6_BRAHW	rpoB	DNA-directed RNA polymerase subunit beta
C0QWX7	559	304.3	600.76	0	0	1556	0	1556	1	1	1	0	0	3	0	C0QWX7_BRAHW	rpoC	DNA-directed RNA polymerase subunit beta'
C0QWX9	3	7.08	7.36	0	0	19	0	19	1	1	1	0	0	3	0	C0QWX9_BRAHW	hisD	Histidinol dehydrogenase
C0QWY3	6	0	8.28	0	0	15	0	15	1	0	1	0	0	2	0	C0QWY3_BRAHW	vacB	Exoribonuclease R
C0QWY8	303	304.3	71.76	0	0	725	0	725	1	1	1	0	0	3	0	C0QWY8_BRAHW	flaA	Putative flagellar filament outer layer protein FlaA
C0QWY9	366	383.92	267.72	0	0	1091	0	1091	1	1	1	0	0	3	0	FLAAL_BRAHW	flaAL	Putative flagellar filament outer layer-like protein
C0QWZ0	2	0	0	0	0	2	0	2	1	0	0	0	0	1	0	C0QWZ0_BRAHW	BHWA1_02339	Unchar C0QWZ0
C0QWZ2	0	0	0	0	0	0	0	0	0	0	0	0	0	0	0	C0QWZ2_BRAHW	mazG	Nucleoside triphosphate pyrophosphohydrolase
C0QWZ4	13	5.31	2.76	0	0	22	0	22	1	1	1	0	0	3	0	C0QWZ4_BRAHW	arp	Putative ankyrin repeat-containing protein
C0QX04	13	15.04	8.28	0	0	39	0	39	1	1	1	0	0	3	0	C0QX04_BRAHW	sagB	Streptolysin associated protein SagB
C0QX05	92	0	18.4	0	0	112	0	112	1	0	1	0	0	2	0	C0QX05_BRAHW	sagC	Putative streptolysin associated protein SagC
C0QX06	9	26.54	62.56	0	0	107	0	107	1	1	1	0	0	3	0	C0QX06_BRAHW	sagD	Streptolysin associated protein SagD
C0QX09	38	58.38	16.56	0	0	122	0	122	1	1	1	0	0	3	0	C0QX09_BRAHW	BHWA1_02358	ATP binding cassette (ABC) transporter
C0QX10	0	1.77	0	0	0	2	0	2	0	1	0	0	0	1	0	C0QX10_BRAHW	BHWA1_02359	Transport permease protein
C0QX14	14	0	0	0	0	14	0	14	1	0	0	0	0	1	0	C0QX14_BRAHW	BHWA1_02363	Unchar C0QX14
C0QX15	2	0	0	0	0	2	0	2	1	0	0	0	0	1	0	C0QX15_BRAHW	BHWA1_02364	Unchar C0QX15
C0QX16	30	25.65	24.84	0	0	86	0	86	1	1	1	0	0	3	0	C0QX16_BRAHW	ybbA	ABC transporter ATP-binding protein YbbA
C0QX17	24	2.65	7.36	0	0	35	0	35	1	1	1	0	0	3	0	C0QX17_BRAHW	BHWA1_02366	Unchar C0QX17
C0QX18	3	0	4.6	0	0	8	0	8	1	0	1	0	0	2	0	C0QX18_BRAHW	BHWA1_02367	Unchar C0QX18
C0QX23	7	0	0	0	0	7	0	7	1	0	0	0	0	1	0	C0QX23_BRAHW	potA	Spermidine/putrescine import ATP-binding protein PotA
C0QX27	28	47.77	10.12	0	0	93	0	93	1	1	1	0	0	3	0	C0QX27_BRAHW	ushA	Putative UshA protein putative 5'-nucleotidase/2',3'-cyclic phosphodiesterase-like esterase
C0QX28	25	38.04	15.64	0	0	85	0	85	1	1	1	0	0	3	0	C0QX28_BRAHW	deoB	Phosphopentomutase
C0QX29	186	90.23	104.88	0	0	402	0	402	1	1	1	0	0	3	0	C0QX29_BRAHW	nagB	Glucosamine-6-phosphate deaminase
C0QX30	3	19.46	3.68	0	0	29	0	29	1	1	1	0	0	3	0	C0QX30_BRAHW	BHWA1_02379	HAD-superfamily hydrolase, subfamily IA, variant 3
C0QX31	173	3.54	97.52	0	0	283	0	283	1	0	1	0	0	2	0	C0QX31_BRAHW	glyA	Serine hydroxymethyltransferase
C0QX37	2	17.69	1.84	0	0	24	0	24	1	1	1	0	0	3	0	C0QX37_BRAHW	BHWA1_02386	Gfo/Idh/MocA family oxidoreductase
C0QX38	5	0.88	2.76	0	0	9	0	9	1	1	1	0	0	3	0	FTHS_BRAHW	fhs	Formate--tetrahydrofolate ligase
C0QX39	0	27.42	3.68	0	0	35	0	35	0	1	1	0	0	2	0	C0QX39_BRAHW	BHWA1_02388	TPR domain-containing protein
C0QX41	49	60.15	21.16	0	0	140	0	140	1	1	1	0	0	3	0	C0QX41_BRAHW	cstA	Carbon starvation protein CstA
C0QX42	5	0	0	0	0	5	0	5	1	0	0	0	0	1	0	C0QX42_BRAHW	BHWA1_02391	Unchar C0QX42
C0QX43	0	0	0	0	0	0	0	0	0	0	0	0	0	0	0	C0QX43_BRAHW	BHWA1_02392	Non-canonical purine NTP pyrophosphatase
C0QX44	40	19.46	23	0	0	87	0	87	1	1	1	0	0	3	0	C0QX44_BRAHW	suhB	Inositol-1-monophosphatase
C0QX45	123	141.54	69.92	0	0	359	0	359	1	1	1	0	0	3	0	C0QX45_BRAHW	atpB	ATP synthase subunit beta
C0QX46	21	31.85	24.84	0	0	84	0	84	1	1	1	0	0	3	0	C0QX46_BRAHW	BHWA1_00204	Methyl-accepting chemotaxis protein
C0QX47	3	21.23	3.68	0	0	31	0	31	1	1	1	0	0	3	0	C0QX47_BRAHW	BHWA1_00205	Putative methyl-accepting chemotaxis protein
C0QX49	0	3.54	0	0	0	4	0	4	0	1	0	0	0	1	0	OBG_BRAHW	obg	GTPase Obg
C0QX52	4	0	0	0	0	4	0	4	1	0	0	0	0	1	0	C0QX52_BRAHW	BHWA1_00210	HDIG domain protein
C0QX53	0	1.77	0	0	0	2	0	2	0	1	0	0	0	1	0	C0QX53_BRAHW	pncA	Bifunctional pyrazinamidase/nicotinamidase
C0QX59	0	0	1.84	0	0	2	0	2	0	0	1	0	0	1	0	C0QX59_BRAHW	dnaA	Chromosomal replication initiator protein DnaA
C0QX60	83	56.61	14.72	0	0	163	0	163	1	1	1	0	0	3	0	GRPE_BRAHW	grpE	Protein GrpE
C0QX61	0	565.26	207.92	0	0	865	0	865	0	1	1	0	0	2	0	C0QX61_BRAHW	dnaK	Chaperone protein DnaK
C0QX62	0	10.62	0	0	0	12	0	12	0	1	0	0	0	1	0	C0QX62_BRAHW	arp	Ankyrin repeat-containing protein
C0QX66	8	4.42	0	0	0	13	0	13	1	1	0	0	0	2	0	C0QX66_BRAHW	dnaJ	Chaperone protein DnaJ
C0QX68	0	3.54	0	0	0	4	0	4	0	1	0	0	0	1	0	C0QX68_BRAHW	BHWA1_00226	TPR domain-containing protein
C0QX71	19	13.27	0	0	0	34	0	34	1	1	0	0	0	2	0	C0QX71_BRAHW	BHWA1_00229	Unchar C0QX71
C0QX73	5	0	0	0	0	5	0	5	1	0	0	0	0	1	0	C0QX73_BRAHW	pacL2	Cation transport ATPase
C0QX74	10	2.65	11.04	0	0	25	0	25	1	1	1	0	0	3	0	C0QX74_BRAHW	BHWA1_00232	TPR domain-containing protein
C0QX78	2	22.12	1.84	0	0	29	0	29	1	1	1	0	0	3	0	C0QX78_BRAHW	BHWA1_00236	Putative glycoside hydrolase, family 57
C0QX79	85	0	0	0	0	85	0	85	1	0	0	0	0	1	0	C0QX79_BRAHW	BHWA1_00237	Unchar C0QX79
C0QX81	0	5.31	0	0	0	6	0	6	0	1	0	0	0	1	0	C0QX81_BRAHW	capA	Putative cAMP-binding protein
C0QX87	0	0	0	0	0	0	0	0	0	0	0	0	0	0	0	C0QX87_BRAHW	crp	cAMP-binding protein
C0QX88	49	65.46	9.2	0	0	133	0	133	1	1	1	0	0	3	0	C0QX88_BRAHW	tyrS	Tyrosine--tRNA ligase
C0QX91	2	3.54	0.92	0	0	7	0	7	1	1	1	0	0	3	0	C0QX91_BRAHW	arp	Ankyrin repeat-containing protein
C0QX92	85	11.5	0	0	0	98	0	98	1	1	0	0	0	2	0	C0QX92_BRAHW	BHWA1_00250	DH:flavin oxidoreductase/DH oxidase
C0QX94	44	1.77	52.44	0	0	103	0	103	1	0	1	0	0	2	0	C0QX94_BRAHW	BHWA1_00252	Phytoene dehydrogenase-like protein
C0QX95	0	0	4.6	0	0	5	0	5	0	0	1	0	0	1	0	C0QX95_BRAHW	BHWA1_00253	Unchar C0QX95
C0QX97	0	0	10.12	0	0	11	0	11	0	0	1	0	0	1	0	C0QX97_BRAHW	BHWA1_00255	Signal peptide protein
C0QXA0	0	7.96	0	0	0	9	0	9	0	1	0	0	0	1	0	C0QXA0_BRAHW	nagD	N-acetylglucosamine metabolism protein
C0QXA1	10	8.85	0	0	0	20	0	20	1	1	0	0	0	2	0	C0QXA1_BRAHW	nagD	N-acetylglucosamine metabolism protein
C0QXA2	23	27.42	14.72	0	0	70	0	70	1	1	1	0	0	3	0	C0QXA2_BRAHW	BHWA1_00260	Unchar C0QXA2
C0QXA7	1	0	0	0	0	1	0	1	1	0	0	0	0	1	0	C0QXA7_BRAHW	BHWA1_00265	Unchar C0QXA7
C0QXA9	14	0	23	0	0	39	0	39	1	0	1	0	0	2	0	C0QXA9_BRAHW	pep	Peptidase
C0QXB0	15	0	0	0	0	15	0	15	1	0	0	0	0	1	0	C0QXB0_BRAHW	pep	Peptidase
C0QXB1	0	0	3.68	0	0	4	0	4	0	0	1	0	0	1	0	C0QXB1_BRAHW	BHWA1_00269	Histidine kinase
C0QXB2	0	10.62	16.56	0	0	30	0	30	0	1	1	0	0	2	0	C0QXB2_BRAHW	BHWA1_00270	Response regulatory protein (AtoC)
C0QXB3	34	87.58	0	0	0	133	0	133	1	1	0	0	0	2	0	C0QXB3_BRAHW	BHWA1_00271	PTS-dependent enzyme II
C0QXB4	85	117.65	73.6	0	0	298	0	298	1	1	1	0	0	3	0	C0QXB4_BRAHW	nagE	Pts system, N-acetylglucosamine-specific iibc component
C0QXB5	93	30.96	44.16	0	0	176	0	176	1	1	1	0	0	3	0	C0QXB5_BRAHW	BHWA1_00273	Phosphoenolpyruvate-dependent sugar phosphotransferase system
C0QXB7	40	25.65	43.24	0	0	116	0	116	1	1	1	0	0	3	0	C0QXB7_BRAHW	rsbU	Serine phosphotase rsbU sigma factor regulatory protein
C0QXB8	18	5.31	3.68	0	0	28	0	28	1	1	1	0	0	3	0	C0QXB8_BRAHW	BHWA1_00276	Unchar C0QXB8
C0QXB9	0	0	34.96	0	0	38	0	38	0	0	1	0	0	1	0	C0QXB9_BRAHW	BHWA1_00277	Unchar C0QXB9
C0QXC6	0	10.62	2.76	0	0	15	0	15	0	1	1	0	0	2	0	C0QXC6_BRAHW	BHWA1_00284	Unchar C0QXC6
C0QXC7	8	0	10.12	0	0	19	0	19	1	0	1	0	0	2	0	C0QXC7_BRAHW	acp	Acyl carrier protein
C0QXC8	0	8.85	5.52	0	0	16	0	16	0	1	1	0	0	2	0	C0QXC8_BRAHW	BHWA1_00286	AMP-binding enzyme
C0QXD1	0	6.19	0	0	0	7	0	7	0	1	0	0	0	1	0	C0QXD1_BRAHW	BHWA1_00289	Esterase
C0QXD4	8	7.96	1.84	0	0	19	0	19	1	1	1	0	0	3	0	C0QXD4_BRAHW	fabB	3-oxoacyl-(Acyl carrier protein) synthase I
C0QXD6	0	0.88	0.92	0	0	2	0	2	0	1	1	0	0	2	0	C0QXD6_BRAHW	fabG	3-ketoacyl-(Acyl-carrier-protein) reductase
C0QXD8	0	13.27	9.2	0	0	25	0	25	0	1	1	0	0	2	0	C0QXD8_BRAHW	gmhA	Phosphoheptose isomerase
C0QXE2	0	0	1.84	0	0	2	0	2	0	0	1	0	0	1	0	C0QXE2_BRAHW	BHWA1_00300	Metal-dependent hydrolase
C0QXE5	3	0.88	3.68	0	0	8	0	8	1	1	1	0	0	3	0	C0QXE5_BRAHW	arp	Ankyrin repeat-containing protein
C0QXE7	147	210.53	103.96	0	0	498	0	498	1	1	1	0	0	3	0	C0QXE7_BRAHW	BHWA1_00305	Phosphotransacetylase
C0QXE8	0	4.42	0	0	0	5	0	5	0	1	0	0	0	1	0	C0QXE8_BRAHW	BHWA1_00306	GGDEF domain protein
C0QXF1	12	13.27	0	0	0	27	0	27	1	1	0	0	0	2	0	C0QXF1_BRAHW	murG	UDP-N-acetylglucosamine--N-acetylmuramyl-(pentapeptide) pyrophosphoryl-undecaprenol N-acetylglucosamine transferase
C0QXF2	10	4.42	9.2	0	0	25	0	25	1	1	1	0	0	3	0	MURC_BRAHW	murC	UDP-N-acetylmuramate--L-alanine ligase
C0QXF6	1	0	3.68	0	0	5	0	5	1	0	1	0	0	2	0	C0QXF6_BRAHW	BHWA1_00314	Unchar C0QXF6
C0QXG4	0	15.92	14.72	0	0	34	0	34	0	1	1	0	0	2	0	C0QXG4_BRAHW	tauA	ABC-type nitrate/sulfonate/bicarbonate transport system
C0QXG9	0	0	0	0	0	0	0	0	0	0	0	0	0	0	0	C0QXG9_BRAHW	hflX	GTPase HflX
C0QXH1	4	0	0	0	0	4	0	4	1	0	0	0	0	1	0	C0QXH1_BRAHW	BHWA1_00329	Oligopeptide/dipeptide ABC transporter, ATP-binding protein, C-terminal
C0QXH4	31	26.54	2.76	0	0	64	0	64	1	1	0	0	0	2	0	C0QXH4_BRAHW	BHWA1_00332	Unchar C0QXH4
C0QXH8	0	0	1.84	0	0	2	0	2	0	0	1	0	0	1	0	C0QXH8_BRAHW	BHWA1_00336	Unchar C0QXH8
C0QXH9	0	0	0	0	0	0	0	0	0	0	0	0	0	0	0	MNME_BRAHW	mnmE	tRNA modification GTPase MnmE
C0QXI1	1	0	0	0	0	1	0	1	1	0	0	0	0	1	0	C0QXI1_BRAHW	BHWA1_02393	Putative effector-binding domain containing protein
C0QXI2	0	0	3.68	0	0	4	0	4	0	0	1	0	0	1	0	C0QXI2_BRAHW	BHWA1_02394	TRAP transporter, 4TM/12TM fusion protein
C0QXI4	19	73.42	0.92	0	0	103	0	103	1	1	0	0	0	2	0	C0QXI4_BRAHW	BHWA1_02396	TRAP transporter solute receptor, TAXI family
C0QXJ0	0	209.65	309.12	0	0	573	0	573	0	1	1	0	0	2	0	C0QXJ0_BRAHW	BHWA1_02402	Alpha-glucan phosphorylase
C0QXJ1	21	62.81	23.92	0	0	118	0	118	1	1	1	0	0	3	0	C0QXJ1_BRAHW	aroF	3-deoxy-7-phosphoheptulonate synthase
C0QXJ4	0	26.54	0	0	0	30	0	30	0	1	0	0	0	1	0	C0QXJ4_BRAHW	carB	Carbamoyl-phosphate synthase large chain
C0QXJ5	0	1.77	0	0	0	2	0	2	0	1	0	0	0	1	0	C0QXJ5_BRAHW	carA	Carbamoyl-phosphate synthase small chain
C0QXJ6	1	0	2.76	0	0	4	0	4	1	0	1	0	0	2	0	C0QXJ6_BRAHW	prsA	Peptidylprolyl isomerase
C0QXK0	1	0	3.68	0	0	5	0	5	1	0	1	0	0	2	0	C0QXK0_BRAHW	lacZ	Beta-D-galactosidase
C0QXK2	1	1.77	0	0	0	3	0	3	1	1	0	0	0	2	0	C0QXK2_BRAHW	BHWA1_02414	Ankyrin repeat-containing protein
C0QXK7	0	156.57	184.92	0	0	378	0	378	0	1	1	0	0	2	0	METK_BRAHW	metK	S-adenosylmethionine synthase
C0QXK8	0	0	0.92	0	0	1	0	1	0	0	1	0	0	1	0	C0QXK8_BRAHW	BHWA1_02420	von Willebrand factor type A (VWA) domain containing protein
C0QXL1	1	2.65	0	0	0	4	0	4	1	1	0	0	0	2	0	C0QXL1_BRAHW	pheA	Prephenate dehydratase
C0QXL4	6	0	3.68	0	0	10	0	10	1	0	1	0	0	2	0	C0QXL4_BRAHW	BHWA1_02426	Unchar C0QXL4
C0QXL6	331	228.23	184.92	0	0	790	0	790	1	1	1	0	0	3	0	C0QXL6_BRAHW	ptsN	Phosphotransferase system mannitol/fructose-specific IIA domain (Ntr-type)
C0QXL7	68	0	0	0	0	68	0	68	1	0	0	0	0	1	0	C0QXL7_BRAHW	fusA	Translation elongation factor G
C0QXL9	10	2.65	0	0	0	13	0	13	1	1	0	0	0	2	0	C0QXL9_BRAHW	BHWA1_02431	Metal dependent amidohydrolase
C0QXM1	15	32.73	0	0	0	52	0	52	1	1	0	0	0	2	0	C0QXM1_BRAHW	purL	Phosphoribosylformylglycinamidine synthase
C0QXM4	0	1.77	0	0	0	2	0	2	0	1	0	0	0	1	0	C0QXM4_BRAHW	abgB	Metal-dependent amidase/aminoacylase/carboxypeptidase
C0QXM7	4	23	0	0	0	30	0	30	1	1	0	0	0	2	0	C0QXM7_BRAHW	BHWA1_02439	Unchar C0QXM7
C0QXM8	0	0	1.84	0	0	2	0	2	0	0	1	0	0	1	0	C0QXM8_BRAHW	BHWA1_02440	Unchar C0QXM8
C0QXM9	5	0	7.36	0	0	13	0	13	1	0	1	0	0	2	0	C0QXM9_BRAHW	arp	Ankyrin repeat-containing protein
C0QXN0	13	20.35	27.6	0	0	66	0	66	1	1	1	0	0	3	0	C0QXN0_BRAHW	dhaM	Fused predicted dihydroxyacetone-specific PTS enzymes: HPr component/EI component
C0QXN1	4	9.73	0	0	0	15	0	15	1	1	0	0	0	2	0	C0QXN1_BRAHW	dhaL	Dihydroxyacetone kinase, L subunit
C0QXN2	7	4.42	0	0	0	12	0	12	1	1	0	0	0	2	0	C0QXN2_BRAHW	dhaK	Dihydroxyacetone kinase, DhaK subunit
C0QXN3	260	272.46	238.28	0	0	827	0	827	1	1	1	0	0	3	0	C0QXN3_BRAHW	BHWA1_02445	Unchar C0QXN3
C0QXN4	1	0	0	0	0	1	0	1	1	0	0	0	0	1	0	C0QXN4_BRAHW	ccmA	ABC-type multidrug transport system, ATPase component
C0QXP3	2	0	0	0	0	2	0	2	1	0	0	0	0	1	0	C0QXP3_BRAHW	BHWA1_02455	Unchar C0QXP3
C0QXP7	170	653.72	172.04	0	0	1096	0	1096	1	1	1	0	0	3	0	C0QXP7_BRAHW	pfkA	ATP-dependent 6-phosphofructokinase
C0QXQ1	4	19.46	0.92	0	0	27	0	27	1	1	0	0	0	2	0	C0QXQ1_BRAHW	BHWA1_02463	Predicted Rossmann fold nucleotide-binding protein
C0QXQ2	21	13.27	0	0	0	36	0	36	1	1	0	0	0	2	0	C0QXQ2_BRAHW	BHWA1_02464	UPF0145 protein BHWA1_02464
C0QXQ3	32	47.77	0.92	0	0	87	0	87	1	1	0	0	0	2	0	C0QXQ3_BRAHW	BHWA1_02465	UPF0145 protein BHWA1_02465
C0QXQ4	17	4.42	10.12	0	0	33	0	33	1	1	1	0	0	3	0	C0QXQ4_BRAHW	BHWA1_02466	Unchar C0QXQ4
C0QXQ5	2	0	0	0	0	2	0	2	1	0	0	0	0	1	0	C0QXQ5_BRAHW	BHWA1_02467	Unchar C0QXQ5
C0QXQ6	33	2.65	16.56	0	0	54	0	54	1	1	1	0	0	3	0	C0QXQ6_BRAHW	BHWA1_02468	Periplasmic ATP/GTP-binding protein
C0QXQ9	1	0	0	0	0	1	0	1	1	0	0	0	0	1	0	C0QXQ9_BRAHW	BHWA1_02471	Na+/proline symporter
C0QXR3	0	12.38	13.8	0	0	29	0	29	0	1	1	0	0	2	0	C0QXR3_BRAHW	BHWA1_02475	Unchar C0QXR3
C0QXR5	2	11.5	23.92	0	0	41	0	41	0	1	1	0	0	2	0	C0QXR5_BRAHW	tar	Methyl-accepting chemotaxis sensory transducer
C0QXR6	3	15.04	16.56	0	0	38	0	38	1	1	1	0	0	3	0	C0QXR6_BRAHW	tar	Methyl-accepting chemotaxis sensory transducer
C0QXR9	35	12.38	0	0	0	49	0	49	1	1	0	0	0	2	0	C0QXR9_BRAHW	lepB	Signal peptidase I
C0QXS8	250	686.45	282.44	0	0	1333	0	1333	1	1	1	0	0	3	0	C0QXS8_BRAHW	nox	DH oxidase
C0QXS9	3	40.69	10.12	0	0	60	0	60	0	1	1	0	0	2	0	C0QXS9_BRAHW	mtnK	Methylthioribose kinase
C0QXT1	0	4.42	0	0	0	5	0	5	0	1	0	0	0	1	0	C0QXT1_BRAHW	BHWA1_02493	Unchar C0QXT1
C0QXT2	39	43.35	47.84	0	0	140	0	140	1	1	1	0	0	3	0	C0QXT2_BRAHW	prsA	Ribose-phosphate pyrophosphokinase
C0QXT3	299	224.69	275.08	0	0	852	0	852	1	1	1	0	0	3	0	C0QXT3_BRAHW	rplY	50S ribosomal protein L25
C0QXT4	1	0	1.84	0	0	3	0	3	1	0	1	0	0	2	0	C0QXT4_BRAHW	pth	Peptidyl-tRNA hydrolase
C0QXT5	3	0.88	9.2	0	0	14	0	14	1	1	1	0	0	3	0	C0QXT5_BRAHW	pth	Peptidyl-tRNA hydrolase
C0QXT7	4	1.77	0	0	0	6	0	6	1	1	0	0	0	2	0	C0QXT7_BRAHW	BHWA1_02500	Unchar C0QXT7
C0QXT9	0	6.19	0	0	0	7	0	7	0	1	0	0	0	1	0	C0QXT9_BRAHW	hymC	[Fe] hydrogenase, large subunit HymC
C0QXU0	0	2.65	0	0	0	3	0	3	0	1	0	0	0	1	0	C0QXU0_BRAHW	nuoF	DH:ubiquinone oxidoreductase, DH-binding (51 kDa) subunit
C0QXU2	3	0	0	0	0	3	0	3	1	0	0	0	0	1	0	C0QXU2_BRAHW	BHWA1_02505	Unchar C0QXU2
C0QXU6	101	95.54	58.88	0	0	273	0	273	1	1	1	0	0	3	0	PUR9_BRAHW	purH	Bifunctional purine biosynthesis protein PurH
C0QXU8	4	0	0	0	0	4	0	4	1	0	0	0	0	1	0	C0QXU8_BRAHW	tenA	Putative transcription activator
C0QXV0	0	0	2.76	0	0	3	0	3	0	0	1	0	0	1	0	C0QXV0_BRAHW	celC	Phosphotransferase system cellobiose-specific component IIA
C0QXV4	0	0	0	0	0	0	0	0	0	0	0	0	0	0	0	C0QXV4_BRAHW	bglB	Transcriptional antiterminator , BglB
C0QXV7	0	0	0	0	0	0	0	0	0	0	0	0	0	0	0	C0QXV7_BRAHW	BHWA1_02520	Unchar C0QXV7
C0QXW2	7	10.62	10.12	0	0	30	0	30	1	1	1	0	0	3	0	C0QXW2_BRAHW	BHWA1_02525	FMN-dependent alpha-hydroxyacid oxidizing enzyme
C0QXW5	0	0.88	0	0	0	1	0	1	0	1	0	0	0	1	0	C0QXW5_BRAHW	BHWA1_02528	Putative TPR domain-containing protein
C0QXW7	0	0	0.92	0	0	1	0	1	0	0	1	0	0	1	0	C0QXW7_BRAHW	BHWA1_00339	Unchar C0QXW7
C0QXW8	5	0	11.96	0	0	18	0	18	1	0	1	0	0	2	0	C0QXW8_BRAHW	BHWA1_00340	Membrane carboxypeptidase
C0QXW9	0	0	0	0	0	0	0	0	0	0	0	0	0	0	0	C0QXW9_BRAHW	BHWA1_00341	Unchar C0QXW9
C0QXX5	1	0.88	0	0	0	2	0	2	1	1	0	0	0	2	0	C0QXX5_BRAHW	flhA	Flagellar biosynthesis protein A
C0QXX7	0	1.77	1.84	0	0	4	0	4	0	1	1	0	0	2	0	C0QXX7_BRAHW	flhF	Flagellar biosynthesis regulator FlhF
C0QXX9	3	7.08	0	0	0	11	0	11	1	1	0	0	0	2	0	C0QXX9_BRAHW	BHWA1_00351	Unchar C0QXX9
C0QXY0	0	2.65	5.52	0	0	9	0	9	0	1	1	0	0	2	0	C0QXY0_BRAHW	fliA	RNA polymerase sigma factor
C0QXY1	61	87.58	85.56	0	0	253	0	253	1	1	1	0	0	3	0	C0QXY1_BRAHW	BHWA1_00353	Polymerase
C0QXY5	2	0	0	0	0	2	0	2	1	0	0	0	0	1	0	C0QXY5_BRAHW	BHWA1_00357	Unchar C0QXY5
C0QXY6	27	11.5	43.24	0	0	87	0	87	1	1	1	0	0	3	0	C0QXY6_BRAHW	BHWA1_00358	Homoserine dehydrogenase
C0QXY8	0	0	0	0	0	0	0	0	0	0	0	0	0	0	0	C0QXY8_BRAHW	arp	Ankyrin repeat-containing protein
C0QXZ1	0	5.31	0	0	0	6	0	6	0	1	0	0	0	1	0	C0QXZ1_BRAHW	BHWA1_00364	TPR domain-containing protein
C0QXZ6	1	0	0	0	0	1	0	1	1	0	0	0	0	1	0	C0QXZ6_BRAHW	pep	Peptidase
C0QXZ7	0	15.04	2.76	0	0	20	0	20	0	1	1	0	0	2	0	C0QXZ7_BRAHW	BHWA1_00370	TPR domain-containing protein
C0QY02	4	5.31	0	0	0	10	0	10	1	1	0	0	0	2	0	C0QY02_BRAHW	BHWA1_00375	Pyrrolo-quinoline quinone
C0QY06	9	2.65	1.84	0	0	14	0	14	1	1	1	0	0	3	0	C0QY06_BRAHW	BHWA1_00379	Unchar C0QY06
C0QY07	359	255.65	245.64	0	0	915	0	915	1	1	1	0	0	3	0	C0QY07_BRAHW	BHWA1_00380	Biotin/lipoyl attachment domain-containing protein
C0QY08	54	50.42	12.88	0	0	125	0	125	1	1	1	0	0	3	0	C0QY08_BRAHW	BHWA1_00381	Na+-transporting methylmalonyl-CoA/oxaloacetate decarboxylase, beta subunit
C0QY09	6	9.73	17.48	0	0	36	0	36	1	1	1	0	0	3	0	C0QY09_BRAHW	BHWA1_00382	Unchar C0QY09
C0QY13	1	0	0	0	0	1	0	1	1	0	0	0	0	1	0	C0QY13_BRAHW	BHWA1_00386	PerM, Predicted permease
C0QY17	2	0	0	0	0	2	0	2	1	0	0	0	0	1	0	C0QY17_BRAHW	BHWA1_00393	Unchar C0QY17
C0QY19	2	0	0	0	0	2	0	2	1	0	0	0	0	1	0	C0QY19_BRAHW	BHWA1_00395	Unchar C0QY19
C0QY20	8	13.27	0	0	0	23	0	23	1	1	0	0	0	2	0	C0QY20_BRAHW	BHWA1_00396	ABC-type uncharacterized transport system, periplasmic component
C0QY22	5	1.77	0	0	0	7	0	7	1	1	0	0	0	2	0	C0QY22_BRAHW	BHWA1_00398	ABC transporter related
C0QY26	4	2.65	0	0	0	7	0	7	1	1	0	0	0	2	0	C0QY26_BRAHW	ptsS	Phosphate ABC transporter, phosphate-binding protein
C0QY27	7	0.88	26.68	0	0	37	0	37	1	0	1	0	0	2	0	C0QY27_BRAHW	nrdA	Ribonucleoside-diphosphate reductase
C0QY28	23	12.38	6.44	0	0	44	0	44	1	1	1	0	0	3	0	C0QY28_BRAHW	nrdB	Ribonucleoside-diphosphate reductase, beta subunit
C0QY31	5	5.31	0	0	0	11	0	11	1	1	0	0	0	2	0	C0QY31_BRAHW	BHWA1_00407	Solute binding protein-like protein
C0QY32	57	6.19	2.76	0	0	67	0	67	1	1	0	0	0	2	0	C0QY32_BRAHW	arp	Ankyrin repeat-containing protein
C0QY36	5	2.65	0	0	0	8	0	8	1	1	0	0	0	2	0	C0QY36_BRAHW	BHWA1_00412	PASTA domain containing protein
C0QY37	0	0	0.92	0	0	1	0	1	0	0	1	0	0	1	0	C0QY37_BRAHW	BHWA1_00413	Methyltransferase
C0QY38	60	96.42	133.4	0	0	314	0	314	1	1	1	0	0	3	0	C0QY38_BRAHW	BHWA1_00414	Predicted polymerase
C0QY40	0	25.65	1.84	0	0	31	0	31	0	1	1	0	0	2	0	C0QY40_BRAHW	BHWA1_00416	Galactokinase
C0QY43	0	1.77	10.12	0	0	13	0	13	0	1	1	0	0	2	0	C0QY43_BRAHW	BHWA1_00419	Unchar C0QY43
C0QY45	0	0	1.84	0	0	2	0	2	0	0	1	0	0	1	0	C0QY45_BRAHW	BHWA1_00421	Unchar C0QY45
C0QY46	62	62.81	0	0	0	133	0	133	1	1	0	0	0	2	0	C0QY46_BRAHW	nusA	Transcription termination/antitermination protein NusA
C0QY48	0	8.85	11.04	0	0	22	0	22	0	1	1	0	0	2	0	C0QY48_BRAHW	BHWA1_00424	Methyl-accepting chemotaxis sensory transducer
C0QY49	21	73.42	23	0	0	129	0	129	1	1	1	0	0	3	0	C0QY49_BRAHW	BHWA1_00425	L-allo-threonine aldolase
C0QY50	24	37.15	24.84	0	0	93	0	93	1	1	1	0	0	3	0	C0QY50_BRAHW	purB	Adenylosuccinate lyase
C0QY52	0	0	1.84	0	0	2	0	2	0	0	1	0	0	1	0	C0QY52_BRAHW	BHWA1_00428	Unchar C0QY52
C0QY54	5	0	0	0	0	5	0	5	1	0	0	0	0	1	0	Y0430_BRAHW	ssuA	Putative ABC transporter periplasmic binding protein BHWA1_00430
C0QY64	7	13.27	8.28	0	0	31	0	31	1	1	1	0	0	3	0	C0QY64_BRAHW	BHWA1_00440	Unchar C0QY64
C0QY68	204	185.77	0	0	0	414	0	414	1	1	0	0	0	2	0	C0QY68_BRAHW	mcpB	Methyl-accepting chemotaxis protein McpB
C0QY69	1	3.54	1.84	0	0	7	0	7	1	1	1	0	0	3	0	C0QY69_BRAHW	BHWA1_00445	Rhodanese-like domain protein
C0QY72	0	0	6.44	0	0	7	0	7	0	0	1	0	0	1	0	C0QY72_BRAHW	BHWA1_00448	PSP1
C0QY73	6	33.61	5.52	0	0	50	0	50	1	1	1	0	0	3	0	C0QY73_BRAHW	trpS	Tryptophan--tRNA ligase
C0QY74	5	0	6.44	0	0	12	0	12	1	0	1	0	0	2	0	C0QY74_BRAHW	BHWA1_00450	Aminodeoxychorismate lyase
C0QY75	26	20.35	7.36	0	0	57	0	57	1	1	1	0	0	3	0	C0QY75_BRAHW	hisS	Histidine--tRNA ligase
C0QY76	5	3.54	16.56	0	0	27	0	27	1	1	1	0	0	3	0	C0QY76_BRAHW	BHWA1_00452	Unchar C0QY76
C0QY77	48	60.15	11.04	0	0	128	0	128	1	1	1	0	0	3	0	C0QY77_BRAHW	BHWA1_00453	Unchar C0QY77
C0QY81	0	0	0	0	0	0	0	0	0	0	0	0	0	0	0	C0QY81_BRAHW	BHWA1_00457	Gluconate transporter
C0QY82	9	1.77	0	0	0	11	0	11	1	1	0	0	0	2	0	C0QY82_BRAHW	BHWA1_00458	Phosphocarrier protein HPr
C0QY85	0	0	14.72	0	0	16	0	16	0	0	1	0	0	1	0	C0QY85_BRAHW	uvrA	UvrABC system protein A
C0QY88	0	1.77	9.2	0	0	12	0	12	0	1	1	0	0	2	0	C0QY88_BRAHW	metH	5-methyltetrahydrofolate--homocysteine methyltransferase
C0QY92	0	0	0.92	0	0	1	0	1	0	0	1	0	0	1	0	C0QY92_BRAHW	BHWA1_00468	Unchar C0QY92
C0QY93	36	36.27	4.6	0	0	82	0	82	1	1	1	0	0	3	0	C0QY93_BRAHW	glmU	N-acetylglucosamine-1-phosphate uridyltransferase
C0QY95	6	3.54	0	0	0	10	0	10	1	1	0	0	0	2	0	C0QY95_BRAHW	BHWA1_00471	Unchar C0QY95
C0QY98	34	49.54	56.12	0	0	151	0	151	1	1	1	0	0	3	0	SYP_BRAHW	proS	Proline--tRNA ligase
C0QY99	29	4.42	1.84	0	0	36	0	36	1	1	1	0	0	3	0	C0QY99_BRAHW	BHWA1_00475	Unchar C0QY99
C0QYA0	2	0	0	0	0	2	0	2	1	0	0	0	0	1	0	C0QYA0_BRAHW	mgtB	Magnesium-translocating P-type ATPase
C0QYA1	6	3.54	0	0	0	10	0	10	1	1	0	0	0	2	0	C0QYA1_BRAHW	BHWA1_02531	Binding-protein-dependent transport system, membrane component
C0QYA2	9	0	0	0	0	9	0	9	1	0	0	0	0	1	0	C0QYA2_BRAHW	BHWA1_02532	Binding-protein-dependent transport system, membrane component
C0QYA3	43	17.69	13.8	0	0	78	0	78	1	1	1	0	0	3	0	C0QYA3_BRAHW	appF	Oligopeptide/dipeptide ABC transporter, ATPase subunit
C0QYA4	24	23	3.68	0	0	54	0	54	1	1	1	0	0	3	0	C0QYA4_BRAHW	appF	Oligopeptide/dipeptide ABC transporter, ATPase subunit
C0QYA7	17	0	0	0	0	17	0	17	1	0	0	0	0	1	0	C0QYA7_BRAHW	oppA	OppA, ABC-type oligopeptide transport system, periplasmic component
C0QYB2	2	103.5	96.6	0	0	224	0	224	0	1	1	0	0	2	0	C0QYB2_BRAHW	cheA	Histidine kinase
C0QYB7	5	2.65	10.12	0	0	19	0	19	1	1	1	0	0	3	0	C0QYB7_BRAHW	BHWA1_02547	Unchar C0QYB7
C0QYC0	4	6.19	0	0	0	11	0	11	1	1	0	0	0	2	0	C0QYC0_BRAHW	mglC	Beta-methylgalactoside transporter inner membrane component
C0QYC1	150	176.04	125.12	0	0	485	0	485	1	1	1	0	0	3	0	C0QYC1_BRAHW	mglA	Galactose/methyl galactoside import ATP-binding protein MglA
C0QYC2	8	0	121.44	0	0	140	0	140	1	0	1	0	0	2	0	C0QYC2_BRAHW	mglB	Galactose/glucose-binding protein
C0QYC3	48	243.27	10.12	0	0	334	0	334	1	1	0	0	0	2	0	C0QYC3_BRAHW	mglB	Galactose/glucose-binding protein
C0QYC5	0	6.19	0	0	0	7	0	7	0	1	0	0	0	1	0	C0QYC5_BRAHW	aroB	3-dehydroquinate synthase
C0QYC8	0	114.11	55.2	0	0	189	0	189	0	1	1	0	0	2	0	C0QYC8_BRAHW	hsp90	Chaperone protein HtpG
C0QYD1	0	0	0	0	0	0	0	0	0	0	0	0	0	0	0	C0QYD1_BRAHW	BHWA1_02561	Unchar C0QYD1
C0QYD2	1	0	0	0	0	1	0	1	1	0	0	0	0	1	0	C0QYD2_BRAHW	rpoD	RNA polymerase sigma factor
C0QYD3	28	19.46	6.44	0	0	57	0	57	1	1	1	0	0	3	0	C0QYD3_BRAHW	BHWA1_02563	Unchar C0QYD3
C0QYE0	2	7.96	0	0	0	11	0	11	1	1	0	0	0	2	0	C0QYE0_BRAHW	bitB	Periplasmic-iron-binding protein BitB
C0QYE1	0	3.54	0	0	0	4	0	4	0	1	0	0	0	1	0	C0QYE1_BRAHW	bitB	Periplasmic-iron-binding protein BitB
C0QYE2	0	0	0.92	0	0	1	0	1	0	0	1	0	0	1	0	C0QYE2_BRAHW	BHWA1_02572	Unchar C0QYE2
C0QYE7	0	3.54	0	0	0	4	0	4	0	1	0	0	0	1	0	C0QYE7_BRAHW	BHWA1_02577	Unchar C0QYE7
C0QYF1	6	31.85	15.64	0	0	59	0	59	1	1	1	0	0	3	0	GUAA_BRAHW	guaA	GMP synthase [glutamine-hydrolyzing]
C0QYF3	71	46.88	59.8	0	0	189	0	189	1	1	1	0	0	3	0	C0QYF3_BRAHW	tar	Methyl-accepting chemotaxis protein
C0QYF7	0	6.19	7.36	0	0	15	0	15	0	1	1	0	0	2	0	C0QYF7_BRAHW	polA	DNA polymerase I
C0QYG0	33	16.81	19.32	0	0	73	0	73	1	1	1	0	0	3	0	C0QYG0_BRAHW	topA	DNA topoisomerase 1
C0QYG2	4	1.77	0.92	0	0	7	0	7	1	1	1	0	0	3	0	C0QYG2_BRAHW	BHWA1_02592	TPR domain-containing protein
C0QYG5	1	0	0	0	0	1	0	1	1	0	0	0	0	1	0	C0QYG5_BRAHW	rfaF	ADP-heptose:LPS heptosyltransferase II
C0QYG7	7	4.42	0.92	0	0	13	0	13	1	1	1	0	0	3	0	C0QYG7_BRAHW	BHWA1_02597	Unchar C0QYG7
C0QYG9	12	0	0	0	0	12	0	12	1	0	0	0	0	1	0	C0QYG9_BRAHW	merR	Transcriptional regulator, MerR family
C0QYH1	7	1.77	9.2	0	0	19	0	19	1	1	1	0	0	3	0	C0QYH1_BRAHW	BHWA1_02601	Unchar C0QYH1
C0QYH2	0	0	3.68	0	0	4	0	4	0	0	1	0	0	1	0	C0QYH2_BRAHW	BHWA1_02602	Unchar C0QYH2
C0QYH4	6	20.35	10.12	0	0	40	0	40	1	1	1	0	0	3	0	C0QYH4_BRAHW	BHWA1_02604	Putative Rhodanese Homology Domain (RHOD) protein
C0QYH5	44	76.96	8.28	0	0	140	0	140	1	1	1	0	0	3	0	C0QYH5_BRAHW	pyrFE	Putative orotidine 5'-phosphate decarboxylase/orotate phosphoribosyltransferase
C0QYH6	0	0	0	0	0	0	0	0	0	0	0	0	0	0	0	PYRDB_BRAHW	pyrD	Dihydroorotate dehydrogenase B (NAD(+)), catalytic subunit
C0QYH8	0	8.85	0	0	0	10	0	10	0	1	0	0	0	1	0	C0QYH8_BRAHW	fdx	4Fe-4S ferredoxin, iron-sulfur binding domain protein
C0QYI0	12	0	0	0	0	12	0	12	1	0	0	0	0	1	0	C0QYI0_BRAHW	batC	Putative aerotolerance-related exported protein BatC containing TPR domain
C0QYI1	3	0	0	0	0	3	0	3	1	0	0	0	0	1	0	C0QYI1_BRAHW	BHWA1_02611	Unchar C0QYI1
C0QYI3	0	0	0	0	0	0	0	0	0	0	0	0	0	0	0	C0QYI3_BRAHW	trmU	tRNA-specific 2-thiouridylase MnmA
C0QYI5	0	5.31	10.12	0	0	17	0	17	0	1	1	0	0	2	0	C0QYI5_BRAHW	BHWA1_02615	Thiol-disulfide interchange protein DsbD-like protein
C0QYI9	2	1.77	6.44	0	0	11	0	11	1	1	1	0	0	3	0	C0QYI9_BRAHW	BHWA1_02619	Hydroxydechloroatrazine ethylaminohydrolase
C0QYJ1	0	0.88	0	0	0	1	0	1	0	1	0	0	0	1	0	C0QYJ1_BRAHW	BHWA1_02621	Unchar C0QYJ1
C0QYJ2	0	0	0.92	0	0	1	0	1	0	0	1	0	0	1	0	C0QYJ2_BRAHW	BHWA1_02622	Unchar C0QYJ2
C0QYJ3	0	0	1.84	0	0	2	0	2	0	0	1	0	0	1	0	C0QYJ3_BRAHW	ptsA	Phosphoenolpyruvate-protein phosphotransferase
C0QYJ4	13	13.27	15.64	0	0	45	0	45	1	1	1	0	0	3	0	C0QYJ4_BRAHW	BHWA1_02624	5'-methylthioadenosine/S-adenosylhomocysteine nucleosidase 2
C0QYJ6	2	7.08	13.8	0	0	25	0	25	1	1	1	0	0	3	0	C0QYJ6_BRAHW	fliS	Putative Flagellar protein FliS
C0QYJ7	2	0	0	0	0	2	0	2	1	0	0	0	0	1	0	C0QYJ7_BRAHW	BHWA1_02627	AMP-activated protein kinase (AMPK) beta subunit glycogen binding domain (GBD)
C0QYJ8	1	6.19	4.6	0	0	13	0	13	1	1	1	0	0	3	0	C0QYJ8_BRAHW	BHWA1_02629	Unchar C0QYJ8
C0QYJ9	49	209.65	57.04	0	0	348	0	348	1	1	1	0	0	3	0	C0QYJ9_BRAHW	nagA	Putative N-acetylglucosamine-6-phosphate deacetylase
C0QYK2	0	4.42	0	0	0	5	0	5	0	1	0	0	0	1	0	C0QYK2_BRAHW	BHWA1_02634	Unchar C0QYK2
C0QYK5	25	0	0	0	0	25	0	25	1	0	0	0	0	1	0	C0QYK5_BRAHW	BHWA1_02637	Putative carbohydrate kinase, YjeF related protein
C0QYK6	10	8.85	5.52	0	0	26	0	26	1	1	1	0	0	3	0	C0QYK6_BRAHW	BHWA1_02638	Unchar C0QYK6
C0QYK7	0	53.96	8.28	0	0	70	0	70	0	1	1	0	0	2	0	C0QYK7_BRAHW	trxA	Thioredoxin
C0QYL0	109	192.84	42.32	0	0	373	0	373	1	1	1	0	0	3	0	C0QYL0_BRAHW	fabF	3-oxoacyl-[acyl-carrier-protein] synthase 2
C0QYL2	2	19.46	7.36	0	0	32	0	32	1	1	1	0	0	3	0	C0QYL2_BRAHW	fabG	3-oxoacyl-ACP (Acyl carrier protein) reductase
C0QYL3	46	14.15	21.16	0	0	85	0	85	1	1	1	0	0	3	0	C0QYL3_BRAHW	manB	Phosphomannomutase/phosphoglucomutase
C0QYM0	17	38.92	17.48	0	0	80	0	80	1	1	1	0	0	3	0	C0QYM0_BRAHW	BHWA1_02653	Unchar C0QYM0
C0QYM2	22	121.19	9.2	0	0	169	0	169	1	1	1	0	0	3	0	C0QYM2_BRAHW	BHWA1_02654	UPF0597 protein BHWA1_02654
C0QYM3	16	21.23	7.36	0	0	48	0	48	1	1	1	0	0	3	0	C0QYM3_BRAHW	galK	Putative galactokinase
C0QYM4	24	6.19	11.04	0	0	43	0	43	1	1	1	0	0	3	0	C0QYM4_BRAHW	prfB	Peptide chain release factor 2
C0QYM5	0	1.77	0	0	0	2	0	2	0	1	0	0	0	1	0	C0QYM5_BRAHW	BHWA1_02657	Unchar C0QYM5
C0QYM7	0	0	0	0	0	0	0	0	0	0	0	0	0	0	0	C0QYM7_BRAHW	pgsA	CDP-diacylglycerol--glycerol-3-phosphate 3-phosphatidyltransferase
C0QYM8	6	7.96	0	0	0	15	0	15	1	1	0	0	0	2	0	C0QYM8_BRAHW	BHWA1_02660	Unchar C0QYM8
C0QYM9	2	0	0	0	0	2	0	2	1	0	0	0	0	1	0	C0QYM9_BRAHW	BHWA1_02661	Putative ABC transporter, permease protein
C0QYN0	11	13.27	37.72	0	0	67	0	67	1	1	1	0	0	3	0	C0QYN0_BRAHW	BHWA1_02662	ABC-type multidrug transport system, ATPase component
C0QYN1	1	0	0	0	0	1	0	1	1	0	0	0	0	1	0	C0QYN1_BRAHW	BHWA1_02663	AAA+ ATPase associated with various cellular activities
C0QYN4	0	1.77	1.84	0	0	4	0	4	0	1	1	0	0	2	0	C0QYN4_BRAHW	dxr	1-deoxy-D-xylulose 5-phosphate reductoisomerase
C0QYN5	28	5.31	30.36	0	0	67	0	67	1	1	1	0	0	3	0	C0QYN5_BRAHW	gldG	ABC-type uncharacterized transport system
C0QYN9	0	0	0	0	0	0	0	0	0	0	0	0	0	0	0	C0QYN9_BRAHW	arp	Ankyrin repeat-containing protein
C0QYP0	17	14.15	14.72	0	0	49	0	49	1	1	1	0	0	3	0	C0QYP0_BRAHW	BHWA1_00482	cAMP-dependent protein kinase regulatory chain
C0QYP1	21	32.73	13.8	0	0	73	0	73	1	1	1	0	0	3	0	C0QYP1_BRAHW	crp	cAMP-binding protein
C0QYP3	1	0	0	0	0	1	0	1	1	0	0	0	0	1	0	C0QYP3_BRAHW	nadE	D+ synthetase
C0QYP4	0	54.85	9.2	0	0	72	0	72	0	1	1	0	0	2	0	C0QYP4_BRAHW	tar8	Putative methyl-accepting chemotaxis protein
C0QYP5	32	6.19	4.6	0	0	44	0	44	1	1	1	0	0	3	0	C0QYP5_BRAHW	BHWA1_00487	Anti-sigma-factor antagonist
C0QYP6	108	171.61	57.04	0	0	364	0	364	1	1	1	0	0	3	0	C0QYP6_BRAHW	cheY	Chemotaxis response regulator CheY
C0QYP7	0	243.27	283.36	0	0	583	0	583	0	1	1	0	0	2	0	C0QYP7_BRAHW	cheA	Histidine kinase
C0QYP8	44	48.65	39.56	0	0	142	0	142	1	1	1	0	0	3	0	C0QYP8_BRAHW	cheW	Chemotaxis protein CheW
C0QYP9	0	29.19	10.12	0	0	44	0	44	0	1	1	0	0	2	0	C0QYP9_BRAHW	cheR	Chemotaxis protein methyltransferase CheR
C0QYQ0	6	28.31	8.28	0	0	47	0	47	1	1	1	0	0	3	0	C0QYQ0_BRAHW	cheD	Probable chemoreceptor glutamine deamidase CheD
C0QYQ1	12	383.92	174.8	0	0	636	0	636	0	1	1	0	0	2	0	C0QYQ1_BRAHW	cheB	Chemotaxis response regulator protein-glutamate methylesterase
C0QYQ3	6	6.19	4.6	0	0	18	0	18	1	1	1	0	0	3	0	C0QYQ3_BRAHW	BHWA1_00495	Glutamine synthetase
C0QYQ6	34	6.19	8.28	0	0	50	0	50	1	1	1	0	0	3	0	C0QYQ6_BRAHW	BHWA1_00498	Predicted metal-dependent enzyme
C0QYQ8	1	0	2.76	0	0	4	0	4	1	0	1	0	0	2	0	GPDA_BRAHW	gpsA	Glycerol-3-phosphate dehydrogenase [NAD(P)+]
C0QYR1	0	0.88	0	0	0	1	0	1	0	1	0	0	0	1	0	C0QYR1_BRAHW	BHWA1_00503	Trehalose PTS system, IIABC component
C0QYR7	7	29.19	1.84	0	0	42	0	42	1	1	0	0	0	2	0	C0QYR7_BRAHW	ldh	L-lactate dehydrogenase
C0QYR8	0	0	0	0	0	0	0	0	0	0	0	0	0	0	0	C0QYR8_BRAHW	BHWA1_00510	Unchar C0QYR8
C0QYR9	4	1.77	5.52	0	0	12	0	12	1	1	1	0	0	3	0	C0QYR9_BRAHW	lmp1	TPR domain-containing protein
C0QYS0	81	95.54	75.44	0	0	271	0	271	1	1	1	0	0	3	0	C0QYS0_BRAHW	tsf	Elongation factor Ts
C0QYS1	0	48.65	82.8	0	0	145	0	145	0	1	1	0	0	2	0	C0QYS1_BRAHW	rpsB	30S ribosomal protein S2
C0QYS2	16	7.96	0	0	0	25	0	25	1	1	0	0	0	2	0	C0QYS2_BRAHW	glcK	Transcriptional regulator/sugar kinase
C0QYS3	5	1.77	3.68	0	0	11	0	11	1	1	1	0	0	3	0	C0QYS3_BRAHW	BHWA1_00515	Unchar C0QYS3
C0QYS6	6	14.15	7.36	0	0	30	0	30	1	1	1	0	0	3	0	C0QYS6_BRAHW	BHWA1_00518	Serine acetyltransferase-like protein
C0QYS7	31	28.31	28.52	0	0	94	0	94	1	1	1	0	0	3	0	C0QYS7_BRAHW	cysK	Cysteine synthase A
C0QYS8	0	10.62	20.24	0	0	34	0	34	0	1	1	0	0	2	0	C0QYS8_BRAHW	pepD	Aminoacyl-histidine dipeptidase
C0QYS9	35	43.35	0	0	0	84	0	84	1	1	0	0	0	2	0	C0QYS9_BRAHW	oppA	ABC-type oligopeptide transport system, periplasmic component
C0QYT0	61	19.46	18.4	0	0	103	0	103	1	1	1	0	0	3	0	C0QYT0_BRAHW	BHWA1_00522	Methyl-accepting chemotaxis sensory transducer
C0QYU6	8	5.31	0	0	0	14	0	14	1	1	0	0	0	2	0	C0QYU6_BRAHW	BHWA1_00538	Biopolymer transport protein ExbB
C0QYU8	8	0	0	0	0	8	0	8	1	0	0	0	0	1	0	C0QYU8_BRAHW	argJ	Arginine biosynthesis bifunctional protein ArgJ
C0QYU9	4	0	3.68	0	0	8	0	8	1	0	1	0	0	2	0	ARGB_BRAHW	argB	Acetylglutamate kinase
C0QYV6	94	84.92	28.52	0	0	221	0	221	1	1	1	0	0	3	0	C0QYV6_BRAHW	mcpB	Methyl-accepting chemotaxis protein McpB
C0QYW0	8	0	0	0	0	8	0	8	1	0	0	0	0	1	0	C0QYW0_BRAHW	faa1	Long-chain acyl-CoA synthetases (AMP-forming)
C0QYW2	0	1.77	0	0	0	2	0	2	0	1	0	0	0	1	0	C0QYW2_BRAHW	BHWA1_00554	Unchar C0QYW2
C0QYW3	0	0	1.84	0	0	2	0	2	0	0	1	0	0	1	0	C0QYW3_BRAHW	BHWA1_00555	Unchar C0QYW3
C0QYW5	0	2.65	0	0	0	3	0	3	0	1	0	0	0	1	0	C0QYW5_BRAHW	BHWA1_00557	Sodium:dicarboxylate symporter
C0QYW7	3	36.27	0	0	0	44	0	44	1	1	0	0	0	2	0	C0QYW7_BRAHW	BHWA1_00559	Unchar C0QYW7
C0QYX0	24	48.65	61.64	0	0	146	0	146	1	1	1	0	0	3	0	C0QYX0_BRAHW	serA	D-3-phosphoglycerate dehydrogenase
C0QYX2	1	0	0	0	0	1	0	1	1	0	0	0	0	1	0	C0QYX2_BRAHW	BHWA1_00564	Unchar C0QYX2
C0QYX7	0	0	15.64	0	0	17	0	17	0	0	1	0	0	1	0	Y0569_BRAHW	BHWA1_00569	Unchar C0QYX7
C0QYY0	9	33.61	15.64	0	0	64	0	64	1	1	1	0	0	3	0	C0QYY0_BRAHW	BHWA1_00572	Choline kinase
C0QYY1	0	4.42	0	0	0	5	0	5	0	1	0	0	0	1	0	C0QYY1_BRAHW	BHWA1_00573	Choline kinase
C0QYY3	3	1.77	1.84	0	0	7	0	7	1	1	1	0	0	3	0	C0QYY3_BRAHW	BHWA1_00575	CDP-Glycerol:Poly(Glycerophosphate) glycerophosphotransferase
C0QYY6	45	90.23	35.88	0	0	186	0	186	1	1	1	0	0	3	0	C0QYY6_BRAHW	aroF	3-deoxy-7-phosphoheptulonate synthase
C0QYY7	7	0	0	0	0	7	0	7	1	0	0	0	0	1	0	C0QYY7_BRAHW	deoD	Purine-nucleoside phosphorylase
C0QYZ0	5	5.31	0	0	0	11	0	11	1	1	0	0	0	2	0	C0QYZ0_BRAHW	BHWA1_00582	Sodium:alanine symporter family protein
C0QYZ1	11	35.38	4.6	0	0	56	0	56	1	1	1	0	0	3	0	C0QYZ1_BRAHW	clpB	Chaperone protein ClpB
C0QYZ2	5	17.69	9.2	0	0	35	0	35	1	1	1	0	0	3	0	C0QYZ2_BRAHW	dnaE	DNA-directed DNA polymerase
C0QYZ3	33	46	25.76	0	0	113	0	113	1	1	1	0	0	3	0	C0QYZ3_BRAHW	cheX	Chemotaxis protein CheX
C0QYZ5	1	0	0.92	0	0	2	0	2	1	0	1	0	0	2	0	C0QYZ5_BRAHW	hly	Hemolysin protein
C0QYZ6	1	0	17.48	0	0	20	0	20	0	0	1	0	0	1	0	C0QYZ6_BRAHW	BHWA1_00588	Enzyme of poly-gamma-glutamate biosynthesis (Capsule formation)-like protein
C0QZ01	29	0	0	0	0	29	0	29	1	0	0	0	0	1	0	C0QZ01_BRAHW	BHWA1_00593	Putative inversin protein alternative isoform
C0QZ08	0	0	0	0	0	0	0	0	0	0	0	0	0	0	0	C0QZ08_BRAHW	dinG	Helicase
C0QZ09	59	94.65	75.44	0	0	248	0	248	1	1	1	0	0	3	0	C0QZ09_BRAHW	gyrB	DNA gyrase subunit B
C0QZ10	43	94.65	44.16	0	0	198	0	198	1	1	1	0	0	3	0	C0QZ10_BRAHW	BHWA1_00602	Thioredoxin reductase
C0QZ11	12	25.65	8.28	0	0	50	0	50	1	1	1	0	0	3	0	C0QZ11_BRAHW	sgaB	Phosphotransferase enzyme II, B compnent SgaB
C0QZ14	7	9.73	0	0	0	18	0	18	1	1	0	0	0	2	0	C0QZ14_BRAHW	ushA	UshA, 5'-nucleotidase/2',3'-cyclic phosphodiesterase-like esterase
C0QZ16	39	121.19	52.44	0	0	233	0	233	1	1	1	0	0	3	0	C0QZ16_BRAHW	pepF	Peptidase
C0QZ18	15	0	3.68	0	0	19	0	19	1	0	1	0	0	2	0	C0QZ18_BRAHW	thrB	Homoserine kinase
C0QZ19	3	7.96	6.44	0	0	19	0	19	1	1	1	0	0	3	0	C0QZ19_BRAHW	thrC	Threonine synthase
C0QZ26	2	5.31	11.96	0	0	21	0	21	1	1	1	0	0	3	0	C0QZ26_BRAHW	pepP	PepP, Xaa-Pro aminopeptidase
C0QZ28	3	0	0	0	0	3	0	3	1	0	0	0	0	1	0	C0QZ28_BRAHW	frvX	FrvX, Cellulase M-like protein
C0QZ33	0	0	0	0	0	0	0	0	0	0	0	0	0	0	0	C0QZ33_BRAHW	BHWA1_00625	N-glycosylase/DNA lyase
C0QZ34	8	28.31	12.88	0	0	54	0	54	1	1	1	0	0	3	0	C0QZ34_BRAHW	lexA	LexA repressor
C0QZ35	28	65.46	23	0	0	127	0	127	1	1	1	0	0	3	0	Y627_BRAHW	BHWA1_00627	UPF0234 protein BHWA1_00627
C0QZ36	0	2.65	0	0	0	3	0	3	0	1	0	0	0	1	0	C0QZ36_BRAHW	glgA	Glycogen synthase
C0QZ37	8	3.54	0	0	0	12	0	12	1	1	0	0	0	2	0	C0QZ37_BRAHW	murE	UDP-N-acetylmuramoylalanyl-D-glutamate--2, 6-diaminopimelate ligase
C0QZ39	0	0	7.36	0	0	8	0	8	0	0	1	0	0	1	0	C0QZ39_BRAHW	dnaB	Replicative DNA helicase
C0QZ40	87	46.88	71.76	0	0	218	0	218	1	1	1	0	0	3	0	RL9_BRAHW	rplI	50S ribosomal protein L9
C0QZ41	15	4.42	0	0	0	20	0	20	1	1	0	0	0	2	0	C0QZ41_BRAHW	BHWA1_00633	Flavodoxin
C0QZ42	3	0	0.92	0	0	4	0	4	1	0	1	0	0	2	0	C0QZ42_BRAHW	tatD	TatD protein
C0QZ43	7	7.08	0	0	0	15	0	15	1	1	0	0	0	2	0	C0QZ43_BRAHW	BHWA1_00635	Protein Kinase C
C0QZ49	3	1.77	6.44	0	0	12	0	12	1	1	1	0	0	3	0	C0QZ49_BRAHW	BHWA1_00641	Unchar C0QZ49
C0QZ50	14	0	0	0	0	14	0	14	1	0	0	0	0	1	0	C0QZ50_BRAHW	BHWA1_00642	Anti-sigma factor antagonist
C0QZ53	0	0	0	0	0	0	0	0	0	0	0	0	0	0	0	C0QZ53_BRAHW	BHWA1_00645	Regulatory protein TetR family
C0QZ67	6	0	11.96	0	0	19	0	19	1	0	1	0	0	2	0	C0QZ67_BRAHW	vacB	Ribonuclease R
C0QZ68	0	5.31	0	0	0	6	0	6	0	1	0	0	0	1	0	C0QZ68_BRAHW	BHWA1_00660	Unchar C0QZ68
C0QZ69	5	1.77	1.84	0	0	9	0	9	1	1	1	0	0	3	0	C0QZ69_BRAHW	BHWA1_00661	NHL repeat containing protein
C0QZ72	0	0.88	0	0	0	1	0	1	0	1	0	0	0	1	0	C0QZ72_BRAHW	fliI	Flagellar biosynthesis/type III secretory pathway ATPase
C0QZ73	30	93.77	66.24	0	0	208	0	208	1	1	1	0	0	3	0	C0QZ73_BRAHW	fliH	Flagellar assembly protein H
C0QZ74	63	74.31	61.64	0	0	214	0	214	1	1	1	0	0	3	0	C0QZ74_BRAHW	fliG	Flagellar motor switch protein FliG
C0QZ75	8	32.73	10.12	0	0	56	0	56	1	1	1	0	0	3	0	C0QZ75_BRAHW	fliF	Flagellar MS-ring protein
C0QZ78	30	8.85	1.84	0	0	42	0	42	1	1	0	0	0	2	0	C0QZ78_BRAHW	BHWA1_00672	Unchar C0QZ78
C0QZ79	0	0	1.84	0	0	2	0	2	0	0	1	0	0	1	0	C0QZ79_BRAHW	gmk	Guanylate kinase
C0QZ80	36	105.27	68.08	0	0	229	0	229	1	1	1	0	0	3	0	C0QZ80_BRAHW	gltX	Glutamate--tRNA ligase
C0QZ81	2	19.46	0	0	0	24	0	24	1	1	0	0	0	2	0	C0QZ81_BRAHW	BHWA1_00675	REC, Signal receiver domain protein
C0QZ82	8	16.81	0.92	0	0	28	0	28	1	1	0	0	0	2	0	C0QZ82_BRAHW	BHWA1_00676	Unchar C0QZ82
C0QZ83	3	0	0	0	0	3	0	3	1	0	0	0	0	1	0	C0QZ83_BRAHW	BHWA1_00677	SCP-like extracellular protein
C0QZ84	24	25.65	46	0	0	103	0	103	1	1	1	0	0	3	0	HLDD_BRAHW	hldD	ADP-L-glycero-D-manno-heptose-6-epimerase
C0QZ85	2	1.77	1.84	0	0	6	0	6	1	1	1	0	0	3	0	C0QZ85_BRAHW	rfaE	Putative RfaE, ADP-heptose synthase
C0QZ87	1	0	0	0	0	1	0	1	1	0	0	0	0	1	0	C0QZ87_BRAHW	BHWA1_00681	Chromosome segregation ATPase
C0QZ90	1	0	0	0	0	1	0	1	1	0	0	0	0	1	0	C0QZ90_BRAHW	BHWA1_00684	Ankyrin repeat-containing protein
C0QZ92	4	9.73	0	0	0	15	0	15	1	1	0	0	0	2	0	C0QZ92_BRAHW	proB	Glutamate 5-kinase
C0QZ93	1	0	3.68	0	0	5	0	5	1	0	1	0	0	2	0	C0QZ93_BRAHW	galT	Galactose-1-phosphate uridylyltransferase
C0QZ94	34	78.73	23	0	0	148	0	148	1	1	1	0	0	3	0	C0QZ94_BRAHW	BHWA1_00688	REC, Signal receiver domain protein
C0QZ95	3	0	9.2	0	0	13	0	13	1	0	1	0	0	2	0	C0QZ95_BRAHW	proC	Pyrroline-5-carboxylate reductase
C0QZ96	0	0	0	0	0	0	0	0	0	0	0	0	0	0	0	C0QZ96_BRAHW	BHWA1_00690	Unchar C0QZ96
C0QZ99	1	0	13.8	0	0	16	0	16	1	0	1	0	0	2	0	C0QZ99_BRAHW	pep	Peptidase
C0QZA1	13	0.88	17.48	0	0	33	0	33	1	0	1	0	0	2	0	C0QZA1_BRAHW	BHWA1_00695	Unchar C0QZA1
C0QZA2	4	0	3.68	0	0	8	0	8	1	0	1	0	0	2	0	C0QZA2_BRAHW	BHWA1_00696	ABC-type transport system, ATPase component
C0QZA3	89	61.92	10.12	0	0	170	0	170	1	1	1	0	0	3	0	C0QZA3_BRAHW	rsgA	Ferritin
C0QZA6	0	0	0	0	0	0	0	0	0	0	0	0	0	0	0	C0QZA6_BRAHW	BHWA1_00700	HepA, Superfamily II D/R helicase, SNF2 family
C0QZA8	2	0	1.84	0	0	4	0	4	1	0	1	0	0	2	0	C0QZA8_BRAHW	fliD	Flagellar hook-associated protein 2
C0QZC1	30	36.27	28.52	0	0	102	0	102	1	1	1	0	0	3	0	C0QZC1_BRAHW	cheW	Purine-binding chemotaxis protein
C0QZC2	0	0	0	0	0	0	0	0	0	0	0	0	0	0	0	C0QZC2_BRAHW	sbcD	Putative exonuclease
C0QZC3	0	0	2.76	0	0	3	0	3	0	0	1	0	0	1	0	C0QZC3_BRAHW	BHWA1_00717	Unchar C0QZC3
C0QZC4	0	0.88	0	0	0	1	0	1	0	1	0	0	0	1	0	C0QZC4_BRAHW	BHWA1_00718	Unchar C0QZC4
C0QZC6	0	2.65	0	0	0	3	0	3	0	1	0	0	0	1	0	C0QZC6_BRAHW	pepP	Xaa-Pro aminopeptidase
C0QZD0	99	30.96	57.04	0	0	196	0	196	1	1	1	0	0	3	0	RL20_BRAHW	rplT	50S ribosomal protein L20
C0QZD1	132	33.61	133.4	0	0	315	0	315	1	1	1	0	0	3	0	RL35_BRAHW	rpmI	50S ribosomal protein L35
C0QZD2	0	12.38	22.08	0	0	38	0	38	0	1	1	0	0	2	0	C0QZD2_BRAHW	infC	Translation initiation factor IF-3
C0QZD3	186	114.11	148.12	0	0	476	0	476	1	1	1	0	0	3	0	C0QZD3_BRAHW	thrS	Threonine--tRNA ligase
C0QZD7	112	176.92	84.64	0	0	404	0	404	1	1	1	0	0	3	0	C0QZD7_BRAHW	BHWA1_00731	Fructose-bisphosphate aldolase
C0QZD8	0	0.88	0	0	0	1	0	1	0	1	0	0	0	1	0	C0QZD8_BRAHW	BHWA1_00732	Unchar C0QZD8
C0QZE2	0	7.96	7.36	0	0	17	0	17	0	1	1	0	0	2	0	C0QZE2_BRAHW	murfF	UDP-N-acetylmuramoyl-tripeptide--D-alanyl-D-alanine ligase
C0QZE4	2	12.38	13.8	0	0	31	0	31	1	1	1	0	0	3	0	C0QZE4_BRAHW	BHWA1_00738	Putative YD repeat protein
C0QZE5	10	0	0	0	0	10	0	10	1	0	0	0	0	1	0	C0QZE5_BRAHW	BHWA1_00739	Unchar C0QZE5
C0QZE6	15	44.23	25.76	0	0	93	0	93	1	1	1	0	0	3	0	C0QZE6_BRAHW	BHWA1_00740	Unchar C0QZE6
C0QZE9	0	4.42	0	0	0	5	0	5	0	1	0	0	0	1	0	C0QZE9_BRAHW	pfkB	Carbohydrate kinase, PfkB family
C0QZF0	27	0	3.68	0	0	31	0	31	1	0	1	0	0	2	0	C0QZF0_BRAHW	pbp3	Penicillin-binding protein 3
C0QZF1	8	0	0	0	0	8	0	8	1	0	0	0	0	1	0	C0QZF1_BRAHW	BHWA1_00746	Extracellular solute-binding protein, family 5
C0QZF3	8	2.65	0	0	0	11	0	11	1	1	0	0	0	2	0	C0QZF3_BRAHW	BHWA1_00748	Unchar C0QZF3
C0QZF4	2	0	0	0	0	2	0	2	1	0	0	0	0	1	0	C0QZF4_BRAHW	BHWA1_00749	TPR domain-containing protein
C0QZF7	0	9.73	1.84	0	0	13	0	13	0	1	1	0	0	2	0	C0QZF7_BRAHW	BHWA1_00752	Unchar C0QZF7
C0QZF9	8	5.31	0	0	0	14	0	14	1	1	0	0	0	2	0	C0QZF9_BRAHW	BHWA1_00754	Unchar C0QZF9
C0QZG0	0	0	0.92	0	0	1	0	1	0	0	1	0	0	1	0	C0QZG0_BRAHW	BHWA1_00755	Unchar C0QZG0
C0QZG1	4	1.77	3.68	0	0	10	0	10	1	1	1	0	0	3	0	C0QZG1_BRAHW	BHWA1_00756	Unchar C0QZG1
C0QZG3	4	0	0	0	0	4	0	4	1	0	0	0	0	1	0	C0QZG3_BRAHW	fucA	L-fuculose phosphate aldolase
C0QZG8	21	5.31	12.88	0	0	41	0	41	1	1	1	0	0	3	0	C0QZG8_BRAHW	BHWA1_00763	FMN-binding domain protein
C0QZH0	7	4.42	7.36	0	0	20	0	20	1	1	1	0	0	3	0	C0QZH0_BRAHW	BHWA1_00765	Unchar C0QZH0
C0QZH1	1	0	3.68	0	0	5	0	5	1	0	1	0	0	2	0	C0QZH1_BRAHW	BHWA1_00766	Predicted hydrolase of the metallo-beta-lactamase superfamily
C0QZH3	0	0.88	0	0	0	1	0	1	0	1	0	0	0	1	0	C0QZH3_BRAHW	BHWA1_00768	Unchar C0QZH3
C0QZH5	3	0	0	0	0	3	0	3	1	0	0	0	0	1	0	C0QZH5_BRAHW	BHWA1_00770	Unchar C0QZH5
C0QZH9	40	80.5	34.04	0	0	168	0	168	1	1	1	0	0	3	0	C0QZH9_BRAHW	gatC	Putative Glu-tRNA(Gln) amidotransferase, C subunit
C0QZI0	0	2.65	0	0	0	3	0	3	0	1	0	0	0	1	0	C0QZI0_BRAHW	pbp1	Transpeptidase involved in peptidoglycan synthesis (Penicillin-binding protein 2)
C0QZI2	0	2.65	0	0	0	3	0	3	0	1	0	0	0	1	0	C0QZI2_BRAHW	spoIIE	SpoIIE, Stage II sporulation protein E (SpoIIE)
C0QZI3	3	0	0	0	0	3	0	3	1	0	0	0	0	1	0	C0QZI3_BRAHW	BHWA1_00778	GPR1/FUN34/yaaH family protein
C0QZI4	31	18.58	5.52	0	0	58	0	58	1	1	1	0	0	3	0	C0QZI4_BRAHW	BHWA1_00779	Unchar C0QZI4
C0QZI7	9	0	3.68	0	0	13	0	13	1	0	1	0	0	2	0	C0QZI7_BRAHW	BHWA1_00782	Fe-S oxidoreductase
C0QZI8	40	93.77	27.6	0	0	176	0	176	1	1	1	0	0	3	0	C0QZI8_BRAHW	BHWA1_00783	Unchar C0QZI8
C0QZJ0	2	4.42	0	0	0	7	0	7	1	1	0	0	0	2	0	C0QZJ0_BRAHW	BHWA1_00785	Glycosyl transferase family 2
C0QZJ1	12	9.73	23	0	0	48	0	48	1	1	1	0	0	3	0	C0QZJ1_BRAHW	BHWA1_00786	Unchar C0QZJ1
C0QZJ2	0	0	7.36	0	0	8	0	8	0	0	1	0	0	1	0	C0QZJ2_BRAHW	rlmN	Probable dual-specificity RNA methyltransferase RlmN
C0QZJ5	0	7.08	0	0	0	8	0	8	0	1	0	0	0	1	0	C0QZJ5_BRAHW	recN	DNA repair protein RecN
C0QZJ8	18	32.73	20.24	0	0	77	0	77	1	1	1	0	0	3	0	C0QZJ8_BRAHW	BHWA1_00793	Iron only hydrogenase large subunit, C-terminal domain protein
C0QZK0	9	0	0	0	0	9	0	9	1	0	0	0	0	1	0	C0QZK0_BRAHW	BHWA1_00795	Fibronectin type III domain containing protein
C0QZK1	2	7.08	0.92	0	0	11	0	11	1	1	1	0	0	3	0	C0QZK1_BRAHW	BHWA1_00796	TPR domain-containing protein
C0QZK3	1	0	0	0	0	1	0	1	1	0	0	0	0	1	0	AROA_BRAHW	aroA	3-phosphoshikimate 1-carboxyvinyltransferase
C0QZK4	37	35.38	21.16	0	0	100	0	100	1	1	1	0	0	3	0	C0QZK4_BRAHW	ftsY	Signal recognition particle receptor FtsY
C0QZK5	17	27.42	5.52	0	0	54	0	54	1	1	1	0	0	3	0	C0QZK5_BRAHW	BHWA1_00800	Putative rubrerythrin
C0QZK6	0	0	31.28	0	0	34	0	34	0	0	1	0	0	1	0	C0QZK6_BRAHW	BHWA1_00801	Transcriptional regulator containing a DNA-binding HTH domain and an aminotransferase domain (MocR family)
C0QZK7	64	85.81	59.8	0	0	226	0	226	1	1	1	0	0	3	0	C0QZK7_BRAHW	BHWA1_00802	Putative transcript cleavage factor/TPR domain containing protein
C0QZL2	39	38.92	20.24	0	0	105	0	105	1	1	1	0	0	3	0	C0QZL2_BRAHW	BHWA1_00807	Putative cytidylate kinase
C0QZL3	7	4.42	2.76	0	0	15	0	15	1	1	1	0	0	3	0	C0QZL3_BRAHW	BHWA1_00808	Site-determining protein
C0QZL4	5	14.15	0	0	0	21	0	21	1	1	0	0	0	2	0	C0QZL4_BRAHW	BHWA1_00809	Unchar C0QZL4
C0QZL6	5	0	17.48	0	0	24	0	24	1	0	1	0	0	2	0	C0QZL6_BRAHW	abgB	AbgB, Metal-dependent amidase/aminoacylase/carboxypeptidase
C0QZL7	37	209.65	71.76	0	0	352	0	352	1	1	1	0	0	3	0	C0QZL7_BRAHW	nifS	NifS, Cysteine sulfinate desulfinase/cysteine desulfurase-like enzyme
C0QZL8	38	113.23	18.4	0	0	186	0	186	1	1	1	0	0	3	0	C0QZL8_BRAHW	nifU	Nitrogen fixation protein NifU
C0QZL9	6	12.38	0	0	0	20	0	20	1	1	0	0	0	2	0	C0QZL9_BRAHW	BHWA1_00814	Fer2 BFD, BFD-like [2Fe-2S] binding domain protein
C0QZM0	0	0	4.6	0	0	5	0	5	0	0	1	0	0	1	0	C0QZM0_BRAHW	BHWA1_00815	Unchar C0QZM0
C0QZM1	3	6.19	0	0	0	10	0	10	1	1	0	0	0	2	0	C0QZM1_BRAHW	BHWA1_00816	Putative monogalactosyldiacylglycerol (MGDG) synthase
C0QZM2	259	185.77	268.64	0	0	761	0	761	1	1	1	0	0	3	0	C0QZM2_BRAHW	rpsA	30S ribosomal protein S1
C0QZM3	5	7.08	7.36	0	0	21	0	21	1	1	1	0	0	3	0	C0QZM3_BRAHW	cmk	Cytidylate kinase
C0QZM5	1	0	0	0	0	1	0	1	1	0	0	0	0	1	0	C0QZM5_BRAHW	BHWA1_00820	Unchar C0QZM5
C0QZM6	69	147.73	29.44	0	0	268	0	268	1	1	1	0	0	3	0	C0QZM6_BRAHW	BHWA1_00821	Galactose-1-phosphate uridylyltransferase
C0QZN8	0	7.08	0	0	0	8	0	8	0	1	0	0	0	1	0	C0QZN8_BRAHW	BHWA1_00833	Aldo/keto reductase
C0QZN9	4	0	0	0	0	4	0	4	1	0	0	0	0	1	0	C0QZN9_BRAHW	mscS	Mechanosensitive ion channel
C0QZP0	171	57.5	61.64	0	0	303	0	303	1	1	1	0	0	3	0	C0QZP0_BRAHW	BHWA1_00835	Unchar C0QZP0
C0QZP3	39	9.73	2.76	0	0	53	0	53	1	1	1	0	0	3	0	C0QZP3_BRAHW	gltP	GltP, Na+/H+-dicarboxylate symporter
C0QZP5	86	2.65	28.52	0	0	120	0	120	1	0	1	0	0	2	0	C0QZP5_BRAHW	malY	Bifunctional PLP-dependent enzyme with beta-cystathionase and maltose regulon repressor activities
C0QZQ2	0	0	0	0	0	0	0	0	0	0	0	0	0	0	0	DEF_BRAHW	def	Peptide deformylase
C0QZQ8	5	15.92	4.6	0	0	28	0	28	1	1	1	0	0	3	0	C0QZQ8_BRAHW	BHWA1_00853	Unchar C0QZQ8
C0QZQ9	54	0	31.28	0	0	88	0	88	1	0	1	0	0	2	0	C0QZQ9_BRAHW	arp	Ankyrin repeat-containing protein
C0QZR1	18	0	3.68	0	0	22	0	22	1	0	1	0	0	2	0	C0QZR1_BRAHW	BHWA1_00856	Unchar C0QZR1
C0QZR7	1	0	0	0	0	1	0	1	1	0	0	0	0	1	0	C0QZR7_BRAHW	BHWA1_00862	Transmembrane protein
C0QZS1	4	15.92	0.92	0	0	23	0	23	1	1	0	0	0	2	0	C0QZS1_BRAHW	bitB	Periplasmic-iron-binding protein BitB
C0QZS2	0	53.96	4.6	0	0	66	0	66	0	1	1	0	0	2	0	C0QZS2_BRAHW	bitA	Periplasmic-iron-binding protein BitA
C0QZS3	12	61.92	10.12	0	0	93	0	93	1	1	1	0	0	3	0	C0QZS3_BRAHW	bitB	Periplasmic-iron-binding protein BitB
C0QZS4	1	55.73	7.36	0	0	72	0	72	0	1	1	0	0	2	0	C0QZS4_BRAHW	bitC	Periplasmic-iron-binding protein BitC
C0QZS5	6	104.38	23	0	0	149	0	149	0	1	1	0	0	2	0	C0QZS5_BRAHW	bitD	Polyamine-transporting ATPase
C0QZS6	0	3.54	0	0	0	4	0	4	0	1	0	0	0	1	0	C0QZS6_BRAHW	bitE	Putative permease BitE
C0QZS7	4	0	0	0	0	4	0	4	1	0	0	0	0	1	0	SECA_BRAHW	secA	Protein translocase subunit SecA
C0QZT1	0	8.85	0	0	0	10	0	10	0	1	0	0	0	1	0	C0QZT1_BRAHW	BHWA1_00876	Unchar C0QZT1
C0QZT2	0	22.12	0	0	0	25	0	25	0	1	0	0	0	1	0	C0QZT2_BRAHW	BHWA1_00877	Unchar C0QZT2
C0QZT9	29	47.77	0	0	0	83	0	83	1	1	0	0	0	2	0	C0QZT9_BRAHW	BHWA1_00886	ABC transporter substrate binding protein
C0QZU0	1	0.88	14.72	0	0	18	0	18	1	1	1	0	0	3	0	C0QZU0_BRAHW	BHWA1_00887	DegT/DnrJ/EryC1/StrS aminotransferase family protein
C0QZU4	5	6.19	0	0	0	12	0	12	1	1	0	0	0	2	0	C0QZU4_BRAHW	BHWA1_00891	Periplasmic solute binding protein
C0QZV0	4	7.96	1.84	0	0	15	0	15	1	1	1	0	0	3	0	C0QZV0_BRAHW	BHWA1_00897	Transmembrane protein
C0QZV1	1	0	0	0	0	1	0	1	1	0	0	0	0	1	0	C0QZV1_BRAHW	BHWA1_00898	Cupin domain containing protein
C0QZV2	34	46.88	71.76	0	0	165	0	165	1	1	1	0	0	3	0	C0QZV2_BRAHW	pyrG	CTP synthase
C0QZV6	0	0	3.68	0	0	4	0	4	0	0	1	0	0	1	0	PSUG_BRAHW	psuG	Pseudouridine-5'-phosphate glycosidase
C0QZV8	0	0	0.92	0	0	1	0	1	0	0	1	0	0	1	0	RECR_BRAHW	recR	Recombination protein RecR
C0QZV9	8	7.96	25.76	0	0	45	0	45	1	1	1	0	0	3	0	C0QZV9_BRAHW	BHWA1_00906	Unchar C0QZV9
C0QZW3	0	11.5	0	0	0	13	0	13	0	1	0	0	0	1	0	C0QZW3_BRAHW	BHWA1_00910	DP-dependent 7-alpha-hydroxysteroid dehydrogenase
C0QZW8	102	32.73	92.92	0	0	240	0	240	1	1	1	0	0	3	0	C0QZW8_BRAHW	BHWA1_00915	MoxR-like ATPase
C0QZX1	4	0	6.44	0	0	11	0	11	1	0	1	0	0	2	0	DAPF_BRAHW	dapF	Diaminopimelate epimerase
C0QZX4	56	0	0	0	0	56	0	56	1	0	0	0	0	1	0	C0QZX4_BRAHW	BHWA1_00921	Putative alpha-2-macroglobulin domain protein
C0QZX8	0	0	3.68	0	0	4	0	4	0	0	1	0	0	1	0	C0QZX8_BRAHW	scpA	Puttative segregation and condensation protein A
C0QZX9	37	11.5	6.44	0	0	57	0	57	1	1	1	0	0	3	0	C0QZX9_BRAHW	BHWA1_00926	Oxidoreductase domain containing protein
C0QZY2	6	26.54	0	0	0	36	0	36	1	1	0	0	0	2	0	C0QZY2_BRAHW	copZ	CopZ, Copper chaperone
C0QZY4	20	92.88	70.84	0	0	202	0	202	1	1	1	0	0	3	0	C0QZY4_BRAHW	ompR	OmpR
C0QZY5	11	15.92	13.8	0	0	44	0	44	1	1	1	0	0	3	0	C0QZY5_BRAHW	BHWA1_00932	Putative iron dependend repressor
C0QZZ0	1	0	0	0	0	1	0	1	1	0	0	0	0	1	0	C0QZZ0_BRAHW	BHWA1_00937	Phosphocarrier protein HPr
C0QZZ1	40	6.19	9.2	0	0	57	0	57	1	1	1	0	0	3	0	C0QZZ1_BRAHW	BHWA1_00938	HTH XRE, Helix-turn-helix XRE-family like containing protein
C0QZZ2	6	1.77	0.92	0	0	9	0	9	1	1	1	0	0	3	0	C0QZZ2_BRAHW	BHWA1_00939	Unchar C0QZZ2
C0QZZ3	0	0	0	0	0	0	0	0	0	0	0	0	0	0	0	C0QZZ3_BRAHW	BHWA1_00940	Unchar C0QZZ3
C0QZZ5	4	1.77	0	0	0	6	0	6	1	1	0	0	0	2	0	C0QZZ5_BRAHW	mtnA	Methylthioribose-1-phosphate isomerase
C0QZZ6	4	2.65	0.92	0	0	8	0	8	1	1	1	0	0	3	0	C0QZZ6_BRAHW	mtnK	Methylthioribose kinase
C0QZZ7	0	0	16.56	0	0	18	0	18	0	0	1	0	0	1	0	C0QZZ7_BRAHW	aspC	Aspartate aminotransferase
C0QZZ8	75	112.34	114.08	0	0	326	0	326	1	1	1	0	0	3	0	C0QZZ8_BRAHW	aspC	Aspartate aminotransferase
C0R000	144	139.77	56.12	0	0	363	0	363	1	1	1	0	0	3	0	KAD_BRAHW	adk	Adenylate kinase
C0R001	5	13.27	5.52	0	0	26	0	26	1	1	1	0	0	3	0	C0R001_BRAHW	nusB	N utilization substance protein B homolog
C0R004	20	5.31	34.04	0	0	63	0	63	1	1	1	0	0	3	0	C0R004_BRAHW	BHWA1_00958	Putative ABC-type transport system protein involved in gliding motility auxiliary component-like protein
C0R008	1	0	0	0	0	1	0	1	1	0	0	0	0	1	0	C0R008_BRAHW	thi	Thiamine biosynthesis protein
C0R010	0	0	0.92	0	0	1	0	1	0	0	1	0	0	1	0	C0R010_BRAHW	coaE	Dephospho-CoA kinase
C0R011	4	0	6.44	0	0	11	0	11	1	0	1	0	0	2	0	C0R011_BRAHW	BHWA1_00966	TPR domain-containing protein
C0R012	48	46.88	54.28	0	0	160	0	160	1	1	1	0	0	3	0	C0R012_BRAHW	ftsZ	Cell division protein FtsZ
C0R013	0	0	1.84	0	0	2	0	2	0	0	1	0	0	1	0	C0R013_BRAHW	BHWA1_00968	MiaB-like tRNA modifying enzyme
C0R021	10	23	2.76	0	0	39	0	39	1	1	1	0	0	3	0	C0R021_BRAHW	BHWA1_00976	Ferredoxin
C0R023	3	3.54	0	0	0	7	0	7	1	1	0	0	0	2	0	C0R023_BRAHW	rsxE	Electron transport complex subunit E
C0R024	16	0	3.68	0	0	20	0	20	1	0	1	0	0	2	0	C0R024_BRAHW	mcpA	Methyl-accepting chemotaxis protein McpA
C0R027	51	0	24.84	0	0	78	0	78	1	0	1	0	0	2	0	C0R027_BRAHW	BHWA1_00982	Flagellin
C0R028	0	0	0	0	0	0	0	0	0	0	0	0	0	0	0	C0R028_BRAHW	BHWA1_00983	Unchar C0R028
C0R030	25	28.31	73.6	0	0	137	0	137	1	1	1	0	0	3	0	C0R030_BRAHW	rpoD	RNA polymerase sigma factor SigA
C0R031	4	7.96	0	0	0	13	0	13	1	1	0	0	0	2	0	C0R031_BRAHW	dnaG	DNA primase
C0R039	3	7.96	10.12	0	0	23	0	23	1	1	1	0	0	3	0	C0R039_BRAHW	BHWA1_00994	Unchar C0R039
C0R040	0	6.19	0	0	0	7	0	7	0	1	0	0	0	1	0	C0R040_BRAHW	bsaA	Glutathione peroxidase
C0R042	251	283.96	121.44	0	0	704	0	704	1	1	1	0	0	3	0	C0R042_BRAHW	tpx	Peroxiredoxin family, thiol peroxidase
C0R044	1	0	0	0	0	1	0	1	1	0	0	0	0	1	0	C0R044_BRAHW	BHWA1_00999	Unchar C0R044
C0R046	133	116.77	164.68	0	0	444	0	444	1	1	1	0	0	3	0	GYRA_BRAHW	gyrA	DNA gyrase subunit A
C0R048	0	0	0.92	0	0	1	0	1	0	0	1	0	0	1	0	C0R048_BRAHW	BHWA1_01003	ABC transporter ATP-binding protein
C0R051	0	0	0	0	0	0	0	0	0	0	0	0	0	0	0	C0R051_BRAHW	mfd	Transcription-repair-coupling factor
C0R052	0	0	0	0	0	0	0	0	0	0	0	0	0	0	0	C0R052_BRAHW	BHWA1_01007	Transcription-repair coupling factor
C0R053	0	13.27	2.76	0	0	18	0	18	0	1	1	0	0	2	0	C0R053_BRAHW	fruB	Fructose-1-phosphate kinase
C0R054	6	0	0	0	0	6	0	6	1	0	0	0	0	1	0	C0R054_BRAHW	fruA	Fused fructose-specific PTS enzymes: IIBcomponent/IIC components
C0R055	29	7.96	0	0	0	38	0	38	1	1	0	0	0	2	0	C0R055_BRAHW	BHWA1_01010	Extracellular solute-binding protein, family 5
C0R059	18	35.38	8.28	0	0	67	0	67	1	1	1	0	0	3	0	C0R059_BRAHW	mcpB	Putative methyl-accepting chemotaxis protein B
C0R060	3	21.23	8.28	0	0	36	0	36	1	1	1	0	0	3	0	C0R060_BRAHW	tar5	Putative methyl-accepting protein
C0R061	0	23.88	9.2	0	0	37	0	37	0	1	1	0	0	2	0	C0R061_BRAHW	mcpB	Methyl-accepting chemotaxis protein McpB
C0R062	0	1.77	0	0	0	2	0	2	0	1	0	0	0	1	0	C0R062_BRAHW	BHWA1_01017	Cache domain-containing protein
C0R066	96	0	0	0	0	96	0	96	1	0	0	0	0	1	0	C0R066_BRAHW	BHWA1_01021	Unchar C0R066
C0R067	12	0	0	0	0	12	0	12	1	0	0	0	0	1	0	C0R067_BRAHW	ispB	Unchar C0R067
C0R068	0	2.65	0	0	0	3	0	3	0	1	0	0	0	1	0	C0R068_BRAHW	yxcA	CoA enzyme activase
C0R072	3	7.08	0.92	0	0	12	0	12	1	1	1	0	0	3	0	C0R072_BRAHW	BHWA1_01026	Conserved transmembrane protein
C0R074	41	128.27	73.6	0	0	266	0	266	1	1	1	0	0	3	0	GATA_BRAHW	gatA	Glutamyl-tRNA(Gln) amidotransferase subunit A
C0R075	47	115	99.36	0	0	285	0	285	1	1	1	0	0	3	0	C0R075_BRAHW	BHWA1_01030	Unchar C0R075
C0R076	32	9.73	24.84	0	0	70	0	70	1	1	1	0	0	3	0	C0R076_BRAHW	rspF	30S ribosomal protein S6
C0R077	2	0	0	0	0	2	0	2	1	0	0	0	0	1	0	C0R077_BRAHW	ssb	Single-stranded DNA-binding protein
C0R078	138	80.5	57.04	0	0	291	0	291	1	1	1	0	0	3	0	RS18_BRAHW	rpsR	30S ribosomal protein S18
C0R082	20	13.27	6.44	0	0	42	0	42	1	1	1	0	0	3	0	C0R082_BRAHW	rplB	Ribose-5-phosphate isomerase B
C0R083	2	0	7.36	0	0	10	0	10	1	0	1	0	0	2	0	C0R083_BRAHW	BHWA1_01038	Acyl-ACP thioesterase
C0R085	7	0	3.68	0	0	11	0	11	1	0	1	0	0	2	0	C0R085_BRAHW	BHWA1_01040	Unchar C0R085
C0R086	11	30.96	12.88	0	0	60	0	60	1	1	1	0	0	3	0	C0R086_BRAHW	leuB	3-isopropylmalate dehydrogenase
C0R087	5	10.62	2.76	0	0	20	0	20	1	1	1	0	0	3	0	LEUD_BRAHW	leuD	3-isopropylmalate dehydratase small subunit
C0R088	36	46.88	24.84	0	0	116	0	116	1	1	1	0	0	3	0	C0R088_BRAHW	leuC	3-isopropylmalate dehydratase large subunit
C0R089	65	296.34	37.72	0	0	441	0	441	1	1	1	0	0	3	0	C0R089_BRAHW	leuA	2-isopropylmalate synthase
C0R090	77	26.54	11.04	0	0	119	0	119	1	1	1	0	0	3	0	ILVC_BRAHW	ilvC	Ketol-acid reductoisomerase
C0R091	0	13.27	10.12	0	0	26	0	26	0	1	1	0	0	2	0	C0R091_BRAHW	BHWA1_01046	Acetolactate synthase small subunit
C0R092	8	5.31	11.04	0	0	26	0	26	1	1	1	0	0	3	0	C0R092_BRAHW	BHWA1_01047	Acetolactate synthase
C0R094	3	0	0	0	0	3	0	3	1	0	0	0	0	1	0	C0R094_BRAHW	gltS	Sodium/glutamate symporter
C0R095	58	23.88	26.68	0	0	114	0	114	1	1	1	0	0	3	0	C0R095_BRAHW	ppiA	Peptidyl-prolyl cis-trans isomerase A
C0R096	17	0	13.8	0	0	32	0	32	1	0	1	0	0	2	0	C0R096_BRAHW	ppiB	Peptidyl-prolyl cis-trans isomerase
C0R097	356	130.04	180.32	0	0	699	0	699	1	1	1	0	0	3	0	C0R097_BRAHW	tmpB	Putative outer membrane protein (TmpB)
C0R098	12	5.31	0	0	0	18	0	18	1	1	0	0	0	2	0	C0R098_BRAHW	BHWA1_01053	Putative lipoprotein
C0R099	24	42.46	11.04	0	0	84	0	84	1	1	1	0	0	3	0	C0R099_BRAHW	hslJ	Heat shock protein
C0R0B3	84	1.77	2.76	0	0	89	0	89	1	0	0	0	0	1	0	C0R0B3_BRAHW	cadA	Cadmium-translocating P-type ATPase
C0R0B5	26	0	0	0	0	26	0	26	1	0	0	0	0	1	0	C0R0B5_BRAHW	smpB	SmpB outer membrane protein
C0R0B6	54	9.73	4.6	0	0	70	0	70	1	1	1	0	0	3	0	C0R0B6_BRAHW	BHWA1_01071	Unchar C0R0B6
C0R0B7	0	0.88	3.68	0	0	5	0	5	0	1	1	0	0	2	0	C0R0B7_BRAHW	prmA	Putative ribosomal protein L11 methyltransferase
C0R0B8	24	41.58	32.2	0	0	106	0	106	1	1	1	0	0	3	0	PROA_BRAHW	proA	Gamma-glutamyl phosphate reductase
C0R0C3	3	4.42	0	0	0	8	0	8	1	1	0	0	0	2	0	C0R0C3_BRAHW	soj	Sporulation initiation inhibitor protein Soj
C0R0C4	1	0	0	0	0	1	0	1	1	0	0	0	0	1	0	C0R0C4_BRAHW	spo0J	Stage 0 sporulation protein J
C0R0C7	0	0	0	0	0	0	0	0	0	0	0	0	0	0	0	C0R0C7_BRAHW	BHWA1_01082	Unchar C0R0C7
C0R0C8	0	0	5.52	0	0	6	0	6	0	0	1	0	0	1	0	C0R0C8_BRAHW	BHWA1_01083	Metallo-dependent phosphatase
C0R0C9	77	0	0	0	0	77	0	77	1	0	0	0	0	1	0	C0R0C9_BRAHW	rny	Ribonuclease Y
C0R0D0	275	272.46	116.84	0	0	710	0	710	1	1	1	0	0	3	0	C0R0D0_BRAHW	BHWA1_01085	Rubrerythrin fusion protein
C0R0D2	0	4.42	0	0	0	5	0	5	0	1	0	0	0	1	0	C0R0D2_BRAHW	BHWA1_01087	Unchar C0R0D2
C0R0D4	40	37.15	46	0	0	132	0	132	1	1	1	0	0	3	0	C0R0D4_BRAHW	ychF	Ribosome-binding ATPase YchF
C0R0D7	0	0	0	0	0	0	0	0	0	0	0	0	0	0	0	C0R0D7_BRAHW	BHWA1_01092	Unchar C0R0D7
C0R0D8	2	1.77	1.84	0	0	6	0	6	1	1	1	0	0	3	0	C0R0D8_BRAHW	ribF	Riboflavin biosynthesis protein
C0R0D9	0	5.31	0	0	0	6	0	6	0	1	0	0	0	1	0	C0R0D9_BRAHW	BHWA1_01094	Unchar C0R0D9
C0R0E0	241	137.11	253	0	0	671	0	671	1	1	1	0	0	3	0	PNP_BRAHW	pnp	Polyribonucleotide nucleotidyltransferase
C0R0E1	3	0	3.68	0	0	7	0	7	1	0	1	0	0	2	0	C0R0E1_BRAHW	arp	Ankyrin repeat-containing protein
C0R0E2	1	0	0	0	0	1	0	1	1	0	0	0	0	1	0	C0R0E2_BRAHW	BHWA1_01097	C-GCAxxG-C-C, Putative redox-active protein (C-GCAxxG-C-C)
C0R0E5	386	363.57	191.36	0	0	1005	0	1005	1	1	1	0	0	3	0	C0R0E5_BRAHW	pckG	Phosphoenolpyruvate carboxykinase [GTP]
C0R0E7	0	0	0	0	0	0	0	0	0	0	0	0	0	0	0	C0R0E7_BRAHW	BHWA1_01102	Extracellular solute-binding protein, family 5
C0R0F2	21	22.12	62.56	0	0	114	0	114	1	1	1	0	0	3	0	C0R0F2_BRAHW	recA	Protein RecA
C0R0F4	8	15.04	10.12	0	0	36	0	36	1	1	1	0	0	3	0	C0R0F4_BRAHW	rsfS	Ribosomal silencing factor RsfS
C0R0F8	3	0	2.76	0	0	6	0	6	1	0	1	0	0	2	0	C0R0F8_BRAHW	BHWA1_01116	Unchar C0R0F8
C0R0F9	0	0	0	0	0	0	0	0	0	0	0	0	0	0	0	C0R0F9_BRAHW	msrAB	Bifunctional methionine sulfoxide reductase
C0R0G0	1	2.65	0	0	0	4	0	4	1	1	0	0	0	2	0	C0R0G0_BRAHW	msrAB	Peptide methionine sulfoxide reductase MsrA
C0R0G4	1	46.88	63.48	0	0	123	0	123	0	1	1	0	0	2	0	C0R0G4_BRAHW	lysS	Lysine--tRNA ligase
C0R0G7	14	27.42	2.76	0	0	48	0	48	1	1	1	0	0	3	0	C0R0G7_BRAHW	arp	Ankyrin repeat-containing protein
C0R0G8	0	10.62	3.68	0	0	16	0	16	0	1	1	0	0	2	0	C0R0G8_BRAHW	BHWA1_01126	Unchar C0R0G8
C0R0G9	6	0	0	0	0	6	0	6	1	0	0	0	0	1	0	C0R0G9_BRAHW	arp	Ankyrin repeat-containing protein
C0R0H6	0	0	15.64	0	0	17	0	17	0	0	1	0	0	1	0	C0R0H6_BRAHW	mutS	DNA mismatch repair protein MutS
C0R0H9	99	166.3	69.92	0	0	363	0	363	1	1	1	0	0	3	0	C0R0H9_BRAHW	pgi	Glucose-6-phosphate isomerase
C0R0I1	2	0	0	0	0	2	0	2	1	0	0	0	0	1	0	C0R0I1_BRAHW	BHWA1_01139	Unchar C0R0I1
C0R0I4	3	13.27	2.76	0	0	21	0	21	1	1	1	0	0	3	0	C0R0I4_BRAHW	BHWA1_01142	Glycoside hydrolase family 4
C0R0I6	17	28.31	11.96	0	0	62	0	62	1	1	1	0	0	3	0	C0R0I6_BRAHW	BHWA1_01144	Alpha-amylase 1 (1,4-alpha-D-glucan glucanohydrolase)
C0R0I8	1	4.42	5.52	0	0	12	0	12	1	1	1	0	0	3	0	C0R0I8_BRAHW	dgt	Deoxyguanosinetriphosphate triphosphohydrolase
C0R0J0	11	4.42	24.84	0	0	43	0	43	1	1	1	0	0	3	0	C0R0J0_BRAHW	purF	Amidophosphoribosyltransferase
C0R0J2	2	76.08	59.8	0	0	153	0	153	0	1	1	0	0	2	0	C0R0J2_BRAHW	purC	Phosphoribosylaminoimidazole-succinocarboxamide synthase
C0R0J3	3	0	0	0	0	3	0	3	1	0	0	0	0	1	0	C0R0J3_BRAHW	purE	N5-carboxyaminoimidazole ribonucleotide mutase
C0R0J4	3	0.88	2.76	0	0	7	0	7	1	1	1	0	0	3	0	C0R0J4_BRAHW	BHWA1_01152	Unchar C0R0J4
C0R0J5	24	19.46	11.04	0	0	58	0	58	1	1	1	0	0	3	0	C0R0J5_BRAHW	mcpB	Methyl-accepting chemotaxis protein McpB
C0R0J6	25	12.38	21.16	0	0	62	0	62	1	1	1	0	0	3	0	SYGA_BRAHW	glyQ	Glycine--tRNA ligase alpha subunit
C0R0J8	70	53.08	5.52	0	0	136	0	136	1	1	0	0	0	2	0	C0R0J8_BRAHW	BHWA1_01156	Linocin M18 bacteriocin protein
C0R0K3	0	0	3.68	0	0	4	0	4	0	0	1	0	0	1	0	C0R0K3_BRAHW	pcrA	DNA helicase
C0R0K5	3	11.5	5.52	0	0	22	0	22	1	1	1	0	0	3	0	C0R0K5_BRAHW	ispG	4-hydroxy-3-methylbut-2-en-1-yl diphosphate synthase (flavodoxin)
C0R0L0	0	0.88	0	0	0	1	0	1	0	1	0	0	0	1	0	C0R0L0_BRAHW	BHWA1_01168	Unchar C0R0L0
C0R0L3	0	0	0	0	0	0	0	0	0	0	0	0	0	0	0	C0R0L3_BRAHW	BHWA1_01171	TPR domain-containing protein
C0R0L6	66	23	0	0	0	92	0	92	1	1	0	0	0	2	0	C0R0L6_BRAHW	BHWA1_01174	Endoribonuclease
C0R0L8	3	0	0	0	0	3	0	3	1	0	0	0	0	1	0	C0R0L8_BRAHW	aroD	3-dehydroquinate dehydratase
C0R0M0	21	0	0	0	0	21	0	21	1	0	0	0	0	1	0	C0R0M0_BRAHW	BHWA1_01178	Extracellular solute-binding protein, family 3
C0R0M1	29	18.58	0.92	0	0	51	0	51	1	1	0	0	0	2	0	C0R0M1_BRAHW	BHWA1_01179	Extracellular solute-binding protein, family 3
C0R0M2	2	0	0	0	0	2	0	2	1	0	0	0	0	1	0	C0R0M2_BRAHW	glnQ	GlnQ, ABC-type polar amino acid transport system, ATPase component
C0R0M8	2	0	1.84	0	0	4	0	4	1	0	1	0	0	2	0	C0R0M8_BRAHW	selD	Selenide, water dikinase
C0R0M9	892	901.41	488.52	0	0	2442	0	2442	1	1	1	0	0	3	0	C0R0M9_BRAHW	ppsA2	Pyruvate phosphate dikinase
C0R0N2	126	52.19	42.32	0	0	231	0	231	1	1	1	0	0	3	0	C0R0N2_BRAHW	telA	Toxic anion resistance protein (TelA)
C0R0N3	18	3.54	0.92	0	0	23	0	23	1	1	0	0	0	2	0	C0R0N3_BRAHW	BHWA1_01191	Unchar C0R0N3
C0R0N9	22	0	0	0	0	22	0	22	1	0	0	0	0	1	0	C0R0N9_BRAHW	BHWA1_01197	Unchar C0R0N9
C0R0P0	4	0	0	0	0	4	0	4	1	0	0	0	0	1	0	C0R0P0_BRAHW	BHWA1_01198	Unchar C0R0P0
C0R0P1	1	0	0	0	0	1	0	1	1	0	0	0	0	1	0	C0R0P1_BRAHW	BHWA1_01199	Unchar C0R0P1
C0R0P2	1	0	0	0	0	1	0	1	1	0	0	0	0	1	0	C0R0P2_BRAHW	BHWA1_01200	Unchar C0R0P2
C0R0P3	109	0	47.84	0	0	161	0	161	1	0	1	0	0	2	0	RL27_BRAHW	rpmA	50S ribosomal protein L27
C0R0P5	5	0	6.44	0	0	12	0	12	1	0	1	0	0	2	0	C0R0P5_BRAHW	rplU	50S ribosomal protein L21
C0R0P9	0	0	0.92	0	0	1	0	1	0	0	1	0	0	1	0	C0R0P9_BRAHW	miaB	MiaB, 2-methylthioadenine synthetase
C0R0Q0	0	19.46	0	0	0	22	0	22	0	1	0	0	0	1	0	COAD_BRAHW	coaD	Phosphopantetheine adenylyltransferase
C0R0Q3	3	3.54	0.92	0	0	8	0	8	1	1	1	0	0	3	0	C0R0Q3_BRAHW	atpC	ATP synthase epsilon chain
C0R0Q4	7	7.96	8.28	0	0	25	0	25	1	1	1	0	0	3	0	C0R0Q4_BRAHW	BHWA1_01212	Unchar C0R0Q4
C0R0Q8	0	24.77	4.6	0	0	33	0	33	0	1	1	0	0	2	0	C0R0Q8_BRAHW	BHWA1_01216	Unchar C0R0Q8
C0R0Q9	2	0	0	0	0	2	0	2	1	0	0	0	0	1	0	C0R0Q9_BRAHW	aarF	AarF, Predicted unusual protein kinase
C0R0R1	19	44.23	2.76	0	0	72	0	72	1	1	0	0	0	2	0	C0R0R1_BRAHW	BHWA1_01220	Unchar C0R0R1
C0R0R3	19	0	22.08	0	0	43	0	43	1	0	1	0	0	2	0	RL28_BRAHW	rpmB	50S ribosomal protein L28
C0R0R4	3	31.85	10.12	0	0	50	0	50	1	1	1	0	0	3	0	C0R0R4_BRAHW	BHWA1_01223	N-acetylneuraminate lyase
C0R0R5	76	104.38	109.48	0	0	313	0	313	1	1	1	0	0	3	0	C0R0R5_BRAHW	BHWA1_01224	Glutamate synthase (DPH)
C0R0R6	129	87.58	41.4	0	0	273	0	273	1	1	1	0	0	3	0	C0R0R6_BRAHW	BHWA1_01225	Unchar C0R0R6
C0R0R7	265	172.5	107.64	0	0	577	0	577	1	1	1	0	0	3	0	C0R0R7_BRAHW	BHWA1_01226	Putative treponemal membrane protein
C0R0R9	7	13.27	57.96	0	0	85	0	85	1	1	1	0	0	3	0	C0R0R9_BRAHW	hlyB	Hemolysin B ClpA, ATPases with chaperone activity, ATP-binding subunit
C0R0S2	17	0	47.84	0	0	69	0	69	1	0	1	0	0	2	0	C0R0S2_BRAHW	clpX	Membrane-associated ATP-dependent Clp protease ATP-binding subunit
C0R0S3	6	0	6.44	0	0	13	0	13	1	0	1	0	0	2	0	C0R0S3_BRAHW	miaB	Ribosomal protein S12 methylthiotransferase RimO
C0R0S4	22	29.19	21.16	0	0	78	0	78	1	1	1	0	0	3	0	C0R0S4_BRAHW	BHWA1_01233	Unchar C0R0S4
C0R0S5	19	2.65	10.12	0	0	33	0	33	1	1	1	0	0	3	0	C0R0S5_BRAHW	BHWA1_01234	Unchar C0R0S5
C0R0T1	0	0	2.76	0	0	3	0	3	0	0	1	0	0	1	0	C0R0T1_BRAHW	nth	Endonuclease III
C0R0T3	65	69.88	11.04	0	0	156	0	156	1	1	1	0	0	3	0	C0R0T3_BRAHW	tpiA	Triosephosphate isomerase
C0R0T4	0	26.54	0.92	0	0	31	0	31	0	1	0	0	0	1	0	C0R0T4_BRAHW	BHWA1_01243	Isochorismatase hydrolase
C0R0T6	8	0	0	0	0	8	0	8	1	0	0	0	0	1	0	C0R0T6_BRAHW	BHWA1_01245	Unchar C0R0T6
C0R0U1	0	0	0	0	0	0	0	0	0	0	0	0	0	0	0	C0R0U1_BRAHW	BHWA1_01250	Unchar C0R0U1
C0R0U3	2	13.27	3.68	0	0	21	0	21	1	1	1	0	0	3	0	C0R0U3_BRAHW	ftsA	Cell division protein ftsA
C0R0U8	0	0	6.44	0	0	7	0	7	0	0	1	0	0	1	0	C0R0U8_BRAHW	BHWA1_01257	Unchar C0R0U8
C0R0U9	46	46.88	63.48	0	0	168	0	168	1	1	1	0	0	3	0	C0R0U9_BRAHW	dnaN	DNA polymerase III subunit beta
C0R0V3	1	0.88	2.76	0	0	5	0	5	1	1	1	0	0	3	0	C0R0V3_BRAHW	BHWA1_01262	Unchar C0R0V3
C0R0V4	0	11.5	0	0	0	13	0	13	0	1	0	0	0	1	0	C0R0V4_BRAHW	rpoD	RNA polymerase sigma factor
C0R0V5	3	7.96	10.12	0	0	23	0	23	1	1	1	0	0	3	0	C0R0V5_BRAHW	lpxC	UDP-3-O-[3-hydroxymyristoyl] N-acetylglucosamine deacetylase
C0R0V6	65	136.23	74.52	0	0	300	0	300	1	1	1	0	0	3	0	C0R0V6_BRAHW	glyS	Glycine--tRNA ligase beta subunit
C0R0V7	2	7.96	0	0	0	11	0	11	1	1	0	0	0	2	0	C0R0V7_BRAHW	BHWA1_01266	Unchar C0R0V7
C0R0V9	16	19.46	29.44	0	0	70	0	70	1	1	1	0	0	3	0	C0R0V9_BRAHW	thiD	Phosphomethylpyrimidine kinase
C0R0W0	10	0	16.56	0	0	28	0	28	1	0	1	0	0	2	0	C0R0W0_BRAHW	BHWA1_01269	Putative two component transcriptional regulator, winged helix family
C0R0W1	4	10.62	25.76	0	0	44	0	44	1	1	1	0	0	3	0	C0R0W1_BRAHW	BHWA1_01270	Alpha amylase, catalytic domain protein
C0R0W2	0	7.08	48.76	0	0	61	0	61	0	1	1	0	0	2	0	C0R0W2_BRAHW	BHWA1_01271	Histidine kinase
C0R0W3	6	0	5.52	0	0	12	0	12	1	0	1	0	0	2	0	C0R0W3_BRAHW	BHWA1_01272	Unchar C0R0W3
C0R0X2	39	24.77	0	0	0	67	0	67	1	1	0	0	0	2	0	C0R0X2_BRAHW	mcpB	Methyl-accepting chemotaxis protein McpB
C0R0X4	62	46	0.92	0	0	115	0	115	1	1	0	0	0	2	0	C0R0X4_BRAHW	mcpA	Methyl-accepting chemotaxis protein McpA
C0R0X5	41	22.12	0	0	0	66	0	66	1	1	0	0	0	2	0	C0R0X5_BRAHW	mcpA	Methyl-accepting chemotaxis protein McpA
C0R0X6	5	1.77	0	0	0	7	0	7	1	1	0	0	0	2	0	TGT_BRAHW	tgt	Queuine tRNA-ribosyltransferase
C0R0X7	2	0	0	0	0	2	0	2	1	0	0	0	0	1	0	C0R0X7_BRAHW	BHWA1_01286	TPR domain-containing protein
C0R0X8	45	21.23	24.84	0	0	96	0	96	1	1	1	0	0	3	0	C0R0X8_BRAHW	BHWA1_01287	Unchar C0R0X8
C0R0Y1	4	3.54	2.76	0	0	11	0	11	1	1	1	0	0	3	0	C0R0Y1_BRAHW	BHWA1_01290	Unchar C0R0Y1
C0R0Y2	12	4.42	0	0	0	17	0	17	1	1	0	0	0	2	0	C0R0Y2_BRAHW	BHWA1_01291	TPR domain-containing protein
C0R0Y3	13	19.46	41.4	0	0	80	0	80	1	1	1	0	0	3	0	C0R0Y3_BRAHW	BHWA1_01292	SQS PSY, Squalene/phytoene synthase-like protein
C0R0Y4	2	0	0	0	0	2	0	2	1	0	0	0	0	1	0	ISPF_BRAHW	ispF	2-C-methyl-D-erythritol 2,4-cyclodiphosphate synthase
C0R0Y5	1	3.54	0	0	0	5	0	5	1	1	0	0	0	2	0	C0R0Y5_BRAHW	gltP	GltP, Na+/H+-dicarboxylate symporter
C0R0Y8	6	29.19	10.12	0	0	50	0	50	1	1	1	0	0	3	0	C0R0Y8_BRAHW	purD	Phosphoribosylamine--glycine ligase
C0R0Y9	0	0	0	0	0	0	0	0	0	0	0	0	0	0	0	C0R0Y9_BRAHW	BHWA1_01298	Unchar C0R0Y9
C0R0Z0	3	6.19	10.12	0	0	21	0	21	1	1	1	0	0	3	0	C0R0Z0_BRAHW	ispA	Geranylgeranyl pyrophosphate synthase
C0R0Z2	30	3.54	0.92	0	0	35	0	35	1	1	0	0	0	2	0	C0R0Z2_BRAHW	BHWA1_01301	Unchar C0R0Z2
C0R0Z3	47	0	17.48	0	0	66	0	66	1	0	1	0	0	2	0	C0R0Z3_BRAHW	mcpB	Methyl-accepting chemotaxis-like domains (Chemotaxis sensory transducer)
C0R0Z4	27	0	36.8	0	0	67	0	67	1	0	1	0	0	2	0	C0R0Z4_BRAHW	rpmE	50S ribosomal protein L31
C0R109	0	0	8.28	0	0	9	0	9	0	0	1	0	0	1	0	C0R109_BRAHW	BHWA1_01318	Restriction enzyme methylase subunit
C0R112	107	0.88	10.12	0	0	119	0	119	1	0	1	0	0	2	0	SYI_BRAHW	ileS	Isoleucine--tRNA ligase
C0R115	0	1.77	0	0	0	2	0	2	0	1	0	0	0	1	0	C0R115_BRAHW	BHWA1_01324	Unchar C0R115
C0R121	73	87.58	93.84	0	0	274	0	274	1	1	1	0	0	3	0	C0R121_BRAHW	BHWA1_01331	Unchar C0R121
C0R122	0	23	0	0	0	26	0	26	0	1	0	0	0	1	0	C0R122_BRAHW	cheX	Chemotaxis protein CheX
C0R123	107	210.53	73.6	0	0	425	0	425	1	1	1	0	0	3	0	C0R123_BRAHW	cheY	Chemotaxis protein CheY
C0R124	0	0	0.92	0	0	1	0	1	0	0	1	0	0	1	0	C0R124_BRAHW	cheR	Chemotaxis protein methyltransferase CheR
C0R125	7	7.08	3.68	0	0	19	0	19	1	1	1	0	0	3	0	C0R125_BRAHW	BHWA1_01335	Unchar C0R125
C0R127	70	48.65	191.36	0	0	333	0	333	1	1	1	0	0	3	0	C0R127_BRAHW	mreB	Rod shape-determining protein mreB
C0R135	171	154.81	135.24	0	0	493	0	493	1	1	1	0	0	3	0	C0R135_BRAHW	ftsH	ATP-dependent zinc metalloprotease FtsH
C0R140	0	14.15	10.12	0	0	27	0	27	0	1	1	0	0	2	0	C0R140_BRAHW	mcpA	Putative methyl-accepting chemotaxis protein A
C0R142	133	108.81	56.12	0	0	317	0	317	1	1	1	0	0	3	0	C0R142_BRAHW	hppA	Membrane-bound proton-translocating pyrophosphatase
C0R143	0	8.85	0	0	0	10	0	10	0	1	0	0	0	1	0	C0R143_BRAHW	BHWA1_01353	Fructose-2,6-bisphosphatase
C0R144	1	0	0	0	0	1	0	1	1	0	0	0	0	1	0	C0R144_BRAHW	cbiB	Cobalamin biosynthesis protein B
C0R145	0	0	0	0	0	0	0	0	0	0	0	0	0	0	0	C0R145_BRAHW	BHWA1_01355	MATE efflux family protein
C0R147	8	3.54	19.32	0	0	33	0	33	1	1	1	0	0	3	0	C0R147_BRAHW	BHWA1_01357	Unchar C0R147
C0R149	1	0	0	0	0	1	0	1	1	0	0	0	0	1	0	C0R149_BRAHW	BHWA1_01359	Unchar C0R149
C0R150	6	0	6.44	0	0	13	0	13	1	0	1	0	0	2	0	C0R150_BRAHW	BHWA1_01360	Beta-lactamase domain protein
C0R154	9	0	1.84	0	0	11	0	11	1	0	1	0	0	2	0	C0R154_BRAHW	pldB	Lysophospholipase
C0R155	49	2.65	31.28	0	0	86	0	86	1	0	1	0	0	2	0	C0R155_BRAHW	BHWA1_01365	Band 7 protein
C0R159	1	0	0	0	0	1	0	1	1	0	0	0	0	1	0	C0R159_BRAHW	BHWA1_01369	Putative PTS IIA-like nitrogen-regulatory protein PtsN
C0R160	2	0	0	0	0	2	0	2	1	0	0	0	0	1	0	C0R160_BRAHW	BHWA1_01370	Putative PTS IIA-like nitrogen-regulatory protein PtsN
C0R161	0	1.77	0.92	0	0	3	0	3	0	1	1	0	0	2	0	C0R161_BRAHW	BHWA1_01371	Unchar C0R161
C0R162	15	0.88	4.6	0	0	21	0	21	1	0	1	0	0	2	0	C0R162_BRAHW	BHWA1_01372	Outer membrane protein
C0R163	9	14.15	16.56	0	0	43	0	43	1	1	1	0	0	3	0	C0R163_BRAHW	BHWA1_01373	Outer membrane chaperone Skp (OmpH)
C0R164	12	32.73	14.72	0	0	65	0	65	1	1	1	0	0	3	0	C0R164_BRAHW	lpxD	UDP-3-O-acylglucosamine N-acyltransferase
C0R168	19	48.65	5.52	0	0	80	0	80	1	1	1	0	0	3	0	C0R168_BRAHW	yajC	Putative preprotein translocase subunit
C0R169	42	30.08	10.12	0	0	87	0	87	1	1	1	0	0	3	0	C0R169_BRAHW	secD	Protein translocase subunit SecD
C0R170	11	7.96	0	0	0	20	0	20	1	1	0	0	0	2	0	C0R170_BRAHW	secF	Protein-export membrane protein SecF
C0R173	8	35.38	6.44	0	0	55	0	55	1	1	1	0	0	3	0	C0R173_BRAHW	patA	Aminotransferase A
C0R174	38	44.23	22.08	0	0	112	0	112	1	1	1	0	0	3	0	C0R174_BRAHW	ykuQ	2,3,4,5-tetrahydropyridine-2,6-dicarboxylate N-acetyltransferase
C0R175	66	30.96	16.56	0	0	119	0	119	1	1	1	0	0	3	0	DAPB_BRAHW	dapB	4-hydroxy-tetrahydrodipicolinate reductase
C0R179	64	99.96	63.48	0	0	246	0	246	1	1	1	0	0	3	0	C0R179_BRAHW	fliN	Flagellar motor switch protein FliN
C0R180	14	18.58	29.44	0	0	67	0	67	1	1	1	0	0	3	0	C0R180_BRAHW	fliM	Flagellar motor switch protein FliM
C0R181	39	26.54	11.04	0	0	81	0	81	1	1	1	0	0	3	0	C0R181_BRAHW	fliL	Putative flagellar basal body-associated protein
C0R182	88	157.46	59.8	0	0	331	0	331	1	1	1	0	0	3	0	C0R182_BRAHW	pyrR	Bifunctional protein PyrR
C0R183	66	74.31	33.12	0	0	186	0	186	1	1	1	0	0	3	0	C0R183_BRAHW	BHWA1_01395	Unchar C0R183
C0R185	6	0	3.68	0	0	10	0	10	1	0	1	0	0	2	0	C0R185_BRAHW	cheC	Chemotaxis protein CheC
C0R187	16	22.12	16.56	0	0	59	0	59	1	1	1	0	0	3	0	C0R187_BRAHW	BHWA1_01399	Metal dependant phosphohydrolase
C0R188	3	5.31	1.84	0	0	11	0	11	1	1	1	0	0	3	0	C0R188_BRAHW	BHWA1_01400	Unchar C0R188
C0R191	3	0	0	0	0	3	0	3	1	0	0	0	0	1	0	C0R191_BRAHW	BHWA1_01405	HAD superfamily hydrolase
C0R192	0	0	0	0	0	0	0	0	0	0	0	0	0	0	0	C0R192_BRAHW	BHWA1_01406	Unchar C0R192
C0R193	2	7.96	3.68	0	0	15	0	15	1	1	1	0	0	3	0	C0R193_BRAHW	BHWA1_01407	Unchar C0R193
C0R196	1	0	0	0	0	1	0	1	1	0	0	0	0	1	0	C0R196_BRAHW	aroC	Chorismate synthase
C0R197	12	13.27	21.16	0	0	50	0	50	1	1	1	0	0	3	0	C0R197_BRAHW	BHWA1_01411	PolyA polymerase
C0R199	53	80.5	46	0	0	194	0	194	1	1	1	0	0	3	0	C0R199_BRAHW	BHWA1_01413	Phosphocarrier protein
C0R1A0	96	434.34	69	0	0	662	0	662	1	1	1	0	0	3	0	C0R1A0_BRAHW	ptsI	Phosphoenolpyruvate-protein phosphotransferase
C0R1A2	30	39.81	19.32	0	0	96	0	96	1	1	1	0	0	3	0	C0R1A2_BRAHW	motB	Putative flagellar motor protein
C0R1A3	41	29.19	13.8	0	0	89	0	89	1	1	1	0	0	3	0	C0R1A3_BRAHW	motA	Flagellar Motor Protein
C0R1A5	1	18.58	0	0	0	22	0	22	0	1	0	0	0	1	0	C0R1A5_BRAHW	flgE	Flagellar hook protein FlgE
C0R1B0	0	0	1.84	0	0	2	0	2	0	0	1	0	0	1	0	C0R1B0_BRAHW	BHWA1_01424	N-acetylmuramoyl-L-alanine amidase
C0R1B1	0	0	0	0	0	0	0	0	0	0	0	0	0	0	0	C0R1B1_BRAHW	arp	Ankyrin repeat-containing protein
C0R1B2	283	2.65	0	0	0	286	0	286	1	0	0	0	0	1	0	C0R1B2_BRAHW	BHWA1_01426	Extracellular solute-binding protein, family 5
C0R1B5	0	0.88	0	0	0	1	0	1	0	1	0	0	0	1	0	C0R1B5_BRAHW	BHWA1_01429	Putative metal-dependant phosphohydrolase
C0R1B7	0	0	0	0	0	0	0	0	0	0	0	0	0	0	0	C0R1B7_BRAHW	dfp	Phosphopantothenoylcysteine decarboxylase/phosphopantothenate--cysteine ligase
C0R1B8	3	7.96	0	0	0	12	0	12	1	1	0	0	0	2	0	C0R1B8_BRAHW	BHWA1_01432	ABC transporter related
C0R1C0	4	0	0	0	0	4	0	4	1	0	0	0	0	1	0	C0R1C0_BRAHW	spsE	SpsE, Sialic acid synthase
C0R1C9	1	0.88	0	0	0	2	0	2	1	1	0	0	0	2	0	C0R1C9_BRAHW	purM	Phosphoribosylformylglycinamidine cyclo-ligase
C0R1D0	141	99.96	93.84	0	0	356	0	356	1	1	1	0	0	3	0	C0R1D0_BRAHW	infB	Translation initiation factor IF-2
C0R1D1	85	72.54	46	0	0	217	0	217	1	1	1	0	0	3	0	C0R1D1_BRAHW	BHWA1_01447	Unchar C0R1D1
C0R1D2	15	25.65	27.6	0	0	74	0	74	1	1	1	0	0	3	0	C0R1D2_BRAHW	BHWA1_01448	Unchar C0R1D2
C0R1D5	0	13.27	0	0	0	15	0	15	0	1	0	0	0	1	0	C0R1D5_BRAHW	fumA	Fumarate hydratase
C0R1D6	1276	1765.66	947.6	0	0	4302	0	4302	1	1	1	0	0	3	0	C0R1D6_BRAHW	flaB3	Flagellin
C0R1D8	28	19.46	2.76	0	0	53	0	53	1	1	1	0	0	3	0	C0R1D8_BRAHW	BHWA1_01454	Zn dependant metalloprotease
C0R1E4	0	0	0	0	0	0	0	0	0	0	0	0	0	0	0	C0R1E4_BRAHW	BHWA1_01460	ABC transporter ATP-binding protein
C0R1E6	2	5.31	0	0	0	8	0	8	1	1	0	0	0	2	0	C0R1E6_BRAHW	BHWA1_01462	Transporter
C0R1F0	1	0	0.92	0	0	2	0	2	1	0	1	0	0	2	0	C0R1F0_BRAHW	hisH	Imidazole glycerol phosphate synthase subunit HisH
C0R1F5	15	27.42	7.36	0	0	54	0	54	1	1	1	0	0	3	0	C0R1F5_BRAHW	pepA	Probable cytosol aminopeptidase
C0R1F6	10	0	0	0	0	10	0	10	1	0	0	0	0	1	0	C0R1F6_BRAHW	BHWA1_01472	Unchar C0R1F6
C0R1F7	0	0	5.52	0	0	6	0	6	0	0	1	0	0	1	0	C0R1F7_BRAHW	BHWA1_01473	Unchar C0R1F7
C0R1F8	47	107.92	65.32	0	0	240	0	240	1	1	1	0	0	3	0	C0R1F8_BRAHW	BHWA1_01474	Short chain alcohol dehydrogenase
C0R1F9	41	62.81	35.88	0	0	151	0	151	1	1	1	0	0	3	0	C0R1F9_BRAHW	BHWA1_01475	Unchar C0R1F9
C0R1G0	2	0	0	0	0	2	0	2	1	0	0	0	0	1	0	C0R1G0_BRAHW	BHWA1_01476	Putative lipid A biosynthesis acyltransferase
C0R1G1	182	182.23	152.72	0	0	554	0	554	1	1	1	0	0	3	0	C0R1G1_BRAHW	BHWA1_01477	Serine endoprotease
C0R1G2	99	74.31	133.4	0	0	328	0	328	1	1	1	0	0	3	0	C0R1G2_BRAHW	alaS	Alanine--tRNA ligase
C0R1G3	2	0	4.6	0	0	7	0	7	1	0	1	0	0	2	0	C0R1G3_BRAHW	BHWA1_01479	Unchar C0R1G3
C0R1G4	4	0	0	0	0	4	0	4	1	0	0	0	0	1	0	C0R1G4_BRAHW	BHWA1_01480	Unchar C0R1G4
C0R1G5	2	7.96	2.76	0	0	14	0	14	1	1	1	0	0	3	0	C0R1G5_BRAHW	BHWA1_01481	Unchar C0R1G5
C0R1G6	0	1.77	0	0	0	2	0	2	0	1	0	0	0	1	0	C0R1G6_BRAHW	BHWA1_01482	C GCAxxG C C, putative redox-active protein
C0R1G7	0	0.88	1.84	0	0	3	0	3	0	1	1	0	0	2	0	C0R1G7_BRAHW	fabH	3-oxoacyl-[acyl-carrier-protein] synthase 3
C0R1G8	0	0	0	0	0	0	0	0	0	0	0	0	0	0	0	C0R1G8_BRAHW	BHWA1_01484	Unchar C0R1G8
C0R1G9	0	0	0	0	0	0	0	0	0	0	0	0	0	0	0	C0R1G9_BRAHW	BHWA1_01485	Unchar C0R1G9
C0R1H0	2	4.42	2.76	0	0	10	0	10	1	1	1	0	0	3	0	C0R1H0_BRAHW	BHWA1_01486	Unchar C0R1H0
C0R1H1	0	0.88	0	0	0	1	0	1	0	1	0	0	0	1	0	C0R1H1_BRAHW	BHWA1_01487	Hypothetical ferrotoxin domain protein
C0R1H2	10	1.77	6.44	0	0	19	0	19	1	1	1	0	0	3	0	C0R1H2_BRAHW	BHWA1_01488	Unchar C0R1H2
C0R1H3	0	2.65	0	0	0	3	0	3	0	1	0	0	0	1	0	C0R1H3_BRAHW	BHWA1_01489	SCP-like extracellular protein
C0R1H4	5	15.92	14.72	0	0	39	0	39	1	1	1	0	0	3	0	C0R1H4_BRAHW	argH	Argininosuccinate lyase
C0R1H5	88	115.88	83.72	0	0	310	0	310	1	1	1	0	0	3	0	ASSY_BRAHW	argG	Argininosuccinate synthase
C0R1H6	22	38.04	34.04	0	0	102	0	102	1	1	1	0	0	3	0	C0R1H6_BRAHW	arcB	Ornithine carbamoyltransferase, catabolic
C0R1H7	0	0	1.84	0	0	2	0	2	0	0	1	0	0	1	0	C0R1H7_BRAHW	BHWA1_01493	Unchar C0R1H7
C0R1H8	0	14.15	4.6	0	0	21	0	21	0	1	1	0	0	2	0	C0R1H8_BRAHW	BHWA1_01494	Unchar C0R1H8
C0R1I2	0	3.54	1.84	0	0	6	0	6	0	1	1	0	0	2	0	C0R1I2_BRAHW	BHWA1_01500	Unchar C0R1I2
C0R1I3	180	182.23	147.2	0	0	546	0	546	1	1	1	0	0	3	0	C0R1I3_BRAHW	flaB	Flagellin
C0R1J1	19	15.92	7.36	0	0	45	0	45	1	1	1	0	0	3	0	C0R1J1_BRAHW	BHWA1_01509	Unchar C0R1J1
C0R1J2	1	3.54	0	0	0	5	0	5	1	1	0	0	0	2	0	C0R1J2_BRAHW	metX	Homoserine O-acetyltransferase
C0R1J3	2	396.3	52.44	0	0	507	0	507	0	1	1	0	0	2	0	C0R1J3_BRAHW	BHWA1_01511	O-acetylhomoserine/O-acetylserine sulfhydrylase
C0R1J9	44	53.96	63.48	0	0	174	0	174	1	1	1	0	0	3	0	SYC_BRAHW	cysS	Cysteine--tRNA ligase
C0R1K1	8	30.08	11.96	0	0	55	0	55	1	1	1	0	0	3	0	C0R1K1_BRAHW	eutG	Alcohol dehydrogenase
C0R1K3	2	3.54	0	0	0	6	0	6	1	1	0	0	0	2	0	C0R1K3_BRAHW	BHWA1_01521	Unchar C0R1K3
C0R1K4	13	10.62	0	0	0	25	0	25	1	1	0	0	0	2	0	C0R1K4_BRAHW	BHWA1_01522	Extracellular solute-binding protein, family 5
C0R1K5	27	7.96	0	0	0	36	0	36	1	1	0	0	0	2	0	C0R1K5_BRAHW	BHWA1_01523	Extracellular solute-binding protein, family 5
C0R1K6	19	1.77	0	0	0	21	0	21	1	1	0	0	0	2	0	C0R1K6_BRAHW	BHWA1_01524	Extracellular solute-binding protein, family 5
C0R1K9	94	0	3.68	0	0	98	0	98	1	0	0	0	0	1	0	C0R1K9_BRAHW	BHWA1_01527	Unchar C0R1K9
C0R1L5	88	94.65	51.52	0	0	251	0	251	1	1	1	0	0	3	0	Y1533_BRAHW	BHWA1_01533	Probable transcriptional regulatory protein BHWA1_01533
C0R1L7	0	1.77	0	0	0	2	0	2	0	1	0	0	0	1	0	C0R1L7_BRAHW	BHWA1_01535	Unchar C0R1L7
C0R1L8	0	2.65	1.84	0	0	5	0	5	0	1	1	0	0	2	0	C0R1L8_BRAHW	fruK	1-phosphofructokinase
C0R1L9	22	61.92	15.64	0	0	109	0	109	1	1	1	0	0	3	0	C0R1L9_BRAHW	galE	UDP-glucose 4-epimerase
C0R1M0	115	88.46	144.44	0	0	372	0	372	1	1	1	0	0	3	0	C0R1M0_BRAHW	jag	Jag protein
C0R1M1	35	15.04	4.6	0	0	57	0	57	1	1	1	0	0	3	0	C0R1M1_BRAHW	yidC	Membrane protein insertase YidC
C0R1M4	2	0	0	0	0	2	0	2	1	0	0	0	0	1	0	C0R1M4_BRAHW	BHWA1_01542	Response regulator
C0R1M7	38	0	3.68	0	0	42	0	42	1	0	1	0	0	2	0	C0R1M7_BRAHW	BHWA1_01545	Aminotransferase
C0R1M8	10	0.88	0	0	0	11	0	11	1	1	0	0	0	2	0	C0R1M8_BRAHW	deoC	Deoxyribose-phosphate aldolase
C0R1M9	25	14.15	13.8	0	0	56	0	56	1	1	1	0	0	3	0	C0R1M9_BRAHW	udp	Uridine phosphorylase
C0R1N0	34	32.73	22.08	0	0	95	0	95	1	1	1	0	0	3	0	C0R1N0_BRAHW	BHWA1_01548	Uridine phosphorylase
C0R1N1	31	33.61	2.76	0	0	72	0	72	1	1	0	0	0	2	0	C0R1N1_BRAHW	BHWA1_01549	Basic membrane lipoprotein
C0R1N3	28	27.42	16.56	0	0	77	0	77	1	1	1	0	0	3	0	C0R1N3_BRAHW	BHWA1_01551	Basic membrane lipoprotein
C0R1N4	137	161.88	20.24	0	0	342	0	342	1	1	1	0	0	3	0	C0R1N4_BRAHW	BHWA1_01552	Basic membrane lipoprotein
C0R1N5	2	6.19	1.84	0	0	11	0	11	1	1	1	0	0	3	0	C0R1N5_BRAHW	BHWA1_01553	ABC transporter related
C0R1P1	5	7.08	2.76	0	0	16	0	16	1	1	1	0	0	3	0	C0R1P1_BRAHW	BHWA1_01559	Thioesterase
C0R1P2	128	85.81	18.4	0	0	245	0	245	1	1	1	0	0	3	0	C0R1P2_BRAHW	BHWA1_01560	Unchar C0R1P2
C0R1P3	5	0.88	0	0	0	6	0	6	1	1	0	0	0	2	0	C0R1P3_BRAHW	BHWA1_01561	Unchar C0R1P3
C0R1P4	60	0	4.6	0	0	65	0	65	1	0	1	0	0	2	0	C0R1P4_BRAHW	BHWA1_01562	Unchar C0R1P4
C0R1P6	1	0	0	0	0	1	0	1	1	0	0	0	0	1	0	C0R1P6_BRAHW	BHWA1_01564	Putative peptidase
C0R1P7	1	4.42	0	0	0	6	0	6	1	1	0	0	0	2	0	C0R1P7_BRAHW	BHWA1_01565	Amino acid ABC transporter, ATP-binding protein
C0R1P8	2	0.88	0	0	0	3	0	3	1	1	0	0	0	2	0	C0R1P8_BRAHW	BHWA1_01566	Amino acid transport system permease protein
C0R1Q2	127	96.42	99.36	0	0	344	0	344	1	1	1	0	0	3	0	RL19_BRAHW	rplS	50S ribosomal protein L19
C0R1Q3	15	27.42	20.24	0	0	68	0	68	1	1	1	0	0	3	0	C0R1Q3_BRAHW	BHWA1_01571	Ferredoxin--DP(+) reductase subunit alpha ue
C0R1Q5	5	7.96	0	0	0	14	0	14	1	1	0	0	0	2	0	C0R1Q5_BRAHW	lea	Unchar C0R1Q5
C0R1R0	1	0	0	0	0	1	0	1	1	0	0	0	0	1	0	C0R1R0_BRAHW	matE	MATE efflux family protein
C0R1R1	10	0	0	0	0	10	0	10	1	0	0	0	0	1	0	C0R1R1_BRAHW	BHWA1_01579	Putative penicillin binding protein
C0R1R5	24	53.96	9.2	0	0	95	0	95	1	1	1	0	0	3	0	C0R1R5_BRAHW	mcpA	Methyl-accepting chemotaxis protein McpA
C0R1R7	11	3.54	13.8	0	0	30	0	30	1	1	1	0	0	3	0	C0R1R7_BRAHW	BHWA1_01585	Unchar C0R1R7
C0R1R8	30	105.27	27.6	0	0	179	0	179	1	1	1	0	0	3	0	C0R1R8_BRAHW	fab	3-oxoacyl-[acyl-carrier-protein] synthase 3
C0R1R9	2	7.96	0	0	0	11	0	11	1	1	0	0	0	2	0	C0R1R9_BRAHW	BHWA1_01587	GltP, Na+/H+-dicarboxylate symporters putative
C0R1S1	187	127.38	95.68	0	0	435	0	435	1	1	1	0	0	3	0	C0R1S1_BRAHW	metG	Methionine--tRNA ligase
C0R1S2	0	25.65	0	0	0	29	0	29	0	1	0	0	0	1	0	C0R1S2_BRAHW	mcpB	Putative methyl-accepting chemotaxis protein B
C0R1S3	2	5.31	10.12	0	0	19	0	19	1	1	1	0	0	3	0	C0R1S3_BRAHW	elaC	ElaC, Metal-dependent hydrolases of the beta-lactamase superfamily
C0R1S4	6	19.46	7.36	0	0	36	0	36	1	1	1	0	0	3	0	C0R1S4_BRAHW	BHWA1_01592	Exodeoxyribonuclease
C0R1S5	9	8.85	1.84	0	0	21	0	21	1	1	1	0	0	3	0	C0R1S5_BRAHW	spoIIAA	SpoIIAA, Anti-anti-sigma regulatory factor
C0R1S8	28	11.5	14.72	0	0	57	0	57	1	1	1	0	0	3	0	C0R1S8_BRAHW	BHWA1_01596	Unchar C0R1S8
C0R1T1	5	0	0.92	0	0	6	0	6	1	0	1	0	0	2	0	C0R1T1_BRAHW	BHWA1_01599	ATPase, associated with various cellular activities, AAA 5
C0R1T2	3	0	0	0	0	3	0	3	1	0	0	0	0	1	0	C0R1T2_BRAHW	vspE	Variable surface protein-VspE
C0R1T3	0	26.54	10.12	0	0	41	0	41	0	1	1	0	0	2	0	C0R1T3_BRAHW	vspF	Variable surface protein-VspF
C0R1T4	0	0	0.92	0	0	1	0	1	0	0	1	0	0	1	0	C0R1T4_BRAHW	recJ	Single-stranded-D-specific exonuclease RecJ
C0R1T5	2	10.62	0	0	0	14	0	14	1	1	0	0	0	2	0	C0R1T5_BRAHW	BHWA1_01603	TPR domain-containing protein
C0R1U0	17	36.27	37.72	0	0	99	0	99	1	1	1	0	0	3	0	C0R1U0_BRAHW	BHWA1_01608	Unchar C0R1U0
C0R1U1	0	0	1.84	0	0	2	0	2	0	0	1	0	0	1	0	C0R1U1_BRAHW	BHWA1_01609	Aldo/keto reductase
C0R1U2	25	0	0	0	0	25	0	25	1	0	0	0	0	1	0	C0R1U2_BRAHW	creD	Inner membrane protein
C0R1U5	1	7.96	1.84	0	0	12	0	12	1	1	1	0	0	3	0	C0R1U5_BRAHW	mdh	Malate dehydrogenase
C0R1U9	110	97.31	21.16	0	0	243	0	243	1	1	1	0	0	3	0	SYS_BRAHW	serS	Serine--tRNA ligase
C0R1V0	30	33.61	2.76	0	0	71	0	71	1	1	0	0	0	2	0	C0R1V0_BRAHW	adh	Alcohol dehydrogenase
C0R1V1	13	0	16.56	0	0	31	0	31	1	0	1	0	0	2	0	C0R1V1_BRAHW	BHWA1_01619	Unchar C0R1V1
C0R1V2	6	0	0	0	0	6	0	6	1	0	0	0	0	1	0	C0R1V2_BRAHW	BHWA1_01620	Unchar C0R1V2
C0R1V3	2	0	0	0	0	2	0	2	1	0	0	0	0	1	0	C0R1V3_BRAHW	norM	Na+-driven multidrug efflux pump
C0R1V4	1	0	0	0	0	1	0	1	1	0	0	0	0	1	0	C0R1V4_BRAHW	matE	MATE efflux family protein
C0R1V8	0	0	0	0	0	0	0	0	0	0	0	0	0	0	0	C0R1V8_BRAHW	BHWA1_01626	Unchar C0R1V8
C0R1V9	0	36.27	0	0	0	41	0	41	0	1	0	0	0	1	0	C0R1V9_BRAHW	mcpA	Methyl-accepting chemotaxis protein McpA
C0R1W6	0	0	5.52	0	0	6	0	6	0	0	1	0	0	1	0	C0R1W6_BRAHW	scpB	Segregation and condensation protein B
C0R1W9	0	0	0.92	0	0	1	0	1	0	0	1	0	0	1	0	C0R1W9_BRAHW	mnmG	tRNA uridine 5-carboxymethylaminomethyl modification enzyme MnmG
C0R1X0	0	1.77	0	0	0	2	0	2	0	1	0	0	0	1	0	MRAY_BRAHW	mraY	Phospho-N-acetylmuramoyl-pentapeptide-transferase
C0R1X1	8	15.04	3.68	0	0	29	0	29	1	1	1	0	0	3	0	KTHY_BRAHW	tmk	Thymidylate kinase
C0R1X3	18	7.08	1.84	0	0	28	0	28	1	1	1	0	0	3	0	C0R1X3_BRAHW	BHWA1_01641	ATPase, associated with various cellular activities
C0R1X7	0	0.88	0	0	0	1	0	1	0	1	0	0	0	1	0	C0R1X7_BRAHW	yjmC	Malate/L-lactate dehydrogenase
C0R1Y0	224	60.15	121.44	0	0	424	0	424	1	1	1	0	0	3	0	C0R1Y0_BRAHW	asd	Aspartate-semialdehyde dehydrogenase
C0R1Y1	5	0	0	0	0	5	0	5	1	0	0	0	0	1	0	C0R1Y1_BRAHW	BHWA1_01649	Integral membrane transport protein
C0R1Y3	52	50.42	41.4	0	0	154	0	154	1	1	1	0	0	3	0	C0R1Y3_BRAHW	mcp2	Methyl-accepting chemotaxis protein
C0R1Y8	0	0	10.12	0	0	11	0	11	0	0	1	0	0	1	0	C0R1Y8_BRAHW	mcpB	Methyl-accepting chemotaxis protein McpB
C0R1Y9	24	26.54	4.6	0	0	59	0	59	1	1	1	0	0	3	0	C0R1Y9_BRAHW	mcpB	Methyl-accepting chemotaxis protein McpB
C0R1Z0	0	1.77	0	0	0	2	0	2	0	1	0	0	0	1	0	HIS8_BRAHW	hisC	Histidinol-phosphate aminotransferase
C0R1Z2	2	2.65	0	0	0	5	0	5	1	1	0	0	0	2	0	C0R1Z2_BRAHW	BHWA1_01660	Unchar C0R1Z2
C0R1Z4	2	0	0.92	0	0	3	0	3	1	0	1	0	0	2	0	C0R1Z4_BRAHW	BHWA1_01662	Cell division protein ZapA
C0R1Z5	72	34.5	35.88	0	0	150	0	150	1	1	1	0	0	3	0	C0R1Z5_BRAHW	BHWA1_01663	Unchar C0R1Z5
C0R1Z7	0	0	0.92	0	0	1	0	1	0	0	1	0	0	1	0	C0R1Z7_BRAHW	trmB	tRNA (guanine-N(7)-)-methyltransferase
C0R1Z8	0	0	2.76	0	0	3	0	3	0	0	1	0	0	1	0	C0R1Z8_BRAHW	BHWA1_01666	Unchar C0R1Z8
C0R200	45	70.77	69.92	0	0	201	0	201	1	1	1	0	0	3	0	PLSX_BRAHW	plsX	Phosphate acyltransferase
C0R201	0	7.08	0	0	0	8	0	8	0	1	0	0	0	1	0	C0R201_BRAHW	BHWA1_01669	3-oxoacyl-(Acyl-carrier-protein) synthase III
C0R202	45	160.11	48.76	0	0	279	0	279	1	1	1	0	0	3	0	C0R202_BRAHW	rnfC	Electron transport complex subunit C
C0R203	8	24.77	5.52	0	0	42	0	42	1	1	1	0	0	3	0	C0R203_BRAHW	rnfD	Electron transport complex subunit D
C0R204	11	33.61	0.92	0	0	50	0	50	1	1	0	0	0	2	0	C0R204_BRAHW	rnfG	Electron transport complex subunit G
C0R209	0	0.88	0	0	0	1	0	1	0	1	0	0	0	1	0	C0R209_BRAHW	BHWA1_01677	Unchar C0R209
C0R212	360	353.84	96.6	0	0	865	0	865	1	1	1	0	0	3	0	C0R212_BRAHW	pgk	Phosphoglycerate kinase
C0R213	726	1735.59	355.12	0	0	3074	0	3074	1	1	1	0	0	3	0	C0R213_BRAHW	BHWA1_01681	Glyceraldehyde-3-phosphate dehydrogenase
C0R214	72	65.46	52.44	0	0	203	0	203	1	1	1	0	0	3	0	GATB_BRAHW	gatB	Aspartyl/glutamyl-tRNA(Asn/Gln) amidotransferase subunit B
C0R224	35	28.31	50.6	0	0	122	0	122	1	1	1	0	0	3	0	C0R224_BRAHW	BHWA1_01692	UDP-glucose 4-epimerase
C0R225	19	22.12	34.96	0	0	82	0	82	1	1	1	0	0	3	0	C0R225_BRAHW	BHWA1_01693	UDP-glucose/GDP-mannose dehydrogenase
C0R230	1	0	0	0	0	1	0	1	1	0	0	0	0	1	0	C0R230_BRAHW	adeC	Adenine deaminase
C0R232	38	46	23.92	0	0	116	0	116	1	1	1	0	0	3	0	C0R232_BRAHW	BHWA1_01700	Serine/Threonine protein phosphotase
C0R233	31	60.15	31.28	0	0	133	0	133	1	1	1	0	0	3	0	C0R233_BRAHW	BHWA1_01701	Aspartokinase
C0R234	0	3.54	0	0	0	4	0	4	0	1	0	0	0	1	0	C0R234_BRAHW	BHWA1_01702	Unchar C0R234
C0R236	0	0	0	0	0	0	0	0	0	0	0	0	0	0	0	C0R236_BRAHW	ybaK	YbaK/prolyl-tRNA synthetase associated region
C0R237	7	56.61	10.12	0	0	82	0	82	1	1	1	0	0	3	0	C0R237_BRAHW	BHWA1_01705	[2Fe-2S] binding domain protein
C0R240	5	0.88	0	0	0	6	0	6	1	1	0	0	0	2	0	C0R240_BRAHW	BHWA1_01708	Fructose-bisphosphatase
C0R243	3	1.77	0	0	0	5	0	5	1	1	0	0	0	2	0	C0R243_BRAHW	BHWA1_01715	TPR domain-containing protein
C0R248	11	73.42	12.88	0	0	108	0	108	1	1	1	0	0	3	0	C0R248_BRAHW	lon	Lon protease
C0R249	32	0	0	0	0	32	0	32	1	0	0	0	0	1	0	C0R249_BRAHW	mcpB	Putative methyl-accepting chemotaxis protein B
C0R253	0	0	0	0	0	0	0	0	0	0	0	0	0	0	0	C0R253_BRAHW	BHWA1_01726	Flavin reductase like domain containing protein
C0R254	12	0.88	0	0	0	13	0	13	1	1	0	0	0	2	0	C0R254_BRAHW	alsT	AlsT, Na+/alanine symporter
C0R255	4	7.08	4.6	0	0	17	0	17	1	1	1	0	0	3	0	C0R255_BRAHW	alr	Alanine racemase
C0R256	10	3.54	0	0	0	14	0	14	1	1	0	0	0	2	0	C0R256_BRAHW	BHWA1_01729	Methyl-accepting chemotaxis protein
C0R259	11	46.88	17.48	0	0	83	0	83	1	1	1	0	0	3	0	C0R259_BRAHW	murA	UDP-N-acetylglucosamine 1-carboxyvinyltransferase
C0R261	8	0	12.88	0	0	22	0	22	1	0	1	0	0	2	0	C0R261_BRAHW	engA	GTPase Der
C0R262	3	0.88	0	0	0	4	0	4	1	1	0	0	0	2	0	C0R262_BRAHW	plsY	Glycerol-3-phosphate acyltransferase
C0R267	0	3.54	1.84	0	0	6	0	6	0	1	1	0	0	2	0	C0R267_BRAHW	hisF	Imidazole glycerol phosphate synthase subunit HisF
C0R271	33	11.5	0	0	0	46	0	46	1	1	0	0	0	2	0	C0R271_BRAHW	BHWA1_01744	NAD-dependent epimerase/dehydratase
C0R273	22	0.88	0	0	0	23	0	23	1	0	0	0	0	1	0	C0R273_BRAHW	zntA	ZntA, Cation transport ATPase
C0R275	14	0	0.92	0	0	15	0	15	1	0	1	0	0	2	0	C0R275_BRAHW	abcC	Methionine import ATP-binding protein MetN
C0R276	3	0	0	0	0	3	0	3	1	0	0	0	0	1	0	C0R276_BRAHW	BHWA1_01749	Binding-protein-dependent transport system, inner membrane component
C0R277	20	22.12	10.12	0	0	56	0	56	1	1	1	0	0	3	0	C0R277_BRAHW	ldh	L-lactate dehydrogenase
C0R278	0	0	0	0	0	0	0	0	0	0	0	0	0	0	0	C0R278_BRAHW	blpG	BlpG, outer membrane lipoprotein
C0R281	110	107.92	38.64	0	0	274	0	274	1	1	1	0	0	3	0	C0R281_BRAHW	bmpB	Lipoprotein
C0R286	0	5.31	0	0	0	6	0	6	0	1	0	0	0	1	0	C0R286_BRAHW	BHWA1_01759	PTS system, IIB componen
C0R289	0	0	1.84	0	0	2	0	2	0	0	1	0	0	1	0	C0R289_BRAHW	BHWA1_01762	Unchar C0R289
C0R292	6	0	0	0	0	6	0	6	1	0	0	0	0	1	0	FOLD_BRAHW	folD	Bifunctional protein FolD
C0R294	1	0	0	0	0	1	0	1	1	0	0	0	0	1	0	C0R294_BRAHW	alsT	Sodium:alanine symporter
C0R295	18	80.5	3.68	0	0	113	0	113	1	1	0	0	0	2	0	C0R295_BRAHW	adh	Alcohol dehydrogenase
C0R296	0	36.27	0	0	0	41	0	41	0	1	0	0	0	1	0	C0R296_BRAHW	fbaA	Fruktose-biphosphate aldolase
C0R297	0	0	2.76	0	0	3	0	3	0	0	1	0	0	1	0	C0R297_BRAHW	fruA	Putative phosphotransferase system enzyme IIBC
C0R298	0	13.27	0	0	0	15	0	15	0	1	0	0	0	1	0	C0R298_BRAHW	BHWA1_01771	Putative phosphotransferase system enzyme IIA
C0R2A0	15	3.54	0	0	0	19	0	19	1	1	0	0	0	2	0	C0R2A0_BRAHW	BHWA1_01773	Putative phosphotransferase system enzyme IIA
C0R2A1	2	0	0	0	0	2	0	2	1	0	0	0	0	1	0	C0R2A1_BRAHW	BHWA1_01774	Unchar C0R2A1
C0R2A2	2	4.42	0	0	0	7	0	7	1	1	0	0	0	2	0	C0R2A2_BRAHW	rsmI	Ribosomal RNA small subunit methyltransferase I
C0R2A3	2	6.19	3.68	0	0	13	0	13	1	1	1	0	0	3	0	C0R2A3_BRAHW	BHWA1_01776	Unchar C0R2A3
C0R2B0	24	26.54	22.08	0	0	78	0	78	1	1	1	0	0	3	0	SYR_BRAHW	argS	Arginine--tRNA ligase
C0R2B1	0	6.19	0	0	0	7	0	7	0	1	0	0	0	1	0	C0R2B1_BRAHW	pleD	Response regulatory protein
C0R2B3	11	14.15	11.96	0	0	40	0	40	1	1	1	0	0	3	0	C0R2B3_BRAHW	BHWA1_01786	Unchar C0R2B3
C0R2B4	12	19.46	5.52	0	0	40	0	40	1	1	1	0	0	3	0	C0R2B4_BRAHW	ompA	OmpA family protein
C0R2B5	109	4.42	2.76	0	0	117	0	117	1	0	0	0	0	1	0	C0R2B5_BRAHW	ompA	Outer membrane protein
C0R2C2	0	3.54	0	0	0	4	0	4	0	1	0	0	0	1	0	C0R2C2_BRAHW	BHWA1_01795	Unchar C0R2C2
C0R2C5	0	0	0.92	0	0	1	0	1	0	0	1	0	0	1	0	C0R2C5_BRAHW	BHWA1_01798	TPR domain-containing protein
C0R2C9	219	205.23	167.44	0	0	633	0	633	1	1	1	0	0	3	0	SYDND_BRAHW	aspS	Aspartate--tRNA(Asp/Asn) ligase
C0R2D4	0	0	2.76	0	0	3	0	3	0	0	1	0	0	1	0	C0R2D4_BRAHW	pcrA	DNA helicase
C0R2D5	12	12.38	13.8	0	0	41	0	41	1	1	1	0	0	3	0	C0R2D5_BRAHW	BHWA1_01809	Formamidopyrimidine-D glycolase
C0R2D6	13	27.42	2.76	0	0	47	0	47	1	1	1	0	0	3	0	C0R2D6_BRAHW	fesA	Ferredoxin
C0R2D7	4	57.5	6.44	0	0	76	0	76	1	1	1	0	0	3	0	C0R2D7_BRAHW	BHWA1_01812	Unchar C0R2D7
C0R2D8	3	61.92	3.68	0	0	77	0	77	0	1	1	0	0	2	0	C0R2D8_BRAHW	BHWA1_01813	Extracellular solute-binding protein, family 5
C0R2E2	38	58.38	11.04	0	0	116	0	116	1	1	1	0	0	3	0	PURA_BRAHW	purA	Adenylosuccinate synthetase
C0R2E4	0	0	0	0	0	0	0	0	0	0	0	0	0	0	0	C0R2E4_BRAHW	BHWA1_01819	Unchar C0R2E4
C0R2E6	0	0	0.92	0	0	1	0	1	0	0	1	0	0	1	0	C0R2E6_BRAHW	BHWA1_01821	AAA 5, ATPase family protein
C0R2F1	63	39.81	21.16	0	0	131	0	131	1	1	1	0	0	3	0	C0R2F1_BRAHW	mcpB	Methyl-accepting chemotaxis protein McpB
C0R2F2	97	168.96	94.76	0	0	391	0	391	1	1	1	0	0	3	0	C0R2F2_BRAHW	BHWA1_01827	Iron-containing alcohol dehydrogenase
C0R2H1	0	0	0	0	0	0	0	0	0	0	0	0	0	0	0	C0R2H1_BRAHW	BHWA1_02667	NAD-dependent epimerase/dehydratase
C0R2H4	2	0	0.92	0	0	3	0	3	1	0	1	0	0	2	0	C0R2H4_BRAHW	BHWA1_02670	Putative glycosyl transferase, group 1
C0R2I2	7	11.5	11.96	0	0	33	0	33	1	1	1	0	0	3	0	C0R2I2_BRAHW	BHWA1_02678	Fe-S oxidoreductase containing radical SAM domain
C0R2I5	0	2.65	4.6	0	0	8	0	8	0	1	1	0	0	2	0	C0R2I5_BRAHW	rfbC	dTDP-4-dehydrorhamnose 3,5-epimerase
C0R2I6	14	6.19	13.8	0	0	36	0	36	1	1	1	0	0	3	0	C0R2I6_BRAHW	BHWA1_02682	Radical SAM domain protein
C0R2I7	6	4.42	11.04	0	0	23	0	23	1	1	1	0	0	3	0	C0R2I7_BRAHW	rfbF	Glucose-1-phosphate cytidylyltransferase
C0R2I8	28	0	6.44	0	0	35	0	35	1	0	1	0	0	2	0	C0R2I8_BRAHW	cdsM	Plasmid partition protein
C0R2J2	0	0	0	0	0	0	0	0	0	0	0	0	0	0	0	C0R2J2_BRAHW	BHWA1_02688	Integrase
C0R2J5	2	0	9.2	0	0	12	0	12	1	0	1	0	0	2	0	C0R2J5_BRAHW	rfbB	dTDP-glucose 4,6-dehydratase
C0R2J6	1	21.23	5.52	0	0	31	0	31	0	1	1	0	0	2	0	C0R2J6_BRAHW	rfbA	Glucose-1-phosphate thymidylyltransferase
C0R2J9	0	0	2.76	0	0	3	0	3	0	0	1	0	0	1	0	C0R2J9_BRAHW	BHWA1_02695	Unchar C0R2J9
D2WXM6	0	0	0	10.22	4.26	0	17	17	0	0	0	1	1	0	2	D2WXM6_BRAPL		Oligopeptide-binding protein 1
D8I9Q4	0	0	0	1.7	12.78	0	17	17	0	0	0	1	1	0	2	D8I9Q4_BRAP9	yidC	Membrane protein insertase YidC
D8I9Q5	0	0	0	41.74	47.7	0	105	105	0	0	0	1	1	0	2	D8I9Q5_BRAP9	BP951000_0013	Jag protein
D8I9Q8	0	0	0	56.22	84.33	0	165	165	0	0	0	1	1	0	2	D8I9Q8_BRAP9	BP951000_0016	Unchar D8I9Q8
D8I9R3	0	0	0	4.26	19.59	0	28	28	0	0	0	1	1	0	2	D8I9R3_BRAP9	dnaJ	Chaperone protein DnaJ
D8I9R7	0	0	0	0	0	0	0	0	0	0	0	0	0	0	0	D8I9R7_BRAP9	BP951000_0025	Unchar D8I9R7
D8I9S4	0	0	0	2.56	7.67	0	12	12	0	0	0	1	1	0	2	D8I9S4_BRAP9	arp	Ankyrin repeat containing protein
D8I9S8	0	0	0	50.26	23.85	0	87	87	0	0	0	1	1	0	2	D8I9S8_BRAP9	ald	Alanine dehydrogenase
D8I9T0	0	0	0	85.19	86.04	0	201	201	0	0	0	1	1	0	2	D8I9T0_BRAP9	BP951000_0038	Fe-hydrogenase large subunit family protein
D8I9T2	0	0	0	6.81	15.33	0	26	26	0	0	0	1	1	0	2	D8I9T2_BRAP9	BP951000_0040	Predicted metal-dependent enzyme
D8I9T4	0	0	0	109.04	0	0	128	128	0	0	0	1	0	0	1	D8I9T4_BRAP9	BP951000_0042	Unchar D8I9T4
D8I9T5	0	0	0	14.48	4.26	0	22	22	0	0	0	1	1	0	2	D8I9T5_BRAP9	BP951000_0043	Sodium transporting methylmalonyl-CoA/oxaloacetate decarboxylase beta subunit
D8I9T6	0	0	0	228.3	221.48	0	528	528	0	0	0	1	1	0	2	D8I9T6_BRAP9	BP951000_0044	Biotin/lipoyl attachment domain-containing protein
D8I9U0	0	0	0	4.26	11.07	0	18	18	0	0	0	1	1	0	2	D8I9U0_BRAP9	fliW	Flagellar assembly factor FliW
D8I9U7	0	0	0	0	33.22	0	39	39	0	0	0	0	1	0	1	D8I9U7_BRAP9	BP951000_0055	Glycine amidinotransferase
D8I9U8	0	0	0	1.7	4.26	0	7	7	0	0	0	1	1	0	2	D8I9U8_BRAP9	dapB	4-hydroxy-tetrahydrodipicolinate reductase
D8I9U9	0	0	0	4.26	2.56	0	8	8	0	0	0	1	1	0	2	D8I9U9_BRAP9	dapA	4-hydroxy-tetrahydrodipicolinate synthase
D8I9V0	0	0	0	0	6.81	0	8	8	0	0	0	0	1	0	1	D8I9V0_BRAP9	abgB	Metal-dependent amidase/aminoacylase/carboxypeptidase, AbgB
D8I9V2	0	0	0	1.7	0	0	2	2	0	0	0	1	0	0	1	D8I9V2_BRAP9	dxs	1-deoxy-D-xylulose-5-phosphate synthase
D8I9V3	0	0	0	2.56	40.89	0	51	51	0	0	0	1	1	0	2	D8I9V3_BRAP9	BP951000_0061	Homoserine dehydrogenase
D8I9V8	0	0	0	0	0.85	0	1	1	0	0	0	0	1	0	1	D8I9V8_BRAP9	acyP	Acylphosphatase
D8I9W0	0	0	0	0	5.11	0	6	6	0	0	0	0	1	0	1	D8I9W0_BRAP9	BP951000_0068	DNA helicase
D8I9W1	0	0	0	3.41	0	0	4	4	0	0	0	1	0	0	1	D8I9W1_BRAP9	BP951000_0069	Unchar D8I9W1
D8I9W6	0	0	0	0	2.56	0	3	3	0	0	0	0	1	0	1	D8I9W6_BRAP9	BP951000_0074	Unchar D8I9W6
D8I9W8	0	0	0	0	137.15	0	161	161	0	0	0	0	1	0	1	D8I9W8_BRAP9	ackA	Acetate kinase
D8I9W9	0	0	0	6.81	0	0	8	8	0	0	0	1	0	0	1	D8I9W9_BRAP9	dut	Deoxyuridine 5'-triphosphate nucleotidohydrolase
D8I9X1	0	0	0	9.37	18.74	0	33	33	0	0	0	1	1	0	2	D8I9X1_BRAP9	BP951000_0079	Phosphocarrier protein HPr
D8I9X4	0	0	0	4.26	23.85	0	33	33	0	0	0	1	1	0	2	D8I9X4_BRAP9	proA	Gamma-glutamyl phosphate reductase
D8I9X6	0	0	0	2.56	2.56	0	6	6	0	0	0	1	1	0	2	D8I9X6_BRAP9	BP951000_0084	Conserved transmembrane protein
D8I9Y0	0	0	0	18.74	25.56	0	52	52	0	0	0	1	1	0	2	D8I9Y0_BRAP9	glnS	Glutamine synthetase
D8I9Y1	0	0	0	0	1.7	0	2	2	0	0	0	0	1	0	1	D8I9Y1_BRAP9	BP951000_0089	Unchar D8I9Y1
D8I9Y2	0	0	0	0.85	0	0	1	1	0	0	0	1	0	0	1	D8I9Y2_BRAP9	BP951000_0090	Ribosomal protein L11 methyltransferase
D8I9Y3	0	0	0	0.85	1.7	0	3	3	0	0	0	1	1	0	2	D8I9Y3_BRAP9	galT	Galactose-1-phosphate uridylyltransferase
D8I9Y4	0	0	0	77.52	101.37	0	210	210	0	0	0	1	1	0	2	D8I9Y4_BRAP9	cheY	Two-component response regulator, CheY-like protein
D8I9Y7	0	0	0	54.52	92.85	0	173	173	0	0	0	1	1	0	2	D8I9Y7_BRAP9	nagA	Putative N-acetylglucosamine 6 phosphate deacetylase
D8I9Y8	0	0	0	4.26	8.52	0	15	15	0	0	0	1	1	0	2	D8I9Y8_BRAP9	nagB	Putative glucosamine 6 phosphate isomerase
D8I9Z5	0	0	0	4.26	0	0	5	5	0	0	0	1	0	0	1	D8I9Z5_BRAP9	BP951000_0103	Aminotransferase, class V
D8I9Z7	0	0	0	0	3.41	0	4	4	0	0	0	0	1	0	1	D8I9Z7_BRAP9	tolR	Biopolymer transport protein ExbD/TolR
D8I9Z8	0	0	0	24.7	26.41	0	60	60	0	0	0	1	1	0	2	D8I9Z8_BRAP9	BP951000_0106	Allergen V5/Tpx-1 related protein
D8I9Z9	0	0	0	31.52	48.56	0	94	94	0	0	0	1	1	0	2	D8I9Z9_BRAP9	manB	Phosphomannomutase phosphoglucomutase
D8IA02	0	0	0	4.26	0	0	5	5	0	0	0	1	0	0	1	D8IA02_BRAP9	pyrB	Aspartate carbamoyltransferase
D8IA03	0	0	0	0.85	0	0	1	1	0	0	0	1	0	0	1	D8IA03_BRAP9	BP951000_0111	Dihydroorotase
D8IA04	0	0	0	0	0	0	0	0	0	0	0	0	0	0	0	D8IA04_BRAP9	nadD	Probable nicotinate-nucleotide adenylyltransferase
D8IA05	0	0	0	2.56	0	0	3	3	0	0	0	1	0	0	1	D8IA05_BRAP9	BP951000_0113	Putative lipoprotein
D8IA07	0	0	0	10.22	11.07	0	25	25	0	0	0	1	1	0	2	D8IA07_BRAP9	cstA	Carbon starvation protein, CstA
D8IA09	0	0	0	9.37	21.3	0	36	36	0	0	0	1	1	0	2	D8IA09_BRAP9	BP951000_0117	TPR domain-containing protein
D8IA11	0	0	0	5.11	1.7	0	8	8	0	0	0	1	1	0	2	D8IA11_BRAP9	gmhA	Phosphoheptose isomerase
D8IA12	0	0	0	7.67	23.85	0	37	37	0	0	0	1	1	0	2	D8IA12_BRAP9	pldB	Lysophospholipase
D8IA14	0	0	0	40.89	35.78	0	90	90	0	0	0	1	1	0	2	D8IA14_BRAP9	BP951000_0122	Unchar D8IA14
D8IA15	0	0	0	0	0	0	0	0	0	0	0	0	0	0	0	D8IA15_BRAP9	tlyA	Hemolysin A
D8IA16	0	0	0	21.3	12.78	0	40	40	0	0	0	1	1	0	2	D8IA16_BRAP9	capA	cAMP-binding protein
D8IA19	0	0	0	9.37	10.22	0	23	23	0	0	0	1	1	0	2	D8IA19_BRAP9	BP951000_0127	ABC-type uncharacterized transport system auxiliary component-like protein
D8IA20	0	0	0	16.19	41.74	0	68	68	0	0	0	1	1	0	2	D8IA20_BRAP9	BP951000_0128	Peptide chain release factor 2
D8IA21	0	0	0	52.81	102.22	0	182	182	0	0	0	1	1	0	2	D8IA21_BRAP9	galK	Putative galactokinase
D8IA22	0	0	0	0	4.26	0	5	5	0	0	0	0	1	0	1	D8IA22_BRAP9	BP951000_0130	Putative calcium-transporting ATPase
D8IA23	0	0	0	0	0	0	0	0	0	0	0	0	0	0	0	D8IA23_BRAP9	rbsD	Transport protein
D8IA24	0	0	0	29.81	0	0	35	35	0	0	0	1	0	0	1	D8IA24_BRAP9	fucI	L-fucose isomerase
D8IA25	0	0	0	3.41	0	0	4	4	0	0	0	1	0	0	1	D8IA25_BRAP9	BP951000_0133	ABC sugar transporter, periplasmic ligand binding protein
D8IA28	0	0	0	1.7	0	0	2	2	0	0	0	1	0	0	1	D8IA28_BRAP9	BP951000_0136	Carbohydrate kinase, FGGY
D8IA29	0	0	0	2.56	3.41	0	7	7	0	0	0	1	1	0	2	D8IA29_BRAP9	BP951000_0137	Ribulose-5-phosphate 4-epimerase-like epimerase/aldolase
D8IA30	0	0	0	131.18	121.81	0	297	297	0	0	0	1	1	0	2	D8IA30_BRAP9	adh	Alcohol dehydrogenase
D8IA41	0	0	0	5.96	3.41	0	11	11	0	0	0	1	1	0	2	D8IA41_BRAP9	flhF	Flagellar biosynthesis regulator, FlhF
D8IA44	0	0	0	13.63	27.26	0	48	48	0	0	0	1	1	0	2	D8IA44_BRAP9	fliA	RNA polymerase sigma factor
D8IA45	0	0	0	55.37	96.26	0	178	178	0	0	0	1	1	0	2	D8IA45_BRAP9	BP951000_2202	Polymerase
D8IA47	0	0	0	0	0	0	0	0	0	0	0	0	0	0	0	D8IA47_BRAP9	BP951000_2204	Phosphatase, HAD family
D8IA49	0	0	0	12.78	15.33	0	33	33	0	0	0	1	1	0	2	D8IA49_BRAP9	BP951000_2206	Ferredoxin, 4Fe-4S
D8IA50	0	0	0	0	5.96	0	7	7	0	0	0	0	1	0	1	D8IA50_BRAP9	BP951000_2207	Putative hemolysin
D8IA51	0	0	0	0	16.19	0	19	19	0	0	0	0	1	0	1	D8IA51_BRAP9	thyA	Thymidylate synthase
D8IA54	0	0	0	0	0	0	0	0	0	0	0	0	0	0	0	D8IA54_BRAP9	nagD	N-acetylglucosamine metabolism protein
D8IA55	0	0	0	28.11	35.78	0	75	75	0	0	0	1	1	0	2	D8IA55_BRAP9	deoD	Purine-nucleoside phosphorylase
D8IA57	0	0	0	11.93	1.7	0	16	16	0	0	0	1	1	0	2	D8IA57_BRAP9	BP951000_2214	Lipoprotein
D8IA58	0	0	0	0	0	0	0	0	0	0	0	0	0	0	0	D8IA58_BRAP9	BP951000_2215	Unchar D8IA58
D8IA59	0	0	0	4.26	0	0	5	5	0	0	0	1	0	0	1	D8IA59_BRAP9	BP951000_2216	Protein kinase, putative
D8IA60	0	0	0	17.04	28.96	0	54	54	0	0	0	1	1	0	2	D8IA60_BRAP9	hisS	Histidine--tRNA ligase
D8IA62	0	0	0	11.07	34.07	0	53	53	0	0	0	1	1	0	2	D8IA62_BRAP9	ftsY	Signal recognition particle receptor FtsY
D8IA63	0	0	0	0	5.11	0	6	6	0	0	0	0	1	0	1	D8IA63_BRAP9	aroA	3-phosphoshikimate 1-carboxyvinyltransferase
D8IA64	0	0	0	6.81	5.96	0	15	15	0	0	0	1	1	0	2	D8IA64_BRAP9	dpm1	Dolichyl-phosphate beta-D-mannosyltransferase
D8IA66	0	0	0	4.26	0	0	5	5	0	0	0	1	0	0	1	D8IA66_BRAP9	BP951000_2223	Unchar D8IA66
D8IA69	0	0	0	5.96	4.26	0	12	12	0	0	0	1	1	0	2	D8IA69_BRAP9	BP951000_2226	Histidine kinase
D8IA70	0	0	0	0	4.26	0	5	5	0	0	0	0	1	0	1	D8IA70_BRAP9	BP951000_2227	Response regulator
D8IA71	0	0	0	9.37	21.3	0	36	36	0	0	0	1	1	0	2	D8IA71_BRAP9	mtnK	Methylthioribose kinase
D8IA74	0	0	0	24.7	24.7	0	58	58	0	0	0	1	1	0	2	D8IA74_BRAP9	guaA	GMP synthase [glutamine-hydrolyzing]
D8IA76	0	0	0	0.85	0	0	1	1	0	0	0	1	0	0	1	D8IA76_BRAP9	BP951000_2233	GGDEF domain protein
D8IA77	0	0	0	4.26	2.56	0	8	8	0	0	0	1	1	0	2	D8IA77_BRAP9	gldA	Glycerol dehydrogenase
D8IA78	0	0	0	10.22	12.78	0	27	27	0	0	0	1	1	0	2	D8IA78_BRAP9	BP951000_2235	Unchar D8IA78
D8IA79	0	0	0	0	5.96	0	7	7	0	0	0	0	1	0	1	D8IA79_BRAP9	rpoD	RNA polymerase sigma factor
D8IA84	0	0	0	201.89	283.67	0	570	570	0	0	0	1	1	0	2	D8IA84_BRAP9	rpsA	30S ribosomal protein S1
D8IA88	0	0	0	13.63	0	0	16	16	0	0	0	1	0	0	1	D8IA88_BRAP9	BP951000_2245	DNA-directed RNA polymerase, omega subunit family protein-like protein
D8IA89	0	0	0	1.7	9.37	0	13	13	0	0	0	1	1	0	2	D8IA89_BRAP9	abcC	Methionine import ATP-binding protein MetN
D8IA91	0	0	0	0	82.63	0	97	97	0	0	0	0	1	0	1	D8IA91_BRAP9	ldh	L-lactate dehydrogenase
D8IA92	0	0	0	24.7	28.96	0	63	63	0	0	0	1	1	0	2	D8IA92_BRAP9	bmpB	Lipoprotein
D8IA93	0	0	0	0.85	51.96	0	62	62	0	0	0	0	1	0	1	D8IA93_BRAP9	bmpB	Lipoprotein
D8IA96	0	0	0	8.52	11.07	0	23	23	0	0	0	1	1	0	2	D8IA96_BRAP9	arp	Ankyrin repeat containing protein
D8IA98	0	0	0	2.56	7.67	0	12	12	0	0	0	1	1	0	2	D8IA98_BRAP9	ccmA	ABC transporter related protein
D8IAA0	0	0	0	341.59	684.04	0	1204	1204	0	0	0	1	1	0	2	D8IAA0_BRAP9	groS	10 kDa chaperonin
D8IAA2	0	0	0	0	11.07	0	13	13	0	0	0	0	1	0	1	D8IAA2_BRAP9	BP951000_2259	Rhodanese like domain protein
D8IAA3	0	0	0	40.89	58.78	0	117	117	0	0	0	1	1	0	2	D8IAA3_BRAP9	mcpB	Methyl-accepting chemotaxis protein B
D8IAA4	0	0	0	0	3.41	0	4	4	0	0	0	0	1	0	1	D8IAA4_BRAP9	BP951000_2261	Inactive of metal-dependent proteases putative molecular chaperone
D8IAA8	0	0	0	0	0	0	0	0	0	0	0	0	0	0	0	D8IAA8_BRAP9	cadA	Cadmium translocating P-type ATPase
D8IAB2	0	0	0	6.81	10.22	0	20	20	0	0	0	1	1	0	2	D8IAB2_BRAP9	spo0J	Stage 0 sporulation protein J
D8IAB3	0	0	0	0	5.96	0	7	7	0	0	0	0	1	0	1	D8IAB3_BRAP9	soj	Cobyrinic acid ac-diamide synthase
D8IAB4	0	0	0	0	10.22	0	12	12	0	0	0	0	1	0	1	D8IAB4_BRAP9	BP951000_2271	TPR domain protein
D8IAB5	0	0	0	0	0	0	0	0	0	0	0	0	0	0	0	D8IAB5_BRAP9	BP951000_2272	Peptidase, M23/M37 family
D8IAB7	0	0	0	0	0	0	0	0	0	0	0	0	0	0	0	D8IAB7_BRAP9	pep	Peptidase
D8IAB8	0	0	0	33.22	13.63	0	55	55	0	0	0	1	1	0	2	D8IAB8_BRAP9	rplI	50S ribosomal protein L9
D8IAB9	0	0	0	0	5.11	0	6	6	0	0	0	0	1	0	1	D8IAB9_BRAP9	dnaB	Replicative DNA helicase
D8IAC1	0	0	0	0	5.96	0	7	7	0	0	0	0	1	0	1	D8IAC1_BRAP9	murfF	UDP-N-acetylmuramoyl-tripeptide--D-alanyl-D-alanine ligase
D8IAC2	0	0	0	43.44	50.26	0	110	110	0	0	0	1	1	0	2	D8IAC2_BRAP9	kdsA	2-dehydro-3-deoxyphosphooctonate aldolase
D8IAC5	0	0	0	16.19	10.22	0	31	31	0	0	0	1	1	0	2	D8IAC5_BRAP9	BP951000_2282	Unchar D8IAC5
D8IAC6	0	0	0	0	8.52	0	10	10	0	0	0	0	1	0	1	D8IAC6_BRAP9	gmk	Guanylate kinase
D8IAC8	0	0	0	0	25.56	0	30	30	0	0	0	0	1	0	1	D8IAC8_BRAP9	nadE	NAD+synthetase
D8IAC9	0	0	0	0.85	9.37	0	12	12	0	0	0	1	1	0	2	D8IAC9_BRAP9	BP951000_2286	Psp1
D8IAD0	0	0	0	24.7	67.3	0	108	108	0	0	0	1	1	0	2	D8IAD0_BRAP9	trpS	Tryptophan--tRNA ligase
D8IAD1	0	0	0	0	0	0	0	0	0	0	0	0	0	0	0	D8IAD1_BRAP9	exbB	Biopolymer transport protein, ExbB
D8IAD2	0	0	0	0	2.56	0	3	3	0	0	0	0	1	0	1	D8IAD2_BRAP9	BP951000_2289	Unchar D8IAD2
D8IAD7	0	0	0	9.37	1.7	0	13	13	0	0	0	1	1	0	2	D8IAD7_BRAP9	BP951000_2294	Alpha-2-macroglobulin domain protein
D8IAE1	0	0	0	0	1.7	0	2	2	0	0	0	0	1	0	1	D8IAE1_BRAP9	BP951000_2298	TPR domain-containing protein
D8IAE3	0	0	0	3.41	18.74	0	26	26	0	0	0	1	1	0	2	D8IAE3_BRAP9	polA	DNA polymerase I
D8IAE7	0	0	0	28.11	40.89	0	81	81	0	0	0	1	1	0	2	D8IAE7_BRAP9	glgC	Glucose-1-phosphate adenylyltransferase
D8IAF0	0	0	0	11.93	5.11	0	20	20	0	0	0	1	1	0	2	D8IAF0_BRAP9	murG	UDP-N-acetylglucosamine--N-acetylmuramyl-(pentapeptide) pyrophosphoryl-undecaprenol N-acetylglucosamine transferase
D8IAF1	0	0	0	14.48	4.26	0	22	22	0	0	0	1	1	0	2	D8IAF1_BRAP9	rfaD	ADP-L-glycero-D-manno-heptose-6-epimerase
D8IAF3	0	0	0	0	1.7	0	2	2	0	0	0	0	1	0	1	D8IAF3_BRAP9	BP951000_2310	Unchar D8IAF3
D8IAF5	0	0	0	74.96	85.19	0	188	188	0	0	0	1	1	0	2	D8IAF5_BRAP9	adk	Adenylate kinase
D8IAF7	0	0	0	6.81	10.22	0	20	20	0	0	0	1	1	0	2	D8IAF7_BRAP9	BP951000_2314	Putative transcriptional regulator, GntR family
D8IAF9	0	0	0	4.26	0	0	5	5	0	0	0	1	0	0	1	D8IAF9_BRAP9	xylB	Xylulose kinase
D8IAG1	0	0	0	19.59	0	0	23	23	0	0	0	1	0	0	1	D8IAG1_BRAP9	srd	Sorbitol dehydrogenase
D8IAG3	0	0	0	3.41	0	0	4	4	0	0	0	1	0	0	1	D8IAG3_BRAP9	BP951000_2321	ABC-type type I periplasmic binding protein (PBP1) family
D8IAG7	0	0	0	0	34.07	0	40	40	0	0	0	0	1	0	1	D8IAG7_BRAP9	trpB	Tryptophan synthase beta chain
D8IAH1	0	0	0	0	2.56	0	3	3	0	0	0	0	1	0	1	D8IAH1_BRAP9	BP951000_2329	Oligopeptide dipeptide ABC transporter, ATP binding protein
D8IAH2	0	0	0	4.26	24.7	0	34	34	0	0	0	1	1	0	2	D8IAH2_BRAP9	arp	Ankyrin repeat protein, putative
D8IAH3	0	0	0	4.26	11.93	0	19	19	0	0	0	1	1	0	2	D8IAH3_BRAP9	BP951000_0147	Iron-dependent repressor
D8IAH4	0	0	0	33.22	90.3	0	145	145	0	0	0	1	1	0	2	D8IAH4_BRAP9	lysA	Diaminopimelate decarboxylase
D8IAH5	0	0	0	0	0	0	0	0	0	0	0	0	0	0	0	D8IAH5_BRAP9	BP951000_0149	Unchar D8IAH5
D8IAH6	0	0	0	0	1.7	0	2	2	0	0	0	0	1	0	1	D8IAH6_BRAP9	BP951000_0150	Unchar D8IAH6
D8IAH7	0	0	0	0	8.52	0	10	10	0	0	0	0	1	0	1	D8IAH7_BRAP9	cheY	Chemotaxis response regulator, CheY
D8IAH9	0	0	0	23	100.52	0	145	145	0	0	0	1	1	0	2	D8IAH9_BRAP9	pepP	Pro aminopeptidase
D8IAI2	0	0	0	0	0	0	0	0	0	0	0	0	0	0	0	D8IAI2_BRAP9	moaC	Molybdenum cofactor biosynthesis protein C
D8IAI4	0	0	0	0	5.11	0	6	6	0	0	0	0	1	0	1	D8IAI4_BRAP9	moeA	Molybdenum cofactor synthesis domain protein
D8IAI9	0	0	0	0	1.7	0	2	2	0	0	0	0	1	0	1	D8IAI9_BRAP9	BP951000_0163	Putative molybdenum cofactor sulfurase
D8IAJ1	0	0	0	7.67	6.81	0	17	17	0	0	0	1	1	0	2	D8IAJ1_BRAP9	arp	Ankyrin 2,3/unc44-like protein
D8IAJ7	0	0	0	0	0	0	0	0	0	0	0	0	0	0	0	D8IAJ7_BRAP9	BP951000_0171	Unchar D8IAJ7
D8IAK0	0	0	0	0	0	0	0	0	0	0	0	0	0	0	0	D8IAK0_BRAP9	hsdM	Type-I restriction-modification system, HsdM
D8IAK3	0	0	0	0	0	0	0	0	0	0	0	0	0	0	0	D8IAK3_BRAP9	BP951000_0177	Unchar D8IAK3
D8IAK5	0	0	0	0	0	0	0	0	0	0	0	0	0	0	0	D8IAK5_BRAP9	arp	Ankyrin repeat containing protein
D8IAK6	0	0	0	22.15	21.3	0	51	51	0	0	0	1	1	0	2	D8IAK6_BRAP9	rplB	Ribose-5-phosphate isomerase B
D8IAK7	0	0	0	4.26	23	0	32	32	0	0	0	1	1	0	2	D8IAK7_BRAP9	BP951000_0181	Acyl-ACP thioesterase
D8IAK9	0	0	0	17.04	73.26	0	106	106	0	0	0	1	1	0	2	D8IAK9_BRAP9	BP951000_0183	Unchar D8IAK9
D8IAL0	0	0	0	16.19	28.96	0	53	53	0	0	0	1	1	0	2	D8IAL0_BRAP9	leuB	3-isopropylmalate dehydrogenase
D8IAL1	0	0	0	0	12.78	0	15	15	0	0	0	0	1	0	1	D8IAL1_BRAP9	leuD	3-isopropylmalate dehydratase, small subunit
D8IAL2	0	0	0	0	35.78	0	42	42	0	0	0	0	1	0	1	D8IAL2_BRAP9	leuC	3-isopropylmalate dehydratase large subunit
D8IAL3	0	0	0	62.19	247.89	0	364	364	0	0	0	1	1	0	2	D8IAL3_BRAP9	leuA	2-isopropylmalate synthase
D8IAL4	0	0	0	7.67	18.74	0	31	31	0	0	0	1	1	0	2	D8IAL4_BRAP9	ilvC	Ketol-acid reductoisomerase
D8IAL6	0	0	0	1.7	0	0	2	2	0	0	0	1	0	0	1	D8IAL6_BRAP9	BP951000_0190	Acetolactate synthase
D8IAL7	0	0	0	280.26	175.48	0	535	535	0	0	0	1	1	0	2	D8IAL7_BRAP9	BP951000_0191	Unchar D8IAL7
D8IAL8	0	0	0	8.52	10.22	0	22	22	0	0	0	1	1	0	2	D8IAL8_BRAP9	aarF	Predicted unusual protein kinase
D8IAM0	0	0	0	0	1.7	0	2	2	0	0	0	0	1	0	1	D8IAM0_BRAP9	batE	Aerotolerance-related exported protein
D8IAM1	0	0	0	0.85	9.37	0	12	12	0	0	0	1	1	0	2	D8IAM1_BRAP9	batA	Aerotolerance-related membrane protein
D8IAM5	0	0	0	88.59	303.26	0	460	460	0	0	0	1	1	0	2	D8IAM5_BRAP9	nox	NADH oxidase
D8IAN0	0	0	0	63.04	185.7	0	292	292	0	0	0	1	1	0	2	D8IAN0_BRAP9	BP951000_0204	Putative TPR-repeat-containing protein
D8IAN1	0	0	0	0	0	0	0	0	0	0	0	0	0	0	0	D8IAN1_BRAP9	BP951000_0205	Unchar D8IAN1
D8IAN2	0	0	0	0	0.85	0	1	1	0	0	0	0	1	0	1	D8IAN2_BRAP9	hepA	HepA Superfamily II D R helicases SNF2 family
D8IAN4	0	0	0	30.67	38.33	0	81	81	0	0	0	1	1	0	2	D8IAN4_BRAP9	BP951000_0208	Unchar D8IAN4
D8IAP0	0	0	0	0	16.19	0	19	19	0	0	0	0	1	0	1	D8IAP0_BRAP9	mcpB	Methyl-accepting chemotaxis sensory transducer
D8IAP2	0	0	0	267.48	230	0	584	584	0	0	0	1	1	0	2	D8IAP2_BRAP9	flaB2	Flagellin
D8IAP7	0	0	0	5.96	21.3	0	32	32	0	0	0	1	1	0	2	D8IAP7_BRAP9	dapF	Diaminopimelate epimerase
D8IAP8	0	0	0	5.11	37.48	0	50	50	0	0	0	1	1	0	2	D8IAP8_BRAP9	lacZ	Beta-D-galactosidase
D8IAQ6	0	0	0	95.41	223.18	0	374	374	0	0	0	1	1	0	2	D8IAQ6_BRAP9	secA	Protein translocase subunit SecA
D8IAR0	0	0	0	0	1.7	0	2	2	0	0	0	0	1	0	1	D8IAR0_BRAP9	lolD	Lipoprotein-releasing system ATP-binding protein LolD
D8IAR5	0	0	0	1.7	0	0	2	2	0	0	0	1	0	0	1	D8IAR5_BRAP9	BP951000_0239	UPF0145 protein BP951000_0239
D8IAR6	0	0	0	20.44	16.19	0	43	43	0	0	0	1	1	0	2	D8IAR6_BRAP9	BP951000_0240	Predicted Rossmann fold nucleotide binding protein
D8IAR9	0	0	0	86.04	253.85	0	399	399	0	0	0	1	1	0	2	D8IAR9_BRAP9	rpsB	30S ribosomal protein S2
D8IAS0	0	0	0	186.56	266.63	0	532	532	0	0	0	1	1	0	2	D8IAS0_BRAP9	tsf	Elongation factor Ts
D8IAS1	0	0	0	0	1.7	0	2	2	0	0	0	0	1	0	1	D8IAS1_BRAP9	BP951000_0245	Serine acetyltransferase
D8IAS2	0	0	0	4.26	2.56	0	8	8	0	0	0	1	1	0	2	D8IAS2_BRAP9	cysK	Cysteine synthase A
D8IAS3	0	0	0	121.81	141.41	0	309	309	0	0	0	1	1	0	2	D8IAS3_BRAP9	nifS	Cysteine desulfurase
D8IAS4	0	0	0	166.11	115.85	0	331	331	0	0	0	1	1	0	2	D8IAS4_BRAP9	nifU	Nitrogen fixation protein NifU
D8IAS5	0	0	0	48.56	77.52	0	148	148	0	0	0	1	1	0	2	D8IAS5_BRAP9	BP951000_0249	Fer2/BFD BFD like 2Fe-2S-binding domain protein
D8IAS6	0	0	0	21.3	25.56	0	55	55	0	0	0	1	1	0	2	D8IAS6_BRAP9	BP951000_0250	Alpha-amylase 1 (1,4-alpha-D-glucan glucanohydrolase)
D8IAS8	0	0	0	0	0	0	0	0	0	0	0	0	0	0	0	D8IAS8_BRAP9	BP951000_0252	Periplasmic binding protein/LacI transcriptional regulator
D8IAS9	0	0	0	80.07	9.37	0	105	105	0	0	0	1	1	0	2	D8IAS9_BRAP9	celF	Alpha-galactosidase/6-phospho-beta-glucosidase
D8IAT0	0	0	0	14.48	0	0	17	17	0	0	0	1	0	0	1	D8IAT0_BRAP9	glvC	PTS system, arbutin-like IIC component
D8IAT1	0	0	0	337.33	60.48	0	467	467	0	0	0	1	1	0	2	D8IAT1_BRAP9	aglB	6-phospho-alpha-glucosidase
D8IAT2	0	0	0	2.56	16.19	0	22	22	0	0	0	1	1	0	2	D8IAT2_BRAP9	thrB	Homoserine kinase
D8IAT3	0	0	0	0	10.22	0	12	12	0	0	0	0	1	0	1	D8IAT3_BRAP9	thrC	Threonine synthase
D8IAT4	0	0	0	8.52	9.37	0	21	21	0	0	0	1	1	0	2	D8IAT4_BRAP9	btrU	Putative regulator protein, BtrU
D8IAT5	0	0	0	4.26	0	0	5	5	0	0	0	1	0	0	1	D8IAT5_BRAP9	carA	Carbamoyl-phosphate synthase small chain
D8IAT6	0	0	0	41.74	3.41	0	53	53	0	0	0	1	1	0	2	D8IAT6_BRAP9	carB	Carbamoyl-phosphate synthase large chain
D8IAU0	0	0	0	0	0.85	0	1	1	0	0	0	0	1	0	1	D8IAU0_BRAP9	BP951000_0264	Gamma-glutamyltransferase
D8IAU1	0	0	0	84.33	115	0	234	234	0	0	0	1	1	0	2	D8IAU1_BRAP9	aspC	Aspartate aminotransferase
D8IAU2	0	0	0	27.26	4.26	0	37	37	0	0	0	1	1	0	2	D8IAU2_BRAP9	BP951000_0266	Rhodanese-like domain protein
D8IAU5	0	0	0	5.96	17.04	0	27	27	0	0	0	1	1	0	2	D8IAU5_BRAP9	BP951000_0269	Unchar D8IAU5
D8IAU7	0	0	0	4.26	31.52	0	42	42	0	0	0	1	1	0	2	D8IAU7_BRAP9	rpmB	50S ribosomal protein L28
D8IAU8	0	0	0	0	6.81	0	8	8	0	0	0	0	1	0	1	D8IAU8_BRAP9	phoU	Phosphate-specific transport system accessory protein PhoU
D8IAV1	0	0	0	18.74	44.3	0	74	74	0	0	0	1	1	0	2	D8IAV1_BRAP9	ptsS	Phosphate ABC transporter phosphate binding protein
D8IAV3	0	0	0	14.48	0	0	17	17	0	0	0	1	0	0	1	D8IAV3_BRAP9	katA	Catalase
D8IAV4	0	0	0	0.85	0.85	0	2	2	0	0	0	1	1	0	2	D8IAV4_BRAP9	BP951000_0278	Redox-active disulfide protein 2
D8IAV6	0	0	0	2.56	0	0	3	3	0	0	0	1	0	0	1	D8IAV6_BRAP9	BP951000_0280	Unchar D8IAV6
D8IAV9	0	0	0	4.26	23	0	32	32	0	0	0	1	1	0	2	D8IAV9_BRAP9	BP951000_2331	Tsr1
D8IAW0	0	0	0	64.74	53.67	0	139	139	0	0	0	1	1	0	2	D8IAW0_BRAP9	BP951000_2332	NADH:flavin oxidoreductase/NADH oxidase
D8IAW1	0	0	0	5.96	18.74	0	29	29	0	0	0	1	1	0	2	D8IAW1_BRAP9	BP951000_2333	Non-canonical purine NTP pyrophosphatase
D8IAW2	0	0	0	1.7	4.26	0	7	7	0	0	0	1	1	0	2	D8IAW2_BRAP9	BP951000_2334	ABC transporter transmembrane region
D8IAW5	0	0	0	0	165.26	0	194	194	0	0	0	0	1	0	1	D8IAW5_BRAP9	lysS	Lysine--tRNA ligase
D8IAW9	0	0	0	52.81	68.15	0	142	142	0	0	0	1	1	0	2	D8IAW9_BRAP9	BP951000_0285	Flavodoxin family protein
D8IAX1	0	0	0	0	11.07	0	13	13	0	0	0	0	1	0	1	D8IAX1_BRAP9	BP951000_0287	TPR domain protein
D8IAX5	0	0	0	0	17.89	0	21	21	0	0	0	0	1	0	1	D8IAX5_BRAP9	uvrA	UvrABC system protein A
D8IAX6	0	0	0	6.81	9.37	0	19	19	0	0	0	1	1	0	2	D8IAX6_BRAP9	BP951000_0292	Putative dynein heavy chain
D8IAX8	0	0	0	0	4.26	0	5	5	0	0	0	0	1	0	1	D8IAX8_BRAP9	argC	N-acetyl-gamma-glutamyl-phosphate reductase
D8IAX9	0	0	0	0	0.85	0	1	1	0	0	0	0	1	0	1	D8IAX9_BRAP9	argJ	Arginine biosynthesis bifunctional protein ArgJ
D8IAY0	0	0	0	0	7.67	0	9	9	0	0	0	0	1	0	1	D8IAY0_BRAP9	argB	Acetylglutamate kinase
D8IAY1	0	0	0	0	0.85	0	1	1	0	0	0	0	1	0	1	D8IAY1_BRAP9	argD	Acetylornithine aminotransferase
D8IAZ2	0	0	0	0.85	9.37	0	12	12	0	0	0	1	1	0	2	D8IAZ2_BRAP9	BP951000_0308	Unchar D8IAZ2
D8IAZ3	0	0	0	3.41	48.56	0	61	61	0	0	0	1	1	0	2	D8IAZ3_BRAP9	obgE	GTPase Obg
D8IAZ5	0	0	0	4.26	6.81	0	13	13	0	0	0	1	1	0	2	D8IAZ5_BRAP9	rpe	Ribulose-phosphate 3-epimerase
D8IAZ6	0	0	0	15.33	43.44	0	69	69	0	0	0	1	1	0	2	D8IAZ6_BRAP9	BP951000_0312	Response regulatory protein
D8IAZ7	0	0	0	64.74	149.07	0	251	251	0	0	0	1	1	0	2	D8IAZ7_BRAP9	gltX	Glutamate--tRNA ligase
D8IAZ8	0	0	0	5.11	15.33	0	24	24	0	0	0	1	1	0	2	D8IAZ8_BRAP9	BP951000_0314	HDIG-domain protein
D8IAZ9	0	0	0	9.37	12.78	0	26	26	0	0	0	1	1	0	2	D8IAZ9_BRAP9	pncA	Bifunctional pyrazinamidase nicotinamidase
D8IB04	0	0	0	5.11	2.56	0	9	9	0	0	0	1	1	0	2	D8IB04_BRAP9	BP951000_0321	Putative anti-sigma factor antagonist
D8IB06	0	0	0	0	11.07	0	13	13	0	0	0	0	1	0	1	D8IB06_BRAP9	selB	Selenocysteine specific translation elongation factor
D8IB07	0	0	0	0	0.85	0	1	1	0	0	0	0	1	0	1	D8IB07_BRAP9	recR	Recombination protein RecR
D8IB08	0	0	0	2.56	0	0	3	3	0	0	0	1	0	0	1	D8IB08_BRAP9	BP951000_0326	Unchar D8IB08
D8IB09	0	0	0	0.85	0	0	1	1	0	0	0	1	0	0	1	D8IB09_BRAP9	BP951000_0327	Unchar D8IB09
D8IB10	0	0	0	102.22	76.67	0	210	210	0	0	0	1	1	0	2	D8IB10_BRAP9	BP951000_0328	Unchar D8IB10
D8IB11	0	0	0	5.96	0	0	7	7	0	0	0	1	0	0	1	D8IB11_BRAP9	BP951000_0329	Unchar D8IB11
D8IB12	0	0	0	0	9.37	0	11	11	0	0	0	0	1	0	1	D8IB12_BRAP9	BP951000_0330	Putative haloacid dehalogenase-like hydrolase
D8IB13	0	0	0	0	0.85	0	1	1	0	0	0	0	1	0	1	D8IB13_BRAP9	BP951000_0331	Hydrolase 3 haloacid dehalogenase-like hydrolase
D8IB14	0	0	0	0	11.07	0	13	13	0	0	0	0	1	0	1	D8IB14_BRAP9	BP951000_0332	Hydrolase 3 haloacid dehalogenase-like hydrolase
D8IB17	0	0	0	1.7	0	0	2	2	0	0	0	1	0	0	1	D8IB17_BRAP9	BP951000_0335	Unchar D8IB17
D8IB19	0	0	0	0	0.85	0	1	1	0	0	0	0	1	0	1	D8IB19_BRAP9	gspA	Glycerol-3-phosphate dehydrogenase [NAD(P)+]
D8IB20	0	0	0	51.11	97.11	0	174	174	0	0	0	1	1	0	2	D8IB20_BRAP9	cheA	Histidine kinase
D8IB21	0	0	0	102.22	155.04	0	302	302	0	0	0	1	1	0	2	D8IB21_BRAP9	ugd	UDP-glucose 6-dehydrogenase
D8IB28	0	0	0	1.7	5.96	0	9	9	0	0	0	1	1	0	2	D8IB28_BRAP9	pep	Peptidase
D8IB31	0	0	0	0	8.52	0	10	10	0	0	0	0	1	0	1	D8IB31_BRAP9	BP951000_0349	Unchar D8IB31
D8IB32	0	0	0	0	0	0	0	0	0	0	0	0	0	0	0	D8IB32_BRAP9	BP951000_0350	ABC transporter, permease protein
D8IB33	0	0	0	3.41	5.96	0	11	11	0	0	0	1	1	0	2	D8IB33_BRAP9	BP951000_0351	ABC-type multidrug transport system ATPase component
D8IB34	0	0	0	9.37	11.93	0	25	25	0	0	0	1	1	0	2	D8IB34_BRAP9	hslJ	Putative heat shock protein HslJ
D8IB37	0	0	0	0	0.85	0	1	1	0	0	0	0	1	0	1	D8IB37_BRAP9	BP951000_0355	Ribosome-associated GTPase
D8IB39	0	0	0	8.52	17.04	0	30	30	0	0	0	1	1	0	2	D8IB39_BRAP9	rsbU	Sigma factor regulatory protein
D8IB40	0	0	0	0	0	0	0	0	0	0	0	0	0	0	0	D8IB40_BRAP9	BP951000_0358	Putative penicillin-binding protein 1A
D8IB48	0	0	0	46	45.15	0	107	107	0	0	0	1	1	0	2	D8IB48_BRAP9	serA	D-3-phosphoglycerate dehydrogenase
D8IB50	0	0	0	0	2.56	0	3	3	0	0	0	0	1	0	1	D8IB50_BRAP9	gltA	Citrate synthase
D8IB51	0	0	0	2.56	14.48	0	20	20	0	0	0	1	1	0	2	D8IB51_BRAP9	idh	Isocitrate dehydrogenase [NADP]
D8IB52	0	0	0	5.96	41.74	0	56	56	0	0	0	1	1	0	2	D8IB52_BRAP9	BP951000_0370	Aconitase
D8IB54	0	0	0	18.74	0	0	22	22	0	0	0	1	0	0	1	D8IB54_BRAP9	BP951000_0372	Unchar D8IB54
D8IB55	0	0	0	26.41	0	0	31	31	0	0	0	1	0	0	1	D8IB55_BRAP9	BP951000_0373	Glycerophosphoryl diester phosphodiesterase family protein
D8IB58	0	0	0	0	4.26	0	5	5	0	0	0	0	1	0	1	D8IB58_BRAP9	BP951000_0376	Unchar D8IB58
D8IB60	0	0	0	0	1.7	0	2	2	0	0	0	0	1	0	1	D8IB60_BRAP9	metF	Methylenetetrahydrofolate reductase
D8IB61	0	0	0	0.85	5.11	0	7	7	0	0	0	1	1	0	2	D8IB61_BRAP9	metH	5-methyltetrahydrofolate-homocysteine methyltransferase
D8IB62	0	0	0	0	16.19	0	19	19	0	0	0	0	1	0	1	D8IB62_BRAP9	metH	5-methyltetrahydrofolate-homocysteine methyltransferase
D8IB63	0	0	0	0	0.85	0	1	1	0	0	0	0	1	0	1	D8IB63_BRAP9	BP951000_0381	Unchar D8IB63
D8IB64	0	0	0	34.07	68.15	0	120	120	0	0	0	1	1	0	2	D8IB64_BRAP9	glmU	N-acetylglucosamine-1-phosphate uridyltransferase
D8IB66	0	0	0	4.26	9.37	0	16	16	0	0	0	1	1	0	2	D8IB66_BRAP9	BP951000_0384	Unchar D8IB66
D8IB69	0	0	0	19.59	75.81	0	112	112	0	0	0	1	1	0	2	D8IB69_BRAP9	proS	Proline--tRNA ligase
D8IB73	0	0	0	2.56	4.26	0	8	8	0	0	0	1	1	0	2	D8IB73_BRAP9	BP951000_0391	Unchar D8IB73
D8IB74	0	0	0	1.7	6.81	0	10	10	0	0	0	1	1	0	2	D8IB74_BRAP9	BP951000_0392	Metallo-dependent phosphatase
D8IB75	0	0	0	77.52	171.22	0	292	292	0	0	0	1	1	0	2	D8IB75_BRAP9	rny	Ribonuclease Y
D8IB77	0	0	0	0	0	0	0	0	0	0	0	0	0	0	0	D8IB77_BRAP9	BP951000_0395	GCN5-related N-acetyltransferase
D8IB78	0	0	0	5318.95	5422.03	0	12609	12609	0	0	0	1	1	0	2	D8IB78_BRAP9	groL	60 kDa chaperonin
D8IB86	0	0	0	4016.47	4093.99	0	9521	9521	0	0	0	1	1	0	2	D8IB86_BRAP9	BP951000_0406	Glyceraldehyde-3-phosphate dehydrogenase
D8IB87	0	0	0	5.11	206.15	0	248	248	0	0	0	0	1	0	1	D8IB87_BRAP9	pgk	Phosphoglycerate kinase
D8IB88	0	0	0	37.48	51.96	0	105	105	0	0	0	1	1	0	2	D8IB88_BRAP9	guaB	Inosine-5-monophosphate dehydrogenase
D8IB89	0	0	0	24.7	57.07	0	96	96	0	0	0	1	1	0	2	D8IB89_BRAP9	nagE	Phosphotransferase system, N-acetylglucosamine-specific IIBC component, NagE
D8IB90	0	0	0	0	0	0	0	0	0	0	0	0	0	0	0	D8IB90_BRAP9	BP951000_0410	Metal-dependent hydrolase
D8IB92	0	0	0	3.41	12.78	0	19	19	0	0	0	1	1	0	2	D8IB92_BRAP9	BP951000_0412	Unchar D8IB92
D8IBA0	0	0	0	0	0	0	0	0	0	0	0	0	0	0	0	D8IBA0_BRAP9	BP951000_0420	Unchar D8IBA0
D8IBA5	0	0	0	15.33	11.07	0	31	31	0	0	0	1	1	0	2	D8IBA5_BRAP9	BP951000_0425	Unchar D8IBA5
D8IBA7	0	0	0	9.37	25.56	0	41	41	0	0	0	1	1	0	2	D8IBA7_BRAP9	BP951000_0427	Geranylgeranyl pyrophosphate synthase
D8IBB1	0	0	0	0	0.85	0	1	1	0	0	0	0	1	0	1	D8IBB1_BRAP9	yacO	RNA methyltransferase TrmH family group 3
D8IBB2	0	0	0	57.93	90.3	0	174	174	0	0	0	1	1	0	2	D8IBB2_BRAP9	galE	UDP-glucose 4-epimerase
D8IBB3	0	0	0	0	4.26	0	5	5	0	0	0	0	1	0	1	D8IBB3_BRAP9	arp	Putative ankyrin repeat containing protein
D8IBB4	0	0	0	1.7	4.26	0	7	7	0	0	0	1	1	0	2	D8IBB4_BRAP9	BP951000_0434	Unchar D8IBB4
D8IBB7	0	0	0	306.67	410.59	0	842	842	0	0	0	1	1	0	2	D8IBB7_BRAP9	BP951000_0437	Peptidase C14, caspase catalytic subunit p20
D8IBC0	0	0	0	32.37	88.59	0	142	142	0	0	0	1	1	0	2	D8IBC0_BRAP9	BP951000_0440	Aspartate aminotransferase
D8IBC1	0	0	0	2.56	4.26	0	8	8	0	0	0	1	1	0	2	D8IBC1_BRAP9	BP951000_0441	H(+):sodium-glutamate symporter
D8IBC5	0	0	0	373.11	513.67	0	1041	1041	0	0	0	1	1	0	2	D8IBC5_BRAP9	BP951000_0445	Glutamate synthase
D8IBC6	0	0	0	38.33	61.33	0	117	117	0	0	0	1	1	0	2	D8IBC6_BRAP9	ompR	Transcriptional regulatory protein
D8IBC7	0	0	0	0.85	0.85	0	2	2	0	0	0	1	1	0	2	D8IBC7_BRAP9	BP951000_0447	Histidine kinase
D8IBD1	0	0	0	0	1.7	0	2	2	0	0	0	0	1	0	1	D8IBD1_BRAP9	xerD	Tyrosine recombinase XerC
D8IBD2	0	0	0	26.41	18.74	0	53	53	0	0	0	1	1	0	2	D8IBD2_BRAP9	sdaB	L-serine dehydratase, iron-sulfur-dependent, beta subunit
D8IBD3	0	0	0	16.19	11.93	0	33	33	0	0	0	1	1	0	2	D8IBD3_BRAP9	sdaA	L-serine dehydratase, iron-sulfur-dependent, alpha subunit
D8IBD8	0	0	0	0	4.26	0	5	5	0	0	0	0	1	0	1	D8IBD8_BRAP9	tsaD	tRNA N6-adenosine threonylcarbamoyltransferase
D8IBD9	0	0	0	0	0	0	0	0	0	0	0	0	0	0	0	D8IBD9_BRAP9	BP951000_0459	Unchar D8IBD9
D8IBE0	0	0	0	144.81	190.81	0	394	394	0	0	0	1	1	0	2	D8IBE0_BRAP9	cheB	Chemotaxis response regulator protein-glutamate methylesterase
D8IBE1	0	0	0	8.52	47.7	0	66	66	0	0	0	1	1	0	2	D8IBE1_BRAP9	cheD	Probable chemoreceptor glutamine deamidase CheD
D8IBE2	0	0	0	14.48	18.74	0	39	39	0	0	0	1	1	0	2	D8IBE2_BRAP9	cheR	Chemotaxis protein methyltransferase, CheR
D8IBE3	0	0	0	11.07	15.33	0	31	31	0	0	0	1	1	0	2	D8IBE3_BRAP9	cheW	Chemotaxis protein, CheW
D8IBE4	0	0	0	123.52	144.81	0	315	315	0	0	0	1	1	0	2	D8IBE4_BRAP9	cheA	Histidine kinase
D8IBE5	0	0	0	171.22	177.18	0	409	409	0	0	0	1	1	0	2	D8IBE5_BRAP9	cheY	Chemotaxis response regulator, CheY
D8IBF1	0	0	0	17.89	34.93	0	62	62	0	0	0	1	1	0	2	D8IBF1_BRAP9	cheX	Chemotaxis protein, CheX
D8IBF3	0	0	0	3.41	1.7	0	6	6	0	0	0	1	1	0	2	D8IBF3_BRAP9	hlyA	Hemolysin protein
D8IBF7	0	0	0	2.56	14.48	0	20	20	0	0	0	1	1	0	2	D8IBF7_BRAP9	mazG	Putative phosphatase and methylase
D8IBG1	0	0	0	0	4.26	0	5	5	0	0	0	0	1	0	1	D8IBG1_BRAP9	uxuA	Mannonate dehydratase
D8IBG3	0	0	0	7.67	11.07	0	22	22	0	0	0	1	1	0	2	D8IBG3_BRAP9	BP951000_0483	Oligopeptide ABC transporter, periplasmic oligopeptide-binding protein
D8IBG5	0	0	0	0	2.56	0	3	3	0	0	0	0	1	0	1	D8IBG5_BRAP9	BP951000_0485	Extracellular solute binding protein, family 5
D8IBG9	0	0	0	0	8.52	0	10	10	0	0	0	0	1	0	1	D8IBG9_BRAP9	arp	Ankyrin repeat protein, putative
D8IBH1	0	0	0	4.26	0	0	5	5	0	0	0	1	0	0	1	D8IBH1_BRAP9	leuS	Leucine--tRNA ligase
D8IBH4	0	0	0	34.93	55.37	0	106	106	0	0	0	1	1	0	2	D8IBH4_BRAP9	BP951000_0494	Zinc-containing alcohol dehydrogenase
D8IBH5	0	0	0	57.07	107.33	0	193	193	0	0	0	1	1	0	2	D8IBH5_BRAP9	manA	Mannose-6-phosphate isomerase
D8IBH6	0	0	0	2.56	4.26	0	8	8	0	0	0	1	1	0	2	D8IBH6_BRAP9	BP951000_0496	ABC-type transport system ATP binding component
D8IBH7	0	0	0	0	6.81	0	8	8	0	0	0	0	1	0	1	D8IBH7_BRAP9	BP951000_0497	ABC transporter-related permease with MCE domain
D8IBH8	0	0	0	7.67	15.33	0	27	27	0	0	0	1	1	0	2	D8IBH8_BRAP9	suhB	Inositol-1-monophosphatase
D8IBH9	0	0	0	81.78	27.26	0	128	128	0	0	0	1	1	0	2	D8IBH9_BRAP9	atpB	ATP synthase subunit beta
D8IBI0	0	0	0	29.81	65.59	0	112	112	0	0	0	1	1	0	2	D8IBI0_BRAP9	mcpB	Methyl-accepting chemotaxis protein B
D8IBI1	0	0	0	5.96	0	0	7	7	0	0	0	1	0	0	1	D8IBI1_BRAP9	ompA	Outer membrane protein, OmpA family
D8IBI6	0	0	0	48.56	126.07	0	205	205	0	0	0	1	1	0	2	D8IBI6_BRAP9	livD	Dihydroxy-acid dehydratase
D8IBI8	0	0	0	43.44	71.56	0	135	135	0	0	0	1	1	0	2	D8IBI8_BRAP9	nrdB	Ribonucleotide-diphosphate reductase beta subunit
D8IBI9	0	0	0	7.67	34.93	0	50	50	0	0	0	1	1	0	2	D8IBI9_BRAP9	nrdA	Ribonucleoside-diphosphate reductase
D8IBJ0	0	0	0	22.15	35.78	0	68	68	0	0	0	1	1	0	2	D8IBJ0_BRAP9	rplT	50S ribosomal protein L20
D8IBJ1	0	0	0	11.93	39.19	0	60	60	0	0	0	1	1	0	2	D8IBJ1_BRAP9	rpmI	50S ribosomal protein L35
D8IBJ2	0	0	0	0	23	0	27	27	0	0	0	0	1	0	1	D8IBJ2_BRAP9	infC	Translation initiation factor IF-3
D8IBJ3	0	0	0	137.15	224.89	0	425	425	0	0	0	1	1	0	2	D8IBJ3_BRAP9	thrS	Threonine--tRNA ligase
D8IBJ5	0	0	0	52.81	90.3	0	168	168	0	0	0	1	1	0	2	D8IBJ5_BRAP9	pep	Peptidase
D8IBJ7	0	0	0	1.7	4.26	0	7	7	0	0	0	1	1	0	2	D8IBJ7_BRAP9	glgA	Glycogen synthase
D8IBJ8	0	0	0	97.11	97.11	0	228	228	0	0	0	1	1	0	2	D8IBJ8_BRAP9	BP951000_0518	UPF0234 protein BP951000_0518
D8IBJ9	0	0	0	481.3	428.48	0	1068	1068	0	0	0	1	1	0	2	D8IBJ9_BRAP9	trx	Thioredoxin
D8IBK1	0	0	0	0	8.52	0	10	10	0	0	0	0	1	0	1	D8IBK1_BRAP9	BP951000_0521	Unchar D8IBK1
D8IBK3	0	0	0	0	0	0	0	0	0	0	0	0	0	0	0	D8IBK3_BRAP9	uppS	Isoprenyl transferase
D8IBK4	0	0	0	162.7	131.18	0	345	345	0	0	0	1	1	0	2	D8IBK4_BRAP9	frr	Ribosome-recycling factor
D8IBK5	0	0	0	19.59	97.96	0	138	138	0	0	0	1	1	0	2	D8IBK5_BRAP9	rpsU	30S ribosomal protein S21
D8IBK6	0	0	0	0.85	1.7	0	3	3	0	0	0	1	1	0	2	D8IBK6_BRAP9	BP951000_0528	Putative lipoprotein
D8IBK7	0	0	0	97.11	96.26	0	227	227	0	0	0	1	1	0	2	D8IBK7_BRAP9	tmpB	Outer membrane protein, TmpB family
D8IBK8	0	0	0	16.19	23	0	46	46	0	0	0	1	1	0	2	D8IBK8_BRAP9	BP951000_0530	Peptidyl-prolyl cis-trans isomerase
D8IBK9	0	0	0	43.44	103.07	0	172	172	0	0	0	1	1	0	2	D8IBK9_BRAP9	BP951000_0531	Peptidyl-prolyl cis-trans isomerase
D8IBL0	0	0	0	138	207.85	0	406	406	0	0	0	1	1	0	2	D8IBL0_BRAP9	fabF	3-oxoacyl-[acyl-carrier-protein] synthase 2
D8IBL1	0	0	0	676.37	695.11	0	1610	1610	0	0	0	1	1	0	2	D8IBL1_BRAP9	acpP	Acyl carrier protein
D8IBL2	0	0	0	61.33	113.3	0	205	205	0	0	0	1	1	0	2	D8IBL2_BRAP9	fabG	3-ketoacyl-acyl-carrier protein reductase
D8IBL3	0	0	0	161	171.22	0	390	390	0	0	0	1	1	0	2	D8IBL3_BRAP9	pyk	Pyruvate kinase
D8IBL6	0	0	0	0.85	1.7	0	3	3	0	0	0	1	1	0	2	D8IBL6_BRAP9	BP951000_0538	Unchar D8IBL6
D8IBL8	0	0	0	17.04	11.93	0	34	34	0	0	0	1	1	0	2	D8IBL8_BRAP9	BP951000_0540	Unchar D8IBL8
D8IBL9	0	0	0	0	0	0	0	0	0	0	0	0	0	0	0	D8IBL9_BRAP9	BP951000_0541	Dynein heavy chain, putative
D8IBM0	0	0	0	0	4.26	0	5	5	0	0	0	0	1	0	1	D8IBM0_BRAP9	lmp1	TPR domain protein
D8IBM1	0	0	0	0	1.7	0	2	2	0	0	0	0	1	0	1	D8IBM1_BRAP9	BP951000_0543	Unchar D8IBM1
D8IBM2	0	0	0	29.81	44.3	0	87	87	0	0	0	1	1	0	2	D8IBM2_BRAP9	ldh	L-lactate dehydrogenase
D8IBM5	0	0	0	5.11	0	0	6	6	0	0	0	1	0	0	1	D8IBM5_BRAP9	coaE	Dephospho-CoA kinase
D8IBM6	0	0	0	3.41	30.67	0	40	40	0	0	0	1	1	0	2	D8IBM6_BRAP9	BP951000_0548	TPR domain protein
D8IBM7	0	0	0	28.96	177.18	0	242	242	0	0	0	1	1	0	2	D8IBM7_BRAP9	ftsZ	Cell division protein FtsZ
D8IBM8	0	0	0	0	4.26	0	5	5	0	0	0	0	1	0	1	D8IBM8_BRAP9	BP951000_0550	MiaB-like tRNA modifying enzyme
D8IBM9	0	0	0	0	0.85	0	1	1	0	0	0	0	1	0	1	D8IBM9_BRAP9	BP951000_0551	Unchar D8IBM9
D8IBN0	0	0	0	0	0	0	0	0	0	0	0	0	0	0	0	D8IBN0_BRAP9	BP951000_0552	Histidine kinase
D8IBN3	0	0	0	3.41	5.96	0	11	11	0	0	0	1	1	0	2	D8IBN3_BRAP9	bpmI	Endonuclease-methyltransferase fusion protein type IIG, BpmI
D8IBN7	0	0	0	0	368	0	432	432	0	0	0	0	1	0	1	D8IBN7_BRAP9	iars	Isoleucine--tRNA ligase
D8IBN8	0	0	0	17.04	6.81	0	28	28	0	0	0	1	1	0	2	D8IBN8_BRAP9	nusB	N utilization substance protein B homolog
D8IBP0	0	0	0	11.93	5.96	0	21	21	0	0	0	1	1	0	2	D8IBP0_BRAP9	ushA	5-nucleotidase/2,3-cyclic phosphodiesterase and related esterase
D8IBP1	0	0	0	1.7	0	0	2	2	0	0	0	1	0	0	1	D8IBP1_BRAP9	BP951000_0563	Anti-sigma factor antagonist
D8IBP4	0	0	0	31.52	23.85	0	65	65	0	0	0	1	1	0	2	D8IBP4_BRAP9	atpF	ATP synthase subunit b
D8IBP5	0	0	0	4.26	3.41	0	9	9	0	0	0	1	1	0	2	D8IBP5_BRAP9	atpH	ATP synthase subunit delta
D8IBP7	0	0	0	149.07	123.52	0	320	320	0	0	0	1	1	0	2	D8IBP7_BRAP9	atpA	ATP synthase subunit alpha
D8IBP9	0	0	0	0	0	0	0	0	0	0	0	0	0	0	0	D8IBP9_BRAP9	gmhB	D-alpha,beta-D-heptose-1,7-biphosphate phosphatase GmhB
D8IBQ0	0	0	0	6.81	10.22	0	20	20	0	0	0	1	1	0	2	D8IBQ0_BRAP9	atpG	ATP synthase gamma chain
D8IBQ2	0	0	0	0	1.7	0	2	2	0	0	0	0	1	0	1	D8IBQ2_BRAP9	BP951000_0574	Metal-dependent phosphohydrolase
D8IBQ3	0	0	0	35.78	50.26	0	101	101	0	0	0	1	1	0	2	D8IBQ3_BRAP9	BP951000_0575	UPF0365 protein BP951000_0575
D8IBQ4	0	0	0	58.78	171.22	0	270	270	0	0	0	1	1	0	2	D8IBQ4_BRAP9	pryH	Uridylate kinase
D8IBQ7	0	0	0	1.7	0	0	2	2	0	0	0	1	0	0	1	D8IBQ7_BRAP9	BP951000_0579	Unchar D8IBQ7
D8IBQ8	0	0	0	43.44	55.37	0	116	116	0	0	0	1	1	0	2	D8IBQ8_BRAP9	BP951000_0580	YD repeat protein
D8IBR1	0	0	0	46.85	69.85	0	137	137	0	0	0	1	1	0	2	D8IBR1_BRAP9	BP951000_0583	Putative transmembrane protein
D8IBR3	0	0	0	0	9.37	0	11	11	0	0	0	0	1	0	1	D8IBR3_BRAP9	BP951000_0585	Putative DNA repair helicase
D8IBR4	0	0	0	0	4.26	0	5	5	0	0	0	0	1	0	1	D8IBR4_BRAP9	BP951000_0586	TPR domain-containing protein
D8IBR5	0	0	0	57.07	7.67	0	76	76	0	0	0	1	1	0	2	D8IBR5_BRAP9	ptsG	PTS system, glucose subfamily, IIA subunit
D8IBR7	0	0	0	3.41	13.63	0	20	20	0	0	0	1	1	0	2	D8IBR7_BRAP9	thiE	Thiamine-phosphate synthase
D8IBR8	0	0	0	0	2.56	0	3	3	0	0	0	0	1	0	1	D8IBR8_BRAP9	BP951000_0590	ATPase associated with various cellular activities
D8IBS0	0	0	0	205.3	450.63	0	770	770	0	0	0	1	1	0	2	D8IBS0_BRAP9	dnaK	Chaperone protein DnaK
D8IBS1	0	0	0	9.37	11.07	0	24	24	0	0	0	1	1	0	2	D8IBS1_BRAP9	BP951000_0593	Unchar D8IBS1
D8IBS2	0	0	0	17.04	0	0	20	20	0	0	0	1	0	0	1	D8IBS2_BRAP9	grpE	Protein GrpE
[truncated: 966 more rows]

## Sheet: table S6 description
protein description	accession	gene	group	validated psms								presence					strains		species
				hyodysenteriae			pilosicoli		total			hyodysenteriae			pilosicoli
				infe1	v1	ll1	vi13	ola9	hyodysenteriae	pilosicoli	total	infe1	v1	ll1	vi13	ola9	hyodysenteriae	pilosicoli
1 deoxy D xylulose 5 phosphate reductoisomerase	D8IG73, C0QYN4, J9UTT0	dxr	A0A0H0TWE1, A0A0H0XFJ2, A0A0H0X281, K0JJI3, J9UTT0, D8IG73, C0QYN4, A0A0H0VU31, A0A0H0UF63, A0A0H0UZP8	0	3	3	12	66	6	78	84	0	0	0	1	1	0	2	C
1 deoxy D xylulose 5 phosphate synthase	D8I9V2, J9UGP1, C0QVX2	dxs	A0A0H0UHT9, D8I9V2, K0JG12, C0QVX2, J9UGP1	0	0	4	3	27	4	30	34	0	0	1	1	1	1	2	X
1 phosphofructokinase	C0R1L8	fruK	A0A0H0UGE0, A0A0H0UUZ7, A0A0H0UXQ7, A0A0H0VDF0, A0A0H0WAD0, A0A0H0XJ22, C0R1L8	0	4	3	0	0	7	0	7	0	1	1	0	0	2	0	X
10 kDa chaperonin	C0QVL3, D8IAA0	groS	C0QVL3, A0A0H0U5L6, J9UU75, K0JKG9, D8IAA0	282	280	84	471	943	646	1414	2060	1	1	0	1	1	2	2	C
16 kDa outer membrane lipoprotein	Q54313	smpA	A0A0H0TY79, Q54313	0	0	8	0	0	8	0	8	0	0	1	0	0	1	0	X
2 C methyl D erythritol 2,4 cyclodiphosphate synthase	J9UIF5, C0R0Y4, D8IF76	ispF	D8IF76, C0R0Y4, A0A0H0W3Y9, K0JJ51, J9UIF5, A0A0H0U9I5	2	0	1	2	2	3	4	7	1	0	1	1	1	2	2	X
2 dehydro 3 deoxyphosphooctonate aldolase	A0A0H0UGA3, C0QWE9, D8IAC2	kdsA, SU43_08230	A0A0H0VTA2, A0A0H0UJT3, J9ULN1, A0A0H0XAX9, K0JFR6, A0A0H0VGQ1, A0A0H0UGA3, C0QWE9, A0A0H0TJ19, D8IAC2	2	21	3	60	70	26	130	156	0	1	0	1	1	1	2	C
2 isopropylmalate synthase	J9UU81, C0R089, D8IAL3	leuA	J9UU81, A0A0H0VM42, C0R089, A0A0H0URB9, D8IAL3, K0JFK9, A0A0H0UKM7	65	379	45	86	723	489	809	1298	1	1	0	1	1	2	2	C
2 ketoisovalerate ferredoxin reductase	D8IED3, C0QVA3	porA6	D8IED3, J9U2C2, A0A0H0UY97, C0QVA3, K0JGD4, A0A0H0W5C6	121	125	137	46	91	383	137	520	1	1	1	1	1	3	2	C
2 polyprenyl 3 methyl 5 hydroxy 6 metoxy 1,4 benzoquinol methylase	D8ICA4	ubiG	D8ICA4, J9U0S4, K0JMI8	0	0	0	2	0	0	2	2	0	0	0	1	0	0	1	X
2,3 bisphosphoglycerate dependent phosphoglycerate mutase	D8ICV2, C0QV47	gpmA	A0A0H0UU00, J9TRI1, D8ICV2, C0QV47, K0JHQ3	114	461	40	654	349	615	1003	1618	1	1	0	1	1	2	2	C
2,3,4,5 tetrahydropyridine 2,6 dicarboxylate N acetyltransferase	C0R174, J9US61, D8ICJ2	ykuQ, B2904_orf499	A0A0H0X8Q4, D8ICJ2, A0A0H0UGV1, A0A0H0X896, K0JHF3, C0R174, J9US61, A0A0H0WXJ2	38	57	27	77	212	122	289	411	1	1	1	1	1	3	2	C
3 Deoxy D manno oct 2 ulosonic acid transferase	D8IC11	kdtA	D8IC11, J9UWU7, K0JH21	0	0	0	0	4	0	4	4	0	0	0	0	1	0	1	X
3 dehydroquinate dehydratase	C0R0L8, J9U314, D8IDY7	aroD	A0A0H0TQ19, K0JH51, A0A0H0VV81, D8IDY7, A0A0H0WMN2, A0A0H0UWL7, C0R0L8, J9U314	3	0	0	3	4	3	7	10	1	0	0	1	1	1	2	X
3 dehydroquinate synthase	C0QYC5, D8IEM4, K0JIP9	aroB	C0QYC5, A0A0H0U1R7, A0A0H0USI5, A0A0H0WNA0, A0A0H0VDZ2, A0A0H0W2Q0, J9UXR0, D8IEM4, A0A0H0X5E0, K0JIP9, A0A0H0TPP9	0	8	0	8	26	8	34	42	0	1	0	1	1	1	2	X
3 deoxy 7 phosphoheptulonate synthase	D8ICE9, D8IEH6, C0QYY6, C0QXJ1	aroF	D8IEH6, A0A0H0UUS9, K0JKP0, J9USB1, K0JIG4, D8ICE9, J9U1Z0, C0QXJ1, A0A0H0XFT0, A0A0H0VRD7, C0QYY6, A0A0H0UIJ8, A0A0H0VX31	66	197	72	172	294	335	466	801	1	1	1	1	1	3	2	C
3 deoxy manno octulosonate cytidylyltransferase	A0A0H0URR5, D8ICS2, C0QV48	kdsB	A0A0H0URR5, D8ICS2, C0QV48, J9UQR4, A0A0H0U3F3	4	31	3	12	7	38	19	57	1	1	1	1	1	3	2	C
3 hydroxyacyl [acyl carrier protein] dehydratase FabZ	D8IC98	fabZ	D8IC98, J9UKG1, K0JM51	0	0	0	4	1	0	5	5	0	0	0	1	1	0	2	X
3 hydroxybutyryl CoA dehydratase	C0QWH2, C0QWH3	crt	A0A0H0X3Z1, C0QWH2, A0A0H0XET1, C0QWH3, A0A0H0UTG5, A0A0H0TSQ1	407	1005	260	0	0	1672	0	1672	1	1	1	0	0	3	0	BRAHW
3 hydroxybutyryl CoA dehydrogenase	D8IC33, D8IC34	crt	D8IC33, K0JKG2, J9UWX4, D8IC34, K0JMF1, J9UVZ7	0	0	0	178	64	0	242	242	0	0	0	1	1	0	2	BRAPL
3 hydroxyisobutyrate dehydrogenase	D8ID99	BP951000_1132	D8ID99	0	0	0	1	0	0	1	1	0	0	0	1	0	0	1	X
3 isopropylmalate dehydratase large subunit	C0R088, D8IAL2	leuC	C0R088, A0A0H0UYQ4, K0JI84, J9UV29, D8IAL2, A0A0H0UVG5	36	61	30	1	50	127	51	178	1	1	1	0	1	3	1	C
3 isopropylmalate dehydratase small subunit	C0R087, D8IAL1	leuD	K0JK06, A0A0H0WFE4, J9TX93, C0R087, D8IAL1	5	14	4	1	18	23	19	42	1	1	1	0	1	3	1	X
3 isopropylmalate dehydrogenase	C0R086, D8IAL0	leuB	C0R086, D8IAL0, A0A0H0UP22, K0JKD1, J9UGM1	11	40	16	23	40	67	63	130	1	1	1	1	1	3	2	C
3 ketoacyl acyl carrier protein reductase	D8IBL2	fabG	D8IBL2, J9UT75, K0JLI9, Q6VAN4	0	0	0	85	157	0	242	242	0	0	0	1	1	0	2	BRAPL
3 oxoacyl (Acyl carrier protein) synthase I	C0QXD4	fabB	A0A0H0U6Y7, A0A0H0U7P6, A0A0H0UAB6, A0A0H0UVL3, A0A0H0XHS9, C0QXD4	8	11	3	0	0	22	0	22	1	1	1	0	0	3	0	X
3 oxoacyl (Acyl carrier protein) synthase III	C0R201, C0R1G7, D8IEF5, D8IFJ8, A0A0H0VMK0, D8IDU0, J9UQL4, C0R1R8	fab, fabH, BHWA1_01669	K0JFE4, C0R1R8, K0JHN0, J9UL79, C0R201, C0R1G7, A0A0H0WK29, D8IEF5, A0A0H0UJU3, D8IFJ8, A0A0H0WJX7, K0JGE6, A0A0H0WUD2, A0A0H0X9G1, A0A0H0VMK0, J9UWD1, D8IDU0, J9UQL4, A0A0H0W6S9, A0A0H0VMY9	34	147	36	117	276	217	393	610	1	1	1	1	1	3	2	C
3 oxoacyl ACP (Acyl carrier protein) reductase	C0QXD6, C0QYL2	fabG	A0A0H0VDS9, C0QXD6, A0A0H0TVS8, C0QYL2, A0A0H0XD48, Q6LC18, A0A0H0W1Z3	2	28	11	0	0	41	0	41	0	1	1	0	0	2	0	BRAHW
3 oxoacyl [acyl carrier protein] synthase 2	Q6LC17, C0QYL0, D8IBL0	fabF	Q6VAN2, D8IBL0, C0QYL0, A0A0H0VN76, J9UJQ3, Q6LC17, K0JGJ2	109	324	51	191	287	484	478	962	1	1	1	1	1	3	2	C
3 phosphoshikimate 1 carboxyvinyltransferase	C0QZK3, D8IA63	aroA	C0QZK3, D8IA63, A0A0H0V9X2, J9TVD7, K0JFN8	1	0	0	0	8	1	8	9	1	0	0	0	1	1	1	X
30S ribosomal protein S1	D8IA84, C0QZM2	rpsA	J9ULB7, C0QZM2, K0JIN7, A0A0H0TQQ6, D8IA84, A0A0H0TVL1	259	238	318	279	391	815	670	1485	1	1	1	1	1	3	2	C
30S ribosomal protein S10	D8ICZ5, C0QVZ5	rpsJ	J9TRC4, K0JHU7, Q9FA05, D8ICZ5, A0A0H0XIJ9, P52857, C0QVZ5	221	90	237	43	291	548	334	882	1	1	1	0	1	3	1	C
30S ribosomal protein S11	C0QW18, D8ICX1	rpsK	C0QW18, J9TRD3, K0JHS3, D8ICX1, A0A0H0TPE7	110	66	100	8	70	276	78	354	1	1	1	0	1	3	1	C
30S ribosomal protein S12	C0QVZ1, J9URR6	rpsL	C0QVZ1, A0A0H0VH37, A0A0H0V0B7, K0JL53, A0A0H0VYB4, J9URR6	90	54	68	6	36	212	42	254	1	1	1	0	1	3	1	C
30S ribosomal protein S13	D8ICX2, A0A0H0UH89, C0QW17	rpsM	A0A0H0X317, D8ICX2, K0JL74, J9UBF0, A0A0H0UH89, C0QW17	99	79	69	63	78	247	141	388	1	1	1	1	1	3	2	C
30S ribosomal protein S14 type Z	A0A0H0XCS7	rpsZ	A0A0H0XCS7	9	0	12	0	0	21	0	21	1	0	1	0	0	2	0	X
30S ribosomal protein S15	D8IEN5, A0A0H0U8H8	rpsO	J9U1K6, D8IEN5, K0JGJ8, A0A0H0U8H8	43	6	24	43	39	73	82	155	1	0	1	1	1	2	2	C
30S ribosomal protein S16	A0A0H0X9S6, J9UNQ1	rpsP	D8IDQ7, A0A0H0X9S6, J9UNQ1, K0JHK1	87	43	41	106	202	171	308	479	1	1	1	1	1	3	2	C
30S ribosomal protein S17	C0QW05, D8ICY5	rpsQ	A0A0H0TQQ8, C0QW05, J9TRA3, K0JHT8, D8ICY5, A0A0H0W8H3	194	234	152	177	259	580	436	1016	1	1	1	1	1	3	2	C
30S ribosomal protein S18	C0R078, J9UQQ5	rpsR	A0A0H0TZX6, C0R078, J9UQQ5	138	104	68	195	171	310	366	676	1	1	1	1	1	3	2	C
30S ribosomal protein S19	D8ICZ0, C0QW00	rpsS	K0JHU3, C0QW00, A0A0H0TQQ4, J9TR95, A0A0H0VI08, D8ICZ0	92	23	43	10	12	158	22	180	1	1	1	1	1	3	2	C
30S ribosomal protein S2	D8IAR9, A0A0H0U523, C0QYS1	rpsB	J9TXJ6, D8IAR9, A0A0H0U523, K0JFJ7, C0QYS1	311	202	265	119	351	778	470	1248	1	1	1	1	1	3	2	C
30S ribosomal protein S20	D8ICV1, C0QVH2	rpsT	A0A0H0TZX4, D8ICV1, C0QVH2, K0JL05, J9URU9	43	33	58	11	41	134	52	186	1	1	1	1	1	3	2	C
30S ribosomal protein S21	A0A0H0UVV6, D8IBK5, C0QWM3	rpsU	J9UJR0, A0A0H0UVV6, D8IBK5, K0JGJ1, C0QWM3	93	63	45	28	136	201	164	365	1	1	1	1	1	3	2	C
30S ribosomal protein S3	D8ICY8, A0A0H0V124	rpsC	D8ICY8, J9UQE5, K0JMU6, A0A0H0V124	153	179	113	68	166	445	234	679	1	1	1	1	1	3	2	C
30S ribosomal protein S30	A0A0H0UTH5	SZ49_12160	A0A0H0UTH5, A0A0H0V371	62	99	136	0	0	297	0	297	1	1	1	0	0	3	0	BRAHW
30S ribosomal protein S4	C0QW19, D8ICX0	rpsD	C0QW19, D8ICX0, J9URT5, K0JL26, A0A0H0UCR7	120	124	123	50	93	367	143	510	1	1	1	1	1	3	2	C
30S ribosomal protein S5	C0QW12, D8ICX7, J9UH76	rpsE	A0A0H0XIS7, A0A0H0UK43, D8ICX7, C0QW12, J9UH76, K0JMQ0	132	60	162	43	100	354	143	497	1	1	1	1	1	3	2	C
30S ribosomal protein S6	J9UB38, C0R076	rspF	J9UB38, C0R076, A0A0H0VFM4, K0JHM8, A0A0H0UET3	32	13	30	1	0	75	1	76	1	1	1	0	0	3	0	BRAHW
30S ribosomal protein S7	C0QVZ2, D8ICZ8	rpsG	K0JMV0, A0A0H0U804, C0QVZ2, D8ICZ8, J9UQ77	262	151	199	87	181	612	268	880	1	1	1	1	1	3	2	C
30S ribosomal protein S8	D8ICY0, C0QW09	rpsH	D8ICY0, K0JHT2, A0A0H0VZ73, C0QW09, J9TRE8	144	126	157	124	153	427	277	704	1	1	1	1	1	3	2	C
30S ribosomal protein S9	D8ICE7, C0QW51	rpsI	J9UI42, D8ICE7, C0QW51, K0JM91, A0A0H0W6P6	78	48	53	24	95	179	119	298	1	1	1	1	1	3	2	C
4 aminobutyrate aminotransferase and related aminotransferase	D8IEB9	gabT	D8IEB9, J9UY01, K0JG78	0	0	0	0	1	0	1	1	0	0	0	0	1	0	1	X
4 carboxymuconolactone decarboxylase	D8IBT6	pcaC	D8IBT6, J9TTN2, K0JLR9	0	0	0	3	3	0	6	6	0	0	0	1	1	0	2	X
4 diphosphocytidyl 2 C methyl D erythritol kinase	D8IE25	ipk	D8IE25, J9ULV0, K0JHV8	0	0	0	0	4	0	4	4	0	0	0	0	1	0	1	X
4 hydroxy 3 methylbut 2 en 1 yl diphosphate synthase (flavodoxin)	D8ID14, C0R0K5	ispG	A0A0H0UYH7, A0A0H0WUT1, A0A0H0U9E3, D8ID14, K0JMS6, C0R0K5, J9TR75	3	15	7	18	33	25	51	76	0	1	1	1	1	2	2	C
4 hydroxy tetrahydrodipicolinate reductase	C0R175, D8I9U8	dapB	J9TWB8, A0A0H0U127, K0JJ70, D8I9U8, C0R175, A0A0H0X3I7	66	40	20	3	6	126	9	135	1	1	1	0	0	3	0	C
4 hydroxy tetrahydrodipicolinate synthase	D8I9U9, J9UUQ4	dapA	J9UUQ4, D8I9U9, K0JKW9	0	0	0	26	13	0	39	39	0	0	0	1	1	0	2	BRAPL
4Fe 4S ferredoxin domain protein	D8IG74	fdx	D8IG74, J9TV74, K0JLH2	0	0	0	0	9	0	9	9	0	0	0	0	1	0	1	X
4Fe 4S ferredoxin iron sulfur binding domain protein	C0QYH8, D8IC37	fdx, fesA	J9U0D8, D8IC37, A0A0H0USE5, A0A0H0X746, C0QYH8, A0A0H0X7M0, K0JM15	0	12	0	68	14	12	82	94	0	1	0	1	1	1	2	C
5 formyltetrahydrofolate cyclo ligase	C0QWT3	BHWA1_02280	A0A0H0UJW8, A0A0H0UMA1, A0A0H0XGF2, C0QWT3	0	1	1	0	0	2	0	2	0	1	1	0	0	2	0	X
5 methylcytosine restriction system component like protein	K0JII0	WESB_0620	K0JII0	0	0	0	0	2	0	2	2	0	0	0	0	1	0	1	X
5 methyltetrahydrofolate homocysteine methyltransferase	A0A0H0TV16, D8IB62, D8IB61, C0QY88	SR30_07750, metH	A0A0H0WNY3, A0A0H0UWV5, A0A0H0UEE6, A0A0H0UZN7, J9UEX0, A0A0H0USQ2, A0A0H0TUN8, A0A0H0TV16, J9UKI6, C0QY88, A0A0H0U835, D8IB61, D8IB62, A0A0H0VK51, A0A0H0X9W9, A0A0H0WWC6, A0A0H0WQT9, A0A0H0V0I9, A0A0H0WR39, A0A0H0TWD1, A0A0H0X924, A0A0H0TZ86, A0A0H0UF53, K0JL67, K0JJM2	2	3	11	3	31	16	34	50	0	1	1	1	1	2	2	C
5 nitroimidazole antibiotic resistance protein	A0A0H0V1Y2	SZ49_08120	A0A0H0V1Y2	0	68	28	0	0	96	0	96	0	1	1	0	0	2	0	BRAHW
5 nucleotidase/2,3 cyclic phosphodiesterase and related esterase	D8IFT3, C0QX27, D8IBP0, C0QZ14	ushA	A0A0H0UQD3, A0A0H0V9X3, D8IBP0, A0A0H0ULQ4, J9UIY8, A0A0H0WDX6, K0JJG5, A0A0H0TRI2, A0A0H0U4M9, A0A0H0WHF0, A0A0H0UD59, D8IFT3, A0A0H0XFQ8, C0QZ14, A0A0H0V7W4, A0A0H0W9I7, C0QX27, A0A0H0VZP6, A0A0H0VS21, A0A0H0UUU6, A0A0H0UG76, A0A0H0V4Y8, A0A0H0XCQ6, J9TTU3, K0JGL8, A0A0H0XIL0, A0A0H0TP14, A0A0H0U4Q2	35	75	12	18	9	122	27	149	1	1	1	1	1	3	2	C
5' methylthioadenosine/S adenosylhomocysteine nucleosidase 1	D8IG95	mtnN	D8IG95, J9UT14, K0JJG7	0	0	0	4	71	0	75	75	0	0	0	1	1	0	2	BRAPL
5' methylthioadenosine/S adenosylhomocysteine nucleosidase 2	J9UT14, C0QYJ4	BHWA1_02624, B2904_orf1095	K0JJG7, J9UT14, A0A0H0VN88, C0QYJ4	13	18	19	11	0	50	11	61	1	1	1	1	0	3	1	C
50S ribosomal protein L1	C0QWX3, D8IEH1	rplA	D8IEH1, A0A0H0UNQ0, C0QWX3, A0A0H0V612, J9U258, K0JIF8	278	213	163	121	340	654	461	1115	1	1	1	1	1	3	2	C
50S ribosomal protein L10	C0QWX4, D8IEH2	rplJ	J9UL53, C0QWX4, K0JGF4, A0A0H0WH59, D8IEH2	153	183	197	200	550	533	750	1283	1	1	1	1	1	3	2	C
50S ribosomal protein L11	D8IEH0, C0QWX2	rplK	K0JHR3, J9UXV3, D8IEH0, C0QWX2, A0A0H0XFL7	618	245	479	66	645	1342	711	2053	1	1	1	0	1	3	1	C
50S ribosomal protein L13	A0A0H0UG10, D8ICE8, C0QW52	rplM	A0A0H0UG10, D8ICE8, J9URB4, K0JML3, A0A0H0VI61, C0QW52	125	199	139	42	102	463	144	607	1	1	1	1	1	3	2	C
50S ribosomal protein L14	C0QW06, D8ICY4	rplN	C0QW06, J9URS4, A0A0H0UIF3, D8ICY4	156	69	139	66	208	364	274	638	1	1	1	1	1	3	2	C
50S ribosomal protein L15	C0QW14, D8ICX5	rplO	J9TRC5, A0A0H0W820, A0A0H0WY46, K0JHS8, D8ICX5, C0QW14	97	44	105	71	68	246	139	385	1	1	1	1	1	3	2	C
50S ribosomal protein L16	C0QW03, D8ICY7	rplP	K0JMQ7, J9UH58, A0A0H0XBY4, C0QW03, D8ICY7	183	51	187	32	76	421	108	529	1	1	1	1	1	3	2	C
50S ribosomal protein L17	C0QW21, D8ICW8	rplQ	A0A0H0V2Z8, A0A0H0XDS3, K0JMP3, D8ICW8, J9UGZ0, C0QW21	89	23	58	6	26	170	32	202	1	1	1	0	1	3	1	C
50S ribosomal protein L18	C0QW11, D8ICX8	rplR	J9UQB5, K0JMU2, A0A0H0WHN0, C0QW11, D8ICX8, A0A0H0X8W2	398	88	491	39	214	977	253	1230	1	1	1	0	1	3	1	C
50S ribosomal protein L19	D8IEX4, C0R1Q2	rplS	D8IEX4, C0R1Q2, A0A0H0VLG1, J9UKJ1, K0JGP3	127	124	118	136	231	369	367	736	1	1	1	1	1	3	2	C
50S ribosomal protein L2	C0QVZ9, A0A0H0W8S2, D8ICZ1	rplB	C0QVZ9, A0A0H0W8S2, D8ICZ1, J9UBA7, K0JL93	1022	456	664	214	443	2142	657	2799	1	1	1	1	1	3	2	C
50S ribosomal protein L20	D8IBJ0, C0QZD0	rplT	D8IBJ0, A0A0H0V7T1, J9USF0, C0QZD0, K0JLG9	99	40	68	31	50	207	81	288	1	1	1	1	1	3	2	C
50S ribosomal protein L21	C0R0P5, A0A0H0UP32, D8IEK4	rplU	C0R0P5, K0JIK1, A0A0H0UP32, J9US89, D8IEK4	108	107	89	81	130	304	211	515	1	1	1	1	1	3	2	C
50S ribosomal protein L22	D8ICY9, J9URS1, C0QW01	rplV	C0QW01, K0JL45, A0A0H0V2A8, A0A0H0X3E3, D8ICY9, J9URS1	188	95	144	60	144	427	204	631	1	1	1	1	1	3	2	C
50S ribosomal protein L23	D8ICZ2, A0A0H0U4S3	rplW	J9UH50, K0JMR1, D8ICZ2, A0A0H0U4S3	127	50	82	23	56	259	79	338	1	1	1	1	1	3	2	C
50S ribosomal protein L24	C0QW07, D8ICY3	rplX	C0QW07, D8ICY3, J9UQF7, A0A0H0WE97, K0JMU4	125	71	72	10	225	268	235	503	1	1	1	0	1	3	1	C
50S ribosomal protein L25	D8IFH5, C0QXT3	rplY	J9UWF3, D8IFH5, K0JHB4, A0A0H0X349, C0QXT3	299	288	326	146	391	913	537	1450	1	1	1	1	1	3	2	C
50S ribosomal protein L27	C0R0P3, D8IEK6	rpmA	J9UXS3, K0JF62, A0A0H0WAG7, C0R0P3, D8IEK6	109	1	57	7	53	167	60	227	1	0	1	0	1	2	1	C
50S ribosomal protein L28	A0A0H0XGC9, D8IAU7, C0R0R3	rpmB	C0R0R3, A0A0H0XGC9, J9UNB5, A0A0H0TLU9, K0JFJ1, D8IAU7	41	0	27	6	44	68	50	118	1	0	1	1	1	2	2	C
50S ribosomal protein L29	C0QW04, D8ICY6	rpmC	J9UBC0, K0JL88, C0QW04, D8ICY6, A0A0H0TPD5	167	52	32	84	243	251	327	578	1	1	1	1	1	3	2	C
50S ribosomal protein L3	D8ICZ4, C0QVZ6, F6LQJ2	rplC	Q9FA04, A0A0H0WCH2, C0QVZ6, D8ICZ4, J9URR9, A0A0H0TMF1, F6LQJ3, K0JL50, F6LQI0, F6LQI1, F6LQJ7, F6LQJ6, F6LQK0, F6LQJ2	239	176	194	77	176	609	253	862	1	1	1	1	1	3	2	C
50S ribosomal protein L30	C0QW13, D8ICX6	rpmD	D8ICX6, J9UAT9, C0QW13, A0A0H0V840, K0JL79	150	24	103	16	91	277	107	384	1	1	1	0	1	3	1	C
50S ribosomal protein L31	D8IFI8, C0R0Z4	rpmE	D8IFI8, J9UPW2, K0JFE2, C0R0Z4, A0A0H0X8D2	27	0	44	3	52	71	55	126	1	0	1	0	1	2	1	C
50S ribosomal protein L32	D8IFK0	rpmF	D8IFK0, J9UIK9, K0JJ40	0	0	0	1	0	0	1	1	0	0	0	1	0	0	1	X
50S ribosomal protein L33	D8IEG7, C0QWW9	rpmG	J9UL62, A0A0H0UUD3, A0A0H0WF09, D8IEG7, C0QWW9, K0JGF1	49	2	50	0	74	101	74	175	1	0	1	0	1	2	1	C
50S ribosomal protein L34	A0A0H0TZD8	rpmH	A0A0H0TZD8	4	0	0	0	0	4	0	4	1	0	0	0	0	1	0	X
50S ribosomal protein L35	D8IBJ1, C0QZD1	rpmI	D8IBJ1, A0A0H0WEB3, K0JLX3, A0A0H0V8L3, J9UT97, C0QZD1	132	43	158	17	55	333	72	405	1	1	1	0	1	3	1	C
50S ribosomal protein L4	D8ICZ3, C0QVZ7	rplD	A0A0H0WE86, C0QVZ7, K0JMU8, J9UQ86, Q9FA03, D8ICZ3	154	153	151	43	121	458	164	622	1	1	1	1	1	3	2	C
50S ribosomal protein L5	D8ICY2, C0QW08	rplE	D8ICY2, K0JMQ2, J9UGV9, A0A0H0U4T3, C0QW08	299	197	301	78	226	797	304	1101	1	1	1	1	1	3	2	C
50S ribosomal protein L6	C0QW10, D8ICX9, A0A0H0WCG1	rplF, SU45_11705	A0A0H0UIF7, K0JL36, A0A0H0WCG1, C0QW10, D8ICX9, J9URS7	151	95	131	50	192	377	242	619	1	1	1	1	1	3	2	C
50S ribosomal protein L7/L12	C0QWX5, D8IEH3	rplL	J9USC0, C0QWX5, A0A0H0XA53, K0JF55, D8IEH3	650	808	420	1133	2117	1878	3250	5128	1	1	1	1	1	3	2	C
50S ribosomal protein L9	J9ULM4, D8IAB8, C0QZ40	rplI	A0A0H0WKE7, J9ULM4, D8IAB8, K0JIS4, C0QZ40	87	61	85	46	79	233	125	358	1	1	1	1	1	3	2	C
6 phospho alpha glucosidase	D8IAT1	aglB	D8IAT1, J9UUF0, K0JK84	0	0	0	465	84	0	549	549	0	0	0	1	1	0	2	BRAPL
6 phospho beta glucosidase	D8IAS9, D8IEP4	celF	J9UWU6, J9TXL5, D8IEP4, K0JIR5, K0JFJ5, D8IAS9	0	0	0	115	14	0	129	129	0	0	0	1	1	0	2	BRAPL
60 kDa chaperonin	C0QWM4, D8IB78, A0A0H0TIS1	groEL, groL	C0QWM4, J9USS2, A0A0H0TIS1, A0A0H0V6M8, K0JLL7, D8IB78	2645	6540	2266	7330	7472	11451	14802	26253	1	1	1	1	1	3	2	C
7tm_4 multi domain protein	J9TV54	B2904_orf1093	D8IG93, J9TV54, K0JLG0	0	0	0	7	44	0	51	51	0	0	0	1	1	0	2	BRAPL
AAA 5 ATPase family protein	C0R2E6	BHWA1_01821	A0A0H0UE78, A0A0H0WHG2, C0R2E6	0	0	2	0	0	2	0	2	0	0	1	0	0	1	0	X
AAA+ ATPase associated with various cellular activities	C0QYN1	BHWA1_02663	A0A0H0TL91, A0A0H0U743, A0A0H0UFD2, A0A0H0UJ68, A0A0H0V2M4, A0A0H0WLL7, A0A0H0WRY0, C0QYN1	1	0	0	0	0	1	0	1	1	0	0	0	0	1	0	X
ABC sugar transporter periplasmic ligand binding protein	D8IA25	BP951000_0133	D8IA25, J9TWU5, K0JFP8	0	0	0	5	0	0	5	5	0	0	0	1	0	0	1	X
ABC transporter	A0A0H0U3L6, J9UX00	B2904_orf2391, SU45_03140	A0A0H0W0L8, A0A0H0UPH0, A0A0H0XMA7, K0JF59, A0A0H0VCC1, A0A0H0V2N0, A0A0H0U3L6, A0A0H0VKR5, A0A0H0U4Z0, J9UX00	26	9	0	0	16	35	16	51	1	1	0	0	1	2	1	C
ABC transporter ATP binding protein	C0R048, C0R1E4	BHWA1_01460, BHWA1_01003	A0A0H0VTL4, A0A0H0X6W4, A0A0H0X5V3, A0A0H0V914, C0R048, C0R1E4, A0A0H0WTG3, A0A0H0TVJ0, A0A0H0TUH4, A0A0H0XAG1, A0A0H0UD75, A0A0H0WLF2	0	0	3	0	0	3	0	3	0	0	1	0	0	1	0	X
ABC transporter ATP binding protein YbbA	C0QX16	ybbA	A0A0H0V9W1, C0QX16	30	33	30	0	0	93	0	93	1	1	1	0	0	3	0	BRAHW
ABC transporter periplasmic binding protein BHWA1_00430	C0QY54	ssuA	A0A0H0U1M2, A0A0H0U8Z7, A0A0H0UGM4, A0A0H0UGW1, A0A0H0VZ27, C0QY54	5	0	0	0	0	5	0	5	1	0	0	0	0	1	0	X
ABC transporter permease	A0A0H0UGZ7	SR30_02430	A0A0H0UGZ7, A0A0H0VQG3	0	21	0	0	0	21	0	21	0	1	0	0	0	1	0	X
ABC transporter permease protein	D8IB32, C0QYM9	BHWA1_02661, BP951000_0350	D8IB32, K0JJH6, A0A0H0VQ36, J9UUR2, C0QYM9	2	0	0	0	1	2	1	3	1	0	0	0	1	1	1	X
ABC transporter related	C0QY22, C0R1B8, C0R1N5	BHWA1_01432, BHWA1_00398, BHWA1_01553	A0A0H0X9V5, A0A0H0UKQ9, A0A0H0W5X2, C0QY22, C0R1N5, A0A0H0V6G3, C0R1B8, A0A0H0XB79, A0A0H0VC24	10	22	4	0	0	36	0	36	1	1	1	0	0	3	0	BRAHW
ABC transporter related permease with MCE domain	D8IBH7	BP951000_0497	D8IBH7, J9USG3, K0JLW1	0	0	0	0	10	0	10	10	0	0	0	0	1	0	1	X
ABC transporter related protein	D8IA98, D8IEW5, D8IF66, J9U3C1	BP951000_1707, BP951000_1809, ccmA, B2904_orf2672	D8IF66, J9U3C1, J9UL88, D8IA98, J9URP8, K0JF85, J9U1E6, K0JID7, D8IEW5, K0JIK8, K0JN67	0	0	0	68	29	0	97	97	0	0	0	1	1	0	2	BRAPL
ABC transporter substrate binding protein	A0A0H0TRU6, C0QZT9	SU45_04815, BHWA1_00886	A0A0H0W7E8, C0QZT9, A0A0H0WIZ1, A0A0H0UVL7, A0A0H0VEC1, A0A0H0XFR5, A0A0H0TRU6, A0A0H0U7P1, A0A0H0V471, A0A0H0XHS4, A0A0H0UTI8, A0A0H0U8R4, A0A0H0UPJ2	29	62	1	0	0	92	0	92	1	1	0	0	0	2	0	BRAHW
ABC transporter transmembrane protein	J9UMH7	B2904_orf2671	J9UMH7	0	0	0	4	0	0	4	4	0	0	0	1	0	0	1	X
ABC transporter transmembrane region	D8IAW2, C0QWN4	BP951000_2334, BHWA1_00176	K0JJ37, A0A0H0XDA1, A0A0H0WY69, A0A0H0UA48, C0QWN4, J9TW02, D8IAW2, A0A0H0VTE2	12	4	15	3	7	31	10	41	1	1	1	1	1	3	2	X
ABC type Mn/Zn transport system	C0QVW6	BHWA1_00041	A0A0H0TM24, A0A0H0VB20, A0A0H0WNI4, A0A0H0XD62, C0QVW6	1	0	0	0	0	1	0	1	1	0	0	0	0	1	0	X
ABC type multidrug transport system ATPase and permease components MdlB	D8ID86	mdlB	D8ID86, J9UPR2, K0JN07	0	0	0	0	14	0	14	14	0	0	0	0	1	0	1	X
ABC type multidrug transport system ATPase component	D8IB33, C0QXN4, C0QYN0	BHWA1_02662, ccmA, BP951000_0351	A0A0H0WX69, A0A0H0TJZ7, K0JG52, A0A0H0TRF3, A0A0H0U216, J9UNP9, C0QXN4, C0QYN0, D8IB33, A0A0H0U9I7, A0A0H0UMF7	12	18	45	5	9	75	14	89	1	1	1	1	1	3	2	C
ABC type nitrate/sulfonate/bicarbonate transport system	C0QXG4	tauA	A0A0H0TXZ6, A0A0H0U567, A0A0H0U7V0, A0A0H0UXZ4, C0QXG4	0	21	18	0	0	39	0	39	0	1	1	0	0	2	0	BRAHW
ABC type transport system ATP binding component	C0QWQ8, D8IBH6	BP951000_0496, BHWA1_00200	K0JLF8, J9UJX9, D8IBH6, C0QWQ8, A0A0H0TMT6, A0A0H0VML6	6	2	0	4	6	8	10	18	1	1	0	1	1	2	2	X
ABC type transport system ATPase and permease components	D8ID85	cydD	D8ID85, J9UG67, K0JMW1	0	0	0	0	2	0	2	2	0	0	0	0	1	0	1	X
ABC type transport system ATPase component	C0QZA2	BHWA1_00696	A0A0H0X8D9, A0A0H0XBE6, C0QZA2	4	0	5	0	0	9	0	9	1	0	1	0	0	2	0	X
ABC type transport system protein involved in gliding motility auxiliary component like protein	C0R004, D8IG90	BP951000_2181, BHWA1_00958	J9UT10, A0A0H0W0L8, A0A0H0UPH0, A0A0H0XMA7, A0A0H0VCC1, A0A0H0V2N0, C0R004, K0JJG9, A0A0H0U3L6, A0A0H0VKR5, A0A0H0U4Z0, D8IG90	20	7	41	2	4	68	6	74	1	1	1	0	1	3	1	C
ABC type type I periplasmic binding protein (PBP1) family	D8IAG3	BP951000_2321	D8IAG3, J9UUH7	0	0	0	5	0	0	5	5	0	0	0	1	0	0	1	X
ABC type uncharacterized transport system	C0QYN5	gldG	A0A0H0TZ64, A0A0H0WPV1, A0A0H0XGB1, C0QYN5	28	7	36	0	0	71	0	71	1	1	1	0	0	3	0	BRAHW
ABC type uncharacterized transport system auxiliary component like protein	D8IA19	BP951000_0127	D8IA19, J9UGB1, K0JKB8	0	0	0	13	15	0	28	28	0	0	0	1	1	0	2	BRAPL
ABC type uncharacterized transport system periplasmic component	C0QY20	BHWA1_00396	A0A0H0U6L4, A0A0H0U7A8, A0A0H0UF55, A0A0H0UVU9, A0A0H0VUP1, C0QY20	8	18	1	0	0	27	0	27	1	1	0	0	0	2	0	BRAHW
ADP L glycero D manno heptose 6 epimerase	A0A0H0TTS9, D8IAF1, C0QZ84	hldD, rfaD	A0A0H0UNG8, A0A0H0TTS9, D8IAF1, A0A0H0VE78, A0A0H0WKH0, A0A0H0TN98, J9UTK1, K0JIW6, A0A0H0U3T4, C0QZ84	26	33	55	20	6	114	26	140	1	1	1	1	0	3	1	C
ADP heptose LPS heptosyltransferase	A0A0H0U897	SU46_01115	A0A0H0U897	0	0	1	0	0	1	0	1	0	0	1	0	0	1	0	X
ADP heptose synthase	D8ICK3, A0A0H0XKT4, C0QV88, C0QZ85	rfaE, SZ44_03815	A0A0H0U5U8, A0A0H0U9H2, A0A0H0V8M5, D8ICK3, A0A0H0W3G9, C0QV88, J9US50, K0JHF8, A0A0H0XH71, A0A0H0XCM0, A0A0H0TP42, A0A0H0XKT4, C0QZ85, A0A0H0WDK7	12	8	10	12	24	30	36	66	1	1	1	1	1	3	2	C
ADP heptose:LPS heptosyltransferase II	C0QYG5	rfaF	A0A0H0TLE6, A0A0H0U7H4, A0A0H0UMF3, A0A0H0V3N3, A0A0H0W114, A0A0H0X781, C0QYG5	1	0	0	0	0	1	0	1	1	0	0	0	0	1	0	X
AIPR protein	A0A0H0UXB1	SZ49_10045	A0A0H0UXB1	0	1	3	0	0	4	0	4	0	1	1	0	0	2	0	X
AMP activated protein kinase (AMPK) beta subunit glycogen binding domain (GBD)	C0QYJ7	BHWA1_02627	A0A0H0VHX7, A0A0H0VXY7, A0A0H0WSG1, C0QYJ7	2	1	0	0	0	3	0	3	1	1	0	0	0	2	0	X
AMP binding enzyme	C0QXC8	BHWA1_00286	A0A0H0TRT5, A0A0H0U8S1, A0A0H0VEX7, A0A0H0VGG3, A0A0H0VSJ1, A0A0H0XHY3, C0QXC8	0	12	7	0	0	19	0	19	0	1	1	0	0	2	0	X
AMP dependent synthetase and ligase	D8IFU9	BP951000_2044	D8IFU9, J9UPJ9, K0JJZ3	0	0	0	35	111	0	146	146	0	0	0	1	1	0	2	BRAPL
ATP binding cassette (ABC) transporter	C0QX09	BHWA1_02358	A0A0H0ULS1, A0A0H0WLS8, C0QX09	38	75	20	0	0	133	0	133	1	1	1	0	0	3	0	BRAHW
ATP binding protein of an ABC transporter complex	D8IF43	BP951000_1786	D8IF43, J9UID7, K0JGV4	0	0	0	0	1	0	1	1	0	0	0	0	1	0	1	X
ATP dependent 6 phosphofructokinase	D8ICM2, C0QXP7	pfkA	K0JKT3, A0A0H0VNN6, D8ICM2, J9UBH8, C0QXP7	170	836	204	103	224	1210	327	1537	1	1	1	1	1	3	2	C
ATP dependent Clp protease proteolytic subunit	C0QW91, D8IDP8	clpP	C0QW91, K0JGV5, D8IDP8, A0A0H0UVT1, J9TQ03	24	12	28	8	7	64	15	79	1	1	1	1	1	3	2	C
ATP dependent nuclease subunit B	A0A0H0TIF3	SU45_13890	A0A0H0TIF3, A0A0H0U3K2, A0A0H0UAV7, A0A0H0UE20, A0A0H0UXD0, A0A0H0V3E6, A0A0H0V8H0, A0A0H0W3L0, A0A0H0WGX0, A0A0H0WQI3, A0A0H0XFN8	0	0	3	0	0	3	0	3	0	0	1	0	0	1	0	X
ATP dependent protease ATPase subunit HslU	C0QW38, D8IDR0	hslU	J9UP73, J9UQG3, K0JGW5, C0QW38, A0A0H0WY24, D8IDR0	220	242	176	145	224	638	369	1007	1	1	1	1	1	3	2	C
ATP dependent protease subunit HslV	C0QW37, D8IDQ9	hslV	C0QW37, J9TQ28, A0A0H0VI73, K0JFV3, D8IDQ9	1	0	0	3	0	1	3	4	1	0	0	1	0	1	1	X
ATP dependent zinc metalloprotease FtsH	D8IE05, C0R135	ftsH	C0R135, D8IE05, A0A0H0VZR8, K0JG26, A0A0H0UQ89, J9UXD8	171	198	160	160	282	529	442	971	1	1	1	1	1	3	2	C
ATP synthase epsilon chain	D8IFD8, C0R0Q3	atpC	K0JH83, A0A0H0WNU7, D8IFD8, C0R0Q3, A0A0H0XC25, J9URZ5	3	5	2	5	0	10	5	15	1	1	1	1	0	3	1	X
ATP synthase gamma chain	D8IBQ0, C0QW66	atpG	D8IBQ0, C0QW66, K0JGM7, A0A0H0UKJ3, J9UT41, A0A0H0TMG3	3	6	4	10	15	13	25	38	1	1	1	1	1	3	2	X
ATP synthase subunit A	A0A0H0XFU3	SZ44_03875	A0A0H0XFU3	587	5	0	0	0	592	0	592	1	0	0	0	0	1	0	BRAHW
ATP synthase subunit B	D8IBH9, J9TU52, C0QV77, C0QX45, D8ID03, A0A0H0XKU3	atpB, SZ44_03870	A0A0H0VI36, J9URQ7, J9TU52, A0A0H0U6L6, A0A0H0VYZ1, C0QV77, D8IBH9, C0QX45, K0JLB7, A0A0H0W5X7, D8ID03, A0A0H0WAY2, A0A0H0UVK0, A0A0H0XKU3, K0JGH7	573	348	266	800	351	1187	1151	2338	1	1	1	1	1	3	2	C
ATP synthase subunit alpha	D8IBP7, K0JL46, C0QW65, C0QV76, D8ID04	atpA, BP951000_1036	D8ID04, J9TR55, C0QW65, A0A0H0XKJ4, D8IG72, A0A0H0TMK8, J9UJ83, C0QV76, A0A0H0VH63, A0A0H0VHV0, K0JL46, K0JMS2, D8IBP7, K0JLM2	73	681	449	1276	597	1203	1873	3076	0	1	1	1	1	2	2	C
ATP synthase subunit b	C0QW62, D8IBP4	atpF	A0A0H0TMI6, C0QW62, D8IBP4, J9UT46, A0A0H0X2W8, A0A0H0U869, K0JK50	37	34	3	44	33	74	77	151	1	1	0	1	1	2	2	C
ATP synthase subunit c	C0QW61	atpE	A0A0H0W6Q7, A0A0H0X8N0, C0QW61	1	0	0	0	0	1	0	1	1	0	0	0	0	1	0	X
ATP synthase subunit delta	D8IBP5	atpH	D8IBP5, J9TTR4, K0JGM3	0	0	0	7	5	0	12	12	0	0	0	1	1	0	2	X
ATP synthase subunit delta 1	C0QW63	atpH1	A0A0H0UDJ7, A0A0H0X1X1, A0A0H0XC28, C0QW63	2	2	0	0	0	4	0	4	1	1	0	0	0	2	0	X
ATP synthase subunit delta 2	C0QW64	atpH2	A0A0H0TQV9, A0A0H0UK26, C0QW64	0	9	2	0	0	11	0	11	0	1	1	0	0	2	0	X
ATPase	A0A0H0UP77, A0A0H0UZW8, A0A0H0WD75, C0QWR5, A0A0H0U2W3, A0A0H0V436, J9UFH6, C0QV27	SZ49_05180, SZ47_05130, B2904_orf68, SU43_13070, BHWA1_02262, SZ41_08355, SZ48_11170, BHWA1_01865	A0A0H0VP35, A0A0H0UHA7, A0A0H0UP77, A0A0H0WL40, A0A0H0XAU8, A0A0H0UZW8, A0A0H0UD05, A0A0H0UR15, A0A0H0USR8, K0JFW5, A0A0H0WSP9, A0A0H0WD75, A0A0H0U981, A0A0H0VPK2, C0QWR5, A0A0H0U2W3, A0A0H0V436, A0A0H0XC80, J9UFH6, C0QV27	94	18	15	0	1	127	1	128	1	1	1	0	0	3	0	BRAHW
ATPase AAA	J9UKD1, A0A0H0UW41	B2904_orf2138, SZ49_10375	J9UKD1, K0JKJ2, D8IC79, A0A0H0UW41	0	19	67	64	38	86	102	188	0	1	1	1	1	2	2	C
ATPase associated with various cellular activities	D8IBR8, C0R1X3	BP951000_0590, BHWA1_01641	D8IBR8, A0A0H0WEP9, J9US73, K0JK72, C0R1X3	18	10	3	0	4	31	4	35	1	1	1	0	1	3	1	X
ATPase associated with various cellular activities AAA 5	C0R1T1	BHWA1_01599	A0A0H0WCH8, A0A0H0X096, C0R1T1	5	0	2	0	0	7	0	7	1	0	1	0	0	2	0	X
ATPase associated with various cellular activities AAA_3	D8ID60	BP951000_1093	D8ID60, J9URJ1, K0JLH5	0	0	0	73	280	0	353	353	0	0	0	1	1	0	2	BRAPL
ATPase associated with various cellular activities AAA_5	K0JG19	WESB_0197	K0JG19	0	0	0	0	4	0	4	4	0	0	0	0	1	0	1	X
ATPase involved in DNA repair	D8IF87	BP951000_1830	D8IF87, J9TT04, K0JGY4	0	0	0	0	5	0	5	5	0	0	0	0	1	0	1	X
ATPase with chaperone activity	K0JFV6	WESB_0086	K0JFV6	0	0	0	1	0	0	1	1	0	0	0	1	0	0	1	X
AarF Predicted unusual protein kinase	C0R0Q9	aarF	A0A0H0TS38, A0A0H0VUR7, A0A0H0XG83, C0R0Q9	2	1	0	0	0	3	0	3	1	1	0	0	0	2	0	X
Acetate kinase	J9TWN1, C0QWN8, D8I9W8	ackA	J9TWN1, D8I9W8, A0A0H0VTG8, C0QWN8, A0A0H0V596, K0JKY2	224	246	219	299	312	689	611	1300	1	1	1	1	1	3	2	C
Acetolactate synthase	D8IAL6, J9TX60, C0R092	B2904_orf1487, BHWA1_01047, BP951000_0190	A0A0H0VGU5, A0A0H0UPT2, A0A0H0TRP0, K0JK03, C0R092, J9TX60, A0A0H0XDL3, D8IAL6, A0A0H0UUK6, A0A0H0UJU0, A0A0H0XBT1, A0A0H0VLV9, A0A0H0WRW6	8	7	14	7	80	29	87	116	1	1	1	1	1	3	2	C
Acetolactate synthase small subunit	J9UGN2, C0R091	B2904_orf1486, BHWA1_01046	K0JKC7, D8IAL5, J9UGN2, A0A0H0XCN1, C0R091	0	18	12	0	29	30	29	59	0	1	1	0	1	2	1	C
Acetyl CoA acetyltransferase	D8IC35, C0QWH1	BP951000_0709, BHWA1_00110	K0JH38, J9UR41, A0A0H0TQP4, D8IC35, C0QWH1	486	744	135	124	49	1365	173	1538	1	1	1	1	0	3	1	C
Acetyl CoA acetyltransferase (Fragment)	A9Q1Y4	yqi	A0A0H0ULW5, A9Q1Y4, C0R206	134	170	42	0	0	346	0	346	1	1	1	0	0	3	0	BRAHW
Acetyl CoA carboxylase alpha subunit	D8ICW2	accA	D8ICW2, J9UBH0, K0JL66	0	0	0	172	277	0	449	449	0	0	0	1	1	0	2	BRAPL
Acetyl CoA carboxylase biotin carboxyl carrier protein subunit	C0QVK2, D8ICW0	accB	A0A0H0WYJ8, K0JL18, J9URU2, C0QVK2, D8ICW0	49	56	14	90	140	119	230	349	1	1	0	1	1	2	2	C
Acetyl CoA carboxylase carboxyltransferase component (Subunits alpha and beta)	C0QVK0	accA	A0A0H0U7Y1, A0A0H0VG56, C0QVK0	131	76	37	0	0	244	0	244	1	1	1	0	0	3	0	BRAHW
Acetyl CoA hydrolase/transferase	C0QW97	BHWA1_02227	A0A0H0V9H8, A0A0H0WG72, C0QW97	150	13	21	0	0	184	0	184	1	1	1	0	0	3	0	BRAHW
Acetyl xylan esterase AXE1 family	C0QVP2	BHWA1_02085	A0A0H0UC95, A0A0H0VIL1, A0A0H0WC69, A0A0H0XIH1, C0QVP2	8	0	0	0	0	8	0	8	1	0	0	0	0	1	0	X
Acetylglutamate kinase	D8IAY0, C0QYU9	argB	J9TXW6, A0A0H0VWI3, K0JHZ3, C0QYU9, A0A0H0U1C3, A0A0H0U1Y5, A0A0H0UPE5, D8IAY0	4	0	5	0	11	9	11	20	1	0	1	0	1	2	1	X
Acetylornithine aminotransferase	D8IAY1	argD	D8IAY1, J9UVH9, K0JFI6	0	0	0	0	2	0	2	2	0	0	0	0	1	0	1	X
Acetylornithine deacetylase or succinyl diaminopimelate desuccinylase	J9UXT6	B2904_orf2395	J9UXT6, K0JGG7	0	0	0	0	29	0	29	29	0	0	0	0	1	0	1	BRAPL
Acetyltransferase	D8IE09	BP951000_1398	D8IE09, J9USP3, K0JG43	0	0	0	5	7	0	12	12	0	0	0	1	1	0	2	X
Acetyltransferase GNAT family	D8IDT3	BP951000_1318	D8IDT3, J9U9K0, K0JFX1	0	0	0	3	9	0	12	12	0	0	0	1	1	0	2	X
Acetyltransferase GT family	C0QWE8	BHWA1_00087	A0A0H0UC15, A0A0H0UCP2, A0A0H0UE39, A0A0H0UWV7, A0A0H0VU10, A0A0H0W9I5, A0A0H0XAV3, C0QWE8	0	0	1	0	0	1	0	1	0	0	1	0	0	1	0	X
Aconitase	D8IB52, J9UTP8	BP951000_0370, B2904_orf1032	D8IB52, J9UTP8, K0JLJ1	0	0	0	9	121	0	130	130	0	0	0	1	1	0	2	BRAPL
Acriflavin resistance protein	D8IDM8, C0QVJ7	acrB	K0JFV2, D8IDM8, A0A0H0XJS3, C0QVJ7, A0A0H0W7H9, J9UFK2	0	1	0	14	15	1	29	30	0	0	0	1	1	0	2	X
Acriflavin resistance protein heavy metal efflux pump cation multidrug efflux pump	D8IF77	BP951000_1820	D8IF77, J9UCW6	0	0	0	0	32	0	32	32	0	0	0	0	1	0	1	BRAPL
Acriflavin resistance protein heavy metal efflux pump cation/multidrug efflux pump	C0QW56	BHWA1_02184	A0A0H0TMF2, A0A0H0U2M0, A0A0H0ULL1, A0A0H0VGX6, A0A0H0W6Q1, A0A0H0WDH8, A0A0H0WX23, C0QW56	65	32	20	0	0	117	0	117	1	1	1	0	0	3	0	BRAHW
Acyl ACP thioesterase	A0A0H0UE80, D8IAK7, C0R083	SU43_05820, BP951000_0181, BHWA1_01038	D8IAK7, A0A0H0V7Z6, K0JI89, A0A0H0UE80, A0A0H0WYL8, A0A0H0XEE1, C0R083, A0A0H0W444, J9UV24	2	40	9	7	32	51	39	90	0	1	1	1	1	2	2	C
Acyl CoA dehydrogenase	J9URQ5, K0JKG4, C0QV73, D8IC39, C0QW98, A0A0H0WA29, D8ID08	SR30_13200, acaD, fadE, B2904_orf307	J9URQ5, K0JKG4, C0QV73, D8IC39, C0QW98, K0JLC2, A0A0H0WA29, J9UR53, D8ID08	1765	1732	1012	704	740	4509	1444	5953	1	1	1	1	1	3	2	C
Acyl CoA synthetase	C0QV31	fadD	A0A0H0UQK8, A0A0H0W0F7, A0A0H0XE99, C0QV31	33	45	67	0	0	145	0	145	1	1	1	0	0	3	0	BRAHW
Acyl [acyl carrier protein] UDP N acetylglucosamine O acyltransferase	A0A0H0XDS7, C0QW26, D8IC97	lpxA, SZ44_06255	K0JKP5, J9URJ7, A0A0H0XDS7, A0A0H0UEL3, D8IC97, A0A0H0W7F3, C0QW26	27	25	31	21	54	83	75	158	1	1	1	1	1	3	2	C
Acyl carrier protein	O34163, C0QXC7, D8IBL1	acp, acpP	O34163, Q6VAN3, D8IBL1, K0JK36, C0QYL1, C0QXC7, A0A097BU34, A0A0H0U195, A0A0H0TKC3, J9USC6	166	417	91	933	959	674	1892	2566	1	1	0	1	1	2	2	C
Acylphosphatase	D8I9V8, C0QWV7	acyP	C0QWV7, J9UTV2, K0JJ76, D8I9V8, A0A0H0W0D2, A0A0H0WMI5	0	3	0	0	2	3	2	5	0	1	0	0	1	1	1	X
Adenine deaminase	D8IF30, C0R230	adeC	K0JF99, A0A0H0UDQ2, J9UC65, A0A0H0US27, C0R230, A0A0H0WRC0, D8IF30, A0A0H0TKU5	1	1	0	10	10	2	20	22	0	0	0	1	1	0	2	X
Adenine phosphoribosyltransferase	D8ICD7, C0QVL4	apt	D8ICD7, J9UKQ4, C0QVL4, A0A0H0XAM6, K0JM76	63	33	21	11	39	117	50	167	1	1	1	1	1	3	2	C
Adenosylmethionine 8 amino 7 oxononanoate aminotransferase	D8ICB9	bioA	D8ICB9, K0JMJ7	0	0	0	8	18	0	26	26	0	0	0	1	1	0	2	BRAPL
Adenylate kinase	C0R000, D8IAF5	adk	A0A0H0V6I4, J9UTK6, K0JFU3, C0R000, D8IAF5	144	179	67	104	118	390	222	612	1	1	1	1	1	3	2	C
Adenylosuccinate lyase	D8IDT4, C0QY50	purB	K0JGY3, A0A0H0WIK2, C0QY50, A0A0H0W1C5, A0A0H0VC05, J9TQ56, A0A0H0VL99, D8IDT4, A0A0H0V2B2, A0A0H0VJG8	24	48	30	189	122	102	311	413	1	1	1	1	1	3	2	C
Adenylosuccinate synthetase	A0A0H0UQR1, C0R2E2, A0A0H0UF34, D8ICT9	SR30_08775, SZ47_02515, purA	A0A0H0X7D3, A0A0H0UQR1, A0A0H0XAA0, A0A0H0UF34, A0A0H0VNH8, K0JL42, A0A0H0W549, J9UB04, A0A0H0UZ48, A0A0H0UJB3, A0A0H0V5L6, C0R2E2, D8ICT9	85	136	14	53	178	235	231	466	1	1	0	1	1	2	2	C
Aerotolerance related exported protein	D8IAM0	batE	D8IAM0, J9UGP4, K0JKC5	0	0	0	0	3	0	3	3	0	0	0	0	1	0	1	X
Aerotolerance related exported protein BatC containing TPR domain	C0QYI0	batC	A0A0H0TZC3, A0A0H0U239, A0A0H0XCC0, C0QYI0	12	0	0	0	0	12	0	12	1	0	0	0	0	1	0	X
Aerotolerance related membrane protein	D8IAM1, D8IDZ9	batA	K0JG37, D8IAM1, K0JJZ9, D8IDZ9, J9TX72	0	0	0	2	22	0	24	24	0	0	0	1	1	0	2	X
Alanine dehydrogenase	D8I9S8	ald	D8I9S8, J9UUN5, K0JG03	0	0	0	70	34	0	104	104	0	0	0	1	1	0	2	BRAPL
Alanine racemase	C0R255, D8IDP1	alr	A0A0H0VF50, K0JGV2, A0A0H0UY71, A0A0H0WIR0, C0R255, D8IDP1, A0A0H0UDE0, A0A0H0U9Z9	4	10	6	0	2	20	2	22	1	1	1	0	1	3	1	X
Alanine tRNA ligase	D8IDK2, A0A0H0UJU7, C0R1G2	alaS	A0A0H0V058, A0A0H0URB8, J9UQ28, C0R1G2, A0A0H0W6S5, A0A0H0X9F6, A0A0H0WUC9, K0JEY0, A0A0H0UJU7, D8IDK2, A0A0H0VMJ1	149	215	318	83	175	682	258	940	1	1	1	1	1	3	2	C
Alcohol dehydrogenase	A9Q1Y5, C0R295, D8IA30, A9Q1Z2, D8ID29, C0R1K1, D8IC76, D8ID45, C0R1V0	eutG, adh	A9Q1Y5, D8ID45, A0A0H0WFT3, D8IDT6, K0JLF9, A0A0H0VAB2, J9TWV3, K0JFP7, D8ID29, C0R1K1, C0QV24, C0R1V0, A0A0H0UFD5, A0A0H0V0U8, J9UGK1, A9Q1Z2, K0JLE5, J9UNW5, C0R295, J9URK6, K0JFY5, A0A0H0W0H4, D8IA30, A0A0H0WP44, A0A0H0W5D6, A0A0H0WGN0, K0JKN2, J9UX31, D8IC76	388	449	151	2636	1244	988	3880	4868	1	1	0	1	1	2	2	C
Aldehyde alcohol dehydrogenase	D8IES9	BP951000_1671	D8IES9, J9UXG2, K0JIU5	0	0	0	656	81	0	737	737	0	0	0	1	1	0	2	BRAPL
Aldehyde oxidoreductase	A0A0H0XCD1	SZ44_07080	A0A0H0XCD1	37	0	0	0	0	37	0	37	1	0	0	0	0	1	0	BRAHW
Aldo/keto reductase	J9UJC5, C0R1U1, C0QZN8, C0QVC7, D8IG07, D8IFD6, A0A0H0TN10	BHWA1_01609, SU45_11210, BP951000_2094, BHWA1_00833, BP951000_1880, B2904_orf748, BHWA1_01967	A0A0H0TYK6, C0QZN8, A0A0H0WLV7, A0A0H0UGX2, J9TTA9, A0A0H0VWV9, A0A0H0UV41, A0A0H0U5S0, A0A0H0UT56, A0A0H0X5H3, A0A0H0W3J7, A0A0H0U6S9, J9UJC5, A0A0H0WLU9, A0A0H0XGD1, D8IG07, A0A0H0UPE8, C0R1U1, K0JH77, A0A0H0WCW9, C0QVC7, A0A0H0W3V5, A0A0H0X7C4, A0A0H0UU96, D8IFD6, A0A0H0TN10	0	24	3	3	85	27	88	115	0	1	0	0	1	1	1	C
Aldose 1 epimerase	D8IC01, D8IFM8, C0QWC3	galM	D8IC01, J9UWT0, J9UPZ1, D8IFM8, C0QWC3, A0A0H0UUJ6, K0JHI0, A0A0H0TTI3, K0JH15	4	1	0	9	20	5	29	34	1	0	0	1	1	1	2	X
Alkaline phosphatase (Fragment)	A9Q1Y6	alp	A0A0H0TPA0, A0A0H0UQ09, A0A0H0UYH8, A0A0H0V4Z4, A0A0H0VZ97, A0A0H0XCB1, A9Q1Y6, C0R0V8	0	8	2	0	0	10	0	10	0	1	1	0	0	2	0	X
Alkyl hydrogen peroxide reductase	D8IDW4, C0QWP6	ahpC	D8IDW4, C0QWP6, K0JF09, J9UXI6, A0A0H0X5I7	57	5	0	210	57	62	267	329	1	0	0	1	1	1	2	C
Allergen V5/Tpx 1 related protein	D8I9Z8	BP951000_0106	D8I9Z8, J9UG78, K0JLC1	0	0	0	35	37	0	72	72	0	0	0	1	1	0	2	BRAPL
Alpha 1,2 fucosyltransferase	D8IDJ8	fucT	D8IDJ8, J9UND3, K0JFR4	0	0	0	1	0	0	1	1	0	0	0	1	0	0	1	X
Alpha 2 macroglobulin domain protein	D8IAD7, J9UTI7, C0QZX4	BP951000_2294, B2904_orf1225, BHWA1_00921	A0A0H0UB41, D8IAD7, A0A0H0U9Q8, K0JFS7, A0A0H0W097, A0A0H0XKW1, A0A0H0XHJ6, A0A0H0WK43, C0QZX4, J9UTI7, A0A0H0UKH9, A0A0H0V3C6, A0A0H0WYD7, A0A0H0V2K5, A0A0H0UQ58	56	1	0	14	47	57	61	118	1	0	0	1	1	1	2	C
Alpha amylase 1 (1,4 alpha D glucan glucanohydrolase)	C0R0I6, D8IAS6	BP951000_0250, BHWA1_01144	A0A0H0X0L7, D8IAS6, A0A0H0VLF8, A0A0H0XAP0, A0A0H0TWV0, C0R0I6, K0JK88, A0A0H0V3U0, J9UUE5	17	37	15	30	36	69	66	135	1	1	1	1	1	3	2	C
Alpha amylase catalytic domain protein	C0R0W1	BHWA1_01270	A0A0H0UFK3, C0R0W1	4	14	31	0	0	49	0	49	1	1	1	0	0	3	0	BRAHW
Alpha amylase/alpha mannosidase	J9TUI4	B2904_orf949	D8IBC4, J9TUI4, K0JLQ8	0	0	0	6	2	0	8	8	0	0	0	1	1	0	2	X
Alpha glucan phosphorylase	J9TXG7, C0QXJ0, A0A0H0XF03	BHWA1_02402, B2904_orf1507, SZ44_02570	J9TXG7, A0A0H0UMN1, K0JJZ0, C0QXJ0, A0A0H0XF03	432	268	366	319	295	1066	614	1680	1	1	1	1	1	3	2	C
AlwI restriction endonuclease superfamily protein	J9UIA6	B2904_orf582	J9UIA6, K0JJ21	0	0	0	0	2	0	2	2	0	0	0	0	1	0	1	X
Amidohydrolase	A0A0H0TMU1, A0A0H0UTY1	SR30_09445, SZ49_11700	A0A0H0TMU1, A0A0H0UTY1	0	40	53	0	0	93	0	93	0	1	1	0	0	2	0	BRAHW
Amidohydrolase 3	C0QWQ3, K0JFK7	WESB_1154, BHWA1_00195	A0A0H0TMU1, A0A0H0UTY1, A0A0H0X8H9, C0QWQ3, K0JFK7	40	36	0	78	161	76	239	315	1	1	0	1	1	2	2	C
Amidophosphoribosyltransferase	D8IDQ4, C0R0J0	purF	J9UP62, C0R0J0, A0A0H0WED8, K0JHJ7, D8IDQ4, A0A0H0U326, A0A0H0XFM7	11	6	30	25	59	47	84	131	1	0	1	1	1	2	2	C
Amine oxidase	J9TQA5	B2904_orf120	J9TQA5, K0JFZ4	0	0	0	1	0	0	1	1	0	0	0	1	0	0	1	X
Amino acid ABC transporter ATP binding protein	C0R1P7	BHWA1_01565	A0A0H0UE55, A0A0H0VLG6, A0A0H0WD09, A0A0H0X1B6, C0R1P7	1	6	0	0	0	7	0	7	1	1	0	0	0	2	0	X
Amino acid ABC transporter substrate binding protein	A0A0H0V7U5	SR30_00390	A0A0H0V7U5, A0A0H0WAB4	10	92	0	0	0	102	0	102	1	1	0	0	0	2	0	BRAHW
Amino acid permease	D8IFA7	BP951000_1851	D8IFA7, J9UCI6, K0JIU1	0	0	0	2	9	0	11	11	0	0	0	1	1	0	2	X
Amino acid transport ATP binding protein	D8IDR8	BP951000_1303	D8IDR8, J9TQ44, K0JGX1	0	0	0	0	7	0	7	7	0	0	0	0	1	0	1	X
Amino acid transport system permease protein	C0R1P8	BHWA1_01566	A0A0H0TT64, C0R1P8	2	2	0	0	0	4	0	4	1	1	0	0	0	2	0	X
Aminoacyl histidine dipeptidase	A0A0H0U1E9, C0QYS8	SU45_02070, pepD	A0A0H0VP90, A0A0H0VU25, A0A0H0X283, A0A0H0U1E9, A0A0H0UF46, A0A0H0VCS3, C0QYS8	0	14	48	0	0	62	0	62	0	1	1	0	0	2	0	BRAHW
Aminodeoxychorismate lyase	D8ICJ0, C0QY74	pabC, BHWA1_00450	A0A0H0WXA3, C0QY74, D8ICJ0, A0A0H0XDE2, A0A0H0UTV3, A0A0H0VL79, A0A0H0V7L6, J9UHW3, K0JG95	5	0	8	0	9	13	9	22	1	0	1	0	1	2	1	X
Aminoglycoside 6' acetyltransferase	A0A0H0TYS2	SU46_07825	A0A0H0TYS2, A0A0H0U9B5, A0A0H0UPJ0, A0A0H0VB43, A0A0H0VJE5	0	1	0	0	0	1	0	1	0	1	0	0	0	1	0	X
Aminopeptidase	K0JIX3	WESB_1391	K0JIX3	0	0	0	28	18	0	46	46	0	0	0	1	1	0	2	BRAPL
Aminotransferase	A0A0H0UUY7, C0R1M7, A0A0H0TMX9, D8IE22	BHWA1_01545, SZ49_10000, BP951000_1411, SR30_03700	D8IE22, A0A0H0TMX9, K0JF21, C0R1M7, J9UXC5, A0A0H0UUY7, A0A0H0UER0	38	361	39	144	255	438	399	837	0	1	0	1	1	1	2	C
Aminotransferase A	D8ICT6, C0R173	patA	A0A0H0VM77, A0A0H0WSA7, J9UQN7, D8ICT6, A0A0H0TWF8, A0A0H0TM54, C0R173	8	46	8	11	50	62	61	123	1	1	1	1	1	3	2	C
Aminotransferase class V	D8I9Z5	BP951000_0103	D8I9Z5, K0JG36	0	0	0	6	0	0	6	6	0	0	0	1	0	0	1	X
Ankyrin	A0A0H0TSS3, A0A0H0U0V2, A0A0H0U4R2, A0A0H0UMR2, A0A0H0UP18, A0A0H0UPB9, A0A0H0UQN4, A0A0H0UXW8, A0A0H0V3Y5, A0A0H0V584, A0A0H0V8P5, A0A0H0VRY0, A0A0H0WJW5, A0A0H0XHS0	SU43_09305, SZ41_07775, SZ49_06330, SZ47_04620, SZ44_00615, SZ49_01640, SU43_12870, SU45_07385, SZ49_04530, SZ47_05415, SU43_03015, SZ48_07265, SZ47_05395, SZ52_10430	A0A0H0XBD5, A0A0H0X665, A0A0H0WJW5, A0A0H0WHJ0, A0A0H0UPB9, A0A0H0XAJ8, A0A0H0V8P5, A0A0H0UP18, A0A0H0U0V2, A0A0H0UMR2, A0A0H0WNQ1, A0A0H0XHS0, A0A0H0UQN4, A0A0H0VI82, A0A0H0U6W8, A0A0H0V3Y5, A0A0H0XAB6, A0A0H0WLJ4, A0A0H0U4R2, A0A0H0TSS3, A0A0H0XFX5, A0A0H0UY38, A0A0H0TI51, A0A0H0WCJ6, A0A0H0UTI3, A0A0H0X1U9, A0A0H0UYW1, A0A0H0UXW8, A0A0H0VRY0, A0A0H0USB1, A0A0H0V181, A0A0H0UR46, A0A0H0VPQ6, A0A…	119	47	191	0	0	357	0	357	1	1	1	0	0	3	0	BRAHW
Ankyrin (Fragment)	A0A0H0TI51	SU45_14260	A0A0H0TI51, A0A0H0UH51, A0A0H0V181, A0A0H0V584, A0A0H0WHJ0, A0A0H0WNQ1	0	4	0	0	0	4	0	4	0	1	0	0	0	1	0	X
Ankyrin repeat containing protein	J9UMW6, C0QXE5, C0R0E1, C0QXK2, J9UFD7, D8IFJ3, D8IFJ2, D8IAK5, C0QWZ4, D8IE49, C0QW69, C0QW68, D8IC29, D8IBG9, J9UUI5, C0QYN9, D8IDE2, D8ICH7, C0QX62, C0QXY8, C0QVJ1, C0QVJ3, D8IBB3, C0QZQ9, C0QZ90, C0QWS4, J9UTH5, D8IAH2, C0QV57, C0QX91, D8IAJ1, C0R1B1, D8I9S4, C0QXM9, C0R0G7, C0QY32, C0QWG5, D8IA96, C0QW34, C0R0G9	arp, BHWA1_00684, BHWA1_02414	J9UMW6, A0A0H0VLP5, A0A0H0VNK4, A0A0H0WMV6, A0A0H0TMI5, A0A0H0UL83, A0A0H0TZ24, A0A0H0UII4, J9UWD5, A0A0H0UVC1, A0A0H0VII7, A0A0H0WY36, K0JIE5, D8IBG9, A0A0H0XEV5, D8IAK5, A0A0H0VLK3, A0A0H0X1G5, A0A0H0XIN3, A0A0H0XHS0, A0A0H0VZT7, A0A0H0TW05, A0A0H0U8M2, A0A0H0VAJ1, A0A0H0WKG9, A0A0H0WQ92, K0JFV8, A0A0H0UHJ8, A0A0H0XEP7, A0A0H0U721, A0A0H0X5J4, A0A0H0VPQ6, J9UTR6, A0A0H0X9U2, A0A0H0UHB1, A0A0H0T…	422	249	126	212	384	797	596	1393	1	1	1	1	1	3	2	C
Anti sigma 28 factor FlgM family protein	J9U957	B2904_orf3	D8IDJ0, J9U957, K0JHE6	0	0	0	95	49	0	144	144	0	0	0	1	1	0	2	BRAPL
Anti sigma factor antagonist	D8IBP1, C0QW59, D8IB04, C0QYP5, C0QZ50, D8IBX3, A0A0H0URR9, J9UTE0, J9UVK8	BHWA1_02187, BP951000_0647, BHWA1_00642, B2904_orf925, BHWA1_00487, BP951000_0563, SR30_06720, B2904_orf1634, BP951000_0321	A0A0H0W3C9, A0A0H0UK21, J9UDW5, K0JKF6, C0QW59, D8IBE6, D8IB04, A0A0H0XFK0, D8IBP1, A0A0H0UCX5, C0QYP5, C0QZ50, K0JK67, K0JLD2, A0A0H0WWB0, D8IBX3, J9UDI3, K0JJF2, A0A0H0URR9, J9UTE0, J9UVK8	51	17	9	64	70	77	134	211	1	1	0	1	1	2	2	C
Anti sigma regulatory factor	D8IDS0	BP951000_1305	D8IDS0, J9UNT7, K0JFX6	0	0	0	4	6	0	10	10	0	0	0	1	1	0	2	X
Antimicrobial peptide ABC transporter permease component	D8IEW4	BP951000_1706	D8IEW4, J9UXM9, K0JGN8	0	0	0	2	0	0	2	2	0	0	0	1	0	0	1	X
Apolipoprotein A1/A4/E domain containing protein	J9ULC7	B2904_orf1166	J9ULC7	0	0	0	0	306	0	306	306	0	0	0	0	1	0	1	BRAPL
Apolipoprotein N acyltransferase	D8IDU8, C0QW40	cutE	A0A0H0WHL3, C0QW40, D8IDU8, J9UQQ4, K0JF05, A0A0H0TL70	8	3	1	3	14	12	17	29	1	1	0	1	1	2	2	X
ArgE	A7LAW2, A7LAT6	HGT-BP25, HGT-BH8	C0QVZ0, A7LAT6, K0JKH4, A7LAW2, D8IC49, J9UJL5	146	112	139	424	265	397	689	1086	1	1	1	1	1	3	2	C
ArgF	A7LAW3, A7LAU7	HGT-BP26, HGT-BH9	A7LAU7, K0JMG0, C0QVY9, J9UR76, A7LAW3, D8IC48	281	93	203	135	92	577	227	804	1	1	1	1	1	3	2	C
Arginase	D8ICC8, J9U0V8	rocF	D8ICC8, J9U0V8, K0JMK2	0	0	0	11	7	0	18	18	0	0	0	1	1	0	2	X
Arginine biosynthesis bifunctional protein ArgJ	D8IAX9, C0QYU8	argJ	A0A0H0UNI4, A0A0H0TZW3, A0A0H0UNQ4, A0A0H0WC92, C0QYU8, A0A0H0WYT5, K0JJT1, D8IAX9, A0A0H0VRW6, A0A0H0X9A7, J9UHU8	8	0	0	0	2	8	2	10	1	0	0	0	1	1	1	X
Arginine tRNA ligase	D8ID70, C0R2B0	argS	D8ID70, A0A0H0WHI7, A0A0H0WAM1, A0A0H0V8B5, A0A0H0UXB2, K0JLK2, C0R2B0, A0A0H0TKL0, A0A0H0US03, A0A0H0UGA6, A0A0H0U1L1, J9TQX7	24	34	27	50	105	85	155	240	1	1	1	1	1	3	2	C
Argininosuccinate lyase	C0R1H4	argH	A0A0H0TSU5, A0A0H0UL21, A0A0H0VRC6, A0A0H0WFZ3, C0R1H4	5	21	18	0	0	44	0	44	1	1	1	0	0	3	0	BRAHW
Argininosuccinate synthase	C0R1H5	argG	A0A0H0UEY9, A0A0H0V7L7, A0A0H0WS80, C0R1H5	88	149	99	0	0	336	0	336	1	1	1	0	0	3	0	BRAHW
Aromatic amino acid beta eliminating lyase/threonine aldolase	D8IEH7	BP951000_1568	D8IEH7, J9UL40, K0JGF8	0	0	0	13	0	0	13	13	0	0	0	1	0	0	1	X
Arp	A7LAU2	HGT-BH1	A0A0H0TJ32, A0A0H0V2Q4, A0A0H0V7E0, A0A0H0VIE6, A7LAU2, C0QWD3	0	0	1	0	0	1	0	1	0	0	1	0	0	1	0	X
Ascorbate specific PTS system enzyme IIC	D8ID50, D8ID55	sgaT	K0JLH0, J9URK2, J9URJ9, K0JLG3, D8ID50, D8ID55	0	0	0	2	15	0	17	17	0	0	0	1	1	0	2	X
AsmA domain containing protein	J9USQ9	B2904_orf981	D8IB93, J9USQ9, K0JLN1	0	0	0	0	16	0	16	16	0	0	0	0	1	0	1	X
Aspartate aminotransferase	C0QZZ7, D8IBC0, C0QZZ8, A0A0H0XD64, D8IAU1, A0A0H0VAN0	BP951000_0440, SZ44_04940, SZ49_01100, aspC	C0QZZ7, D8IBC0, C0QZZ8, A0A0H0VV03, J9UE08, A0A0H0TXS3, K0JJU7, A0A0H0XD64, A0A0H0W068, D8IAU1, A0A0H0V3A7, J9UUG3, A0A0H0UB16, A0A0H0VAN0	109	300	162	162	282	571	444	1015	1	1	1	1	1	3	2	C
Aspartate carbamoyltransferase	D8IA02, C0QVX1	pyrB	J9UU02, D8IA02, K0JFQ3, A0A0H0TJ73, C0QVX1	1	3	7	6	0	11	6	17	1	1	1	1	0	3	1	X
Aspartate semialdehyde dehydrogenase	C0R1Y0, D8IDD5	asd	A0A0H0U073, A0A0H0X0D2, D8IDD5, C0R1Y0, A0A0H0XJA7, K0JN53, J9UMB4, A0A0H0US45	224	77	144	120	188	445	308	753	1	1	1	1	1	3	2	C
Aspartate tRNA(Asp/Asn) ligase	C0R2C9	aspS	A0A0H0UF37, A0A0H0W5F8, C0R2C9	219	263	198	0	0	680	0	680	1	1	1	0	0	3	0	BRAHW
Aspartokinase	D8ICR6, C0R233	BHWA1_01701, BP951000_0941	D8ICR6, J9UB65, A0A0H0TKD4, K0JL19, C0R233, A0A0H0U288	31	77	38	84	143	146	227	373	1	1	1	1	1	3	2	C
Aspartyl tRNA synthetase	D8IE58	aspS	D8IE58, J9ULK0, K0JHD0	0	0	0	196	319	0	515	515	0	0	0	1	1	0	2	BRAPL
Aspartyl/glutamyl tRNA amidotransferase subunit C	D8IFF4	gatC	D8IFF4, J9UQN1, K0JFD5	0	0	0	97	167	0	264	264	0	0	0	1	1	0	2	BRAPL
Aspartyl/glutamyl tRNA(Asn/Gln) amidotransferase subunit B	K0JGV0, C0R214, D8IF28	gatB	K0JGV0, C0R214, D8IF28, A0A0H0UZ23, J9TSS2	72	84	62	121	167	218	288	506	1	1	1	1	1	3	2	C
B3/4 domain protein	J9UWA2	B2904_orf1863	D8IFN1, J9UWA2, K0JHI7	0	0	0	8	11	0	19	19	0	0	0	1	1	0	2	X
Bacterial Fe S oxidoreductase	D8IEJ4	BP951000_1586	D8IEJ4, J9US98, K0JGH2	0	0	0	0	3	0	3	3	0	0	0	0	1	0	1	X
Bacterial sensory transduction protein	B9USB5	na	A0A0H0TK55, A0A0H0TLF6, A0A0H0TNS1, A0A0H0TRL6, A0A0H0TS22, A0A0H0TSX8, A0A0H0TWN1, A0A0H0TYT4, A0A0H0TZ17, A0A0H0TZN4, A0A0H0U6L3, A0A0H0U7A4, A0A0H0UBC6, A0A0H0UCG4, A0A0H0UFI1, A0A0H0UHS9, A0A0H0UKY6, A0A0H0UQY0, A0A0H0UTT8, A0A0H0UUM8, A0A0H0UVT2, A0A0H0UWW5, A0A0H0UX15, A0A0H0UXN4, A0A0H0UZS0, A0A0H0V130, A0A0H0V1S4, A0A0H0VH03, A0A0H0VJW2, A0A0H0VMM2, A0A0H0VMZ2, A0A0H0VN81, A0A0H0VNP5, A0A…	41	10	8	0	0	59	0	59	1	1	1	0	0	3	0	BRAHW
Band 7 protein	C0R155	BHWA1_01365	A0A0H0TR27, A0A0H0WL84, C0R155	49	4	38	0	0	91	0	91	1	0	1	0	0	2	0	BRAHW
Basic membrane lipoprotein	J9UXT3, D8IF65, D8IF64, C0R1N4, C0R1N3, C0R1N1	BP951000_1808, B2904_orf2390, BP951000_1807, BHWA1_01551, BHWA1_01552, BHWA1_01549	J9USI6, A0A0H0W8P7, A0A0H0UVI6, K0JFA6, A0A0H0VLI0, A0A0H0UE43, J9TSV8, A0A0H0X1C4, A0A0H0TY21, J9UXT3, A0A0H0TSD1, K0JGH1, A0A0H0XBM6, A0A0H0VYJ3, D8IF65, D8IF64, K0JGX5, A0A0H0UW53, C0R1N4, C0R1N3, C0R1N1, A0A0H0W3P0	196	288	48	43	22	532	65	597	1	1	1	1	0	3	1	C
Beta D galactosidase	D8IAP8, C0QXK0	lacZ	D8IAP8, A0A0H0UK94, J9UV72, A0A0H0VBE1, A0A0H0XGR6, A0A0H0UQK2, C0QXK0, A0A0H0W874, K0JFK2, A0A0H0WGL5, A0A0H0TTG4, A0A0H0UGA5, A0A0H0U707, J9UUB1	1	0	5	8	52	6	60	66	0	0	1	1	1	1	2	C
Beta D glucuronidase	J9UK14, C0QWB3	uidA	A0A0H0U967, J9UK14, A0A0H0UKX0, K0JGG2, A0A0H0X4E4, A0A0H0WF39, C0QWB3, A0A0H0UJN4, A0A0H0WG81, A0A0H0UVR4, A0A0H0VQD0, A0A0H0UGX4, A0A0H0W363	1	0	0	1	0	1	1	2	1	0	0	1	0	1	1	X
Beta N acetylhexosaminidase	D8IBV4, A0A0H0U775	BP951000_0628, SU43_09585	K0JGU5, A0A0H0U775, A0A0H0V3W5, A0A0H0VDW0, A0A0H0UJR5, A0A0H0VB73, J9UJB0, D8IBV4, A0A0H0XEM2, A0A0H0UE31	4	0	0	0	1	4	1	5	1	0	0	0	1	1	1	X
Beta fructosidase levanase invertase	D8ICT0	sacC	D8ICT0, J9UHG4, K0JL34	0	0	0	21	16	0	37	37	0	0	0	1	1	0	2	BRAPL
Beta lactamase	D8IF05	pbp1	D8IF05, J9URY7, K0JGR5	0	0	0	1	3	0	4	4	0	0	0	1	1	0	2	X
Beta lactamase domain containing protein	J9UWL5	B2904_orf2251	J9UWL5, K0JI61	0	0	0	0	36	0	36	36	0	0	0	0	1	0	1	BRAPL
Beta lactamase domain protein	D8IES4, C0R150	BP951000_1666, BHWA1_01360	A0A0H0UK20, J9UWL5, K0JI61, D8IES4, C0R150	6	0	8	8	18	14	26	40	1	0	1	1	1	2	2	X
Beta methylgalactoside transporter inner membrane component	C0QYC0	mglC	A0A0H0VI84, C0QYC0	4	8	0	0	0	12	0	12	1	1	0	0	0	2	0	X
Betaine reductase	J9UWU2	B2904_orf2054	J9UWU2	0	0	0	0	1	0	1	1	0	0	0	0	1	0	1	X
Bifunctional PLP dependent enzyme with beta cystathionase and maltose regulon repressor activities	C0QZP5	malY	A0A0H0TMX9, A0A0H0VR66, C0QZP5	86	4	34	0	0	124	0	124	1	0	1	0	0	2	0	BRAHW
Bifunctional methionine sulfoxide reductase	D8IEY7, A0A0H0XFI1, D8IEY8, C0R0G0, C0R0F9	msrAB, msrA	A0A0H0XFI1, K0JIY8, J9UXK4, A0A0H0XB64, A0A0H0WM68, K0JIC9, J9U1A3, C0R0G0, A0A0H0U577, A0A0H0TTK4, D8IEY7, C0R0F9, D8IEY8	8	4	29	7	58	41	65	106	1	0	1	1	1	2	2	C
Bifunctional protein	D8IG38	birA	D8IG38, J9UUU5, K0JJQ9	0	0	0	0	19	0	19	19	0	0	0	0	1	0	1	X
Bifunctional protein FolD	D8IDK8, C0R292	folD	C0R292, A0A0H0URL1, A0A0H0WWS9, D8IDK8, A0A0H0V3C8, J9UNF1, K0JHG4	6	0	0	11	10	6	21	27	1	0	0	1	1	1	2	X
Bifunctional protein PyrR	C0R182, D8IEQ4	pyrR	A0A0H0VPS7, K0JIS2, J9UWT7, C0R182, D8IEQ4	88	202	71	148	251	361	399	760	1	1	1	1	1	3	2	C
Bifunctional purine biosynthesis protein PurH	D8IDW5, C0QXU6	purH	D8IDW5, K0JFZ6, A0A0H0TT91, A0A0H0W9U3, C0QXU6, A0A0H0UP90, J9UST9, A0A0H0VYW7	101	123	70	48	106	294	154	448	1	1	1	1	1	3	2	C
Bifunctional pyrazinamidase nicotinamidase	D8IAZ9	pncA	D8IAZ9, J9UVK1, K0JJE7	0	0	0	14	18	0	32	32	0	0	0	1	1	0	2	BRAPL
Bifunctional pyrazinamidase/nicotinamidase	C0QX53	pncA	A0A0H0TVK6, A0A0H0V5A9, A0A0H0WIT0, C0QX53	0	3	1	0	0	4	0	4	0	1	1	0	0	2	0	X
Binding protein dependent transport system inner membrane component	C0R276	BHWA1_01749	A0A0H0W5X3, C0R276	3	0	0	0	0	3	0	3	1	0	0	0	0	1	0	X
Binding protein dependent transport system membrane component	C0QYA1, C0QYA2	BHWA1_02532, BHWA1_02531	A0A0H0X5S6, A0A0H0UM96, C0QYA2, C0QYA1, A0A0H0USZ5	15	5	0	0	0	20	0	20	1	1	0	0	0	2	0	X
Binding protein dependent transport systems inner membrane component	D8IG66, D8IG67	BP951000_2157, BP951000_2156	K0JLH9, D8IG66, D8IG67, J9UTR9, J9USX2, K0JL49	0	0	0	9	18	0	27	27	0	0	0	1	1	0	2	BRAPL
BioB	A7LAT7	HGT-BH18	A0A0H0W7E1, A7LAT7, C0QVY1	1	3	3	0	0	7	0	7	1	1	1	0	0	3	0	X
Biopolymer transport protein ExbB	C0QYU6, D8IAD1	BHWA1_00538, exbB	A0A0H0UKX6, C0QYU6, K0JIY1, A0A0H0WE74, D8IAD1, J9UUE8, A0A0H0UH66, A0A0H0WIV9	8	7	1	0	1	16	1	17	1	1	1	0	1	3	1	X
Biopolymer transport protein ExbD/TolR	D8I9Z7, C0QWN5, J9UMG2	tolR, exbD, BHWA1_00177	K0JKZ9, D8I9Z7, C0QWN5, A0A0H0TRI5, J9UMG2	0	9	0	2	5	9	7	16	0	1	0	1	1	1	2	X
Biotin synthase	A7LAU6, D8ICB7, J9URP3	bioB, HGT-BH17	K0JKQ5, A7LAU6, C0QVY1, J9URP3, A0A0H0W7E1, D8ICB7	0	0	5	15	4	5	19	24	0	0	1	1	1	1	2	X
Biotin/lipoyl attachment domain containing protein	D8I9T6, C0QY07	BHWA1_00380, BP951000_0044	D8I9T6, A0A0H0XA98, A0A0H0TY53, A0A0H0V9F5, C0QY07, K0JKW5, J9UGL5, A0A0H0V274	359	327	291	315	306	977	621	1598	1	1	1	1	1	3	2	C
BlpG outer membrane lipoprotein	C0R278	blpG	A0A0H0UDG0, A0A0H0UXH8, A0A0H0UZ89, A0A0H0WRF4, A0A0H0X914, C0R278, C0R281, Q5G9K9, Q5G9L0, Q6R5N2, Q83VH6, Q83VH9	0	1	1	0	0	2	0	2	0	1	1	0	0	2	0	X
Butyryl CoA transferase	D8IC38	BP951000_0712	D8IC38, J9UWX9, K0JMF3	0	0	0	14	9	0	23	23	0	0	0	1	1	0	2	X
C GCAxxG C C Putative redox active protein (C GCAxxG C C)	C0R0E2	BHWA1_01097	A0A0H0TLK3, A0A0H0U3L7, A0A0H0VUX2, A0A0H0XB60, C0R0E2	1	0	0	0	0	1	0	1	1	0	0	0	0	1	0	X
C GCAxxG C C putative redox active protein	C0R1G6	BHWA1_01482	A0A0H0TXF6, A0A0H0WLP7, A0A0H0WZJ5, A0A0H0X020, A0A0H0X8I4, C0R1G6	0	3	0	0	0	3	0	3	0	1	0	0	0	1	0	X
C4 dicarboxylate ABC transporter substrate binding protein	A0A0H0XFS6	SZ44_02540	A0A0H0XFS6	38	0	0	0	0	38	0	38	1	0	0	0	0	1	0	BRAHW
C4 dicarboxylate transporter/malic acid transport protein	D8ICQ5	BP951000_0930	D8ICQ5, J9URZ1, K0JL07	0	0	0	0	1	0	1	1	0	0	0	0	1	0	1	X
CAMP binding protein	C0QX81, D8IG33	BP951000_2121, capA	C0QX81, K0JJQ7, A0A0H0V633, J9UUV1, D8IG33	0	7	0	18	53	7	71	78	0	1	0	1	1	1	2	C
CDP Glycerol:Poly(Glycerophosphate) glycerophosphotransferase	C0QYY3	BHWA1_00575	A0A0H0UNP5, A0A0H0UR00, A0A0H0V3N5, A0A0H0VCV2, A0A0H0VEQ6, A0A0H0VTA1, C0QYY3	3	3	3	0	0	9	0	9	1	1	1	0	0	3	0	X
CDP diacylglycerol glycerol 3 phosphate 3 phosphatidyltransferase	C0QYM7	pgsA	A0A0H0TPG9, C0QYM7	0	1	0	0	0	1	0	1	0	1	0	0	0	1	0	X
CDP glucose 4,6 dehydratase	J9UQN3, K0JHN7	WESB_0128, B2904_orf116	J9UQN3, K0JHN7	0	0	0	5	32	0	37	37	0	0	0	1	1	0	2	BRAPL
CTP synthase	C0QZV2, D8IFP1	pyrG	D8IFP1, A0A0H0U4V5, A0A0H0V5Q1, J9UJ45, K0JHJ8, C0QZV2	34	61	85	59	135	180	194	374	1	1	1	1	1	3	2	C
Cache domain containing protein	C0R062	BHWA1_01017	A0A0H0U0E9, A0A0H0UJW4, A0A0H0UPQ4, A0A0H0UYS5, A0A0H0WRQ5, A0A0H0XFD1, C0R062	0	3	0	0	0	3	0	3	0	1	0	0	0	1	0	X
Cadmium translocating P type ATPase	C0R0B3, D8IAA8	cadA	A0A0H0UHA7, A0A0H0UP77, J9UU87, K0JIV0, A0A0H0XAU8, C0R0B3, A0A0H0UD05, D8IAA8, A0A0H0WSP9, A0A0H0U2W3, A0A0H0V3N1, A0A0H0VPK2	84	3	4	0	1	91	1	92	1	0	0	0	0	1	0	BRAHW
Calcium transporting ATPase	D8IA22	BP951000_0130	D8IA22, J9UU24, K0JKQ8	0	0	0	0	6	0	6	6	0	0	0	0	1	0	1	X
Capsid protein	A0A0H0XJA4	SU45_03000	A0A0H0XJA4, A0A0H0XN10	0	1	0	0	0	1	0	1	0	1	0	0	0	1	0	X
Carbamate kinase	A7LAU8, A7LAW4	HGT-BP27, HGT-BH10	A0A0H0VT81, A7LAU8, C0QVY8, J9UW15, D8IC47, K0JM23, A0A0H0TJV0, A7LAW4	24	5	18	47	51	47	98	145	1	0	1	1	1	2	2	C
Carbamoyl phosphate synthase large chain	C0QXJ4, D8IAT6	carB	A0A0H0XLN7, A0A0H0TS56, A0A0H0UL07, A0A0H0W383, C0QXJ4, A0A0H0UA98, A0A0H0WMT2, A0A0H0UHG3, A0A0H0VFR1, A0A0H0VPI2, A0A0H0UU77, D8IAT6, J9UUF6, A0A0H0TW16, K0JK80	0	35	0	58	5	35	63	98	0	1	0	1	1	1	2	C
Carbamoyl phosphate synthase small chain	A0A0H0UGA1, D8IAT5, C0QXJ5	carA	A0A0H0UGA1, D8IAT5, J9UVC7, C0QXJ5, K0JI51	0	18	0	6	0	18	6	24	0	1	0	1	0	1	1	X
Carbohydrate kinase	D8IEP9	BP951000_1641	D8IEP9, J9UWU1, K0JIR8	0	0	0	9	14	0	23	23	0	0	0	1	1	0	2	X
Carbohydrate kinase FGGY	D8IA28	BP951000_0136	D8IA28, J9UML8, K0JKB0	0	0	0	3	0	0	3	3	0	0	0	1	0	0	1	X
Carbohydrate kinase PfkB family	D8IG43, C0QZE9, D8IG44	pfkB	A0A0H0UB87, D8IG43, K0JJR3, D8IG44, J9UUU0, A0A0H0UUD9, C0QZE9, A0A0H0V669	0	6	0	32	29	6	61	67	0	1	0	1	1	1	2	C
Carbohydrate kinase YjeF related protein	C0QYK5	BHWA1_02637	A0A0H0U9K6, A0A0H0UBI6, A0A0H0UPS1, A0A0H0V8H4, A0A0H0VB88, A0A0H0VHM1, A0A0H0XD25, C0QYK5	25	1	0	0	0	26	0	26	1	0	0	0	0	1	0	BRAHW
Carbohydrate kinase pfkB family	D8IBT1	BP951000_0605	D8IBT1, J9TTN9	0	0	0	0	6	0	6	6	0	0	0	0	1	0	1	X
Carbon starvation protein CstA	C0QX41, D8IA07	cstA	J9UU07, A0A0H0WAY1, C0QX41, K0JFQ2, D8IA07	49	78	25	15	16	152	31	183	1	1	1	1	1	3	2	C
Carbon storage regulator homolog	C0QVU4	csrA	A0A0H0TJ63, C0QVU4	0	1	0	0	0	1	0	1	0	1	0	0	0	1	0	X
Carboxyl terminal protease	J9UL67, D8IF04, C0QV38	B2904_orf2273, BHWA1_01876, BP951000_1746	D8IF04, K0JIZ9, J9UL67, A0A0H0X0I2, A0A0H0V600, C0QV38, A0A0H0U272	111	55	145	104	126	311	230	541	1	1	1	1	1	3	2	C
Carboxypeptidase	A0A0H0WWL1	SZ49_08480	A0A0H0WWL1	0	8	0	0	0	8	0	8	0	1	0	0	0	1	0	X
Catalase	D8IAV3	katA	D8IAV3, J9UVF7, K0JI33	0	0	0	20	0	0	20	20	0	0	0	1	0	0	1	X
Cation efflux system protein	C0QWP8	BHWA1_00190	A0A0H0UG16, A0A0H0VX89, C0QWP8	4	0	0	0	0	4	0	4	1	0	0	0	0	1	0	X
Cation transport ATPase	C0QX73	pacL2	A0A0H0TVM3, A0A0H0U5K3, A0A0H0V5C1, A0A0H0VRX9, A0A0H0WIU4, A0A0H0WU26, A0A0H0X0H0, A0A0H0XH19, C0QX73	5	1	0	0	0	6	0	6	1	1	0	0	0	2	0	X
Cell division protein FtsZ	C0R012, J9UDB2, D8IBM7	ftsZ	A0A0H0U6I0, A0A0H0V3J6, A0A0H0UQQ7, K0JLK0, A0A0H0WT26, C0R012, J9UDB2, A0A0H0U8F5, A0A0H0V5I7, A0A0H0VKK6, A0A0H0XF60, D8IBM7	48	61	65	41	478	174	519	693	1	1	1	1	1	3	2	C
Cell division protein ZapA	D8IDV6, C0R1Z4	BHWA1_01662, BP951000_1341	K0JFZ0, J9UMI3, A0A0H0UPI3, C0R1Z4, D8IDV6	2	0	2	17	26	4	43	47	0	0	0	1	1	0	2	X
Cell division protein ftsA	C0R0U3, D8IBY7	ftsA	C0R0U3, D8IBY7, J9UVT8, K0JKH8, A0A0H0UU33	2	18	5	28	31	25	59	84	0	1	1	1	1	2	2	C
Cell envelope biogenesis protein OmpA	A0A0H0UGA4	SR30_08890	A0A0H0UGA4, A0A0H0V3Y7, A0A0H0VM43	0	14	0	0	0	14	0	14	0	1	0	0	0	1	0	X
Cell envelope related transcriptional attenuator	J9UES9	B2904_orf993	D8IB81, J9UES9, K0JJP8	0	0	0	0	1	0	1	1	0	0	0	0	1	0	1	X
Cell surface protein	A0A0H0TT23, A0A0H0WYE3, F1CJQ4	vspE, SU45_06735, SZ44_13230	A0A0H0V188, A0A0H0VTM5, A0A0H0U337, A0A0H0VGD4, F1CJQ4, A0A0H0TT23, A0A0H0WYE3, A0A0H0WUT9, A0A0H0UYB7, A0A0H0VIU9	50	81	0	0	0	131	0	131	1	1	0	0	0	2	0	BRAHW
Chaperone protein ClpB	C0QYZ1, D8IG05	clpB	A0A0H0VCL4, A0A0H0TIT2, C0QYZ1, A0A0H0V220, K0JHX8, J9UP07, A0A0H0X6T9, A0A0H0UDX8, A0A0H0TQZ6, A0A0H0WWF6, A0A0H0U4S1, D8IG05	11	46	6	7	111	63	118	181	1	1	0	0	1	2	1	C
Chaperone protein DnaJ	C0QX66, D8I9R3	dnaJ	A0A0H0V622, C0QX66, D8I9R3, K0JJ96, J9TW65	8	6	0	6	28	14	34	48	1	1	0	1	1	2	2	X
Chaperone protein DnaK	A0A0H0VEQ5, A0A0H0TVP4, C0QX61, J9UD35, D8ICE6, D8IBS0	dnaK	A0A0H0VEQ5, A0A0H0TVP4, A0A0H0VG89, A0A0H0VRU3, A0A0H0UVV4, C0QX61, J9UCC6, D8ICE6, J9UD35, A0A0H0VHU2, D8IBS0, K0JKS6, K0JLQ0	572	1158	246	301	993	1976	1294	3270	1	1	1	1	1	3	2	C
Chaperone protein HtpG	C0QYC8, A0A0H0XC85, A0A0H0UQB4, A0A0H0UMC3, D8IEM8	hsp90, htpG	J9UWW0, A0A0H0XC85, A0A0H0UMC3, A0A0H0TWY9, C0QYC8, A0A0H0XBV0, K0JI17, A0A0H0UQB4, D8IEM8	93	624	113	93	173	830	266	1096	1	1	1	1	1	3	2	C
Chemotaxis protein	A0A0H0TJ38, A0A0H0TP85, A0A0H0U226, A0A0H0U424, A0A0H0UF16, A0A0H0UVX7, A0A0H0UZA3, A0A0H0VEJ9, A0A0H0VGI7, A0A0H0VRT1, A0A0H0WQV6, A0A0H0X5K4, A0A0H0XDT2	SU45_01265, SZ44_05160, SU43_04800, SZ48_03690, SZ49_07145, SZ42_05430, SU45_12775, SU46_01220, SZ41_12835, SZ44_13500, SU46_10175, SU46_04495, SZ49_09440	A0A0H0XAL6, A0A0H0XDT2, A0A0H0U226, A0A0H0UTS8, A0A0H0U424, A0A0H0V8P8, A0A0H0TP85, A0A0H0VGI7, A0A0H0WKB9, A0A0H0UVX7, A0A0H0VRT1, A0A0H0TJ38, A0A0H0UTZ8, A0A0H0V0Q6, A0A0H0UZ35, A0A0H0W814, A0A0H0ULT7, A0A0H0UG84, A0A0H0WC06, A0A0H0WQV6, A0A0H0WVP3, A0A0H0UZA3, A0A0H0WBS2, A0A0H0UKM2, A0A0H0X5K4, A0A0H0TUZ8, A0A0H0UF16, A0A0H0W1D1, A0A0H0VZ20, A0A0H0VJ67, A0A0H0UJ58, A0A0H0UT62, A0A0H0VD87, A0A…	351	385	427	0	0	1163	0	1163	1	1	1	0	0	3	0	BRAHW
Chemotaxis protein (Fragment)	A0A0H0TUZ8, A0A0H0X957, A0A0H0XC64	SU46_08760, SZ44_11065, SZ44_05855	A0A0H0TUZ8, A0A0H0XC64, A0A0H0TJ38, A0A0H0UTZ8, A0A0H0UTS8, A0A0H0VCP8, A0A0H0W814, A0A0H0X957	361	0	1	0	0	362	0	362	1	0	0	0	0	1	0	BRAHW
Chemotaxis protein CheA	A0A0H0V1X5, A0A0H0XM80	SZ44_01620, SZ49_03535	A0A0H0V1X5, A0A0H0XM80	478	509	0	0	0	987	0	987	1	1	0	0	0	2	0	BRAHW
Chemotaxis protein CheC	C0R185	cheC	A0A0H0TS23, A0A0H0TUZ7, A0A0H0WU72, C0R185	6	0	5	0	0	11	0	11	1	0	1	0	0	2	0	X
Chemotaxis protein CheW	D8IG37, C0QYP8, D8IBE3, C0QWT2, C0QZC1, A0A0H0TTS0, D8IFE3	cheW, SU45_09400	D8IG37, C0QYP8, D8IBE3, K0JHX4, J9UDV5, C0QWT2, C0QZC1, A0A0H0TTS0, A0A0H0XFH0, K0JH88, K0JJW5, J9UP16, A0A0H0WH23, A0A0H0V2V3, J9US01, A0A0H0W5W1, D8IFE3	128	367	163	172	297	658	469	1127	1	1	1	1	1	3	2	C
Chemotaxis protein CheX	C0QYZ3, C0R122, D8IBF1, D8IEH8, A0A0H0V252	SZ48_12395, cheX	A0A0H0VP80, C0R122, K0JLD6, D8IBF1, A0A0H0WQE4, K0JF56, A0A0H0V252, C0QYZ3, D8IEH8, J9USB6, J9UTD6, A0A0H0WIB6	55	117	31	25	54	203	79	282	1	1	1	1	1	3	2	C
Chemotaxis protein CheY	C0R123, D8IBE5, D8IAH7, C0QYP6, D8I9Y4, D8ID23	cheY	J9USK1, J9UM72, D8IBE5, C0R123, Q6PWM6, D8IAH7, K0JJV5, J9UUY9, J9TR59, C0QYP6, K0JG32, D8I9Y4, K0JIP1, A0A0H0V659, D8ID23	215	490	156	458	595	861	1053	1914	1	1	1	1	1	3	2	C
Chemotaxis protein methyltransferase CheR	C0QYP9, D8IBE2, C0R124	cheR	C0QYP9, A0A0H0VE49, D8IBE2, A0A0H0VK27, C0R124, A0A0H0U1H5, A0A0H0XHE9, K0JLS6, A0A0H0VB54, J9TUE5, A0A0H0XD13, A0A0H0WFR6	0	38	14	20	26	52	46	98	0	1	1	1	1	2	2	C
Chemotaxis response regulator protein glutamate methylesterase	D8IBE0, A0A0H0TZ65, C0QYQ1	cheB	D8IBE0, A0A0H0TZ65, J9USK7, C0QYQ1, K0JJU9, A0A0H0TSK6	229	491	207	200	263	927	463	1390	1	1	1	1	1	3	2	C
Chloramphenicol acetyltransferase	D8ICL0	cat	D8ICL0, J9UHN1, K0JME0	0	0	0	6	0	0	6	6	0	0	0	1	0	0	1	X
Choline kinase	C0QYY0, C0QYY1	BHWA1_00573, BHWA1_00572	A0A0H0TUA5, C0QYY0, C0QYY1, A0A0H0V864, A0A0H0XCW9, A0A0H0U5L5, A0A0H0WQG1, A0A0H0V2A5, A0A0H0UNT2	9	50	19	0	0	78	0	78	1	1	1	0	0	3	0	BRAHW
Chorismate synthase	D8IF37, A0A0H0UN90, C0R196	aroC	A0A0H0WRZ2, J9USF1, A0A0H0X676, K0JJ28, A0A0H0VVT0, A0A0H0UN90, C0R196, D8IF37, A0A0H0V6N9, A0A0H0UNC5	1	8	3	0	3	12	3	15	1	1	1	0	1	3	1	X
Chromosomal replication initiator protein DnaA	D8IBS3, C0QX59	dnaA	A0A0H0XG85, A0A0H0U5G2, K0JGQ2, A0A0H0WT58, D8IBS3, C0QX59, J9UT20	0	0	3	0	3	3	3	6	0	0	1	0	1	1	1	X
Chromosome partition protein SmC	D8ICU9	smC	D8ICU9, J9UH30, K0JMM7	0	0	0	7	65	0	72	72	0	0	0	1	1	0	2	BRAPL
Chromosome partition protein Smc	C0QV60	smc	A0A0H0U6U3, A0A0H0UBL0, A0A0H0UY57, A0A0H0W4T0, A0A0H0W5F7, A0A0H0XFV8, C0QV60	8	2	50	0	0	60	0	60	1	0	1	0	0	2	0	BRAHW
Chromosome segregation ATPase	C0QZ87	BHWA1_00681	A0A0H0TLA0, A0A0H0TNJ5, A0A0H0U4J9, A0A0H0UJS2, A0A0H0UMX2, A0A0H0V994, A0A0H0VR70, A0A0H0W830, A0A0H0WF16, A0A0H0WG92, A0A0H0XC88, C0QWD4, C0QZ87	1	0	0	0	0	1	0	1	1	0	0	0	0	1	0	X
Citrate (Pro 3S) lyase beta subunit	C0QVP8	citE	A0A0H0TKB2, A0A0H0V0A4, A0A0H0XDI9, C0QVP8	26	3	6	0	0	35	0	35	1	1	1	0	0	3	0	BRAHW
Citrate lyase alpha subunit	C0QVP9	citF	A0A0H0V156, A0A0H0WCJ7, A0A0H0XDL6, C0QVP9	40	0	0	0	0	40	0	40	1	0	0	0	0	1	0	BRAHW
Citrate lyase gamma subunit	C0QVP7	citD	A0A0H0TL04, A0A0H0U348, A0A0H0V4C1, C0QVP7	2	0	15	0	0	17	0	17	1	0	1	0	0	2	0	X
Citrate lyase subunit beta	A0A0H0V0A4	SZ41_11855	A0A0H0V0A4, A0A0H0XDI9	46	0	79	0	0	125	0	125	1	0	1	0	0	2	0	BRAHW
Citrate synthase	D8IB50	gltA	D8IB50, J9UKM8, K0JJK4	0	0	0	1	4	0	5	5	0	0	0	1	1	0	2	X
CoA enzyme activase	C0R068	yxcA	A0A0H0UDN5, A0A0H0UYS2, A0A0H0WKD7, A0A0H0WSF2, C0R068	0	4	0	0	0	4	0	4	0	1	0	0	0	1	0	X
Cobalamin biosynthesis protein B	C0R144	cbiB	A0A0H0UJU6, A0A0H0X7N4, C0R144	1	0	0	0	0	1	0	1	1	0	0	0	0	1	0	X
Cobyrinic acid ac diamide synthase	D8IAB3	soj	D8IAB3, J9UTB9, K0JIV6	0	0	0	1	9	0	10	10	0	0	0	1	1	0	2	X
Competence damaged protein CinA	D8IFY6	cinA	D8IFY6, J9UV23, K0JK08	0	0	0	2	11	0	13	13	0	0	0	1	1	0	2	X
Competence protein ComFB	A0A0H0UJL7	SU43_02185	A0A0H0UJL7, A0A0H0V0U7, A0A0H0XER6	33	54	33	0	0	120	0	120	1	1	1	0	0	3	0	BRAHW
Conserved transmembrane protein	D8I9X6, C0R072	BHWA1_01026, BP951000_0084	C0R072, A0A0H0V8N7, D8I9X6, A0A0H0XAD5, A0A0H0TV72, K0JJ91, A0A0H0W2T2, J9UMB6, A0A0H0UFZ6	3	10	2	4	4	15	8	23	1	1	1	1	1	3	2	X
CopZ Copper chaperone	C0QZY2	copZ	A0A0H0TXR3, C0QZY2	6	34	1	0	0	41	0	41	1	1	0	0	0	2	0	BRAHW
Copper chaperone	D8IC08	copZ	D8IC08, J9UVW2, K0JLZ7	0	0	0	29	2	0	31	31	0	0	0	1	1	0	2	BRAPL
Copper homeostasis protein	A0A0H0TYK5	SR30_00925	A0A0H0TYK5, A0A0H0V3V4, A0A0H0VD11	22	22	16	0	0	60	0	60	1	1	1	0	0	3	0	BRAHW
Copper transporter like protein CutC	D8IFY3, J9TYH4	cutC	J9TYH4, D8IFY3, K0JFH0	0	0	0	2	10	0	12	12	0	0	0	1	1	0	2	X
CoxL	A7LAU4, A7LAV8, A7LAW5	HGT-BH3, HGT-BP20, HGT-BP28	A7LAU4, Q6URA9, A0A0H0W9N7, A0A0H0XCD1, A7LAV8, K0JKH7, D8IC46, D8IC54, K0JKL6, A0A0H0TRL2, C0QWD1, J9U0I3, A7LAW5	1	0	5	10	6	6	16	22	0	0	1	1	1	1	2	X
CoxL protein	J9U0I3, K0JKH7	coxL	K0JKH7, J9U0I3	0	0	0	71	75	0	146	146	0	0	0	1	1	0	2	BRAPL
CoxM	A7LAW7	HGT-BP30	A7LAW7, D8IC44, J9UK64, K0JKH1	0	0	0	8	3	0	11	11	0	0	0	1	1	0	2	X
CoxS	A7LAW6	HGT-BP29	A7LAW6, D8IC45, J9U0G1, K0JH49	0	0	0	4	6	0	10	10	0	0	0	1	1	0	2	X
Cupin domain containing protein	C0QZV1	BHWA1_00898	A0A0H0VCF8, C0QZV1	1	0	0	0	0	1	0	1	1	0	0	0	0	1	0	X
Cyclic nucleotide binding protein	J9UHF5	B2904_orf395	D8ICT5, J9UHF5, K0JL39	0	0	0	60	74	0	134	134	0	0	0	1	1	0	2	BRAPL
Cystathionine gamma lyase	K0JKM5	WESB_1397	K0JKM5	0	0	0	8	0	0	8	8	0	0	0	1	0	0	1	X
Cysteine desulfurase	A0A0H0XE19, D8IAS3	nifS, SZ44_05000	A0A0H0XE19, K0JI35, D8IAS3, J9UH14	104	0	0	169	196	104	365	469	1	0	0	1	1	1	2	C
Cysteine synthase A	C0QYS7, D8IAS2	cysK	A0A0H0XEI0, J9UN73, K0JJX0, D8IAS2, C0QYS7, A0A0H0UFM6	31	37	34	6	4	102	10	112	1	1	1	1	0	3	1	C
Cysteine tRNA ligase	D8ID31, J9URN4, C0R1J9	syc, cysS	A0A0H0UZ69, K0JMX1, A0A0H0ULA8, A0A0H0TXI9, D8ID31, C0R1J9, J9URN4	44	69	75	47	137	188	184	372	1	1	1	1	1	3	2	C
Cytidylate kinase	D8IG20, C0QZL2, J9UT84, C0QZM3	BP951000_2108, cmk, BHWA1_00807	J9UVW9, C0QZL2, C0QZM3, D8IG20, A0A0H0TQ01, K0JFH8, A0A0H0V135, D8IA83, A0A0H0TQ81, K0JKN4, J9UT84, A0A0H0WNS3	44	60	33	62	82	137	144	281	1	1	1	1	1	3	2	C
Cytidyltransferase related enzyme	J9TUX4	B2904_orf1046	D8IG60, J9TUX4, K0JJN2	0	0	0	1	3	0	4	4	0	0	0	1	1	0	2	X
Cytoplasmic protein	J9UX05	B2904_orf2396	J9UX05, K0JF58	0	0	0	0	77	0	77	77	0	0	0	0	1	0	1	BRAPL
D 3 phosphoglycerate dehydrogenase	C0QYX0, D8IB48	serA	C0QYX0, A0A0H0U051, J9UNY9, K0JJE5, A0A0H0VS10, A0A0H0UNS4, A0A0H0VBS0, A0A0H0WH20, D8IB48	24	63	73	64	63	160	127	287	1	1	1	1	1	3	2	C
D alanine D alanine ligase	C0QV33, D8IDK6	ddl	A0A0H0WGT4, K0JFT7, J9TPU1, C0QV33, D8IDK6	0	6	0	1	10	6	11	17	0	1	0	1	1	1	2	X
D alpha,beta D heptose 1,7 biphosphate phosphatase GmhB	D8IBP9	gmhB	D8IBP9, K0JK55	0	0	0	1	0	0	1	1	0	0	0	1	0	0	1	X
D arabinose 5 phosphate isomerase	C0QVG6	BHWA1_02007	A0A0H0U5T9, A0A0H0U6E7, A0A0H0W356, A0A0H0W6E4, C0QVG6	6	15	15	0	0	36	0	36	1	1	1	0	0	3	0	BRAHW
D dependent deacetylase	C0QV55	BHWA1_01893	A0A0H0U2R1, A0A0H0WGR5, C0QV55	42	2	21	0	0	65	0	65	1	0	1	0	0	2	0	BRAHW
D+ synthetase	C0QYP3	nadE	A0A0H0U020, A0A0H0UH16, A0A0H0VQ59, A0A0H0XH93, C0QYP3	1	1	0	0	0	2	0	2	1	1	0	0	0	2	0	X
DH:flavin oxidoreductase/DH oxidase	C0QX92	BHWA1_00250	A0A0H0UB18, C0QX92	85	15	1	0	0	101	0	101	1	1	0	0	0	2	0	BRAHW
DH:ubiquinone oxidoreductase DH binding (51 kDa) subunit	C0QXU0	nuoF	C0QXU0	0	4	0	0	0	4	0	4	0	1	0	0	0	1	0	X
DNA binding transcriptional regulator of transcription DnaK suppressor protein	C0QW50	dksA	A0A0H0TL80, A0A0H0VHW4, C0QW50	4	24	17	0	0	45	0	45	1	1	1	0	0	3	0	BRAHW
DNA damage inducible protein J	D8IF95	BP951000_1839	D8IF95, J9UIQ4, K0JGZ6	0	0	0	1	6	0	7	7	0	0	0	1	1	0	2	X
DNA directed DNA polymerase	C0QYZ2	dnaE	A0A0H0TI31, A0A0H0U2A1, A0A0H0U6B8, A0A0H0UIZ8, A0A0H0V197, A0A0H0V1I5, A0A0H0WHG7, A0A0H0X2G1, C0QYZ2	5	23	11	0	0	39	0	39	1	1	1	0	0	3	0	BRAHW
DNA directed RNA polymerase omega subunit family protein like protein	D8IA88, K0JKN7	BP951000_2245, WESB_1288	D8IA88, J9UT89, J9ULC7, K0JKN7	0	0	0	19	303	0	322	322	0	0	0	1	1	0	2	BRAPL
DNA directed RNA polymerase subunit alpha	C0QW20, D8ICW9	rpoA	K0JMT9, J9UQI5, C0QW20, D8ICW9, A0A0H0TMH4	339	197	348	124	311	884	435	1319	1	1	1	1	1	3	2	C
DNA directed RNA polymerase subunit beta	D8IEH4, C0QWX6	rpoB	D8IEH4, A0A0H0V0S3, C0QWX6, A0A0H0WFB5, A0A0H0VQJ6, J9UX21, A0A0H0UH75, A0A0H0UJJ9, K0JGF5	510	370	697	301	380	1577	681	2258	1	1	1	1	1	3	2	C
DNA directed RNA polymerase subunit beta'	C0QWX7, D8IEH5	rpoC	D8IEH5, A0A0H0V036, A0A0H0WGD9, C0QWX7, J9UXU8, K0JHR8, A0A0H0W6Q6, A0A0H0WGA7, A0A0H0XFM2, A0A0H0X3A4	559	390	710	317	360	1659	677	2336	1	1	1	1	1	3	2	C
DNA gyrase subunit A	D8IG48, C0R046	gyrA	A0A0H0TY54, J9UVR5, A0A0H0WLA0, D8IG48, K0JI06, C0R046	133	150	195	100	221	478	321	799	1	1	1	1	1	3	2	C
DNA gyrase subunit B	C0QZ09, D8IFT6	gyrB	J9UW48, D8IFT6, K0JFG3, Q9F6Z0, C0QZ09, A0A0H0V8D1	59	122	90	125	211	271	336	607	1	1	1	1	1	3	2	C
DNA helicase	D8IDL8, A0A0H0X615, D8I9W0, K0JKX4, C0R0K3, A0A0H0V571, C0R2D4	SZ49_00755, WESB_1493, SZ44_12535, pcrA, BP951000_0068	A0A0H0WRK3, K0JEY5, K0JKX4, A0A0H0U8N6, A0A0H0XQ30, A0A0H0UE68, J9UFB8, A0A0H0UK74, A0A0H0WZN0, A0A0H0U4I7, A0A0H0X5H1, A0A0H0VD58, C0R2D4, A0A0H0UW29, A0A0H0WF36, A0A0H0V0S1, D8IDL8, A0A0H0UY06, A0A0H0X0K8, A0A0H0U4C1, A0A0H0U438, A0A0H0WNK1, D8I9W0, A0A0H0W4H3, A0A0H0X8K2, A0A0H0V571, A0A0H0VNB7, A0A0H0VM76, A0A0H0X615, A0A0H0UT22, A0A0H0V7V4, A0A0H0TNU1, C0R0K3	4	9	10	0	17	23	17	40	1	1	1	0	1	3	1	X
DNA ligase	C0QVE5, J9UC33, A0A0H0XAN9, D8ICD9	dnlJ, ligA	A0A0H0U5F6, A0A0H0WBP3, A0A0H0U6C4, K0JM80, A0A0H0W341, D8ICD9, A0A0H0U6H0, C0QVE5, A0A0H0UG48, A0A0H0U7E4, J9UC33, A0A0H0XAN9	24	77	18	25	199	119	224	343	1	1	1	1	1	3	2	C
DNA methylase N 4/N 6 domain protein	J9U279	B2904_orf2431	D8IEF3, J9U279, K0JIE0	0	0	0	0	3	0	3	3	0	0	0	0	1	0	1	X
DNA mismatch repair protein MutL	D8IFI6, C0QWH0	mutL	D8IFI6, A0A0H0UZY0, J9TZC4, A0A0H0VU24, K0JJJ8, A0A0H0W9K5, A0A0H0V111, A0A0H0USC9, A0A0H0VST5, C0QWH0, A0A0H0UG85	0	1	2	0	3	3	3	6	0	1	1	0	1	2	1	X
DNA mismatch repair protein MutS	D8IDT1, C0R0H6	mutS	A0A0H0V686, A0A0H0WSL3, A0A0H0TPJ6, A0A0H0UM55, J9UPA2, A0A0H0X0M9, K0JFY3, A0A0H0XAN2, D8IDT1, A0A0H0WEF2, C0R0H6, A0A0H0UFY0, A0A0H0XDX1	0	0	19	10	38	19	48	67	0	0	1	1	1	1	2	C
DNA polymerase I	C0QYF7, D8IAE3, J9TW33	B2904_orf1233, polA	Q9F191, A0A0H0X760, A0A0H0XAX7, A0A0H0UMY2, D8IAE3, A0A0H0VG85, A0A0H0WG32, A0A0H0WPC1, J9TW33, A0A0H0W1U2, K0JKX8, A0A0H0U2N6, C0QYF7, A0A0H0UYN7, A0A0H0UHV8, A0A0H0UWL9	0	8	9	23	27	17	50	67	0	1	1	1	1	2	2	C
DNA polymerase III delta prime subunit	C0QW85	dnaC	A0A0H0UFM8, C0QW85	0	0	1	0	0	1	0	1	0	0	1	0	0	1	0	X
DNA polymerase III delta subunit	D8IEU3	holA	D8IEU3, J9UWJ4, K0JIV4	0	0	0	0	9	0	9	9	0	0	0	0	1	0	1	X
DNA polymerase III gamma and tau subunits	C0QV83	dnaX	A0A0H0U204, A0A0H0U6L7, A0A0H0URT6, A0A0H0USA0, A0A0H0WAC4, A0A0H0WBQ1, A0A0H0WNX7, C0QV83	0	3	13	0	0	16	0	16	0	1	1	0	0	2	0	X
DNA polymerase III subunit beta	C0R0U9, D8IFK9	dnaN	K0JHE5, D8IFK9, C0R0U9, J9UIJ0, A0A0H0VQ24	46	60	75	83	133	181	216	397	1	1	1	1	1	3	2	C
DNA polymerase III subunits gamma and tau	D8ICW5	dnaX	D8ICW5, J9URT9, K0JL22	0	0	0	7	29	0	36	36	0	0	0	1	1	0	2	BRAPL
DNA primase	C0R031	dnaG	A0A0H0VC71, A0A0H0VEG1, A0A0H0VF35, A0A0H0VR00, C0R031	4	11	0	0	0	15	0	15	1	1	0	0	0	2	0	X
DNA repair helicase	D8IBR3	BP951000_0585	D8IBR3, J9US77, K0JK66	0	0	0	0	14	0	14	14	0	0	0	0	1	0	1	X
DNA repair protein RecN	C0QZJ5, D8IFM0	recN	D8IFM0, J9UWB6, A0A0H0VUJ0, A0A0H0VC93, K0JJ65, A0A0H0TR57, C0QZJ5, A0A0H0TPW7, A0A0H0WEF1	0	10	0	10	29	10	39	49	0	1	0	1	1	1	2	X
DNA topoisomerase 1	C0QYG0, D8IFT1	topA	A0A0H0TZ75, A0A0H0UIZ2, J9UW54, A0A0H0URE8, D8IFT1, A0A0H0VFV8, A0A0H0XBQ8, C0QYG0, A0A0H0WPA4, A0A0H0V3N8, K0JFG2	33	22	23	38	53	78	91	169	1	1	1	1	1	3	2	C
DP dependent 7 alpha hydroxysteroid dehydrogenase	C0QZW3	BHWA1_00910	A0A0H0VKJ9, A0A0H0VZZ8, A0A0H0XQZ8, C0QZW3	0	15	0	0	0	15	0	15	0	1	0	0	0	1	0	X
Deacetylase	D8IDF0	BP951000_1184	D8IDF0, J9UXP6, K0JLR6	0	0	0	0	21	0	21	21	0	0	0	0	1	0	1	X
DegT/DnrJ/EryC1/StrS aminotransferase	K0JFZ2	WESB_0129	K0JFZ2	0	0	0	22	25	0	47	47	0	0	0	1	1	0	2	BRAPL
DegT/DnrJ/EryC1/StrS aminotransferase family protein	C0QZU0	BHWA1_00887	A0A0H0V863, C0QZU0	1	2	18	0	0	21	0	21	0	1	1	0	0	2	0	X
Dehydrogenase	J9URQ3	B2904_orf2192	J9URQ3	0	0	0	0	80	0	80	80	0	0	0	0	1	0	1	BRAPL
Dehydrogenase accessory protein	J9UWY4, K0JKL0	B2904_orf2094, WESB_2029	J9U0G2, K0JKL0, D8IC41, J9UWY4, A7LAX0	0	0	0	4	1	0	5	5	0	0	0	1	1	0	2	X
Deoxycytidine triphosphate deaminase	D8IFP8	dcd	D8IFP8, J9UW85, K0JJA6	0	0	0	13	18	0	31	31	0	0	0	1	1	0	2	BRAPL
Deoxyguanosinetriphosphate triphosphohydrolase	D8IC13, C0R0I8	dgt	A0A0H0WKC7, A0A0H0VV15, K0JM00, A0A0H0U3Q6, C0R0I8, D8IC13, J9UJF5	1	6	7	4	42	14	46	60	0	1	1	1	1	2	2	C
Deoxyribose phosphate aldolase	D8IF61, C0R1M8	deoC	D8IF61, J9URP4, A0A0H0VNI7, A0A0H0UKD9, K0JIK3, A0A0H0UAP1, C0R1M8, A0A0H0W0D4	10	2	0	33	27	12	60	72	1	0	0	1	1	1	2	C
Deoxyuridine 5' triphosphate nucleotidohydrolase	D8I9W9, A0A0H0UGZ0	dut, SR30_07705	D8I9W9, K0JLA3, J9UUS8, A0A0H0UGZ0, A0A0H0V2D8	3	0	5	10	0	8	10	18	1	0	1	1	0	2	1	X
Dephospho CoA kinase	D8IBM5, C0R010	coaE	A0A0H0U4A8, A0A0H0UVX5, J9UT63, C0R010, K0JGK3, D8IBM5	0	0	2	8	0	2	8	10	0	0	1	1	0	1	1	X
Dethiobiotin synthase	J9UN93, C0QVL9, D8ICB8	bioD	A0A0H0W476, J9UJY3, D8IAS7, J9UN93, K0JJW7, C0QVL9, K0JM63, A0A0H0XKU4, D8ICB8	4	7	0	12	38	11	50	61	1	1	0	1	1	2	2	C
Diaminopimelate decarboxylase	D8IAH4	lysA	D8IAH4, J9UMN6, K0JKA1	0	0	0	46	125	0	171	171	0	0	0	1	1	0	2	BRAPL
Diaminopimelate epimerase	C0QZX1, D8IAP7	dapF	A0A0H0UIA2, C0QZX1, K0JI59, A0A0H0V1V6, J9TXE7, D8IAP7, A0A0H0XJ47	4	0	8	9	30	12	39	51	1	0	1	1	1	2	2	C
Diaminopropionate ammonia lyase	A7LAT5	HGT-BH7	A0A0H0TLE5, A0A0H0UE19, A7LAT5, C0QWC7	25	44	11	0	0	80	0	80	1	1	1	0	0	3	0	BRAHW
Diguanylate cyclase	D8ICE4	BP951000_0819	D8ICE4, J9USB5, K0JKN6	0	0	0	2	1	0	3	3	0	0	0	1	1	0	2	X
Dihydrofolate reductase	K0JIJ4	folA	K0JIJ4	0	0	0	0	2	0	2	2	0	0	0	0	1	0	1	X
Dihydroorotase	D8IA03	BP951000_0111	D8IA03, J9UMB7	0	0	0	2	0	0	2	2	0	0	0	1	0	0	1	X
Dihydroorotate dehydrogenase B (NAD(+)) catalytic subunit	C0QYH6	pyrD	A0A0H0UN43, A0A0H0V9H1, A0A0H0VE35, A0A0H0WEN7, C0QYH6	0	1	1	0	0	2	0	2	0	1	1	0	0	2	0	X
Dihydropyrimidinase	D8IC59, C0QWD5	BP951000_0733, BHWA1_00074	A0A0H0W8V1, A0A0H0UAL5, A0A0H0V7W6, K0JM28, J9UR92, A0A0H0UI06, A0A0H0VER4, D8IC59, C0QWD5	4	0	0	5	34	4	39	43	1	0	0	1	1	1	2	X
Dihydroxy acid dehydratase	C0QWJ5, D8IBI6	livD	A0A0H0UBX2, A0A0H0TRG5, D8IBI6, J9USF5, C0QWJ5, K0JLW9	51	86	50	67	174	187	241	428	1	1	1	1	1	3	2	C
Dihydroxyacetone kinase	A0A0H0TW49	SR30_02790	A0A0H0TW49, A0A0H0UU46	0	15	0	0	0	15	0	15	0	1	0	0	0	1	0	X
Dihydroxyacetone kinase DhaK subunit	C0QXN2	dhaK	A0A0H0UGD0, A0A0H0VBH3, A0A0H0WAH6, A0A0H0XGU1, C0QXN2	7	6	0	0	0	13	0	13	1	1	0	0	0	2	0	X
Dihydroxyacetone kinase L subunit	C0QXN1	dhaL	A0A0H0TW49, A0A0H0UHI8, A0A0H0UU46, A0A0H0WGL2, C0QXN1	4	13	0	0	0	17	0	17	1	1	0	0	0	2	0	X
Dihydroxyacetone kinase phosphotransfer subunit	J9UK31	B2904_orf957	J9UK31, K0JGD5	0	0	0	0	8	0	8	8	0	0	0	0	1	0	1	X
DinB family protein	C0QV34, D8ID35	BHWA1_01872, BP951000_1068	K0JMT6, C0QV34, A0A0H0XI92, A0A0H0VZG9, J9UQ35, D8ID35, A0A0H0WIL5	3	0	0	3	0	3	3	6	1	0	0	1	0	1	1	X
Dipeptidyl aminopeptidase/acylaminoacyl peptidase	D8IG24	BP951000_2112	D8IG24	0	0	0	1	0	0	1	1	0	0	0	1	0	0	1	X
Dolichyl phosphate beta D mannosyltransferase	D8IA64, D8IEE6	dpm1	D8IEE6, K0JIH7, D8IA64	0	0	0	11	9	0	20	20	0	0	0	1	1	0	2	X
DpaL	A7LAW1	HGT-BP24	A7LAW1, D8IC50, J9U0H0, K0JH53	0	0	0	125	58	0	183	183	0	0	0	1	1	0	2	BRAPL
Dynein heavy chain	D8IAX6, D8IBL9	BP951000_0292, BP951000_0541	K0JHZ7, J9UVH4, J9UDD0, K0JK28, D8IBL9, D8IAX6	0	0	0	11	13	0	24	24	0	0	0	1	1	0	2	X
Effector binding domain containing protein	C0QXI1	BHWA1_02393	A0A0H0ULH9, A0A0H0VQI6, A0A0H0WGJ7, C0QXI1	1	0	0	0	0	1	0	1	1	0	0	0	0	1	0	X
ElaC Metal dependent hydrolases of the beta lactamase superfamily	C0R1S3	elaC	A0A0H0V199, A0A0H0VTN4, C0R1S3	2	7	13	0	0	22	0	22	1	1	1	0	0	3	0	X
Electron transfer flavoprotein alpha subunit	C0QV71, D8ID10	etfA	A0A0H0VH59, C0QV71, J9UB52, D8ID10, A0A0H0UWP8, K0JMV6	513	868	443	129	159	1824	288	2112	1	1	1	1	1	3	2	C
Electron transfer flavoprotein beta subunit	C0QV72, D8ID09	etfB	A0A0H0U588, C0QV72, D8ID09, J9TR46, K0JMS4	302	680	277	86	69	1259	155	1414	1	1	1	1	0	3	1	C
Electron transfer flavoprotein subunit alpha	A0A0H0VH59	SZ51_09315	A0A0H0VH59	0	120	0	0	0	120	0	120	0	1	0	0	0	1	0	BRAHW
Electron transport complex subunit C	D8IFJ7, A0A0H0X0F3, C0R202	SZ42_01150, rnfC	A0A0H0XBZ7, A0A0H0X0F3, C0R202, J9UVH6, D8IFJ7, K0JHE1	112	205	58	29	25	375	54	429	1	1	1	1	1	3	2	C
Electron transport complex subunit D	D8IFJ6, C0R203	rnfD	J9UQ50, A0A0H0WS57, K0JJK7, A0A0H0US23, D8IFJ6, C0R203, A0A0H0VN52	8	32	7	3	0	47	3	50	1	1	1	1	0	3	1	C
Electron transport complex subunit E	C0R023	rsxE	A0A0H0WY33, C0R023	3	5	0	0	0	8	0	8	1	1	0	0	0	2	0	X
Electron transport complex subunit G	D8IFJ5, C0R204	rnfG	C0R204, D8IFJ5, A0A0H0WZF1, A0A0H0ULC7, J9UIM2	11	43	2	6	0	56	6	62	1	1	0	1	0	2	1	C
Elongation factor 4	D8IFN3, C0QV67	lepA	C0QV67, A0A0H0UW51, J9UID6, K0JHH5, A0A0H0XKV3, D8IFN3	4	0	17	4	109	21	113	134	0	0	1	0	1	1	1	C
Elongation factor G	C0QVZ3, D8ICZ7, J9UH41, A0A0H0UDC6, C0QXL7, D8IC17	el-G, fusA	A0A0H0X9V6, J9UVX5, J9UH41, A0A0H0VW23, D8ICZ7, A0A0H0VJ13, C0QVZ3, K0JMR3, K0JH24, A0A0H0UHC1, A0A0H0UDC6, C0QXL7, A0A0H0V822, A0A0H0UJ78, D8IC17, A0A0H0UPK7	816	508	570	530	1073	1894	1603	3497	1	1	1	1	1	3	2	C
Elongation factor P	C0QW93	efp	A0A0H0V754, A0A0H0WMD0, C0QW93	19	13	26	0	0	58	0	58	1	1	1	0	0	3	0	BRAHW
Elongation factor Ts	C0QYS0, D8IAS0, J9UVA8	tsf	K0JI62, D8IAS0, A0A0H0VYC8, A0A0H0UNF7, C0QYS0, J9UVA8, A0A0H0X0Z5	81	123	90	558	808	294	1366	1660	0	1	1	1	1	2	2	C
Elongation factor Tu	D8ICZ6, C0QVZ4	tuf	K0JL99, C0QVZ4, J9UB96, Q9FA06, P52854, A0A0H0TPC4, D8ICZ6	880	971	713	962	2073	2564	3035	5599	1	1	1	1	1	3	2	C
Endoflagellar basal body associated protein	D8IEQ3	filL	D8IEQ3, J9US41, K0JI39	0	0	0	6	15	0	21	21	0	0	0	1	1	0	2	X
Endolysin	B9USB1	lys	A0A0H0U344, A0A0H0V171, A0A0H0WB55, A0A0H0WG79, A0A0H0WPI8, A0A0H0WTQ1, A0A0H0X8H8, A0A0H0XNN2, B9USB1, Q56AZ0	1	0	0	0	0	1	0	1	1	0	0	0	0	1	0	X
Endonuclease III	C0R0T1	nth	A0A0H0TXD4, A0A0H0WEM4, C0R0T1	0	0	4	0	0	4	0	4	0	0	1	0	0	1	0	X
Endonuclease methyltransferase fusion protein type IIG BpmI	D8IBN3	bpmI	D8IBN3, J9USA5	0	0	0	5	9	0	14	14	0	0	0	1	1	0	2	X
Endoribonuclease	D8IFH7, C0R0L6	BP951000_1922, BHWA1_01174	C0R0L6, J9UIR2, A0A0H0W5A8, A0A0H0USN0, K0JHB0, D8IFH7	66	30	0	159	138	96	297	393	1	1	0	1	1	2	2	C
Enolase	D8IET2, C0QV52, A0A0H0XEZ9	eno	C0QV52, K0JI69, J9URW4, A0A0H0XEZ9, D8IET2, A0A0H0W3D6	938	1697	525	1358	683	3160	2041	5201	1	1	1	1	1	3	2	C
Enzyme of poly gamma glutamate biosynthesis (Capsule formation) like protein	C0QYZ6	BHWA1_00588	A0A0H0U4R7, A0A0H0UF41, A0A0H0V031, A0A0H0VS60, A0A0H0WHI9, C0QYZ6	1	0	21	0	0	22	0	22	0	0	1	0	0	1	0	X
Est (Fragment)	A9Q1Z4, A9Q1Y7	est	K0JF53, A9Q1Y7, A9Q1Z4, C0R138, D8IEG1, A0A0H0X660, A0A0H0TUE2, A0A0H0UTR6, A0A0H0WQC1, A0A0H0VEY0	0	0	1	17	34	1	51	52	0	0	0	1	1	0	2	BRAPL
Esterase	C0QXD1	BHWA1_00289	A0A0H0TNL4, A0A0H0U5F1, A0A0H0U824, A0A0H0UU44, A0A0H0VQM1, A0A0H0WVR9, A0A0H0WZR1, C0QXD1	0	8	0	0	0	8	0	8	0	1	0	0	0	1	0	X
Exodeoxyribonuclease	C0R1S4, D8IDR9	xseA, BHWA1_01592	C0R1S4, A0A0H0VV13, D8IDR9, J9UQI0, A0A0H0VN50, K0JHL3	6	26	9	2	30	41	32	73	1	1	1	0	1	3	1	C
Exonuclease	D8ID30, C0QZC2, D8IF86	sbcD	K0JMT4, K0JJ60, C0QZC2, J9UCZ3, A0A0H0X538, J9UPZ7, D8ID30, A0A0H0TYS8, D8IF86, A0A0H0WF45, A0A0H0TXJ4, A0A0H0UIP1	0	0	1	0	8	1	8	9	0	0	1	0	1	1	1	X
Exoribonuclease R	C0QWY3, D8ICH6, D8ICU8, C0QZ67	vacB, rnr	A0A0H0UPF9, A0A0H0UEV7, A0A0H0WGB1, A0A0H0U659, A0A0H0WE62, C0QZ67, A0A0H0XFM6, A0A0H0TRK8, J9UAY3, A0A0H0VXL5, A0A0H0W6R5, D8ICU8, A0A0H0V7J3, K0JL51, D8ICH6, A0A0H0VZL7, A0A0H0ULT5, A0A0H0UN16, J9UR60, A0A0H0VPD7, A0A0H0V8U6, C0QWY3, K0JKU2, A0A0H0U4J6, A0A0H0UFV5	12	0	25	15	17	37	32	69	1	0	1	1	1	2	2	C
Exported protein	D8IEJ8	BP951000_1590	D8IEJ8, J9U1T8, K0JHV5	0	0	0	71	54	0	125	125	0	0	0	1	1	0	2	BRAPL
Extracellular solute binding protein family 3	C0R0M0, C0R0M1, D8IDR5	BP951000_1300, BHWA1_01178, BHWA1_01179	C0R0M0, C0R0M1, K0JFX3, A0A0H0VMC9, A0A0H0ULY0, A0A0H0WPI3, A0A0H0W1Q1, A0A0H0WUU7, J9UP80, A0A0H0U325, A0A0H0WRQ4, A0A0H0WPU0, D8IDR5	50	25	2	9	17	77	26	103	1	1	0	1	1	2	2	C
Extracellular solute binding protein family 5	D8ICD6, D8IBG5, J9UGG8, D8IFA4, D8IEZ6, C0R0E7, C0R1B2, D8IFG3, C0R2D8, D8IEM9, C0QZF1, D8IFS4, C0R1K6, C0R1K5, C0R1K4, C0R055	BP951000_0811, BP951000_1907, BP951000_1848, BHWA1_01813, BP951000_2019, B2904_orf1299, BP951000_1621, BHWA1_01010, BHWA1_01523, BP951000_0485, BHWA1_01524, BP951000_1738, BHWA1_00746, BHWA1_01102, BHWA1_01426, BHWA1_01522	K0JJF1, A0A0H0WCK3, A0A0H0VSI0, A0A0H0VZF6, A0A0H0XBQ0, A0A0H0WRQ8, K0JHA5, C0R0E7, A0A0H0U3F2, K0JJX9, A0A0H0UQ57, A0A0H0VPG8, A0A0H0VMW3, J9UXJ5, J9UXQ5, A0A0H0WRK4, D8IFS4, A0A0H0U2Z6, A0A0H0V8F5, C0R055, A0A0H0UJW9, J9USH3, K0JKR6, D8IFG3, A0A0H0UQH7, A0A0H0VI62, K0JJ88, A0A0H0UJI0, K0JHM1, A0A0H0XB74, J9USN4, C0R1K5, C0R1K4, C0R1K6, A0A0H0TIQ1, A0A0H0UFR3, A0A0H0VMU1, A0A0H0TUA2, A0A0H0UVL8,…	382	123	7	41	75	512	116	628	1	1	0	1	1	2	2	C
FAD dependent oxidoreductase	A0A0H0UBG9	SR30_12975	A0A0H0UBG9, A0A0H0X9Q5	0	29	0	0	0	29	0	29	0	1	0	0	0	1	0	BRAHW
FMN binding domain protein	D8IFQ2, C0QZG8	BHWA1_00763, BP951000_1997	D8IFQ2, A0A0H0WDA7, J9UVB1, K0JHJ5, C0QZG8	21	7	16	423	66	44	489	533	0	0	0	1	1	0	2	C
FMN dependent alpha hydroxy acid dehydrogenase	D8IEP6	BP951000_1638	D8IEP6, J9U1S6, K0JF70	0	0	0	81	123	0	204	204	0	0	0	1	1	0	2	BRAPL
FMN dependent alpha hydroxyacid oxidizing enzyme	C0QXW2	BHWA1_02525	A0A0H0UM90, A0A0H0VHH1, A0A0H0XFG4, C0QXW2	7	14	12	0	0	33	0	33	1	1	1	0	0	3	0	BRAHW
Fe S osidoreductase	A0A0H0UVS2	SU45_09620	A0A0H0UVS2	0	0	9	0	0	9	0	9	0	0	1	0	0	1	0	X
Fe S oxidoreductase	D8IG14, C0QZI7	BP951000_2101, BHWA1_00782	K0JHY6, A0A0H0UI49, A0A0H0TJM2, C0QZI7, A0A0H0X8Z7, A0A0H0VAW6, D8IG14, A0A0H0V437, J9UUZ6	9	0	5	5	14	14	19	33	1	0	1	1	1	2	2	X
Fe S oxidoreductase containing radical SAM domain	C0R2I2	BHWA1_02678	A0A0H0US26, A0A0H0V3N4, A0A0H0WPD8, C0R2I2	7	15	15	0	0	37	0	37	1	1	1	0	0	3	0	BRAHW
Fe hydrogenase large subunit family protein	D8I9T0, J9UTS1	BP951000_0038, B2904_orf1322	J9UTS1, K0JJ62, D8I9T0	0	0	0	168	194	0	362	362	0	0	0	1	1	0	2	BRAPL
Fer2 BFD BFD like [2Fe 2S] binding domain protein	C0QZL9	BHWA1_00814	A0A0H0WQM1, C0QZL9	6	16	0	0	0	22	0	22	1	1	0	0	0	2	0	X
Fer2/BFD BFD like 2Fe 2S binding domain containing protein	J9UVB4	B2904_orf1553	J9UVB4	0	0	0	0	19	0	19	19	0	0	0	0	1	0	1	X
Fer2/BFD BFD like 2Fe 2S binding domain protein	D8IAS5	BP951000_0249	D8IAS5	0	0	0	68	108	0	176	176	0	0	0	1	1	0	2	BRAPL
Ferredoxin	D8IED2, C0QVA2, A0A0H0XF93, D8IEX5, J9UQF6, C0R2D6, C0R021	SZ44_10305, fesA, BHWA1_00976, B2904_orf2001, BP951000_1522, BHWA1_01942, BP951000_1717	J9US14, J9UXY6, A0A0H0VFA9, A0A0H0WR31, D8IED2, K0JF87, A0A0H0XFJ5, A0A0H0XF93, D8IEX5, A0A0H0WZ43, K0JIB5, J9UQF6, C0QVA2, C0R2D6, C0R021, A0A0H0WQN3	37	66	21	92	86	124	178	302	1	1	1	1	1	3	2	C
Ferredoxin 4Fe 4S	D8IA49	BP951000_2206	D8IA49, J9UT42, K0JII7	0	0	0	18	22	0	40	40	0	0	0	1	1	0	2	BRAPL
Ferredoxin DP(+) reductase subunit alpha ue	C0R1Q3	BHWA1_01571	A0A0H0V6X5, A0A0H0X337, C0R1Q3	15	36	24	0	0	75	0	75	1	1	1	0	0	3	0	BRAHW
Ferric uptake regulator	D8IDK7	fur	D8IDK7, J9UQ41	0	0	0	0	59	0	59	59	0	0	0	0	1	0	1	BRAPL
Ferritin	D8IF42, C0QWJ7, A0A0H0X2L0, C0QZA3	BHWA1_00136, rsgA, SU45_10320	C0QZA3, J9URK7, K0JJ31, A0A0H0W9T3, A0A0H0VWR1, C0QWJ7, Q7X3H8, A0A0H0X2L0, D8IF42	89	437	59	22	37	585	59	644	1	1	1	0	1	3	1	C
Fibronectin type III domain containing protein	C0QZK0	BHWA1_00795	A0A0H0TPW1, C0QZK0	9	0	0	0	0	9	0	9	1	0	0	0	0	1	0	X
Flagellar M ring FliF protein FliF	D8IFY7	fliF	D8IFY7, J9UW01, K0JHW7	0	0	0	19	6	0	25	25	0	0	0	1	1	0	2	BRAPL
Flagellar MS ring protein	C0QZ75	fliF	A0A0H0X2N3, C0QZ75	8	42	13	0	0	63	0	63	1	1	1	0	0	3	0	BRAHW
Flagellar Motor Protein	C0R1A3	motA	A0A0H0U3H6, A0A0H0UL59, A0A0H0VVJ9, C0R1A3	41	38	17	0	0	96	0	96	1	1	1	0	0	3	0	BRAHW
Flagellar Motor Protein MotA	D8IC89	motA	D8IC89, J9U0P3, K0JMI1	0	0	0	13	13	0	26	26	0	0	0	1	1	0	2	BRAPL
Flagellar assembly factor FliW	D8I9U0, C0QVU5	fliW	A0A0H0VMT1, J9UM51, D8I9U0, C0QVU5, K0JJ68	4	20	9	7	16	33	23	56	1	1	1	1	1	3	2	C
Flagellar assembly protein FliH	D8IFY9	fliH	D8IFY9, J9UIP5, K0JHT7	0	0	0	50	34	0	84	84	0	0	0	1	1	0	2	BRAPL
Flagellar assembly protein H	C0QZ73	fliH	A0A0H0WNU6, C0QZ73	30	120	79	0	0	229	0	229	1	1	1	0	0	3	0	BRAHW
Flagellar basal body associated protein	C0R181	fliL	A0A0H0U1X3, A0A0H0V047, C0R181	39	34	14	0	0	87	0	87	1	1	1	0	0	3	0	BRAHW
Flagellar biosynthesis anti sigma factor FlgM	A0A0H0URK0	SR30_08600	A0A0H0URK0	2	9	4	0	0	15	0	15	1	1	1	0	0	3	0	X
Flagellar biosynthesis protein A	C0QXX5	flhA	A0A0H0TPZ9, A0A0H0WTM1, A0A0H0XMM3, C0QXX5	1	2	0	0	0	3	0	3	1	1	0	0	0	2	0	X
Flagellar biosynthesis regulator FlhF	D8IA41, C0QXX7	flhF	J9UL19, K0JIE9, A0A0H0U7T4, A0A0H0U599, A0A0H0TY22, D8IA41, C0QXX7	0	3	3	9	5	6	14	20	0	1	1	1	1	2	2	X
Flagellar biosynthesis/type III secretory pathway ATPase	C0QZ72	fliI	A0A0H0V6M9, A0A0H0WI41, C0QZ72	0	2	0	0	0	2	0	2	0	1	0	0	0	1	0	X
Flagellar biosynthetic protein FliP	D8IGA1	fliP	D8IGA1, J9UT25, K0JFN0	0	0	0	0	3	0	3	3	0	0	0	0	1	0	1	X
Flagellar family protein	D8IC88	BP951000_0763	D8IC88, K0JM46	0	0	0	4	6	0	10	10	0	0	0	1	1	0	2	X
Flagellar filament core protein flaB1 (Fragment)	P80158	flaB1	P80158, Q26501	9	0	3	0	0	12	0	12	1	0	1	0	0	2	0	X
Flagellar filament core protein flaB2	P80160	flaB2	A0A0H0ULZ7, A0A0H0X544, C0R1I3, P80160, Q7M132	264	354	364	0	0	982	0	982	1	1	1	0	0	3	0	BRAHW
Flagellar filament core protein flaB3 (Fragment)	P80161	flaB3	A0A0H0USH8, P80161, Q9F0F6	173	169	139	0	0	481	0	481	1	1	1	0	0	3	0	BRAHW
Flagellar filament outer layer like protein	C0QWY9	flaAL	A0A0H0XM61, C0QWY9	366	491	317	0	0	1174	0	1174	1	1	1	0	0	3	0	BRAHW
Flagellar filament outer layer protein FlaA	C0QWY8, D8IBY6, K0JM58	flaA1, flaA	D8ICA8, A0A0H0UUF0, C0QWY8, K0JM58, Q5XPB3, J9UWR4, K0JH04, D8IBY6	303	389	85	889	595	777	1484	2261	1	1	0	1	1	2	2	C
Flagellar filament outer layer protein FlaA 2	D8ICA7	flaA-2	D8ICA7, J9U0T5, K0JKQ0	0	0	0	295	141	0	436	436	0	0	0	1	1	0	2	BRAPL
Flagellar filament outer layer protein flaA1	P32520	flaA1	A0A0H0TRE1, A0A0H0V489, C0R0T5, P32520	769	769	574	0	0	2112	0	2112	1	1	1	0	0	3	0	BRAHW
Flagellar filament protein FlaA	A0A0H0UUF0	SR30_02310	A0A0H0UUF0	0	0	151	0	0	151	0	151	0	0	1	0	0	1	0	BRAHW
Flagellar hook associated protein 2	C0QZA8	fliD	A0A0H0V7D9, A0A0H0V846, A0A0H0VKH2, A0A0H0WD30, A0A0H0XAK0, C0QZA8	2	1	3	0	0	6	0	6	1	1	1	0	0	3	0	X
Flagellar hook associated protein FlgL	C0QVU6	flgL	A0A0H0TL72, A0A0H0U7Q7, A0A0H0VD01, A0A0H0WLN1, A0A0H0XH65, C0QVU6	0	1	0	0	0	1	0	1	0	1	0	0	0	1	0	X
Flagellar hook length control protein FliK	D8IC68	fliK	D8IC68, J9URC7, K0JMH1	0	0	0	1	0	0	1	1	0	0	0	1	0	0	1	X
Flagellar hook protein FlgE	C0R1A5, A0A0H0U2S8, D8IC87	SR30_01685, flgE	A0A0H0USF5, C0R1A5, J9URH7, K0JKN9, A0A0H0U2S8, D8IC87	1	47	2	5	2	50	7	57	0	1	0	1	0	1	1	C
Flagellar motor protein	C0R1A2	motB	A0A0H0U088, A0A0H0U509, A0A0H0VUL5, C0R1A2	30	51	23	0	0	104	0	104	1	1	1	0	0	3	0	BRAHW
Flagellar motor protein MotB	D8IC90	motB	D8IC90, K0JKJ9	0	0	0	0	30	0	30	30	0	0	0	0	1	0	1	BRAPL
Flagellar motor switch protein FliG	D8IFY8, C0QZ74	fliG	D8IFY8, A0A0H0TNA6, J9TYQ7, C0QZ74, K0JFH1, A0A0H0UIS7	63	95	73	72	48	231	120	351	1	1	1	1	1	3	2	C
Flagellar motor switch protein FliM	D8IEQ2, C0R180	fliM	A0A0H0VMV2, K0JGL9, C0R180, J9UKP1, D8IEQ2	14	24	35	16	5	73	21	94	1	1	1	1	1	3	2	C
Flagellar motor switch protein FliN	J9U1R7, D8IEQ1, C0R179, A0A0H0VUD4	fliN, SU43_04490	A0A0H0TYM8, K0JF71, D8IEQ1, A0A0H0VUD4, J9U1R7, C0R179, A0A0H0UR63, A0A0H0UFL5	64	146	76	62	97	286	159	445	1	1	1	1	1	3	2	C
Flagellar protein	A0A0H0ULU0	SR30_01690	A0A0H0ULU0	7	0	0	0	0	7	0	7	1	0	0	0	0	1	0	X
Flagellar protein FlbB	J9U171	flbB	D8IF08, J9U171, K0JIE8	0	0	0	27	84	0	111	111	0	0	0	1	1	0	2	BRAPL
Flagellar protein FliS	D8ICS9, C0QYJ6	fliS	K0JHN3, A0A0H0V439, J9UB28, D8ICS9, A0A0H0U2S6, A0A0H0U9X1, A0A0H0WPX3, C0QYJ6	2	10	17	2	0	29	2	31	1	1	1	1	0	3	1	X
Flagellin	C0R1I3, D8IAP2, J9UYC2, C0R1D6, D8IDG1, C0R027, Q9F0F6, J9UXQ6, Q26501	BHWA1_00982, B2904_orf2581, flaB1, flaB2, flaB3, B2904_orf2664, flaB	C0R1I3, K0JLS4, A0A0H0ULZ7, A0A0H0USH8, A0A0H0X544, D8IAP2, J9UYC2, C0R1D6, J9UV65, K0JFK3, D8IDG1, K0JHQ4, C0R027, Q9F0F6, J9UXQ6, Q26501	2258	3007	2068	4765	1796	7333	6561	13894	1	1	1	1	1	3	2	C
Flavin reductase like FMN binding	C0QWK0	BHWA1_00139	A0A0H0VD71, C0QWK0	4	20	2	0	0	26	0	26	1	1	1	0	0	3	0	BRAHW
Flavin reductase like FMN binding protein	D8IFN7	BP951000_1982	D8IFN7, J9UIC8, K0JFF2	0	0	0	44	65	0	109	109	0	0	0	1	1	0	2	BRAPL
Flavin reductase like domain containing protein	C0R253	BHWA1_01726	A0A0H0U3T7, A0A0H0UCA5, A0A0H0UE10, A0A0H0UXJ0, A0A0H0VEB6, C0R253	0	0	1	0	0	1	0	1	0	0	1	0	0	1	0	X
Flavodoxin	D8IBT5, J9UMD5, C0QZ41	BP951000_0609, BHWA1_00633, B2904_orf1413	A0A0H0VXJ6, A0A0H0WNW9, K0JKR9, C0QZ41, A0A0H0TLX1, D8IA13, J9UT07, J9UMD5, D8IBT5	15	6	0	10	17	21	27	48	1	1	0	1	1	2	2	X
Flavodoxin family protein	D8IAW9	BP951000_0285	D8IAW9, J9UUI6, K0JK65	0	0	0	73	95	0	168	168	0	0	0	1	1	0	2	BRAPL
Flavodoxin/nitric oxide synthase	K0JK01	WESB_1804	D8IBI5, K0JK01	0	0	0	0	9	0	9	9	0	0	0	0	1	0	1	X
Flavoprotein	C0QW99, J9UJK2, D8IC40	BHWA1_02229, BP951000_0714, B2904_orf2092	A0A0H0W920, C0QW99, K0JH42, D8IC40, J9UJK2	991	445	397	988	887	1833	1875	3708	1	1	1	1	1	3	2	C
FlgN family protein	J9UQI8	B2904_orf91	D8IDS4, J9UQI8, K0JHL6	0	0	0	0	4	0	4	4	0	0	0	0	1	0	1	X
Formamidopyrimidine D glycolase	C0R2D5, D8IFL4	BP951000_1959, BHWA1_01809	J9UQ12, K0JHF1, A0A0H0U303, C0R2D5, D8IFL4	12	16	17	0	9	45	9	54	1	1	1	0	1	3	1	C
Formate tetrahydrofolate ligase	D8IEV2, C0QX38	fhs	A0A0H0VZQ2, A0A0H0WAC2, A0A0H0XLM1, K0JI92, C0QX38, A0A0H0WMR5, A0A0H0UH07, A0A0H0TUN6, J9URV2, D8IEV2	5	2	4	2	12	11	14	25	1	1	1	1	1	3	2	X
Formiminotransferase cyclodeaminase	C0QVW3, D8IBV2	BP951000_0626, BHWA1_00038	C0QVW3, A0A0H0TQH8, A0A0H0UYM5, J9TTK8, D8IBV2, K0JM93, A0A0H0WKM3	5	9	1	0	1	15	1	16	1	1	1	0	1	3	1	X
Fructose 1 phosphate kinase	C0R053, D8ID88	fruB	A0A0H0VRR8, D8ID88, K0JI96, A0A0H0WL93, C0R053, A0A0H0UD99	0	17	4	0	15	21	15	36	0	1	1	0	1	2	1	X
Fructose 2,6 bisphosphatase	C0R143, D8IFL7	BP951000_1962, BHWA1_01353	A0A0H0WQD1, D8IFL7, A0A0H0TR39, A0A0H0X5K6, K0JHG6, C0R143, J9TZE0	0	12	0	4	0	12	4	16	0	1	0	1	0	1	1	X
Fructose bisphosphatase	D8ICJ5, C0R240	BHWA1_01708, BP951000_0870	D8ICJ5, C0R240, K0JF34, A0A0H0TIC8, A0A0H0WHY9, J9UC37	5	2	0	0	2	7	2	9	1	1	0	0	1	2	1	X
Fructose bisphosphate aldolase	C0QZD7, A0A0H0XET7, A0A0H0UMF4, D8IEL9	SZ44_04220, BP951000_1611, SR30_04435, BHWA1_00731	J9UWX0, A0A0H0V6S3, K0JIN6, A0A0H0XET7, C0QZD7, D8IEL9, A0A0H0UMF4	218	227	101	291	272	546	563	1109	1	1	1	1	1	3	2	C
Fruktose biphosphate aldolase	C0R296	fbaA	A0A0H0TIJ7, A0A0H0U6G9, A0A0H0XET7, C0R296, Q846P3	0	47	0	0	0	47	0	47	0	1	0	0	0	1	0	BRAHW
FrvX Cellulase M like protein	C0QZ28	frvX	A0A0H0U3T5, A0A0H0UC54, A0A0H0UDU8, A0A0H0V4B0, A0A0H0VL63, C0QZ28	3	1	0	0	0	4	0	4	1	1	0	0	0	2	0	X
Fumarate hydratase	D8IDN9, D8IDN8, C0R1D5	fumA	K0JFV7, D8IDN8, A0A0H0ULW4, C0R1D5, D8IDN9, A0A0H0U2R7, J9UNK9	0	17	0	6	5	17	11	28	0	1	0	1	1	1	2	X
Fumarylacetoacetate (FAA) hydrolase family	D8IEK1	BP951000_1593	D8IEK1, J9UXS7, K0JF61	0	0	0	14	5	0	19	19	0	0	0	1	1	0	2	X
Fused N acetyl glucosamine specific PTS enzyme: IIC IIB and IIA components	C0QW75	ptsG	A0A0H0U878, A0A0H0V177, C0QW75	164	386	132	0	0	682	0	682	1	1	1	0	0	3	0	BRAHW
Fused fructose specific PTS enzymes: IIBcomponent/IIC components	C0R054, C0R297	fruA	A0A0H0UYS9, A0A0H0XKP4, C0R297, A0A0H0UG08, A0A0H0W3M9, Q8GF19, A0A0H0TV92, C0R054	6	0	5	0	0	11	0	11	1	0	1	0	0	2	0	X
Fused predicted dihydroxyacetone specific PTS enzymes: HPr component/EI component	C0QXN0	dhaM	A0A0H0UP35, A0A0H0VZ39, C0QXN0	13	27	33	0	0	73	0	73	1	1	1	0	0	3	0	BRAHW
GCN5 like N acetyltransferase	K0JFF9	WESB_0913	K0JFF9	0	0	0	0	9	0	9	9	0	0	0	0	1	0	1	X
GCN5 related N acetyltransferase	D8IB77	BP951000_0395	D8IB77, J9UKF6, K0JL78	0	0	0	1	0	0	1	1	0	0	0	1	0	0	1	X
GDP L fucose synthase	D8IEE7	wcaG	D8IEE7, J9USE3, K0JGD6	0	0	0	15	0	0	15	15	0	0	0	1	0	0	1	X
GDP mannose 4,6 dehydratase	C0QWK6, D8IEE8	gmd	J9UX42, A0A0H0XJK7, C0QWK6, A0A0H0W212, K0JHP3, D8IEE8	13	41	10	160	0	64	160	224	1	1	0	1	0	2	1	C
GGDEF domain protein	C0QXE8, D8IA76	BHWA1_00306, BP951000_2233	A0A0H0VJH8, C0QXE8, J9UU45, K0JK89, D8IA76	0	6	1	2	0	7	2	9	0	1	1	1	0	2	1	X
GMP synthase [glutamine hydrolyzing]	D8IA74, C0QYF1	guaA	A0A0H0X795, J9UL95, D8IA74, A0A0H0W0Z9, K0JFP2, A0A0H0VNM4, C0QYF1, A0A0H0WPB5, A0A0H0UIY4, A0A0H0TPM4, A0A0H0WHU9	6	41	19	35	35	66	70	136	0	1	1	1	1	2	2	C
GPR1/FUN34/yaaH family protein	C0QZI3	BHWA1_00778	A0A0H0WQQ5, C0QZI3	3	0	0	0	0	3	0	3	1	0	0	0	0	1	0	X
GTPase	C0QV23	BHWA1_01861	A0A0H0U6R7, A0A0H0UPY1, A0A0H0WBG5, A0A0H0XP46, C0QV23	0	0	6	0	0	6	0	6	0	0	1	0	0	1	0	X
GTPase Der	C0R261, D8IFK2	engA	C0R261, J9UVH1, A0A0H0VJS7, A0A0H0W020, A0A0H0VFG4, A0A0H0UA04, D8IFK2, K0JHE7, A0A0H0XCZ2, A0A0H0UQX5	8	1	16	9	43	25	52	77	1	0	1	1	1	2	2	C
GTPase HflX	C0QXG9	hflX	A0A0H0UDG1, A0A0H0V232, A0A0H0WJU2, A0A0H0WTN8, A0A0H0XIS5, C0QXG9	0	0	0	0	0	0	0	0	0	0	0	0	0	0	0	X
GTPase Obg	D8IAZ3, C0QX49, A0A0H0U125	obg, obgE	K0JK48, A0A0H0WT70, A0A0H0U125, A0A0H0U5H2, A0A0H0VGN2, J9UHB5, A0A0H0UZI8, A0A0H0XG93, A0A0H0UXI7, C0QX49, J9UNI1, D8IAZ3	2	5	6	5	68	13	73	86	0	1	1	1	1	2	2	C
Galactokinase	D8IDU3, D8IA21, C0QY40, C0QYM3	BHWA1_00416, BP951000_1328, galK	A0A0H0UZN9, J9UUX2, A0A0H0UY64, A0A0H0WJ60, A0A0H0UN72, A0A0H0W792, A0A0H0XH96, A0A0H0VAE4, C0QYM3, D8IA21, A0A0H0TPL4, D8IDU3, A0A0H0U4F6, K0JFP9, A0A0H0XBM8, A0A0H0VB15, A0A0H0VGM6, J9UQP1, C0QY40	16	61	12	158	191	89	349	438	0	1	0	1	1	1	2	C
Galactose 1 phosphate uridylyltransferase	D8IC64, C0QZ93, C0QZM6, D8I9Y3	galT, BHWA1_00821	A0A0H0UK87, C0QZM6, K0JJE9, A0A0H0U4J5, J9URB7, A0A0H0V9A0, A0A0H0X8X1, A0A0H0WP65, K0JKI3, D8I9Y3, D8IC64, A0A0H0WF21, J9UTY2, C0QZ93	70	189	40	102	153	299	255	554	1	1	1	1	1	3	2	C
Galactose glucose binding protein	D8IEY4, D8IF40	mglB	K0JGQ0, D8IF40, J9UCM1, K0JGW1, D8IEY4	0	0	0	547	258	0	805	805	0	0	0	1	1	0	2	BRAPL
Galactose/glucose binding protein	C0QYC2, C0QYC3	mglB	A0A0H0XC92, A0A0H0WPE0, C0QYC2, C0QYC3, A0A0H0UHD0, A0A0H0UYR6, A0A0H0UQZ8, A0A0H0TXR2, A0A0H0XA19	56	311	156	0	0	523	0	523	1	1	1	0	0	3	0	BRAHW
Galactose/methyl galactoside import ATP binding protein MglA	C0QYC1, D8IEY5	mglA	K0JF89, A0A0H0XB04, C0QYC1, A0A0H0VHU5, D8IEY5	150	225	148	71	69	523	140	663	1	1	1	1	1	3	2	C
Gamma glutamyl phosphate reductase	D8I9X4, A0A0H0XFS5, J9UUT2, C0R0B8	proA	A0A0H0XFS5, A0A0H0UHA3, C0R0B8, D8I9X4, A0A0H0V9T9, A0A0H0U7F1, A0A0H0U2W8, A0A0H0UP81, J9UUT2, A0A0H0VGT2, A0A0H0VPK7, A0A0H0V3M4	24	54	73	46	121	151	167	318	1	1	1	1	1	3	2	C
Gamma glutamyltransferase	D8IAU0	BP951000_0264	D8IAU0, J9TXN2, K0JFJ3	0	0	0	0	2	0	2	2	0	0	0	0	1	0	1	X
Gdh (Fragment)	A9Q1Y8, A9Q1Z5	gdh	A0A0H0W748, A0A0H0X5S1, A0A0H0VMA7, D8IDS7, A9Q1Y8, J9UFL3, C0QWK1, A0A0H0V1I0, K0JHM0, A9Q1Z5	18	0	0	11	15	18	26	44	1	0	0	1	1	1	2	X
Geranylgeranyl pyrophosphate synthase	D8IBA7, C0R0Z0	BP951000_0427, ispA	A0A0H0UXU9, A0A0H0V179, K0JGC9, A0A0H0VX07, J9USP2, D8IBA7, C0R0Z0	3	8	13	13	36	24	49	73	0	1	1	1	1	2	2	C
Gfo/Idh/MocA family oxidoreductase	C0QX37	BHWA1_02386	A0A0H0TRH4, A0A0H0TW06, A0A0H0UKB8, A0A0H0UQD9, A0A0H0V9Y3, A0A0H0W118, C0QX37	2	23	3	0	0	28	0	28	1	1	1	0	0	3	0	BRAHW
GlnQ ABC type polar amino acid transport system ATPase component	C0R0M2	glnQ	A0A0H0TNN0, A0A0H0V080, A0A0H0VN51, C0R0M2	2	0	0	0	0	2	0	2	1	0	0	0	0	1	0	X
GlpK (Fragment)	A9Q1Y9	glpK	A9Q1Y9, C0QVC0	40	326	38	0	0	404	0	404	1	1	1	0	0	3	0	BRAHW
GltD	A7LAT9, A7LAV6	HGT-BH4, HGT-BP21	A0A0H0VS65, A0A0H0WEX2, A7LAV6, A0A0H0TJU6, A0A0H0WD52, J9UJM3, K0JMG4, A0A0H0V5V2, D8IC53, A0A0H0V7X8, C0QWD0, A0A0H0UIE2, A0A0H0VGH1, A7LAT9	0	26	8	101	7	34	108	142	0	1	1	1	0	2	1	C
GltP Na+/H+ dicarboxylate symporter	C0QZP3, C0R0Y5	gltP	A0A0H0WWH8, A0A0H0X8F9, A0A0H0VQ37, C0R0Y5, C0QZP3	40	18	4	0	0	62	0	62	1	1	1	0	0	3	0	BRAHW
GltP Na+/H+ dicarboxylate symporters	C0R1R9	BHWA1_01587	A0A0H0U314, A0A0H0VN59, A0A0H0WUY7, C0R1R9	2	11	0	0	0	13	0	13	1	1	0	0	0	2	0	X
Glu tRNA(Gln) amidotransferase C subunit	C0QZH9	gatC	A0A0H0WW18, C0QZH9	40	104	41	0	0	185	0	185	1	1	1	0	0	3	0	BRAHW
Glu/Leu/Phe/Val dehydrogenase	D8IES7, J9UKA9	BP951000_1669, B2904_orf2248	K0JF77, J9URW6, D8IES7, J9UKA9	0	0	0	257	83	0	340	340	0	0	0	1	1	0	2	BRAPL
Gluconate transporter	C0QY81	BHWA1_00457	A0A0H0VB77, A0A0H0VLE5, C0QY81	0	1	0	0	0	1	0	1	0	1	0	0	0	1	0	X
Glucosamine 6 phosphate deaminase	D8I9Y8, D8IEE0, C0QX29	nagB	A0A0H0X5N8, C0QX29, K0JGD3, D8IEE0, K0JJF3, J9UTY7, D8I9Y8	186	116	124	228	254	426	482	908	1	1	1	1	1	3	2	C
Glucosamine 6 phosphate isomerase	A0A0H0VT73	SU43_09890	A0A0H0VT73, A0A0H0WRU4	0	42	0	0	0	42	0	42	0	1	0	0	0	1	0	BRAHW
Glucose 1 phosphate adenylyltransferase	C0QWE4, D8IAE7	glgC	A0A0H0W692, C0QWE4, J9ULJ6, D8IAE7, K0JKK7	142	134	50	39	57	326	96	422	1	1	1	1	1	3	2	C
Glucose 1 phosphate cytidylyltransferase	K0JGZ4, C0R2I7	rfbF	K0JGZ4, C0R2I7, A0A0H0W0Q7, A0A0H0UP88, A0A0H0U1F9	6	6	14	21	56	26	77	103	1	1	1	1	1	3	2	C
Glucose 1 phosphate thymidylyltransferase	J9U1A0, D8IEU5, C0R2J6	B2904_orf2229, rfbA	A0A0H0U913, J9U1A0, D8IEU5, F5CBP0, K0JF81, C0R2J6, A0A0H0X7L1, F5CBM8, F5CBN2	1	28	7	26	109	36	135	171	0	1	0	1	1	1	2	C
Glucose 6 phosphate isomerase	A0A0H0UFL7, D8IFP7, C0R0H9	pgi	D8IFP7, A0A0H0WCH3, J9UVB6, C0R0H9, K0JHJ1, A0A0H0UFL7, A0A0H0X9U6	99	371	83	100	73	553	173	726	1	1	1	1	1	3	2	C
Glutamate 5 kinase	C0QZ92, A0A0H0VB21, D8IFF6	proB	K0JIZ2, A0A0H0WMZ0, J9UWN7, A0A0H0VSC9, D8IFF6, C0QZ92, A0A0H0XH59, A0A0H0VB21	4	36	32	24	85	72	109	181	0	1	1	1	1	2	2	C
Glutamate dehydrogenase	A0A0H0UVQ8	SZ42_13575	A0A0H0UVQ8, A0A0H0V1I0, A0A0H0VMA7, A0A0H0VYQ8, A0A0H0W748, A0A0H0X5S1	3	2	0	0	0	5	0	5	1	1	0	0	0	2	0	X
Glutamate synthase	D8IBC5	BP951000_0445	D8IBC5, J9UK83, K0JGE0	0	0	0	515	708	0	1223	1223	0	0	0	1	1	0	2	BRAPL
Glutamate synthase (DPH)	C0R0R5	BHWA1_01224	A0A0H0TUV1, A0A0H0UYM4, C0R0R5	76	134	130	0	0	340	0	340	1	1	1	0	0	3	0	BRAHW
Glutamate tRNA ligase	D8IAZ7, C0QZ80	gltX	K0JJI8, D8IAZ7, C0QZ80, J9UHY9, A0A0H0UD17	36	135	81	90	206	252	296	548	1	1	1	1	1	3	2	C
Glutamine amidotransferase	D8IFA6	BP951000_1850	D8IFA6, J9UIK5, K0JH54	0	0	0	22	34	0	56	56	0	0	0	1	1	0	2	BRAPL
Glutamine synthetase	C0QYQ3, D8I9Y0	glnS, BHWA1_00495	A0A0H0UGR3, J9UM63, A0A0H0UH28, C0QYQ3, A0A0H0XHA2, A0A0H0WQV1, D8I9Y0, A0A0H0V2V0, K0JG29	6	8	6	27	36	20	63	83	1	1	1	1	1	3	2	C
Glutamyl tRNA(Gln) amidotransferase subunit A	C0R074, D8IDB8	gatA	A0A0H0VAQ2, C0R074, A0A0H0VM54, D8IDB8, J9UYA5, A0A0H0V7Y8, A0A0H0UDX2, K0JLP1, A0A0H0WSS4	41	165	88	165	304	294	469	763	1	1	1	1	1	3	2	C
Glutathione peroxidase	D8IFY0, C0R040, D8IFX9	bsaA	A0A0H0UEA7, J9TYI3, D8IFX9, J9UW12, K0JHT1, K0JJL8, A0A0H0UFJ7, C0R040, D8IFY0	0	8	0	4	53	8	57	65	0	1	0	1	1	1	2	C
Glyceraldehyde 3 phosphate dehydrogenase	C0R213, D8IB86	BHWA1_01681, BP951000_0406	K0JJQ2, Q8VNZ1, J9UE83, C0R213, D8IB86, A0A0H0UCR6	726	2219	420	5536	5643	3365	11179	14544	0	1	0	1	1	1	2	C
Glycerate kinase	D8IBV8	glxK	D8IBV8, K0JM96	0	0	0	0	3	0	3	3	0	0	0	0	1	0	1	X
Glycerol 3 phosphate acyltransferase	C0R262	plsY	A0A0H0UA69, A0A0H0WZT2, A0A0H0XD11, C0R262	3	2	0	0	0	5	0	5	1	1	0	0	0	2	0	X
Glycerol 3 phosphate dehydrogenase	D8IEV4	BP951000_1696	D8IEV4, J9UXE1, K0JGN3	0	0	0	6	0	0	6	6	0	0	0	1	0	0	1	X
Glycerol 3 phosphate dehydrogenase [NAD(P)+]	C0QYQ8, D8IB19	gpsA, gspA	C0QYQ8, D8IB19, A0A0H0URL4, K0JLC7, J9UNS8, A0A0H0WJV3, A0A0H0XAI0, A0A0H0VK19	1	0	4	0	2	5	2	7	1	0	1	0	1	2	1	X
Glycerol dehydrogenase	D8IA77, J9UT80	gldA	K0JKM8, J9UT80, D8IA77	0	0	0	7	8	0	15	15	0	0	0	1	1	0	2	X
Glycerol kinase	A9Q1Z6, K0JHA0	glpK	A9Q1Z6, J9UWB8, K0JHA0, D8ICC5	0	0	0	322	246	0	568	568	0	0	0	1	1	0	2	BRAPL
Glycerophosphoryl diester phosphodiesterase family protein	D8IB55	BP951000_0373	D8IB55	0	0	0	37	0	0	37	37	0	0	0	1	0	0	1	BRAPL
Glycine amidinotransferase	D8I9U7	BP951000_0055	D8I9U7, J9ULZ5, K0JG11	0	0	0	0	46	0	46	46	0	0	0	0	1	0	1	BRAPL
Glycine reductase complex selenoprotein A family protein GrdA	D8IFB1	grdA	D8IFB1, J9UD40, J9UIL6, K0JH58, K0JIU6	0	0	0	0	46	0	46	46	0	0	0	0	1	0	1	BRAPL
Glycine tRNA ligase alpha subunit	C0R0J6, D8IES8	glyS, glyQ	C0R0J6, K0JI63, J9UWL1, A0A0H0VNI1, D8IES8, A0A0H0X1Y6	25	16	26	37	37	67	74	141	1	1	1	1	1	3	2	C
Glycine tRNA ligase beta subunit	D8IFM7, C0R0V6, J9TZ28	glyS	D8IFM7, A0A0H0VSV1, A0A0H0XIZ4, K0JJP2, A0A0H0XG88, J9TZ28, A0A0H0TUK1, A0A0H0UXS4, A0A0H0WWC8, C0R0V6	65	175	89	270	309	329	579	908	1	1	1	1	1	3	2	C
Glycine/sarcosine/betaine reductase complex component C subunit alpha	D8IFB4	grdC	D8IFB4, J9UIV1, K0JH61	0	0	0	19	4	0	23	23	0	0	0	1	1	0	2	X
Glycine/sarcosine/betaine reductase complex component C subunit beta	D8IFB3	grdC	D8IFB3, J9URT6, K0JFC7	0	0	0	127	109	0	236	236	0	0	0	1	1	0	2	BRAPL
Glycine/sarcosine/betaine reductase component B subunits alpha and beta GrdE	D8IFB0	grdE	D8IFB0, J9URT3, K0JFC6	0	0	0	73	55	0	128	128	0	0	0	1	1	0	2	BRAPL
Glycine/sarcosine/betaine reductase selenoprotein B GrdB	D8IFB2	grdB	D8IFB2, J9TT51, J9USP5, K0JH60, K0JJC6	0	0	0	45	105	0	150	150	0	0	0	1	1	0	2	BRAPL
Glycogen synthase	J9UPR3, C0QWE0, C0QZ36, D8IBJ7	glgA	A0A0H0UYM7, A0A0H0WEY3, J9UPR3, K0JJD7, A0A0H0XED6, A0A0H0UD50, A0A0H0U9G4, K0JLH8, A0A0H0UAL2, D8IBJ7, A0A0H0TTL6, A0A0H0UI74, A0A0H0TNM8, A0A0H0V7A3, A0A0H0UFW4, C0QWE0, C0QZ36, A0A0H0VRK5, J9UT85	99	144	54	37	63	297	100	397	1	1	1	1	1	3	2	C
Glycoside hydrolase family 1	D8IE38	BP951000_1427	D8IE38, J9UY42	0	0	0	41	0	0	41	41	0	0	0	1	0	0	1	BRAPL
Glycoside hydrolase family 3 domain protein	C0QWE6	BHWA1_00085	A0A0H0TVX2, A0A0H0UAB1, A0A0H0UDZ0, A0A0H0UEP1, A0A0H0UXI3, A0A0H0VFP8, A0A0H0VT78, A0A0H0WD63, A0A0H0WEY6, A0A0H0XA24, C0QWE6	0	1	3	0	0	4	0	4	0	1	1	0	0	2	0	X
Glycoside hydrolase family 4	C0R0I4, K0JFJ5	BHWA1_01142, WESB_1094	A0A0H0X9V0, A0A0H0WM49, A0A0H0VV59, K0JFJ5, A0A0H0U298, C0R0I4, A0A0H0UFL1	3	17	4	5	0	24	5	29	1	1	1	1	0	3	1	X
Glycoside hydrolase family 57	D8IDZ7, C0QX78, K0JLQ8	WESB_1736, BHWA1_00236, BP951000_1384	A0A0H0TUZ9, C0QX78, K0JLQ8, D8IDZ7, J9UY88	2	29	3	80	85	34	165	199	0	1	0	1	1	1	2	C
Glycoslytransferase	D8IDM1	BP951000_1255	D8IDM1, J9UQ75, K0JHH4	0	0	0	5	0	0	5	5	0	0	0	1	0	0	1	X
Glycosyl hydrolase family 57	C0QWV3	BHWA1_02300	A0A0H0WLP3, C0QWV3	29	89	13	0	0	131	0	131	1	1	1	0	0	3	0	BRAHW
Glycosyl transferase family 2	K0JJ11, C0QZJ0	WESB_1426, BHWA1_00785	K0JJ11, A0A0H0V621, C0QZJ0, A0A0H0VR23	2	6	0	7	0	8	7	15	1	1	0	1	0	2	1	X
Glycosyl transferase group 1	C0R2H4	BHWA1_02670	A0A0H0U737, A0A0H0UMG8, A0A0H0UPV4, A0A0H0USR9, A0A0H0V2Y5, A0A0H0VZX4, A0A0H0WF07, A0A0H0WQ65, A0A0H0WQ96, A0A0H0XEK5, C0R2H4	2	1	2	0	0	5	0	5	1	1	1	0	0	3	0	X
Glyoxalase family protein glyoxalase/bleomycin resistance	D8IDP9	BP951000_1284	D8IDP9, J9UQD0, K0JHJ3	0	0	0	5	4	0	9	9	0	0	0	1	1	0	2	X
Guanylate kinase	D8IAC6, C0QZ79	gmk	J9UTH3, D8IAC6, K0JIX5, C0QZ79, A0A0H0W8A7	0	0	3	0	12	3	12	15	0	0	1	0	1	1	1	X
H(+):sodium glutamate symporter	D8IBC1	BP951000_0441	D8IBC1, J9UK19, K0JGD8	0	0	0	4	7	0	11	11	0	0	0	1	1	0	2	X
HAD superfamily hydrolase	C0R191, J9UXN2, D8IEV9	B2904_orf2320, BP951000_1701, BHWA1_01405	A0A0H0VMU3, J9UXN2, A0A0H0XC71, A0A0H0V849, A0A0H0VYZ5, K0JGN5, C0R191, D8IEV9, A0A0H0V2W3	3	0	0	8	14	3	22	25	1	0	0	1	1	1	2	X
HAD superfamily hydrolase subfamily IA variant 3	C0QX30, D8IDZ0	BP951000_1376, BHWA1_02379	C0QX30, K0JF14, A0A0H0V132, D8IDZ0, A0A0H0TZB6, J9USW1	3	26	5	18	33	34	51	85	0	1	1	1	1	2	2	C
HD GYP domain containing protein	C0QVG3, D8ICG9	BHWA1_02004, BP951000_0844	K0JKQ1, J9UC79, D8ICG9, C0QVG3, A0A0H0W717, A0A0H0U0P7	7	3	4	7	29	14	36	50	1	1	1	1	1	3	2	C
HDIG domain protein	C0QX52, D8IAZ8	BHWA1_00210, BP951000_0314	K0JG61, A0A0H0WXW9, J9TY02, C0QX52, A0A0H0UVU3, D8IAZ8	4	0	0	8	22	4	30	34	1	0	0	1	1	1	2	X
HPr kinase/phosphorylase	C0QWF9, D8IEK9	hprK	C0QWF9, D8IEK9, A0A0H0W9J5, K0JIK7, J9US84	0	2	0	2	3	2	5	7	0	1	0	1	1	1	2	X
HTH XRE Helix turn helix XRE family like containing protein	C0QZZ1	BHWA1_00938	A0A0H0TYL9, A0A0H0U435, A0A0H0UH30, A0A0H0UJ06, A0A0H0V1W9, A0A0H0W1F6, A0A0H0WJA2, A0A0H0XGG8, C0QZZ1	40	8	11	0	0	59	0	59	1	1	1	0	0	3	0	BRAHW
Haloacid dehalogenase IA family protein	D8IED9	BP951000_1529	D8IED9, K0JF49	0	0	0	16	31	0	47	47	0	0	0	1	1	0	2	BRAPL
Haloacid dehalogenase like hydrolase	D8IB12, D8IF70	BP951000_1813, BP951000_0330	J9URQ2, D8IF70, D8IB12, K0JIL1, J9UVL9, K0JJA8	0	0	0	4	32	0	36	36	0	0	0	1	1	0	2	BRAPL
Heat shock protein	C0R099	hslJ	A0A0H0TZV4, A0A0H0UVH3, C0R099	24	55	14	0	0	93	0	93	1	1	1	0	0	3	0	BRAHW
Heat shock protein HslJ	D8IB34	hslJ	D8IB34	0	0	0	14	17	0	31	31	0	0	0	1	1	0	2	BRAPL
Heat shock protein Hsp20	A0A0H0XFL2, C0QVM2	SZ44_09950, hsp20	A0A0H0XFL2, C0QVM2, A0A0H0VNW6, A0A0H0WCT2	99	104	4	0	0	207	0	207	1	1	0	0	0	2	0	BRAHW
Helicase	C0QZ08	dinG	A0A0H0TQQ5, A0A0H0U3V3, A0A0H0UC74, A0A0H0UF36, A0A0H0V492, A0A0H0V8P2, A0A0H0VL43, A0A0H0WCQ9, A0A0H0X2S7, A0A0H0XDL0, C0QZ08	0	0	1	0	0	1	0	1	0	0	1	0	0	1	0	X
Helicase c2	D8IG81	dinG	D8IG81, J9USZ3, K0JJH7	0	0	0	0	4	0	4	4	0	0	0	0	1	0	1	X
Hemerythrin	C0QV54	BHWA1_01892	A0A0H0W430, C0QV54	0	8	3	0	0	11	0	11	0	1	1	0	0	2	0	X
Hemerythrin related protein	D8IDR1, C0QW39	BP951000_1296, BHWA1_02167	J9UFJ4, K0JHK4, A0A0H0W7G4, D8IDR1, C0QW39	44	49	23	11	28	116	39	155	1	1	1	1	1	3	2	C
Hemolysin	D8IA50, D8IFI0	BP951000_1925, BP951000_2207	K0JFN5, D8IFI0, D8IA50, J9UWE8, J9UL05	0	0	0	9	18	0	27	27	0	0	0	1	1	0	2	BRAPL
Hemolysin A	D8IA15	tlyA	D8IA15, J9TWS2, K0JIN8	0	0	0	0	1	0	1	1	0	0	0	0	1	0	1	X
Hemolysin B	D8IF59	tlyB	D8IF59, J9TSX2, K0JFA5	0	0	0	1	4	0	5	5	0	0	0	1	1	0	2	X
Hemolysin B ClpA ATPases with chaperone activity ATP binding subunit	C0R0R9	hlyB	A0A097BU10, A0A097BU33, A0A0H0UMP0, A0A0H0V531, C0R0R9, Q54316	7	17	69	0	0	93	0	93	1	1	1	0	0	3	0	BRAHW
Hemolysin protein	D8IBF3, C0QYZ5	hlyA, hly	K0JJX3, A0A0H0XA85, D8IBF3, C0QYZ5, A0A0H0U3W3, A0A0H0WWE4, J9UDT6, A0A0H0V7Y6	1	0	2	5	3	3	8	11	1	0	1	1	1	2	2	X
HepA Superfamily II D R helicases SNF2 family	D8IAN2	hepA	D8IAN2, J9UV52, K0JI70	0	0	0	0	2	0	2	2	0	0	0	0	1	0	1	X
HepA Superfamily II D/R helicase SNF2 family	C0QZA6	BHWA1_00700	A0A0H0U4I7, A0A0H0UMY9, A0A0H0V571, A0A0H0VD58, A0A0H0WF36, A0A0H0WG82, C0QZA6	0	0	0	0	0	0	0	0	0	0	0	0	0	0	0	X
Histidine biosynthesis bifunctional protein HisIE	A0A0H0V083, C0QVS5	hisI	A0A0H0UQJ2, A0A0H0X3F4, A0A0H0V083, C0QVS5	1	7	6	0	0	14	0	14	1	1	1	0	0	3	0	X
Histidine kinase	C0QYB2, D8IBE4, C0R0W2, D8IBC7, C0QYP7, A0A0H0TXF4, C0QXB1, D8IB20, D8IA69, D8IBN0	BHWA1_00269, SR30_03490, BHWA1_01271, BP951000_0552, BP951000_2226, cheA, BP951000_0447	J9UT58, A0A0H0UQE6, A0A0H0U8T1, A0A0H0U1P8, A0A0H0V1X5, J9UJW3, A0A0H0W7M9, K0JGK8, K0JLB6, A0A0H0UIV0, D8IA69, K0JJG6, A0A0H0U5B3, A0A0H0XG40, D8IBE4, C0R0W2, A0A0H0VCH7, D8IBC7, C0QYP7, A0A0H0TXF4, A0A0H0VGH8, D8IB20, A0A0H0U9S9, C0QYB2, J9UHG3, A0A0H0XM80, A0A0H0X6S1, A0A0H0X2W2, A0A0H0UKT4, C0QXB1, A0A0H0WIV6, D8IBN0, A0A0H0UXS8, A0A0H0XHX1, J9UTG1, J9TY36, K0JGF0, J9UT71, A0A0H0UZ00, K0JII3,…	2	465	513	254	343	980	597	1577	0	1	1	1	1	2	2	C
Histidine kinase chemotaxis sensory transducer	C0QWM5	BHWA1_00166	A0A0H0UBU3, A0A0H0UM17, A0A0H0UU01, A0A0H0V587, A0A0H0VTF9, A0A0H0X4F1, A0A0H0X4S0, A0A0H0XEZ4, C0QWM5	13	9	0	0	0	22	0	22	1	1	0	0	0	2	0	X
Histidine tRNA ligase	D8IA60, A0A0H0WXB6, C0QY75	hisS	A0A0H0TUX2, C0QY75, A0A0H0XDG5, K0JK71, A0A0H0XFU4, D8IA60, A0A0H0WXB6, A0A0H0V9C4, J9UU17	26	27	58	24	41	111	65	176	1	1	1	1	1	3	2	C
Histidine triad (HIT) family protein	D8IF45	BP951000_1788	D8IF45, K0JGW3	0	0	0	16	53	0	69	69	0	0	0	1	1	0	2	BRAPL
Histidinol dehydrogenase	C0QWX9	hisD	A0A0H0UQW2, A0A0H0UUE3, A0A0H0UVI3, A0A0H0V908, A0A0H0X557, C0QWX9	3	10	9	0	0	22	0	22	1	1	1	0	0	3	0	X
Histidinol phosphate aminotransferase	C0R1Z0	hisC	A0A0H0U2R5, A0A0H0UBN2, A0A0H0VC62, A0A0H0WEN6, C0R1Z0	0	3	0	0	0	3	0	3	0	1	0	0	0	1	0	X
Holliday junction ATP dependent DNA helicase RuvA	D8IC09	ruvA	D8IC09, J9UQX3, K0JMD9	0	0	0	0	5	0	5	5	0	0	0	0	1	0	1	X
Holliday junction ATP dependent DNA helicase RuvB	D8ICH8	ruvB	D8ICH8, J9TS99, K0JKQ9	0	0	0	1	49	0	50	50	0	0	0	0	1	0	1	BRAPL
Homoserine O acetyltransferase	C0R1J2, D8IEZ3	metX	A0A0H0UEX8, K0JIZ1, J9UKF4, D8IEZ3, A0A0H0V0T6, C0R1J2	1	5	0	0	9	6	9	15	1	1	0	0	1	2	1	X
Homoserine dehydrogenase	C0QXY6, D8I9V3	BHWA1_00358, BP951000_0061	A0A0H0XML3, C0QXY6, A0A0H0UAT7, K0JJ74, J9TWJ6, A0A0H0VDX3, D8I9V3, A0A0H0VJC1, A0A0H0UTZ5	27	15	52	4	57	94	61	155	1	1	1	0	1	3	1	C
Homoserine kinase	C0QZ18, D8IAT2	thrB	C0QZ18, J9UN86, A0A0H0XDJ8, A0A0H0UC65, A0A0H0TQP3, A0A0H0WCR7, K0JJW4, A0A0H0VR10, A0A0H0VWV8, A0A0H0U3U3, D8IAT2	15	0	5	4	23	20	27	47	1	0	1	1	1	2	2	X
Hvp 19/Hvp 22 VSH 1 associated protein 1	B9US97	hvp19	A0A0H0UD62, A0A0H0WWY0, B9US97, Q56B03	90	67	0	0	0	157	0	157	1	1	0	0	0	2	0	BRAHW
Hvp 28 VSH 1 tail protein	B9USB0	hvp28	A0A0H0TWR6, A0A0H0V818, A0A0H0VN86, A0A0H0VW69, A0A0H0WBH5, A0A0H0WBM7, A0A0H0WI28, B9USB0, Q56AZ1	2	3	0	0	0	5	0	5	1	1	0	0	0	2	0	X
Hvp 38 VSH 1 associated protein 3	B9US99	hvp38	A0A0H0UX47, A0A0H0V515, A0A0H0W0B1, A0A0H0WRM7, A0A0H0XL08, B9US99, Q56B01	108	29	0	0	0	137	0	137	1	1	0	0	0	2	0	BRAHW
Hvp 53 VSH 1 major tail protein	B9USA4	hvp53	A0A0H0UB96, A0A0H0UVU1, A0A0H0V0H0, A0A0H0VM57, A0A0H0VVB1, A0A0H0WL06, A0A0H0WRM8, A0A0H0XG91, B9USA4, Q56AZ7	1	0	0	0	0	1	0	1	1	0	0	0	0	1	0	X
Hybrid cluster protein	J9TQ36	B2904_orf90	D8IDS3, J9TQ36, K0JGX4	0	0	0	24	7	0	31	31	0	0	0	1	1	0	2	BRAPL
Hydrolase	D8IF69, D8IG21, A0A0H0UVU3, A0A0H0V732, A0A0H0UZI7	SZ49_05025, BP951000_2109, cof, SZ48_09140, SZ42_02515	A0A0H0XHD4, A0A0H0UVU3, A0A0H0XAB4, D8IF69, J9USJ3, K0JGX9, A0A0H0V732, K0JHW1, D8IG21, J9TYK4, A0A0H0UZI7	11	24	7	0	4	42	4	46	1	1	1	0	1	3	1	X
Hydrolase (HAD superfamily)	C0QVQ6	BHWA1_02099	A0A0H0ULD5, A0A0H0UZI7, A0A0H0VY76, A0A0H0XCQ4, C0QVQ6	0	3	0	0	0	3	0	3	0	1	0	0	0	1	0	X
Hydrolase 3 haloacid dehalogenase like hydrolase	D8IB14, D8IB13, C0QWE2, C0QWE3	BHWA1_00081, BHWA1_00082, BP951000_0331, BP951000_0332	A0A0H0W9P6, D8IB14, A0A0H0X974, A0A0H0TPA1, D8IB12, D8IB13, J9UUN8, A0A0H0VJZ3, K0JLC4, J9UVL9, A0A0H0TLD0, K0JJA8, K0JL00, A0A0H0TR99, J9UNR5, C0QWE2, C0QWE3	6	52	20	1	18	78	19	97	1	1	1	0	1	3	1	C
Hydroxydechloroatrazine ethylaminohydrolase	A0A0H0UGE7, C0QYI9, J9U1C5, D8IES6	SR30_08210, BP951000_1668, B2904_orf2249, BHWA1_02619	J9U1C5, D8IES6, K0JGL7, A0A0H0UGE7, A0A0H0VB67, C0QYI9	12	30	17	61	102	59	163	222	1	1	1	1	1	3	2	C
Hydroxyethylthiazole kinase	D8IG00	thiM	D8IG00, J9UP19, K0JJN3	0	0	0	7	38	0	45	45	0	0	0	1	1	0	2	BRAPL
Hypothetical ABC transporter ATP binding protein	C0QWQ2	BHWA1_00194	A0A0H0TLH3, A0A0H0UIF8, A0A0H0USD2, A0A0H0VFZ8, A0A0H0WTJ4, C0QWQ2	0	1	0	0	0	1	0	1	0	1	0	0	0	1	0	X
Hypothetical cytosolic protein	D8IG13	BP951000_2100	D8IG13, J9UPB3, K0JK26	0	0	0	2	0	0	2	2	0	0	0	1	0	0	1	X
Hypothetical ferrotoxin domain protein	C0R1H1	BHWA1_01487	A0A0H0U8F4, A0A0H0W4E6, A0A0H0WZD8, C0R1H1	0	2	0	0	0	2	0	2	0	1	0	0	0	1	0	X
Hypoxanthine guanine phosphoribosyltransferase	C0QV70, D8ID11	BP951000_1043, hpt	C0QV70, A0A0H0UCC2, J9UGN9, K0JL75, D8ID11, A0A0H0W5E8	0	12	6	8	5	18	13	31	0	1	1	1	1	2	2	X
Imidazole glycerol phosphate synthase subunit HisF	A0A0H0UA07, C0R267	hisF	C0R267, A0A0H0X904, A0A0H0WRE3, A0A0H0UA07, A0A0H0VF80, A0A0H0TNP0, A0A0H0UQX0, A0A0H0UDE9	0	7	3	0	0	10	0	10	0	1	1	0	0	2	0	X
Imidazole glycerol phosphate synthase subunit HisH	C0R1F0	hisH	A0A0H0TS32, A0A0H0TVF6, A0A0H0UD82, A0A0H0V6J6, A0A0H0V912, A0A0H0VTP3, C0R1F0	1	0	2	0	0	3	0	3	1	0	1	0	0	2	0	X
Inactive metal dependent protease putative molecular chaperone	J9UU82	B2904_orf1184	J9UU82	0	0	0	0	3	0	3	3	0	0	0	0	1	0	1	X
Inactive of metal dependent proteases putative molecular chaperone	D8IAA4	BP951000_2261	D8IAA4, J9UU82, K0JFQ5	0	0	0	1	5	0	6	6	0	0	0	1	1	0	2	X
Inner membrane protein	C0R1U2, D8ICB3	creD	A0A0H0W2J5, A0A0H0XJD9, K0JKQ2, A0A0H0WKA2, A0A0H0UTM1, A0A0H0UA32, D8ICB3, J9U0U3, A0A0H0UID3, C0R1U2	25	0	0	1	6	25	7	32	1	0	0	0	1	1	1	X
Inosine 5 monophosphate dehydrogenase	D8IB88	guaB	D8IB88, J9USR4, K0JLM7	0	0	0	52	72	0	124	124	0	0	0	1	1	0	2	BRAPL
Inositol 1 monophosphatase	C0QX44, D8IBH8	suhB	D8IBH8, A0A0H0TUY5, A0A0H0VMF1, C0QX44, A0A0H0WJ94, J9UTA8, K0JJZ1	40	26	28	11	22	94	33	127	1	1	1	1	1	3	2	C
Inositol 5 monophosphate dehydrogenase	C0QW80	guaB	A0A0H0VZN2, C0QW80	9	17	9	0	0	35	0	35	1	1	1	0	0	3	0	BRAHW
Integral membrane protein (PIN domain superfamily)	C0QVB0	pliT	A0A0H0VCV1, A0A0H0WTI2, C0QVB0	23	4	33	0	0	60	0	60	1	1	1	0	0	3	0	BRAHW
Integral membrane protein PIN domain superfamily	D8ID16	BP951000_1048	D8ID16, J9UGZ2, K0JL80	0	0	0	2	7	0	9	9	0	0	0	1	1	0	2	X
Integral membrane transport protein	C0R1Y1	BHWA1_01649	A0A0H0U077, C0R1Y1	5	0	0	0	0	5	0	5	1	0	0	0	0	1	0	X
Integral outer membrane protein TolC efflux pump component	C0QW57	tolC	A0A0H0UDJ4, A0A0H0W7D0, C0QW57, C4MGF1	0	4	0	0	0	4	0	4	0	1	0	0	0	1	0	X
Integrase	C0R2J2	BHWA1_02688	A0A0H0UIK5, A0A0H0UNL6, A0A0H0V4F8, A0A0H0W164, A0A0H0WVK5, A0A0H0XCG0, A0A0H0XH95, C0R2J2	0	1	0	0	0	1	0	1	0	1	0	0	0	1	0	X
Intracellular protease	C0QWE1	BHWA1_00080	A0A0H0TNA8, C0QWE1	38	24	24	0	0	86	0	86	1	1	1	0	0	3	0	BRAHW
Intracellular protease PfpI family	D8IFR6	BP951000_2011	D8IFR6, J9UV96, K0JJU5	0	0	0	13	28	0	41	41	0	0	0	1	1	0	2	BRAPL
Inversin protein alternative isoform	C0QZ01	BHWA1_00593	A0A0H0TPE9, A0A0H0U8Z3, A0A0H0V2R2, A0A0H0WNQ3, A0A0H0X987, A0A0H0XAB6, C0QZ01	29	0	0	0	0	29	0	29	1	0	0	0	0	1	0	BRAHW
Iron containing alcohol dehydrogenase	D8ICJ1, C0R2F2, C0QW33, K0JH90, D8ICB1	BHWA1_02161, BHWA1_01827, BP951000_0866, BP951000_0786, WESB_2104	A0A0H0UD54, A0A0H0W183, K0JH90, A0A0H0V525, D8ICJ1, A0A0H0XCV0, A0A0H0URX5, C0R2F2, D8ICB1, A0A0H0UK62, J9UKJ0, A0A0H0VYL5, J9UR33, K0JI36, C0QW33	97	239	112	345	703	448	1048	1496	1	1	1	1	1	3	2	C
Iron dependend repressor	C0QZY5	BHWA1_00932	A0A0H0URQ8, C0QZY5	11	21	17	0	0	49	0	49	1	1	1	0	0	3	0	BRAHW
Iron dependent repressor	D8IAH3	BP951000_0147	D8IAH3, J9UU40, K0JKP3	0	0	0	7	17	0	24	24	0	0	0	1	1	0	2	X
Iron only hydrogenase large subunit C terminal domain protein	C0QZJ8	BHWA1_00793	A0A0H0V3R9, A0A0H0XEV3, C0QZJ8	18	42	24	0	0	84	0	84	1	1	1	0	0	3	0	BRAHW
Iron sulfur cluster binding protein	D8IC99, D8ICD5	BP951000_0810, BP951000_0774	K0JMI6, D8ICD5, J9UWC5, K0JHA7, J9U0R2, D8IC99	0	0	0	2	8	0	10	10	0	0	0	1	1	0	2	X
Iron sulfur flavoprotein	J9UGX4, K0JKA7	WESB_1127, B2904_orf1521	K0JKA7, K0JJY2, J9UGX4, D8IAQ0	0	0	0	0	3	0	3	3	0	0	0	0	1	0	1	X
Isochorismatase	A0A0H0XGA8	SZ44_03560	A0A0H0XGA8	37	0	0	0	0	37	0	37	1	0	0	0	0	1	0	BRAHW
Isochorismatase hydrolase	C0R0T4	BHWA1_01243	A0A0H0WR38, C0R0T4	0	34	2	0	0	36	0	36	0	1	1	0	0	2	0	BRAHW
Isocitrate dehydrogenase [NADP]	D8IB51	idh	D8IB51, J9USV2, K0JL59	0	0	0	4	21	0	25	25	0	0	0	1	1	0	2	BRAPL
Isoleucine tRNA ligase	C0R112, D8IBN7, J9UJ98, A0A0H0TP76	syi, iars, ileS	A0A0H0X473, A0A0H0WFQ6, A0A0H0USK2, A0A0H0WNJ7, A0A0H0V5F9, J9UJ98, A0A0H0VDD4, K0JLL0, A0A0H0W0L3, A0A0H0TP76, C0R112, A0A0H0UQ66, A0A0H0XJT6, D8IBN7, A0A0H0UJX2	172	185	145	201	1049	502	1250	1752	1	1	1	1	1	3	2	C
Isoprenyl transferase	D8IBK3, K0JLZ1, C0QWQ5	uppS	D8IBK3, K0JLZ1, J9TTY5, C0QWQ5, A0A0H0WJ99	0	1	0	1	1	1	2	3	0	1	0	1	1	1	2	X
Jag protein	D8I9Q5, C0R1M0	jag, BP951000_0013	D8I9Q5, A0A0H0W6T9, J9TW44, K0JJ38, C0R1M0	115	114	171	58	66	400	124	524	1	1	1	1	1	3	2	C
Ketol acid reductoisomerase	D8IAL4, C0R090	ilvC	D8IAL4, J9UMR8, K0JIB1, C0R090, A0A0H0TM35	77	34	14	11	27	125	38	163	1	1	1	1	1	3	2	C
L allo threonine aldolase	C0QY49	BHWA1_00425	A0A0H0VRU4, A0A0H0W0I8, C0QY49	21	94	28	0	0	143	0	143	1	1	1	0	0	3	0	BRAHW
L fucose isomerase	D8IA24	fucI	D8IA24, J9UGC0, K0JIM8	0	0	0	42	0	0	42	42	0	0	0	1	0	0	1	BRAPL
L fuculose phosphate aldolase	C0QZG3	fucA	A0A0H0TR28, A0A0H0U9K7, A0A0H0UD23, C0QZG3	4	1	0	0	0	5	0	5	1	1	0	0	0	2	0	X
L lactate dehydrogenase	J9UT95, D8IBM2, C0QYR7, C0R277, D8IA91	ldh	A0A0H0XFR7, A0A0H0XFP2, A0A0H0UAW1, A0A0H0XJG3, K0JLJ7, A0A0H0WV84, A0A0H0VPA1, A0A0H0VEF2, C0QYR7, D8IBM2, J9UT95, A0A0H0U1G1, K0JFM6, A0A0H0WTM0, A0A0H0VBU1, A0A0H0X8W3, J9UT68, C0R277, A0A0H0UEH9, A0A0H0WWR6, A0A0H0UQW3, D8IA91	27	67	15	117	370	109	487	596	0	1	0	1	1	1	2	C
L serine dehydratase iron sulfur dependent alpha subunit	D8IBD3, C0QWS2	sdaA	A0A0H0W953, D8IBD3, K0JJV7, A0A0H0WE32, A0A0H0XGE1, J9TUF2, C0QWS2	4	45	9	23	17	58	40	98	0	1	1	1	1	2	2	C
L serine dehydratase iron sulfur dependent beta subunit	D8IBD2, C0QWS1	sdaB	A0A0H0U8G5, J9UTF7, K0JLR7, D8IBD2, C0QWS1	2	30	5	37	26	37	63	100	0	1	0	1	1	1	2	C
L seryl tRNA(Sec) selenium transferase	J9UUM6	selA	J9UUM6, K0JL25	0	0	0	10	18	0	28	28	0	0	0	1	1	0	2	BRAPL
LD carboxypeptidase A family protein	C0QVQ7	ldcA	A0A0H0U355, A0A0H0UCA6, A0A0H0UKB4, A0A0H0UZ05, A0A0H0V4D1, A0A0H0VZL5, A0A0H0X425, C0QVQ7	2	0	0	0	0	2	0	2	1	0	0	0	0	1	0	X
Lactate dehydrogenase	A0A0H0WTM0	SZ41_05685	A0A0H0WTM0	0	14	0	0	0	14	0	14	0	1	0	0	0	1	0	X
Late competence development protein ComFB	J9UA41	B2904_orf209	J9UA41, K0JLH7	0	0	0	15	21	0	36	36	0	0	0	1	1	0	2	BRAPL
Leucine aminopeptidase	D8IDD4	BP951000_1168	D8IDD4, J9USY4, K0JMZ7	0	0	0	0	2	0	2	2	0	0	0	0	1	0	1	X
Leucine tRNA ligase	A0A0H0TRR3, D8IBH1, J9UTB2, C0QWR3	leuS, syl	A0A0H0TRR3, A0A0H0UEB9, D8IBH1, K0JLF3, J9UTB2, A0A0H0UKV5, A0A0H0UWR7, A0A0H0VQE0, A0A0H0WG71, A0A0H0W457, C0QWR3, A0A0H0WB20	35	23	40	59	100	98	159	257	1	1	1	1	1	3	2	C
LexA repressor	D8IF41, C0QZ34	lexA	J9TSQ5, A0A0H0UF17, D8IF41, A0A0H0WM11, K0JII5, C0QZ34	8	37	16	2	5	61	7	68	1	1	1	0	1	3	1	C
Linocin M18 bacteriocin protein	D8IEF7, C0R0J8	BP951000_1547, BHWA1_01156	J9UX33, D8IEF7, A0A0H0TZ01, C0R0J8, K0JGE4, A0A0H0V4H8	70	68	7	43	13	145	56	201	1	1	0	1	1	2	2	C
Lipid A biosynthesis acyltransferase	C0R1G0	BHWA1_01476	A0A0H0V8F6, A0A0H0WZC8, C0R1G0	2	1	0	0	0	3	0	3	1	1	0	0	0	2	0	X
Lipid A biosynthesis lauroyl acyltransferase	D8ICF2	lpxL	D8ICF2, J9UI20, K0JM94	0	0	0	0	1	0	1	1	0	0	0	0	1	0	1	X
Lipid A disaccharide synthase	D8IC96	lpxB	D8IC96, J9UW82, K0JH81	0	0	0	2	0	0	2	2	0	0	0	1	0	0	1	X
Lipid A disaccharide synthase LpxB	C0QW25	lpxB	A0A0H0UIH5, A0A0H0V046, A0A0H0WDK6, A0A0H0X3W5, C0QW25	0	0	3	0	0	3	0	3	0	0	1	0	0	1	0	X
Lipoprotein	J9UD02, D8IA93, D8IBK6, C0R098, D8IA57, D8IA05, C0R281, A0A0H0TW77, A0A0H0UED7, J9USM3, J9UFV3, D8ICQ2, A0A0H0UNA0, D8IA92, J9UVR9	B2904_orf2005, BHWA1_01053, BP951000_0113, SU45_05565, BP951000_2214, BP951000_0528, SR30_07690, B2904_orf649, BP951000_0927, bmpB, B2904_orf651, SU43_04845	J9UBA2, K0JH94, J9UL81, D8IBK6, C0R098, J9USM3, K0JK31, A0A0H0UX55, J9USC9, A0A0H0VTQ1, A0A0H0XCK7, A0A0H0UUK1, K0JMQ9, J9UFV3, K0JKC6, A0A0H0U846, J9UD02, J9TWV9, A0A0H0UZ89, K0JIK0, Q5G9L5, Q5G9L0, D8IA05, C0R281, A0A0H0W2Q5, D8IFF5, A0A0H0UQV3, D8IF90, D8IF93, A0A0H0U0I0, J9UL18, Q83VH6, Q6R5N2, K0JK45, K0JID2, A0A0H0UED7, A0A0H0WVI3, D8ICQ2, A0A0H0UNA0, D8IA57, A0A0H0WQX7, A0A0H0VM70, K0JGY9,…	122	213	1048	166	134	1383	300	1683	1	1	1	1	1	3	2	C
Lipoprotein involved with copper homeostasis and adhesion	D8IFW7	cutF	D8IFW7, J9UFM4, K0JKS4	0	0	0	10	8	0	18	18	0	0	0	1	1	0	2	X
Lipoprotein releasing system ATP binding protein LolD	C0QWN3, D8IAR0	lolD	A0A0H0UAB4, J9UN50, D8IAR0, A0A0H0W8A6, C0QWN3, K0JK96	9	1	0	0	3	10	3	13	1	1	0	0	1	2	1	X
Lipoprotein releasing system transmembrane protein LolC/E family	C0QWN2	lolC	A0A0H0USE4, C0QWN2	4	0	0	0	0	4	0	4	1	0	0	0	0	1	0	X
Lon protease	D8ICT7, C0R248, J9URW0	lon	A0A0H0W123, D8ICT7, C0R248, A0A0H0V9F3, A0A0H0XC44, A0A0H0UXE8, A0A0H0UXJ4, A0A0H0UCA1, J9URW0, K0JMS3, A0A0H0XJ90, A0A0H0UE09, A0A0H0U3T0	11	94	16	21	65	121	86	207	1	1	1	1	1	3	2	C
Long chain acyl CoA synthetases (AMP forming)	C0QYW0	faa1	A0A0H0UEL4, A0A0H0UJG3, A0A0H0V0J6, A0A0H0VBS4, A0A0H0VWH8, A0A0H0X9I9, A0A0H0XD14, C0QYW0	8	1	0	0	0	9	0	9	1	1	0	0	0	2	0	X
Long chain fatty acid CoA ligase	D8ICL2	fadD	D8ICL2, J9US38, K0JKS7	0	0	0	0	15	0	15	15	0	0	0	0	1	0	1	X
Lysine tRNA ligase	C0R0G4, K0JKQ4, A0A0H0X3Q9, D8IAW5	lysS	C0R0G4, A0A0H0X3Q9, K0JKQ4, A0A0H0UM45, J9ULP6, A0A0H0TUW1, A0A0H0X0N8, D8IAW5	58	60	75	104	228	193	332	525	1	1	1	1	1	3	2	C
Lysophospholipase	A0A0H0V024, C0R154, D8IA12	SZ49_06005, pldB	A0A0H0V024, C0R154, A0A0H0UL48, A0A0H0W682, K0JIS5, D8IA12, A0A0H0VNY4, A0A0H0WNF5, J9UU13	9	1	3	11	33	13	44	57	1	0	1	1	1	2	2	C
MATE efflux family protein	C0R145, C0R1R0, C0R1V4	BHWA1_01355, matE	A0A0H0XAQ3, A0A0H0W557, A0A0H0V5J4, A0A0H0TWD3, A0A0H0U206, A0A0H0UW30, C0R1R0, A0A0H0UTL0, A0A0H0UJL1, A0A0H0VT08, A0A0H0WVM0, A0A0H0U9X3, C0R1V4, A0A0H0UKZ3, C0R145, A0A0H0UIE1	2	0	0	0	0	2	0	2	1	0	0	0	0	1	0	X
Magnesium translocating P type ATPase	C0QYA0	mgtB	A0A0H0UHB5, A0A0H0ULL0, A0A0H0V2X6, A0A0H0XA56, C0QYA0	2	0	0	0	0	2	0	2	1	0	0	0	0	1	0	X
Malate dehydrogenase	C0R1U5	mdh	A0A0H0U4I5, A0A0H0U8T4, A0A0H0UJK5, A0A0H0UVD8, A0A0H0UVY4, A0A0H0VCL8, A0A0H0W4B5, A0A0H0WM17, A0A0H0WUW5, A0A0H0WYF0, A0A0H0XKH2, C0R1U5	1	11	3	0	0	15	0	15	1	1	1	0	0	3	0	X
Malate dehydrogenase (Oxaloacetate decarboxylating) (NADP(+)). Phosphate acetyltransferase	D8IEZ5	mdh	D8IEZ5, J9UWP4, K0JF91	0	0	0	3	34	0	37	37	0	0	0	1	1	0	2	BRAPL
Malate/L lactate dehydrogenase	C0R1X7	yjmC	A0A0H0TTA4, A0A0H0U2H8, A0A0H0U605, A0A0H0UBD3, A0A0H0UUQ0, A0A0H0WQ80, C0R1X7	0	2	0	0	0	2	0	2	0	1	0	0	0	1	0	X
Malonyl CoA acyl carrier protein transacylase	C0QWP7, D8IDW3	fabD	C0QWP7, K0JG09, J9UYC8, D8IDW3, A0A0H0TL02, A0A0H0VK91, A0A0H0WDE3, A0A0H0VLL7	6	24	2	108	99	32	207	239	0	1	0	1	1	1	2	C
Mannonate dehydratase	D8IBG1	uxuA	D8IBG1, J9UTC7, K0JLE3	0	0	0	0	6	0	6	6	0	0	0	0	1	0	1	X
Mannose 1 phosphate guanylyltransferase	D8IEW7, C0QW47, J9US25	manC, B2904_orf2312	A0A0H0V4L0, A0A0H0UG15, A0A0H0W1Q4, C0QW47, J9US25, A0A0H0W7D9, K0JIA7, D8IEW7	0	11	0	17	111	11	128	139	0	1	0	1	1	1	2	C
Mannose 6 phosphate isomerase	D8IBH5	manA	D8IBH5, J9UDM7, K0JJY9	0	0	0	79	148	0	227	227	0	0	0	1	1	0	2	BRAPL
Mannose 6 phosphate isomerase class I	C0QWQ7	manA	A0A0H0TSY9, A0A0H0UCX6, A0A0H0VNE7, A0A0H0VUC0, A0A0H0WL23, A0A0H0WZ61, A0A0H0X7K1, C0QWQ7	0	2	0	0	0	2	0	2	0	1	0	0	0	1	0	X
McpC	Q56AY5	mcpC	A0A0H0TLF6, A0A0H0U3Y7, A0A0H0UTT8, A0A0H0UWW5, A0A0H0V1S4, A0A0H0VH03, A0A0H0VN81, A0A0H0VW65, A0A0H0W6R3, A0A0H0WQR9, A0A0H0XHB9, Q56AY5	0	3	0	0	0	3	0	3	0	1	0	0	0	1	0	X
Mechanosensitive ion channel	C0QZN9	mscS	A0A0H0TLN0, A0A0H0TVM2, A0A0H0X106, C0QZN9	4	0	0	0	0	4	0	4	1	0	0	0	0	1	0	X
Membrane associated ATP dependent Clp protease ATP binding subunit	D8IEB8, C0QW92, C0R0S2	clpX	A0A0H0WG35, C0QW92, A0A0H0UWU8, A0A0H0XEK8, A0A0H0UTE1, A0A0H0UAK5, A0A0H0WFI1, J9UX75, A0A0H0WR49, C0R0S2, K0JF33, D8IEB8, A0A0H0UFM4	95	48	162	34	96	305	130	435	1	1	1	1	1	3	2	C
Membrane bound proton translocating pyrophosphatase	D8ICI9, C0R142	hppA	D8ICI9, A0A0H0TMQ0, A0A0H0UL41, K0JF35, J9TS86, C0R142, A0A0H0WNG6	133	140	67	65	45	340	110	450	1	1	1	1	1	3	2	C
Membrane carboxypeptidase	C0QXW8	BHWA1_00340	A0A0H0VEE3, A0A0H0WWL1, C0QXW8	5	0	15	0	0	20	0	20	1	0	1	0	0	2	0	X
Membrane dipeptidase	D8IG82	BP951000_2172	D8IG82, J9UKT6, K0JG79	0	0	0	0	6	0	6	6	0	0	0	0	1	0	1	X
Membrane fusion protein	D8IDM9, C0QVJ6	mtrC, BP951000_1263	A0A0H0UD69, J9U9N8, A0A0H0UB98, D8IDM9, A0A0H0V467, C0QVJ6, K0JEY7	0	6	2	12	15	8	27	35	0	1	1	1	1	2	2	X
Membrane protein	A0A0H0UXA4, A0A0H0TT89, A0A0H0U3T6, J9UVU5, A0A0H0XD75	SU46_09290, B2904_orf2040, SU45_03590, SZ49_06860, SZ44_04995	A0A0H0TT89, A0A0H0XD75, J9UVU5, K0JKI5, A0A0H0VUS3, D8IBZ7, A0A0H0UXA4, A0A0H0WY39, A0A0H0U3T6, A0A0H0UP29, A0A0H0UTG7	45	196	189	0	1	430	1	431	1	1	1	0	0	3	0	BRAHW
Membrane protein containing divergent AAA domain protein	D8IEQ8	BP951000_1650	D8IEQ8, J9URS9, K0JGK7	0	0	0	1	0	0	1	1	0	0	0	1	0	0	1	X
Membrane protein insertase YidC	D8I9Q4, C0R1M1	yidC	A0A0H0UFS2, A0A0H0XK67, K0JFX9, J9UGG1, A0A0H0W1U1, A0A0H0UEQ6, A0A0H0WJ63, D8I9Q4, C0R1M1	35	20	6	3	18	61	21	82	1	1	1	0	1	3	1	C
Metal dependant phosphohydrolase	C0R187, C0R1B5	BHWA1_01429, BHWA1_01399	A0A0H0V086, A0A0H0USJ9, A0A0H0TSW8, A0A0H0U0L4, C0R187, A0A0H0U144, C0R1B5	16	31	20	0	0	67	0	67	1	1	1	0	0	3	0	BRAHW
Metal dependent amidase/aminoacylase/carboxypeptidase	C0QXM4, C0QZL6	abgB	C0QZL6, A0A0H0XF02, A0A0H0XF36, A0A0H0U5I5, A0A0H0UNE3, A0A0H0WHE1, A0A0H0VC77, A0A0H0TR55, A0A0H0V0I3, A0A0H0W2B9, A0A0H0UMG5, A0A0H0W271, A0A0H0TLM3, C0QXM4	5	3	21	0	0	29	0	29	1	1	1	0	0	3	0	BRAHW
Metal dependent amidase/aminoacylase/carboxypeptidase AbgB	D8I9V0	abgB	D8I9V0	0	0	0	0	10	0	10	10	0	0	0	0	1	0	1	X
Metal dependent amidohydrolase	C0QXL9	BHWA1_02431	A0A0H0UIM0, A0A0H0UP27, A0A0H0UUR1, A0A0H0VA24, A0A0H0WB13, A0A0H0WGK1, A0A0H0XFV6, C0QXL9	10	4	0	0	0	14	0	14	1	1	0	0	0	2	0	X
Metal dependent hydrolase	C0QXE2, D8IB90	BHWA1_00300, BP951000_0410	C0QXE2, K0JGC1, A0A0H0XGW2, A0A0H0VI16, J9TUP9, D8IB90, A0A0H0W1Z7	0	0	3	0	1	3	1	4	0	0	1	0	1	1	1	X
Metal dependent phosphohydrolase	D8IBQ2, D8IDE1, D8IDQ1, J9UIE7, J9UXU3	BP951000_1175, B2904_orf627, BP951000_1286, B2904_orf2406, BP951000_0574	J9UXU3, D8IF71, D8IBQ2, K0JEZ1, J9UJ74, D8IDE1, J9UIE7, J9U9F1, D8IEI0, D8IDQ1, K0JLM6, K0JJ48, J9USZ4, K0JHS4	0	0	0	75	20	0	95	95	0	0	0	1	1	0	2	BRAPL
Metallo beta lactamase family protein	D8IFZ7	BP951000_2084	D8IFZ7, J9UVZ3, K0JHX2	0	0	0	0	25	0	25	25	0	0	0	0	1	0	1	BRAPL
Metallo dependent phosphatase	C0R0C8, D8IB74	BP951000_0392, BHWA1_01083	A0A0H0X1U0, C0R0C8, D8IB74, K0JJR2, J9UTL7	0	1	7	3	10	8	13	21	0	0	1	1	1	1	2	X
Methionine aminopeptidase	D8IDL5, C0QWR9	map	K0JGT6, A0A0H0UFQ7, D8IDL5, J9U995, A0A0H0UAT9, C0QWR9	10	33	21	25	284	64	309	373	0	1	1	1	1	2	2	C
Methionine import ATP binding protein MetN	D8IA89, C0R275	abcC	K0JKG1, C0R275, J9TVK6, A0A0H0XES1, A0A0H0UFB9, D8IA89	14	0	2	3	13	16	16	32	1	0	1	1	1	2	2	X
Methionine tRNA ligase	C0R1S1, D8ICQ8	metG	C0R1S1, J9UHC4, A0A0H0X7E4, A0A0H0VFB8, D8ICQ8, K0JHK8	187	163	114	103	197	464	300	764	1	1	1	1	1	3	2	C
Methionyl tRNA formyltransferase	D8ICK7	fmt	D8ICK7, J9UR59, K0JKS3	0	0	0	0	17	0	17	17	0	0	0	0	1	0	1	X
Methyl accepting chemotaxis protein	C0QXR6, J9TUD5, C0QXR5, C0QW76, C0QWV4, D8IDU9, D8IAP0, D8IFA1, C0R256, C0QVB5, C0QY48, C0R1Y3, D8IFA0, C0QX46, C0QX47, C0QYP4, D8IFD1, C0QYF3, C0QYT0	mcp2, tar, B2904_orf924, BHWA1_02302, BHWA1_00424, mcpB, tar8, BHWA1_00205, BHWA1_00522, BHWA1_01729, BHWA1_00204	A0A0H0UQD5, D8IAP0, A0A0H0W946, A0A0H0X951, A0A0H0UYT6, C0QYT0, D8IBE7, A0A0H0U4G9, A0A0H0WUK3, A0A0H0V3U1, A0A0H0WGT1, A0A0H0XF79, A0A0H0TIU3, A0A0H0W8G2, A0A0H0TSJ6, A0A0H0UWJ6, C0QYF3, A0A0H0UWJ1, A0A0H0U1W3, A0A0H0U4Y3, A0A0H0UL39, C0R1Y3, D8IFD1, A0A0H0WUE1, C0QWV4, A0A0H0XAL6, A0A0H0WQF8, A0A0H0XIC4, A0A0H0VUQ6, A0A0H0U226, K0JH73, A0A0H0UZP9, A0A0H0TMT0, A0A0H0UZA3, A0A0H0VN22, J9UIJ8, K0J…	269	477	261	83	251	1007	334	1341	1	1	1	1	1	3	2	C
Methyl accepting chemotaxis protein A	C0QVX6, C0QVX7, C0R024, C0R0X4, C0R0X5, C0R140, C0R1R5, C0R1V9	mcpA	A0A0H0V4B8, A0A0H0VTV7, A0A0H0UK81, A0A0H0WL94, A0A0H0VBI1, A0A0H0VMW6, A0A0H0UIM9, A0A0H0XEP0, A0A0H0UZP7, A0A0H0V2N1, A0A0H0UTS8, A0A0H0UR96, C0R140, A0A0H0UHT3, A0A0H0VIC3, A0A0H0X4A9, A0A0H0XF61, A0A0H0VN28, C0QVX7, A0A0H0TP85, A0A0H0U9J5, A0A0H0U3I5, A0A0H0U1V2, A0A0H0TWC0, A0A0H0WFM7, A0A0H0UJ31, A0A0H0TJ38, A0A0H0VNZ1, A0A0H0TPY8, C0R1V9, A0A0H0UU80, A0A0H0W814, A0A0H0VBQ4, C0QVX6, A0A0H0U…	176	244	47	0	0	467	0	467	1	1	1	0	0	3	0	BRAHW
Methyl accepting chemotaxis protein B	C0QV95, C0R249, D8IAA3, D8IFW9, D8IBI0, C0R059, D8IDP2, C0R0J5, C0QYV6, B9USB6, D8IFE7, D8IF33, C0R061, C0QY68, C0R2F1, C0QWJ6, C0R0Z3, D8ICL9, C0R1S2, Q56AY6, C0R0X2, D8ICB0, C0R1Y9, C0R1Y8	mcpB	D8ICL9, C0R249, A0A0H0V130, A0A0H0VRE3, A0A0H0VUL6, K0JKX6, A0A0H0UUM8, A0A0H0TWK8, A0A0H0X957, A0A0H0X706, A0A0H0VDS7, D8IFE7, A0A0H0UJ58, A0A0H0WA38, C0R061, C0R060, A0A0H0XDS8, K0JJ61, A0A0H0VS22, A0A0H0WVP3, C0R0Z3, A0A0H0WTT9, B9USB6, A0A0H0VAR5, A0A0H0XFD1, J9URM2, A0A0H0XIT6, K0JIU4, A0A0H0VQG2, C0R1Y9, C0R1Y8, A0A0H0X0N7, A0A0H0UX15, D8IAA3, A0A0H0X185, A0A0H0UHS9, A0A0H0WTJ8, D8IDP2, A0A…	715	599	200	348	548	1514	896	2410	1	1	1	1	1	3	2	C
Methyl accepting protein	D8IBS9, C0R060	BP951000_0603, tar5	A0A0H0TWK7, A0A0H0UJW4, A0A0H0X7V7, K0JKA6, A0A0H0V0H5, A0A0H0VRE3, A0A0H0U0E9, A0A0H0WA38, A0A0H0XFD1, C0R061, C0R060, A0A0H0XFD6, A0A0H0VD35, D8IBS9, A0A0H0UP03, A0A0H0V704, A0A0H0UYS5, A0A0H0WRQ5, A0A0H0X8C5, A0A0H0VEH4, A0A0H0UPQ4, J9US59	3	28	10	14	38	41	52	93	0	1	1	1	1	2	2	C
Methyl galactoside ABC transporter substrate binding protein	A0A0H0TXR2	SZ42_09360	A0A0H0TXR2, A0A0H0XA19	531	959	266	0	0	1756	0	1756	1	1	1	0	0	3	0	BRAHW
Methylenetetrahydrofolate reductase	D8IB60	metF	D8IB60, J9UTN3, K0JL64	0	0	0	0	3	0	3	3	0	0	0	0	1	0	1	X
Methylthioribose 1 phosphate isomerase	C0QZZ5, J9UT04	mtnA, B2904_orf1084	C0QZZ5, A0A0H0V6J0, D8IG88, A0A0H0V9Y2, K0JJK6, A0A0H0VLH2, J9UT04, A0A0H0TPT6	4	3	0	0	25	7	25	32	1	1	0	0	1	2	1	X
Methylthioribose kinase	D8IA71, C0QZZ6, C0QXS9	mtnK	C0QZZ6, A0A0H0UQS2, A0A0H0W9T1, C0QXS9, D8IA71, A0A0H0WVA1, A0A0H0UBC2, A0A0H0XFM8, A0A0H0X4H4, K0JKK9	7	57	14	13	30	78	43	121	1	1	1	1	1	3	2	C
Methyltransferase	A0A0H0UJY4, A0A0H0UMV7, C0QY37	SZ42_01070, SR30_05630, BHWA1_00413	A0A0H0V4T4, A0A0H0UMV7, A0A0H0V7W2, C0QY37, A0A0H0XDZ6, A0A0H0UJY4, A0A0H0UKL4	0	5	11	0	0	16	0	16	0	1	1	0	0	2	0	X
Methyltransferase type 11	D8IFM9	BP951000_1974	D8IFM9, J9UVE0, K0JFF0	0	0	0	11	24	0	35	35	0	0	0	1	1	0	2	BRAPL
Methyltransferase type 12 domain protein	C0QWC4	BHWA1_02254	A0A0H0UGX9, A0A0H0UJP0, A0A0H0WME1, C0QWC4	0	1	0	0	0	1	0	1	0	1	0	0	0	1	0	X
MiaB like tRNA modifying enzyme	D8IBM8, C0R013	BP951000_0550, BHWA1_00968	D8IBM8, A0A0H0TMW5, A0A0H0WW93, A0A0H0XBD2, A0A0H0UPI0, A0A0H0V2P0, A0A0H0UA22, A0A0H0U3M2, C0R013, K0JM18, A0A0H0V9W0, J9UJN2	0	0	3	0	7	3	7	10	0	0	1	0	1	1	1	X
Molecular chaperone IbpA (Small heat shock protein)	C0QVM3	ibpA	A0A0H0U064, A0A0H0U6Y9, A0A0H0W6K6, A0A0H0WUA0, A0A0H0XJQ1, C0QVM3	26	36	0	0	0	62	0	62	1	1	0	0	0	2	0	BRAHW
Molybdate metabolism regulator	D8IG80, C0QVT9, C0QWG3, A0A0H0UF98, A0A0H0U836, A0A0H0UYC1, J9USX8, D8IBX5	SZ49_13610, SR30_12890, molR, SZ47_09850, BHWA1_00102	A0A0H0UBV9, A0A0H0XJE6, D8IG80, A0A0H0WLV5, C0QVT9, A0A0H0WZ13, A0A0H0UYC1, A0A0H0U836, K0JMB1, J9UTU4, K0JL41, A0A0H0W3Q8, A0A0H0VG21, A0A0H0XH69, A0A0H0V2P1, A0A0H0UN73, A0A0H0VIN8, A0A0H0XGD8, A0A0H0W9R2, A0A0H0UZS5, A0A0H0U729, A0A0H0VCZ7, C0QWG3, A0A0H0UF98, A0A0H0UJ85, A0A0H0U7P9, J9USX8, D8IBX5	31	178	388	0	89	597	89	686	0	1	1	0	1	2	1	C
Molybdenum cofactor biosynthesis protein C	D8IAI2	moaC	D8IAI2, J9UMQ3, K0JKF8	0	0	0	0	1	0	1	1	0	0	0	0	1	0	1	X
Molybdenum cofactor biosynthesis protein MoaC	A0A0H0UKW2	moaC	A0A0H0UKW2, A0A0H0VC34, A0A0H0WE58	0	0	1	0	0	1	0	1	0	0	1	0	0	1	0	X
Molybdenum cofactor sulfurase	D8IAI9	BP951000_0163	D8IAI9, J9UV03, K0JIB9	0	0	0	0	3	0	3	3	0	0	0	0	1	0	1	X
Molybdenum cofactor synthesis domain protein	D8IAI4	moeA	D8IAI4, J9TX40, K0JIC4	0	0	0	0	8	0	8	8	0	0	0	0	1	0	1	X
Monogalactosyldiacylglycerol (MGDG) synthase	C0QZM1	BHWA1_00816	A0A0H0VR54, A0A0H0VUR6, A0A0H0VWS3, C0QZM1	3	8	0	0	0	11	0	11	1	1	0	0	0	2	0	X
Monogalactosyldiacylglycerol synthase	D8ICR4	murG2	D8ICR4, J9URY1, K0JKW6	0	0	0	17	13	0	30	30	0	0	0	1	1	0	2	BRAPL
MoxR like ATPase	C0QZW8	BHWA1_00915	A0A0H0U6P7, A0A0H0UPQ3, A0A0H0WYH0, C0QZW8	102	42	110	0	0	254	0	254	1	1	1	0	0	3	0	BRAHW
Multidrug ABC transporter ATPase	A0A0H0U216	SR30_06085	A0A0H0U216, A0A0H0U9I7, A0A0H0WX69	14	0	0	0	0	14	0	14	1	0	0	0	0	1	0	X
Multimeric flavodoxin WrbA	D8IBU0	wrbA	D8IBU0, J9UJD0, K0JKC0	0	0	0	2	0	0	2	2	0	0	0	1	0	0	1	X
N 6 DNA methylase	J9UK70, A0A0H0WUU1	B2904_orf972, SZ42_00135	J9UK70, A0A0H0WUU1	0	0	5	3	0	5	3	8	0	0	1	1	0	1	1	X
N acetyl gamma glutamyl phosphate reductase	D8IAX8	argC	D8IAX8, J9UNI3, K0JK58	0	0	0	0	6	0	6	6	0	0	0	0	1	0	1	X
N acetylglucosamine 1 phosphate uridyltransferase	C0QY93, D8IB64	glmU	A0A0H0U4T5, C0QY93, J9UTM8, A0A0H0UNB4, D8IB64	36	47	6	47	95	89	142	231	1	1	0	1	1	2	2	C
N acetylglucosamine 6 phosphate deacetylase	D8I9Y7, C0QYJ9, A0A0H0W381	SZ52_06735, nagA	A0A0H0W381, A0A0H0WRG6, J9UUU6, D8I9Y7, C0QYJ9, A0A0H0WRU9, A0A0H0VCW2, K0JLB5	52	271	68	76	128	391	204	595	1	1	1	1	1	3	2	C
N acetylglucosamine metabolism protein	D8IA54, C0QXA1, C0QXA0	nagD	J9TVB8, A0A0H0TXV8, K0JIG7, C0QXA0, C0QXA1, D8IA54	10	23	1	0	1	34	1	35	1	1	0	0	0	2	0	X
N acetylmuramoyl L alanine amidase	D8IDD9, C0R1B0	BHWA1_01424, amiB	D8IDD9, A0A0H0XJH5, A0A0H0UVC8, A0A0H0V5R4, J9UYI0, C0R1B0, A0A0H0V1G3, K0JN55, A0A0H0WPK9	0	0	3	0	2	3	2	5	0	0	1	0	1	1	1	X
N acetylneuraminate lyase	D8ICP9, C0R0R4, J9UQR0	BP951000_0924, B2904_orf440, BHWA1_01223	A0A0H0TRK3, A0A0H0XEA8, D8ICP9, J9UQR0, K0JHJ9, C0R0R4	3	41	13	93	59	57	152	209	0	1	1	1	1	2	2	C
N acyl D glucosamine 2 epimerase	D8ICP5, C0QVF3	BHWA1_01994, BP951000_0920	A0A0H0XB10, J9US02, K0JKZ8, A0A0H0W2Z0, C0QVF3, D8ICP5	19	0	36	225	130	55	355	410	0	0	1	1	1	1	2	C
N acyl L amino acid amidohydrolase	D8IF11	BP951000_1753	D8IF11, J9UWM9, K0JF94	0	0	0	196	85	0	281	281	0	0	0	1	1	0	2	BRAPL
N acylglucosamine 2 epimerase	A0A0H0ULP8	SZ47_09760	A0A0H0ULP8, A0A0H0W2Z0	0	75	37	0	0	112	0	112	0	1	1	0	0	2	0	BRAHW
N glycosylase/DNA lyase	C0QZ33, J9UIN1, D8IF85	B2904_orf642, BP951000_1828, BHWA1_00625	J9UIN1, D8IF85, K0JIM4, A0A0H0VL68, C0QZ33, A0A0H0TQM8	0	0	1	1	15	1	16	17	0	0	1	1	1	1	2	X
N utilization substance protein B homolog	C0R001, D8IBN8, A0A0H0V7V6	nusB	A0A0H0VKL7, K0JM27, C0R001, D8IBN8, A0A0H0V7V6, J9USA1	5	18	12	24	10	35	34	69	1	1	1	1	1	3	2	C
N5 carboxyaminoimidazole ribonucleotide mutase	D8IDA7, C0R0J3	purE	A0A0H0TMJ8, C0R0J3, K0JLM8, J9UG32, D8IDA7	3	1	0	1	4	4	5	9	1	1	0	1	1	2	2	X
NAD binding protein	J9UN42	B2904_orf1530	J9UN42	0	0	0	1	0	0	1	1	0	0	0	1	0	0	1	X
NAD dependent dehydratase	A0A0H0V9G9	SR30_10920	A0A0H0V9G9	0	0	27	0	0	27	0	27	0	0	1	0	0	1	0	BRAHW
NAD dependent epimerase	A0A0H0UNX9	SZ47_04750	A0A0H0UNX9, A0A0H0UYF4	0	22	0	0	0	22	0	22	0	1	0	0	0	1	0	X
NAD dependent epimerase/dehydratase	C0R271, J9ULH6, C0R2H1	BHWA1_01744, BHWA1_02667, B2904_orf2475	A0A0H0V9G9, C0R271, A0A0H0VY52, A0A0H0XH62, A0A0H0X9R4, A0A0H0VZE3, A0A0H0UTS1, A0A0H0US16, D8IEB6, K0JI25, A0A0H0WPC9, A0A0H0WGV7, A0A0H0UQH3, J9ULH6, A0A0H0UD03, C0R2H1	33	16	1	7	7	50	14	64	1	1	0	1	1	2	2	C
NAD+dependent epimerase dehydratase	D8IDB5	BP951000_1148	D8IDB5, J9UMG3, K0JLS7	0	0	0	24	46	0	70	70	0	0	0	1	1	0	2	BRAPL
NAD+synthetase	D8IAC8, K0JIT8	nadE	K0JIT8, D8IAC8, J9UFA9	0	0	0	1	48	0	49	49	0	0	0	0	1	0	1	BRAPL
NADH oxidase	B1NIM3, B1NAT6, C0QXS8, C0QVH6, A4GEI4, D8IAM5, J9UGQ4	nox	B1NAT9, A0A089MX05, A0A0H0UHK8, B1NAT6, B1NAT7, A0A0H0WAW1, A4GEI4, D8IAM5, A0A089MX13, S4UT19, A0A089MZE0, J9UGQ4, A0A089N1H3, Q2VHU7, T1W0C5, Q2VHU8, A0A0H0W729, K0JKC2, A0A089N1G7, Q9R903, Q9R907, Q9R904, B1NIM3, Q9R908, A0A0H0UX44, C0QVH6, F1B294, F1B291, A0A089MVK6, A0A089P9E7, A0A089MZD5, A0A089P9E1, Q59917, W0FBQ9, S4UT40, Q7BTH4, Q9ZHJ2, A0A0H0XAZ2, C0QXS8, A0A0H0UBC0, T1W149, A0A0H0UUA9,…	487	1595	620	1452	1402	2702	2854	5556	1	1	1	1	1	3	2	C
NADH:flavin oxidoreductase/NADH oxidase	D8IAW0, J9ULV1	B2904_orf1268, BP951000_2332	D8ICF0, J9ULV1, K0JKP4, J9UG44, J9TSF4, D8IAW0	0	0	0	91	74	0	165	165	0	0	0	1	1	0	2	BRAPL
NADP dependent 7 alpha hydroxysteroid dehydrogenase	D8IFL0	BP951000_1955	D8IFL0, J9UPR6, K0JJ52	0	0	0	64	37	0	101	101	0	0	0	1	1	0	2	BRAPL
NHL repeat containing protein	C0QZ69	BHWA1_00661	A0A0H0UIT1, A0A0H0UNF4, A0A0H0VE60, C0QZ69	5	3	3	0	0	11	0	11	1	1	1	0	0	3	0	X
Na phosphate symporter	D8IFD0	BP951000_1874	D8IFD0, J9UCM7, K0JFD0	0	0	0	12	15	0	27	27	0	0	0	1	1	0	2	BRAPL
Na transporting methylmalonyl CoA oxaloacetate decarboxylase beta subunit	D8ICV9	oadB	D8ICV9, J9UQF9, K0JMT5	0	0	0	3	2	0	5	5	0	0	0	1	1	0	2	X
Na+ driven multidrug efflux pump	C0R1V3	norM	A0A0H0WSV0, A0A0H0X6C8, C0R1V3	2	0	0	0	0	2	0	2	1	0	0	0	0	1	0	X
Na+ transporting methylmalonyl CoA/oxaloacetate decarboxylase beta subunit	C0QVK3, C0QY08	BHWA1_00381, oadB	C0QY08, A0A0H0UHJ0, A0A0H0V5R3, A0A0H0TUV2, A0A0H0U5K4, C0QVK3	54	66	16	0	0	136	0	136	1	1	1	0	0	3	0	BRAHW
Na+/H+ antiporter	C0QV22	nhaC	A0A0H0VNL2, A0A0H0WAF6, A0A0H0WHS4, C0QV22	0	2	0	0	0	2	0	2	0	1	0	0	0	1	0	X
Na+/phosphate symporter	C0QWK4	BHWA1_00143	A0A0H0TJM0, A0A0H0UA68, A0A0H0UCH6, C0QWK4	8	3	1	0	0	12	0	12	1	1	1	0	0	3	0	X
Na+/proline symporter	C0QXQ9	BHWA1_02471	A0A0H0UGF5, A0A0H0X9S4, C0QXQ9	1	0	0	0	0	1	0	1	1	0	0	0	0	1	0	X
Nicotinamidase	D8IDF3	BP951000_1187	D8IDF3, J9UT06	0	0	0	3	22	0	25	25	0	0	0	1	1	0	2	BRAPL
Nicotinamide nucleotide adenylyltransferase	D8IDB2	nadR	D8IDB2, J9USS6, K0JMZ2	0	0	0	0	3	0	3	3	0	0	0	0	1	0	1	X
Nicotinate phosphoribosyltransferase	D8IEX1	pncB	D8IEX1, J9US19, K0JGQ9	0	0	0	4	19	0	23	23	0	0	0	1	1	0	2	X
NifS Cysteine sulfinate desulfinase/cysteine desulfurase like enzyme	C0QZL7	nifS	A0A0H0TS11, A0A0H0UXE1, A0A0H0WUH8, C0QZL7	37	268	85	0	0	390	0	390	1	1	1	0	0	3	0	BRAHW
Nitrogen fixation protein NifU	D8IAS4, J9TXN7, C0QZL8	nifU	D8IAS4, A0A0H0UW95, J9TXN7, C0QZL8, K0JFJ6	38	145	22	230	285	205	515	720	1	1	0	1	1	2	2	C
Nitrogen regulatory protein PII	D8IFR9, K0JHL5	glnK, WESB_0914	J9UI72, K0JHL5, D8IFR9	0	0	0	1	19	0	20	20	0	0	0	0	1	0	1	X
Nitroreductase	D8IFL9	BP951000_1964	D8IFL9	0	0	0	27	69	0	96	96	0	0	0	1	1	0	2	BRAPL
Non canonical purine NTP pyrophosphatase	D8IAW1, C0QX43	BP951000_2333, BHWA1_02392	J9UGD5, K0JL21, A0A0H0XLM6, D8IAW1, A0A0H0XBJ3, C0QX43, A0A0H0VFQ1, A0A0H0UU87	0	0	1	9	26	1	35	36	0	0	0	1	1	0	2	X
Nox coenzyme A disulfide reductase	D8IEN1	BP951000_1623	D8IEN1, J9UKT0, K0JF67	0	0	0	57	38	0	95	95	0	0	0	1	1	0	2	BRAPL
Nucleoside triphosphate pyrophosphohydrolase	C0QWZ2	mazG	A0A0H0TSA3, A0A0H0TTL4, A0A0H0VQE7, A0A0H0WSZ3, C0QWZ2	0	1	0	0	0	1	0	1	0	1	0	0	0	1	0	X
Nucleotide binding protein	D8IG85	BP951000_2175	D8IG85, J9UTU9, K0JL38	0	0	0	0	3	0	3	3	0	0	0	0	1	0	1	X
Nucleotidyltransferase	A0A0H0TL52, A0A0H0V0Z8, C0QWA5	SU46_11755, SZ49_11535, BHWA1_02235	A0A0H0V0Z8, A0A0H0XCY5, A0A0H0UU34, A0A0H0VU32, A0A0H0TL52, C0QWA5, A0A0H0VQ69, A0A0H0UAG9	6	55	38	0	0	99	0	99	1	1	1	0	0	3	0	BRAHW
Nucleotidyltransferase domain protein	D8ICE3	BP951000_0818	D8ICE3, J9URC5, K0JMK9	0	0	0	0	8	0	8	8	0	0	0	0	1	0	1	X
O acetylhomoserine O acetylserine sulfhydrylase	D8IEZ2, J9U195	B2904_orf2284, BP951000_1734	D8IEZ2, K0JID4, J9U195	0	0	0	10	367	0	377	377	0	0	0	0	1	0	1	BRAPL
O acetylhomoserine aminocarboxypropyltransferase	A0A0H0U928	SR30_11170	A0A0H0U928, A0A0H0ULZ6	69	547	0	0	0	616	0	616	1	1	0	0	0	2	0	BRAHW
O acetylhomoserine/O acetylserine sulfhydrylase	C0R1J3	BHWA1_01511	A0A0H0U5R9, A0A0H0U928, A0A0H0ULZ6, A0A0H0VZJ7, A0A0H0W4B4, C0R1J3	2	507	62	0	0	571	0	571	0	1	1	0	0	2	0	BRAHW
Oligopeptide ABC transporter periplasmic oligopeptide binding protein	D8IBG3, D8IDC4, J9UYG1	BP951000_0483, BP951000_1158, B2904_orf2623	D8IDC4, D8IBG3, J9UDP5, J9UYG1, K0JJY1, K0JLP3	0	0	0	11	27	0	38	38	0	0	0	1	1	0	2	BRAPL
Oligopeptide binding protein 1	D2WXM6		D2WXM6, D8IDB0, K0JLI7	0	0	0	15	6	0	21	21	0	0	0	1	1	0	2	X
Oligopeptide dipeptide ABC transporter ATP binding protein	D8IAH1	BP951000_2329	D8IAH1, J9TW77, K0JJ33	0	0	0	0	4	0	4	4	0	0	0	0	1	0	1	X
Oligopeptide transporter OPT family	D8IEM1	BP951000_1613	D8IEM1, J9U1N4, K0JF65	0	0	0	9	0	0	9	9	0	0	0	1	0	0	1	X
Oligopeptide/dipeptide ABC transporter ATP binding protein C terminal	C0QXH1	BHWA1_00329	A0A0H0U7P7, C0QXH1	4	0	0	0	0	4	0	4	1	0	0	0	0	1	0	X
Oligopeptide/dipeptide ABC transporter ATPase	C0QYA3, D8IG68, D8IG69, C0QYA4	appF	J9UF44, A0A0H0U1P7, D8IG68, D8IG69, J9UKR6, A0A0H0UXM9, A0A0H0UYS7, K0JJI7, A0A0H0UNU8, A0A0H0VDX7, A0A0H0UHQ8, A0A0H0UQC6, K0JG87, C0QYA3, A0A0H0WN82, C0QYA4, A0A0H0WW07	67	53	22	18	36	142	54	196	1	1	1	1	1	3	2	C
OmpR	C0QZY4	ompR	A0A0H0U6F9, A0A0H0VMF4, C0QZY4	20	119	84	0	0	223	0	223	1	1	1	0	0	3	0	BRAHW
OppA ABC type oligopeptide transport system periplasmic component	C0QVL7, C0QW95, C0QW96, C0QYA7, C0QYS9	oppA	A0A0H0XJG9, A0A0H0UFR3, C0QW95, C0QW96, A0A0H0XBQ0, A0A0H0UGE4, A0A0H0XGA2, A0A0H0VHL4, A0A0H0U2Z6, C0QYA7, A0A0H0XFK9, C0QYS9, A0A0H0WFA0, A0A0H0UKZ6, A0A0H0WPF8, C0R1K6, A0A0H0TUA2, A0A0H0UKB7, A0A0H0VIQ9, A0A0H0TYT3, A0A0H0UUL5, C0QVL7, A0A0H0UH90, A0A0H0W472, A0A0H0U5P5, A0A0H0ULZ5, A0A0H0V202, A0A0H0WYE5, A0A0H0X9Z0, A0A0H0VSM6, A0A0H0UEP7, A0A0H0UT00, A0A0H0U067, A0A0H0VU44	145	76	1	0	0	222	0	222	1	1	0	0	0	2	0	BRAHW
Orf1ab polyprotein	K0JGK6	WESB_0476	D8IEQ5, J9U1R1, K0JGK6	0	0	0	1	8	0	9	9	0	0	0	1	1	0	2	X
OrfC	C0QV09	orfC	A0A0H0UZZ4, B9USA5, C0QV09, Q56AZ6	0	5	0	0	0	5	0	5	0	1	0	0	0	1	0	X
OrfE	B9USA6	orfE	A0A0H0V9G4, B9USA6, Q56AZ4	10	9	0	0	0	19	0	19	1	1	0	0	0	2	0	X
Ornithine carbamoyltransferase catabolic	C0R1H6	arcB	A0A0H0TS57, A0A0H0UG45, A0A0H0UN61, A0A0H0VY40, C0R1H6	22	49	41	0	0	112	0	112	1	1	1	0	0	3	0	BRAHW
Orotidine 5 phosphate decarboxylase	A0A0H0V560	SZ49_01850	A0A0H0V560	0	0	63	0	0	63	0	63	0	0	1	0	0	1	0	BRAHW
Orotidine 5 phosphate decarboxylase orotate phosphoribosyltransferase	D8ID38	pyrFE	D8ID38, J9UAZ3, K0JI09	0	0	0	43	34	0	77	77	0	0	0	1	1	0	2	BRAPL
Orotidine 5' phosphate decarboxylase/orotate phosphoribosyltransferase	C0QYH5	pyrFE	A0A0H0U1V3, A0A0H0UHI5, A0A0H0UN00, A0A0H0V560, A0A0H0VMB8, A0A0H0W2T9, C0QYH5	44	99	10	0	0	153	0	153	1	1	1	0	0	3	0	BRAHW
Outer membrane chaperone Skp (OmpH)	C0R163	BHWA1_01373	A0A0H0V4D3, C0R163	9	19	20	0	0	48	0	48	1	1	1	0	0	3	0	BRAHW
Outer membrane chaperone Skp OmpH	D8IDC9	ompH	D8IDC9, J9UXM4, K0JMZ6	0	0	0	12	11	0	23	23	0	0	0	1	1	0	2	X
Outer membrane lipoprotein	D8IC57	bmpB	D8IC57, Q6URA7	0	0	0	5	0	0	5	5	0	0	0	1	0	0	1	X
Outer membrane lipoprotein carrier protein LolA	J9UCQ5	B2904_orf608	D8IF53, J9UCQ5, K0JGW0	0	0	0	5	8	0	13	13	0	0	0	1	1	0	2	X
Outer membrane protein (TmpB)	C0R097	tmpB	A0A0H0UFX8, A0A0H0UK64, A0A0H0UP29, A0A0H0UTG7, A0A0H0V8R0, A0A0H0VFK3, A0A0H0WJC0, A0A0H0WY39, C0R097, C4MGG7	356	167	214	0	0	737	0	737	1	1	1	0	0	3	0	BRAHW
Outer membrane protein OmpA family	C0QVS1, C0R2B5, C0R2B4, D8IBI1, D8IDD0, D8IC73, C0R162, D8IC72	BHWA1_02114, BHWA1_01372, ompA	A0A0H0TME1, D8IBI1, J9URE1, A0A0H0UXA4, A0A0H0UGA4, A0A0H0WVL2, C0R162, A0A0H0TP28, A0A0H0VM43, K0JMH4, J9UW51, A0A0H0X2M4, A0A0H0UQT0, A0A0H0V3Y7, A0A0H0ULE8, A0A0H0XI82, K0JLG1, A0A0H0VCU8, C0QVS1, A0A0H0UKX7, A0A0H0X7U3, A0A0H0XDN8, D8IC73, A0A0H0UXT9, A0A0H0WPZ4, C0R2B5, C0R2B4, D8IDD0, K0JM36, K0JN51, J9USX9, D8IC72	136	34	17	80	65	187	145	332	1	1	1	1	1	3	2	C
Outer membrane protein TmpB family	D8IBK7	tmpB	D8IBK7, J9UT77, K0JLI6	0	0	0	135	133	0	268	268	0	0	0	1	1	0	2	BRAPL
Oxidoreductase	A0A0H0TRH4, D8IF38	SU45_08915, mocA	A0A0H0TRH4, J9URK0, A0A0H0W118, D8IF38, K0JGU8	0	39	0	42	68	39	110	149	0	1	0	1	1	1	2	C
Oxidoreductase domain containing protein	D8IG79, C0QZX9, J9TV78	BHWA1_00926, B2904_orf1072, BP951000_2169	A0A0H0UC14, D8IG79, A0A0H0TMS9, J9TV78, K0JLG8, C0QZX9, A0A0H0U6F7, A0A0H0V4R7	37	15	8	17	20	60	37	97	1	1	1	1	1	3	2	C
PASTA domain containing protein	C0QY36, D8ICK6	BHWA1_00412, BP951000_0881	K0JMN9, D8ICK6, A0A0H0UX19, C0QY36, J9UHS2, A0A0H0UVI5	5	4	0	3	9	9	12	21	1	1	0	1	1	2	2	X
PBS lyase	A0A0H0XF72	SZ44_10525	A0A0H0XF72	16	0	0	0	0	16	0	16	1	0	0	0	0	1	0	X
PBS lyase HEAT domain protein repeat containing protein	J9UNE1	B2904_orf16	D8IDK3, J9UNE1, K0JFR5	0	0	0	4	0	0	4	4	0	0	0	1	0	0	1	X
PSP1	C0QY72	BHWA1_00448	A0A0H0VEB0, C0QY72	0	0	8	0	0	8	0	8	0	0	1	0	0	1	0	X
PTS dependent enzyme II	C0QXB3, D8IFH0	BP951000_1914, BHWA1_00271	J9UWF9, C0QXB3, A0A0H0USZ4, A0A0H0V647, K0JHB1, D8IFH0	34	112	1	162	100	147	262	409	1	1	0	1	1	2	2	C
PTS fructose transporter subunit IIA	A0A0H0TV92, A0A0H0UR51, A0A0H0UXE7	SZ41_08470, SU46_09050, SR30_13325	A0A0H0UYS9, A0A0H0USD8, A0A0H0UG08, A0A0H0TV92, A0A0H0UR51, A0A0H0UXE7	6	68	29	0	0	103	0	103	1	1	1	0	0	3	0	BRAHW
PTS system IIB componen	C0R286	BHWA1_01759	A0A0H0UXB8, A0A0H0W5Y4, C0R286	0	7	0	0	0	7	0	7	0	1	0	0	0	1	0	X
PTS system IIa component	C0QV64, D8IEP5	BHWA1_01902, celC	C0QV64, D8IEP5, J9UXP3, K0JGK1, A0A0H0UR62, A0A0H0VJ29	0	4	0	19	48	4	67	71	0	1	0	1	1	1	2	C
PTS system IIabc component	C0QWD7, D8ICT1	BP951000_0960, BHWA1_00076	A0A0H0UPB7, A0A0H0VYK4, A0A0H0W9P1, A0A0H0UYP5, A0A0H0X4B6, A0A0H0TRK6, K0JMK8, D8ICT1, J9UQP7, C0QWD7, A0A0H0X5J3	4	1	2	0	3	7	3	10	1	1	1	0	1	3	1	X
PTS system arbutin like IIC component	D8IAT0	glvC	D8IAT0	0	0	0	21	0	0	21	21	0	0	0	1	0	0	1	X
PTS system fructose specific IIABC component	D8ID87	fruA	D8ID87	0	0	0	51	37	0	88	88	0	0	0	1	1	0	2	BRAPL
PTS system fructose specific enzyme II BC component	D8ICS1	ptsN3	D8ICS1, J9UH90, K0JL24	0	0	0	13	16	0	29	29	0	0	0	1	1	0	2	BRAPL
PTS system fructose specific transporter subunit IIABC	K0JLH4	WESB_2470	K0JLH4	0	0	0	45	38	0	83	83	0	0	0	1	1	0	2	BRAPL
PTS system fructose subfamily IIC subunit	D8IEL0, C0QWG0	BP951000_1602, BHWA1_00099	A0A0H0UCM1, J9UWY0, K0JGI3, D8IEL0, C0QWG0, A0A0H0V2A4	19	34	7	4	11	60	15	75	1	1	1	1	1	3	2	C
PTS system glucose subfamily IIA subunit	D8IBR5	ptsG	D8IBR5, J9TTN4, K0JK92	0	0	0	79	11	0	90	90	0	0	0	1	1	0	2	BRAPL
PTS system lactose/cellobiose specific transporter subunit IIB SgaB	J9TR02	B2904_orf250	J9TR02, K0JMU7	0	0	0	24	22	0	46	46	0	0	0	1	1	0	2	BRAPL
Penicillin binding protein	C0R1R1	BHWA1_01579	A0A0H0V9A1, A0A0H0W1L3, A0A0H0X021, A0A0H0XK43, C0R1R1	10	0	1	0	0	11	0	11	1	0	1	0	0	2	0	X
Penicillin binding protein 1A	D8IB40	BP951000_0358	D8IB40, J9TY64, K0JL15	0	0	0	0	1	0	1	1	0	0	0	0	1	0	1	X
Penicillin binding protein 1A family	D8ID49	BP951000_1082	D8ID49, J9UPZ0, K0JI30	0	0	0	9	19	0	28	28	0	0	0	1	1	0	2	BRAPL
Penicillin binding protein 3	C0QZF0, D8IG45	pbp3	J9UVS0, D8IG45, A0A0H0UT72, K0JK44, A0A0H0UAN6, C0QZF0, A0A0H0V7N6	27	0	5	0	5	32	5	37	1	0	1	0	1	2	1	X
Peptidase	D8IBJ5, C0QXB0, A0A0H0WQC1, C0R1P6, D8IEX3, A0A0H0VM78, A0A0H0U7Y4, C0QZ99, D8IB28, A0A0H0UWR0, C0QXA9, C0QZ16, C0QXZ6, D8IAB7, A0A0H0TLM3	SZ42_05725, SR30_11930, SU46_12640, pep, BHWA1_01564, pepF, SZ49_08130, SU46_01225	A0A0H0WXR5, A0A0H0UMY3, A0A0H0XK32, A0A0H0VRI9, A0A0H0UXU8, K0JIX6, A0A0H0UV90, J9UNU6, A0A0H0VQP0, A0A0H0UWR0, C0QXA9, C0QXZ6, A0A0H0UD71, A0A0H0VHY5, A0A0H0TNP2, A0A0H0TLZ5, A0A0H0VSV6, A0A0H0XF02, D8IB28, J9UUB9, A0A0H0VM78, A0A0H0X3P3, A0A0H0U9H9, A0A0H0X660, K0JG49, A0A0H0UU62, A0A0H0TTN0, J9UJI1, A0A0H0WQC1, C0QZ16, K0JKU5, A0A0H0TNJ2, A0A0H0VNJ1, D8IBJ5, A0A0H0W2B9, A0A0H0U7Y4, A0A0H0UAS7,…	93	180	113	77	143	386	220	606	1	1	1	1	1	3	2	C
Peptidase C14 caspase catalytic subunit p20	D8IBB7	BP951000_0437	D8IBB7, J9USN1, K0JJS8	0	0	0	423	567	0	990	990	0	0	0	1	1	0	2	BRAPL
Peptidase C69	A0A0H0UXU8	SZ49_08125	A0A0H0UXU8	0	117	102	0	0	219	0	219	0	1	1	0	0	2	0	BRAHW
Peptidase M20	A0A0H0TWG3	SU45_04295	A0A0H0TWG3, A0A0H0UM30, A0A0H0UPT7, A0A0H0V043	0	4	0	0	0	4	0	4	0	1	0	0	0	1	0	X
Peptidase M23/M37 family	D8IAB5	BP951000_2272	D8IAB5, J9UF81, K0JIS0	0	0	0	0	1	0	1	1	0	0	0	0	1	0	1	X
Peptidase S55 SpoIVB	J9TTS1	B2904_orf787	D8IBQ9, J9TTS1, K0JK87	0	0	0	6	8	0	14	14	0	0	0	1	1	0	2	X
Peptidase T	D8IFQ9, J9TSR4, C0QV99, K0JHK6	WESB_0904, pepT	A0A0H0UD12, A0A0H0U5U0, C0QV99, A0A0H0UHS7, D8IFQ9, K0JIG6, A0A0H0UU40, K0JHK6, A0A0H0XKC3, J9TSR4, J9UPS4, A0A0H0VGS0, A0A0H0U7E2	4	14	4	23	45	22	68	90	0	1	0	1	1	1	2	C
Peptidase U30	J9UYJ6	B2904_orf2658	J9UYJ6	0	0	0	0	19	0	19	19	0	0	0	0	1	0	1	X
Peptidase U32 family	D8IE40	BP951000_1429	D8IE40, J9UXA6, K0JHA9	0	0	0	0	2	0	2	2	0	0	0	0	1	0	1	X
Peptidase membrane zinc metallopeptidase	D8IF21	BP951000_1763	D8IF21, J9UI79, K0JF96	0	0	0	0	2	0	2	2	0	0	0	0	1	0	1	X
Peptide ABC transporter substrate binding protein	A0A0H0UQ11, A0A0H0UQH7, A0A0H0UTT6	SZ49_12280, SZ41_03025, SR30_00160	A0A0H0VMU1, A0A0H0UVL8, A0A0H0UQH7, A0A0H0UTT6, A0A0H0XHI8, A0A0H0UQ11	20	110	0	0	0	130	0	130	1	1	0	0	0	2	0	BRAHW
Peptide chain release factor 1	A0A0H0TTG3, D8IEU9	prfA	K0JGN0, A0A0H0XL99, A0A0H0TTG3, D8IEU9, J9UXE6	0	0	9	14	46	9	60	69	0	0	1	1	1	1	2	C
Peptide chain release factor 2	C0QYM4, D8IA20	BP951000_0128, prfB	A0A0H0TJ84, C0QYM4, K0JIN3, D8IA20, A0A0H0UCV2, J9TWY6	24	8	14	23	58	46	81	127	1	1	1	1	1	3	2	C
Peptide deformylase	C0QZQ2, D8IFG7	def	A0A0H0TL24, A0A0H0WLF6, J9UIT5, D8IFG7, C0QZQ2	0	0	1	7	11	1	18	19	0	0	1	1	1	1	2	X
Peptidoglycan associated outer membrane lipoprotein	C0QVR8	BHWA1_02111	A0A0H0TSJ5, A0A0H0UDB7, A0A0H0V7V5, A0A0H0VJ21, C0QVR8	4	0	4	0	0	8	0	8	1	0	1	0	0	2	0	X
Peptidyl prolyl cis trans isomerase	C0R096, D8IBK8, D8IBK9	ppiB, BP951000_0531, BP951000_0530	A0A0H0WFF7, J9TTY6, C0R096, D8IBK8, D8IBK9, K0JK19, K0JLZ6, A0A0H0WLD7, J9UE29, Q593S4	17	0	17	83	175	34	258	292	1	0	1	1	1	2	2	C
Peptidyl prolyl cis trans isomerase A	C0R095	ppiA	A0A0H0UQC4, C0R095, Q593S3	58	31	32	0	0	121	0	121	1	1	1	0	0	3	0	BRAHW
Peptidyl tRNA hydrolase	A0A0H0UUF2, C0QXT4, D8IFH4, D8IFH2, C0QXT5	SZ49_10285, pth	A0A0H0UUF2, K0JHA6, J9UIS2, K0JJI4, C0QXT4, C0QXT5, A0A0H0VYX6, A0A0H0XM19, D8IFH4, D8IFH2	4	3	24	40	29	31	69	100	0	0	1	1	1	1	2	C
Peptidylprolyl isomerase	C0QXJ6, D8IG51, D8IEK3, A0A0H0UL75, A0A0H0XJ42	SU45_07855, SZ47_08715, BP951000_2140, prsA	D8IG51, A0A0H0UL75, J9UKZ0, C0QXJ6, A0A0H0V150, J9TUV5, K0JJP1, A0A0H0V006, D8IEK3, K0JHW3, A0A0H0W0Y4, A0A0H0XJ42	61	80	81	12	23	222	35	257	1	1	1	0	1	3	1	C
PerM Predicted permease	C0QY13	BHWA1_00386	A0A0H0U520, C0QY13	1	0	0	0	0	1	0	1	1	0	0	0	0	1	0	X
Periplasmic ATP/GTP binding protein	C0QXQ6, D8IG77	BHWA1_02468, BP951000_2167	A0A0H0U4W8, A0A0H0UUH9, K0JG81, C0QXQ6, D8IG77, J9UKU4	33	4	20	41	207	57	248	305	1	0	1	1	1	2	2	C
Periplasmic binding protein like II family lipoprotein	D8IFU4	BP951000_2039	D8IFU4, J9UPA7, K0JJY6	0	0	0	57	10	0	67	67	0	0	0	1	1	0	2	BRAPL
Periplasmic binding protein/LacI transcriptional regulator	D8IAS8, J9UYL3, K0JLV7	BP951000_0252, rbsB	J9UYL3, D8IAS8, K0JI32, J9UHL6, K0JLT3, K0JLV7	0	0	0	339	3	0	342	342	0	0	0	1	0	0	1	BRAPL
Periplasmic iron binding protein BitA	C0QZS2	bitA	A0A0H0TSQ2, A0A0H0TV05, A0A0H0U742, A0A0H0UEX0, A0A0H0UH93, A0A0H0UIE5, A0A0H0UJJ5, A0A0H0UWN2, A0A0H0UX10, A0A0H0V0W5, A0A0H0V1K8, A0A0H0V5M3, A0A0H0V6S1, A0A0H0VG02, A0A0H0VMK3, A0A0H0WFB1, A0A0H0WIQ9, A0A0H0WWZ2, C0QZS2, C0QZS4, Q9Z4R9	0	69	6	0	0	75	0	75	0	1	1	0	0	2	0	BRAHW
Periplasmic iron binding protein BitB	C0QYE0, C0QYE1, C0QZS1, C0QZS3	bitB	A0A0H0UY13, A0A0H0VE04, A0A0H0WFL1, A0A0H0WE87, A0A0H0UX10, A0A0H0UFE1, A0A0H0UEX0, A0A0H0USS6, A0A0H0WCG2, A0A0H0UJJ5, C0QZS3, A0A0H0VFW9, A0A0H0UNX8, O54368, C0QYE0, C0QYE1, A0A0H0WUW7, A0A0H0VFQ7, A0A0H0VMK3, A0A0H0WIQ9, C0QZS1, O54369, A0A0H0UXV1, A0A0H0TUY8, A0A0H0V6S1, A0A0H0VI67, A0A0H0UIC3, A0A0H0U9D6, A0A0H0VLU6, A0A0H0VG02, A0A0H0V2U6, A0A0H0WB53, A0A0H0V1K8, C0QZS2, A0A0H0TSQ2, A0A0H0U…	18	117	15	0	0	150	0	150	1	1	1	0	0	3	0	BRAHW
Periplasmic iron binding protein BitC	C0QZS4, O54369	bit, bitC	A0A0H0TLF9, A0A0H0UB84, A0A0H0VJU5, A0A0H0TMS3, A0A0H0WCG2, A0A0H0V0W5, A0A0H0TI33, A0A0H0UV73, A0A0H0V5M3, A0A0H0VKP8, O54369, A0A0H0U231, A0A0H0USS6, A0A0H0WP75, A0A0H0UIE5, A0A0H0X315, C0QZS4	4	130	9	0	0	143	0	143	0	1	1	0	0	2	0	BRAHW
Periplasmic protein	D8IC86, D8IFM3, J9UPN4	B2904_orf1875, BP951000_1968, BP951000_0761	J9UW70, D8IFM3, J9UPN4, K0JH75, D8IC86, K0JFE9	0	0	0	43	28	0	71	71	0	0	0	1	1	0	2	BRAPL
Periplasmic solute binding protein	C0QZU4, D8IFN6	BP951000_1981, BHWA1_00891	J9TZ93, C0QZU4, K0JHJ2, A0A0H0X1B4, A0A0H0TYH2, D8IFN6	5	8	1	0	2	14	2	16	1	1	1	0	1	3	1	X
Permease BitE	C0QZS6	bitE	A0A0H0UDH3, C0QZS6	0	5	0	0	0	5	0	5	0	1	0	0	0	1	0	X
Permease IIC component	K0JG51	WESB_0242	K0JG51	0	0	0	2	0	0	2	2	0	0	0	1	0	0	1	X
Peroxiredoxin family thiol peroxidase	C0R042	tpx	A0A0H0VRR1, C0R042	251	363	144	0	0	758	0	758	1	1	1	0	0	3	0	BRAHW
PfpI domain containing protein	J9UXF1	thiJ	J9UXF1, K0JGM8	0	0	0	53	55	0	108	108	0	0	0	1	1	0	2	BRAPL
PfpI family intracellular peptidase	D8IDC5	BP951000_1159	D8IDC5, J9USX4	0	0	0	7	1	0	8	8	0	0	0	1	1	0	2	X
Pgm (Fragment)	A9Q1Z7, A9Q1Z0	pgm	A9Q1Z7, C0QWT8, A9Q1Z0, K0JLP7, D8IDC6	134	276	97	152	0	507	152	659	1	1	1	1	0	3	1	C
Phage major capsid protein like protein HK97 family	D8IE87	BP951000_1477	D8IE87, J9UVN3	0	0	0	0	8	0	8	8	0	0	0	0	1	0	1	X
Phage protein	K0JG93	WESB_0303	K0JG93	0	0	0	9	0	0	9	9	0	0	0	1	0	0	1	X
Phage terminase large subunit	D8IE54	xtmB	D8IE54, J9USJ5, K0JF28	0	0	0	5	21	0	26	26	0	0	0	1	1	0	2	BRAPL
Phenylalanine tRNA ligase alpha subunit	C0QWI2, D8IF82	pheS	K0JGY1, A0A0H0WRD1, J9TT16, A0A0H0VTC4, D8IF82, C0QWI2	52	95	76	146	186	223	332	555	1	1	1	1	1	3	2	C
Phenylalanine tRNA ligase beta subunit	C0QWI3, D8IF81	pheS, pheT	A0A0H0W825, A0A0H0VE17, A0A0H0UB59, J9UCX8, D8IF81, K0JJ56, C0QWI3, A0A0H0TSR2, A0A0H0VL66	68	110	101	125	289	279	414	693	1	1	1	1	1	3	2	C
PhoH family protein	D8IDY3	BP951000_1369	D8IDY3, J9UXK6, K0JG10	0	0	0	70	162	0	232	232	0	0	0	1	1	0	2	BRAPL
Phosphatase HAD family	D8IA47	BP951000_2204	D8IA47, J9TVA0, K0JK60	0	0	0	1	0	0	1	1	0	0	0	1	0	0	1	X
Phosphatase and methylase	D8IBF7	mazG	D8IBF7, J9TUA8, K0JLT9	0	0	0	4	20	0	24	24	0	0	0	1	1	0	2	X
Phosphate ABC transporter phosphate binding protein	D8IAV1, C0QY26	ptsS	A0A0H0W238, K0JI10, D8IAV1, C0QY26, J9UUH6	4	4	0	26	62	8	88	96	0	0	0	1	1	0	2	C
Phosphate acyltransferase	D8IFJ9, C0R200	plsX	J9TZH7, A0A0H0WSR3, D8IFJ9, K0JHD4, C0R200	45	91	83	28	38	219	66	285	1	1	1	1	1	3	2	C
Phosphate specific transport system accessory protein PhoU	D8IAU8	phoU	D8IAU8	0	0	0	0	10	0	10	10	0	0	0	0	1	0	1	X
Phosphate starvation inducible protein	D8IDQ0	BP951000_1285	D8IDQ0, J9UFN8, K0JFW2	0	0	0	0	2	0	2	2	0	0	0	0	1	0	1	X
Phosphate starvation protein PhoH	A0A0H0UG22, A0A0H0XCV8	SZ47_09635, SZ44_07520	A0A0H0UG22, A0A0H0XCV8	15	56	13	0	0	84	0	84	1	1	1	0	0	3	0	BRAHW
Phospho N acetylmuramoyl pentapeptide transferase	C0R1X0	mraY	A0A0H0WJJ1, C0R1X0	0	3	0	0	0	3	0	3	0	1	0	0	0	1	0	X
Phosphocarrier protein	C0R199	BHWA1_01413	A0A0H0UR82, C0R199	53	103	55	0	0	211	0	211	1	1	1	0	0	3	0	BRAHW
Phosphocarrier protein HPr	D8I9X1, C0QY82, C0QZZ0, D8ICD2	BP951000_0807, BHWA1_00937, BHWA1_00458, BP951000_0079	C0QY82, C0QZZ0, J9UK10, A0A0H0WJI0, A0A0H0WZ12, J9UMA8, A0A0H0XMC2, A0A0H0UIB7, K0JG25, A0A0H0V5L2, A0A0H0UDD1, A0A0H0V1D8, A0A0H0WS60, D8I9X1, D8ICD2, A0A0H0WIC5, A0A0H0VVV8, K0JM73, A0A0H0VM65	10	3	0	71	102	13	173	186	1	0	0	1	1	1	2	C
Phosphoenolpyruvate carboxykinase [GTP]	D8IFS5, K0JJV6, C0R0E5	pckG	C0R0E5, J9UPD6, K0JJV6, A0A0H0W3V6, A0A0H0UN97, D8IFS5	386	465	227	993	859	1078	1852	2930	1	1	1	1	1	3	2	C
Phosphoenolpyruvate dependent sugar phosphotransferase system	C0QXB5	BHWA1_00273	A0A0H0TKB1, A0A0H0UU57, C0QXB5	93	40	53	0	0	186	0	186	1	1	1	0	0	3	0	BRAHW
Phosphoenolpyruvate protein phosphotransferase	D8IG94, D8ICD3, J9UTW6, A0A0H0U2S4, C0QYJ3, C0R1A0	SU46_04935, ptsA, B2904_orf1094, ptsI	A0A0H0WXR4, A0A0H0U0K3, A0A0H0VWF4, D8IG94, K0JL33, J9UTW6, A0A0H0U2S4, A0A0H0X6D4, C0QYJ3, A0A0H0WLG7, C0R1A0, K0JMK3, D8ICD3	96	747	85	278	278	928	556	1484	1	1	1	1	1	3	2	C
Phosphoesterase RecJ domain protein	D8IG35	BP951000_2123	D8IG35, J9TYC1, K0JHZ8	0	0	0	0	3	0	3	3	0	0	0	0	1	0	1	X
Phosphoesterase phosphatidic acid phosphatase related PAP2 superfamily	C0QWV9	BHWA1_02307	A0A0H0UK88, C0QWV9	0	3	0	0	0	3	0	3	0	1	0	0	0	1	0	X
Phosphoglucomutase	J9UMS5	B2904_orf2626	J9UMS5	0	0	0	0	159	0	159	159	0	0	0	0	1	0	1	BRAPL
Phosphoglycerate kinase	C0R212, D8IB87, J9UKA0, A0A0H0UYG2	pgk	A0A0H0X0G3, J9UKA0, A0A0H0XJJ8, D8IB87, A0A0H0WUR0, K0JL87, A0A0H0UYG2, C0R212, A0A0H0VMX9, A0A0H0UGB9	740	894	188	733	1040	1822	1773	3595	1	1	1	1	1	3	2	C
Phosphoglycerate mutase	J9TZE0	B2904_orf1882	J9TZE0, K0JHG6	0	0	0	0	58	0	58	58	0	0	0	0	1	0	1	BRAPL
Phosphoheptose isomerase	A0A0H0UZA9, C0QXD8, D8IA11	SZ47_01120, gmhA	A0A0H0XHY0, A0A0H0VEZ1, A0A0H0WZ31, A0A0H0UZA9, A0A0H0VEY5, C0QXD8, J9UUW3, A0A0H0WI02, K0JFQ1, D8IA11	19	18	11	8	3	48	11	59	1	1	1	1	1	3	2	C
Phosphomannomutase phosphoglucomutase	D8I9Z9	manB	D8I9Z9, J9TWU8, K0JJG0	0	0	0	44	68	0	112	112	0	0	0	1	1	0	2	BRAPL
Phosphomannomutase/phosphoglucomutase	C0QYL3	manB	A0A0H0TJ93, A0A0H0U1Z1, A0A0H0U7B1, C0QYL3	46	19	25	0	0	90	0	90	1	1	1	0	0	3	0	BRAHW
Phosphomethylpyrimidine kinase	A0A0H0XF74, C0R0V9, D8IEG3	SZ44_03420, thiD	C0R0V9, J9UXV7, D8IEG3, A0A0H0WR16, A0A0H0UNZ8, K0JHQ6, A0A0H0XF74	31	25	35	25	40	91	65	156	1	1	1	1	1	3	2	C
Phosphopantetheine adenylyltransferase	D8IEY0, C0R0Q0	coaD	K0JF88, J9US09, A0A0H0V0V9, D8IEY0, C0R0Q0	0	25	0	14	33	25	47	72	0	1	0	1	1	1	2	C
Phosphopantothenoylcysteine decarboxylase phosphopantothenate cysteine ligase	D8IEW6	dfp	D8IEW6, J9UKL0, K0JGQ5	0	0	0	2	14	0	16	16	0	0	0	1	1	0	2	X
Phosphopantothenoylcysteine decarboxylase/phosphopantothenate cysteine ligase	C0R1B7	dfp	A0A0H0U0A4, A0A0H0UNZ1, A0A0H0WRZ6, A0A0H0XCX0, C0R1B7	0	1	0	0	0	1	0	1	0	1	0	0	0	1	0	X
Phosphopentomutase	D8IEW1, C0QX28	deoB	A0A0H0VFN4, A0A0H0XLL0, C0QX28, A0A0H0UMP9, J9UKM0, A0A0H0UUA2, K0JGQ1, D8IEW1	25	49	19	50	52	93	102	195	1	1	1	1	1	3	2	C
Phosphoribosylamine glycine ligase	D8ID80, C0R0Y8	purD	A0A0H0WPZ7, C0R0Y8, A0A0H0UFI4, A0A0H0VRJ9, D8ID80, A0A0H0XD37, J9UAT0, A0A0H0TP02, K0JMW0, A0A0H0UXN7, A0A0H0UXD4	6	38	12	2	7	56	9	65	1	1	1	0	1	3	1	C
Phosphoribosylaminoimidazole succinocarboxamide synthase	A0A0H0UH17, C0R0J2, D8ID93	purC	K0JIA1, C0R0J2, D8ID93, A0A0H0UH17, A0A0H0XD05, J9UGL8, A0A0H0TYI2	99	98	71	180	121	268	301	569	1	1	1	1	1	3	2	C
Phosphoribosylformylglycinamidine cyclo ligase	C0R1C9, D8IDG2	purM	D8IDG2, K0JIL7, A0A0H0U2N1, A0A0H0ULS5, J9UT17, C0R1C9	1	2	0	33	24	3	57	60	0	0	0	1	1	0	2	C
Phosphoribosylformylglycinamidine synthase	J9UG25, A0A0H0UVB0, C0QXM1, D8IDB1, A0A0H0TTE3	B2904_orf188, SZ49_10615, SU45_08695, purL	A0A0H0UVB0, A0A0H0XGT3, J9UG25, A0A0H0UK73, A0A0H0X4Y4, A0A0H0UGC1, D8IDB1, A0A0H0UQM1, A0A0H0W366, K0JIB8, A0A0H0VPK3, A0A0H0WAE7, C0QXM1, A0A0H0VBG3, A0A0H0TTE3	15	80	71	147	235	166	382	548	0	1	1	1	1	2	2	C
Phosphotransacetylase	C0QXE7, D8IG92	BP951000_2183, BHWA1_00305	J9UFC1, D8IG92, A0A0H0UAX4, K0JJK2, A0A0H0W202, C0QXE7, A0A0H0VG30	147	270	123	174	247	540	421	961	1	1	1	1	1	3	2	C
Phosphotransferase enzyme II B compnent SgaB	C0QZ11	sgaB	A0A0H0U9I4, A0A0H0V6H4, C0QZ11	12	33	10	0	0	55	0	55	1	1	1	0	0	3	0	BRAHW
Phosphotransferase system N acetylglucosamine specific IIBC component NagE	D8IB89	nagE	D8IB89, J9UTK3, K0JJS3	0	0	0	35	79	0	114	114	0	0	0	1	1	0	2	BRAPL
Phosphotransferase system cellobiose specific component IIA	C0QXV0	celC	A0A0H0VBN9, C0QXV0	0	0	4	0	0	4	0	4	0	0	1	0	0	1	0	X
Phosphotransferase system cellobiose specific component IIB	D8IEN9	BP951000_1631	D8IEN9, J9UXP7, K0JIR1	0	0	0	10	0	0	10	10	0	0	0	1	0	0	1	X
Phosphotransferase system enzyme IIA	C0R298, C0R2A0	BHWA1_01771, BHWA1_01773	A0A0H0WP38, C0R298, A0A0H0VAB6, C0R2A0, Q846P4, A0A0H0W4F2, A0A0H0TJ97	15	22	0	0	0	37	0	37	1	1	0	0	0	2	0	BRAHW
Phosphotransferase system lactose/cellobiose specific IIB subunit SgaB	D8ID51, D8ID56, D8IFT4	sgaB	K0JMU7, K0JMU5, J9UPM6, K0JJW6, D8IFT4, J9TR10, D8ID51, D8ID56, J9TR02	0	0	0	123	112	0	235	235	0	0	0	1	1	0	2	BRAPL
Phosphotransferase system mannitol/fructose specific IIA domain (Ntr type)	C0QXL6	ptsN	A0A0H0UK78, A0A0H0WAE3, C0QXL6	331	292	219	0	0	842	0	842	1	1	1	0	0	3	0	BRAHW
Phosphotransferase system mannitol/fructose specific IIA domain protein	D8ID52, C0QV49, C0R160, C0R159, D8IC16	ptsN, BHWA1_01370, BHWA1_01369, ptsN3	K0JKF5, A0A0H0USD8, A0A0H0VDQ7, C0QV49, J9UWV2, C0R159, K0JMY5, D8ID52, D8IC16, J9UAB9, C0R160, A0A0H0U1V1	3	7	3	507	455	13	962	975	0	0	0	1	1	0	2	BRAPL
Phosphotransferase system phosphocarrier protein HPr	D8IEN7	BP951000_1629	D8IEN7, J9US56, K0JGL1	0	0	0	7	1	0	8	8	0	0	0	1	1	0	2	X
Phytochrome sensor protein	D8IC82	elaC	D8IC82, J9URG5, K0JM43	0	0	0	0	9	0	9	9	0	0	0	0	1	0	1	X
Phytoene dehydrogenase like protein	C0QX94	BHWA1_00252	A0A0H0U166, A0A0H0VF26, A0A0H0VGJ3, A0A0H0WZ72, C0QX94	44	3	63	0	0	110	0	110	1	0	1	0	0	2	0	BRAHW
PilZ domain containing protein	D8IFE1, C0QWT4	BHWA1_02281, BP951000_1885	K0JIX7, A0A0H0W0T6, C0QWT4, A0A0H0UKB3, J9TTG4, A0A0H0UWP9, D8IFE1	56	109	30	34	42	195	76	271	1	1	1	1	1	3	2	C
Plasmid partition protein	C0R2I8	cdsM	A0A0H0U879, A0A0H0VAB9, A0A0H0VQ97, C0R2I8	28	0	8	0	0	36	0	36	1	0	1	0	0	2	0	BRAHW
Polar amino acid uptake ABC transporter PAAT family amino acid binding protein	D8ICV6	BP951000_0988	D8ICV6, J9TRJ6, K0JL58	0	0	0	0	8	0	8	8	0	0	0	0	1	0	1	X
Poly gamma glutamic synthesis PgsA protein	D8IFG2	pgsA	D8IFG2, J9UVK9, K0JJH5	0	0	0	2	17	0	19	19	0	0	0	1	1	0	2	X
PolyA polymerase	C0R197	BHWA1_01411	A0A0H0V4F6, C0R197	12	17	25	0	0	54	0	54	1	1	1	0	0	3	0	BRAHW
PolyA polymerase family protein	D8ICD0	BP951000_0805	D8ICD0, J9UWC2, K0JHA3	0	0	0	4	50	0	54	54	0	0	0	1	1	0	2	BRAPL
Polyamine transporting ATPase	C0QZS5	bitD	A0A0H0UQ11, A0A0H0W0Y9, A0A0H0XHI8, C0QZS5, O54370	6	134	28	0	0	168	0	168	0	1	1	0	0	2	0	BRAHW
Polymerase	D8IA45, J9TS54, C0QXY1	BP951000_2202, BHWA1_00353, B2904_orf488	C0QXY1, K0JFN4, D8ICK4, D8IA45, A0A0H0VEG6, J9UT37, J9TS54	61	112	102	89	180	275	269	544	1	1	1	1	1	3	2	C
Polyribonucleotide nucleotidyltransferase	D8IEN6, A0A0H0TY55, C0R0E0	pnp	A0A0H0TY55, A0A0H0V372, C0R0E0, A0A0H0U557, D8IEN6, A0A0H0WD31	241	341	586	152	318	1168	470	1638	1	1	1	1	1	3	2	C
Polysaccharide biosynthesis protein	C0QV68	BHWA1_01906	A0A0H0U6N3, A0A0H0U7G4, A0A0H0UXD3, C0QV68	0	0	3	0	0	3	0	3	0	0	1	0	0	1	0	X
Polysialic acid capsule expression protein	D8ICH2	kdsC	D8ICH2, J9US82, K0JMA9	0	0	0	27	22	0	49	49	0	0	0	1	1	0	2	BRAPL
Potassium uptake protein TrkA	C0QWS7, D8ICF6	tkrA	K0JKT2, A0A0H0UZG3, J9UCA3, D8ICF6, C0QWS7	0	2	0	6	4	2	10	12	0	1	0	1	1	1	2	X
Predicted ATPase with chaperone activity	C0QVP6	BHWA1_02089	A0A0H0TM80, A0A0H0UD96, A0A0H0ULC6, A0A0H0UZJ5, A0A0H0W7K2, A0A0H0WVB8, C0QVP6	1	0	0	0	0	1	0	1	1	0	0	0	0	1	0	X
Predicted Rossmann fold nucleotide binding protein	D8IAR6, C0QXQ1	BP951000_0240, BHWA1_02463	D8IAR6, A0A0H0WGN3, J9UVA2, C0QXQ1	4	25	2	29	23	31	52	83	0	1	0	1	1	1	2	C
Predicted dehydrogenase	D8ICC6	BP951000_0801	D8ICC6, K0JKR1	0	0	0	96	60	0	156	156	0	0	0	1	1	0	2	BRAPL
Predicted hydrolase of the metallo beta lactamase superfamily	C0QZH1	BHWA1_00766	A0A0H0TJN3, A0A0H0UI59, A0A0H0WQS8, A0A0H0XJR5, C0QZH1	1	0	5	0	0	6	0	6	1	0	1	0	0	2	0	X
Predicted metal dependent enzyme	C0QYQ6, D8I9T2	BHWA1_00498, BP951000_0040	D8I9T2, J9UFU4, A0A0H0VKP1, C0QYQ6, K0JL81, A0A0H0VSZ7	34	8	10	10	22	52	32	84	1	1	1	1	1	3	2	C
Predicted permease	C0QWC0	BHWA1_02250	A0A0H0UJN7, A0A0H0V1H2, A0A0H0VP63, A0A0H0W6Y1, A0A0H0X3G7, C0QWC0	0	1	0	0	0	1	0	1	0	1	0	0	0	1	0	X
Predicted phosphate starvation inducible protein PhoH like ATPase	C0QVH8	BHWA1_02020	A0A0H0U693, A0A0H0UG22, A0A0H0VV43, A0A0H0WZU3, A0A0H0XA54, C0QVH8	84	28	17	0	0	129	0	129	1	1	1	0	0	3	0	BRAHW
Predicted polymerase	C0QY38	BHWA1_00414	A0A0H0VHT1, A0A0H0XDC0, C0QY38	60	124	158	0	0	342	0	342	1	1	1	0	0	3	0	BRAHW
Predicted protein	B9USA3	BHWA1_01845	A0A0H0U1E7, A0A0H0USZ2, A0A0H0V0P0, A0A0H0W2U7, A0A0H0XAE2, A0A0H0XF49, B9USA3	2	0	0	0	0	2	0	2	1	0	0	0	0	1	0	X
Predicted unusual protein kinase	D8IAL8	aarF	D8IAL8, J9UU85, K0JFK8	0	0	0	12	15	0	27	27	0	0	0	1	1	0	2	BRAPL
Prephenate dehydratase	D8ID40, A0A0H0UQL2, C0QXL1	pheA, SR30_02695	A0A0H0VYP9, A0A0H0UVC0, J9UQ24, K0JMT8, A0A0H0W865, A0A0H0UK84, A0A0H0WAE0, A0A0H0XGS5, A0A0H0UGB3, D8ID40, A0A0H0UQL2, C0QXL1	1	4	10	9	21	15	30	45	0	1	1	1	1	2	2	X
Prephenate dehydrogenase	D8IFP0	tyrC	D8IFP0, J9TZ81, K0JJR0	0	0	0	0	4	0	4	4	0	0	0	0	1	0	1	X
Preprotein translocase YajC subunit	D8IEE4	yajC	D8IEE4, J9U298, K0JF50	0	0	0	72	63	0	135	135	0	0	0	1	1	0	2	BRAPL
Preprotein translocase subunit	C0R168	yajC	A0A0H0VGM5, A0A0H0VZC1, C0R168	19	63	7	0	0	89	0	89	1	1	1	0	0	3	0	BRAHW
Pro aminopeptidase	D8IAH9	pepP	D8IAH9, J9UGF1, K0JIC7	0	0	0	32	139	0	171	171	0	0	0	1	1	0	2	BRAPL
Probable chemoreceptor glutamine deamidase CheD	D8IBE1, C0QYQ0	cheD	J9UTE5, D8IBE1, C0QYQ0, K0JLC8, A0A0H0UND1	6	37	10	12	66	53	78	131	0	1	1	1	1	2	2	C
Probable cytosol aminopeptidase	C0R1F5, D8ID90	pepA	J9URD7, C0R1F5, A0A0H0UTL1, D8ID90, A0A0H0V8P9, K0JMW3	15	36	9	2	37	60	39	99	1	1	1	0	1	3	1	C
Probable dual specificity RNA methyltransferase RlmN	D8IG22, C0QZJ2	rlmN	K0JJQ0, J9UII9, D8IG22, A0A0H0TT45, C0QZJ2	0	0	9	0	7	9	7	16	0	0	1	0	1	1	1	X
Probable metal dependent glycoprotease	D8IF36	BP951000_1779	D8IF36	0	0	0	31	15	0	46	46	0	0	0	1	1	0	2	BRAPL
Probable nicotinate nucleotide adenylyltransferase	D8IA04	nadD	D8IA04, J9UG87, K0JKT1	0	0	0	1	1	0	2	2	0	0	0	1	1	0	2	X
Probable thioesterase	D8IFE0	fcbC	D8IFE0, J9UDE6, K0JH82	0	0	0	3	11	0	14	14	0	0	0	1	1	0	2	X
Probable transaldolase	D8ID62, C0QVC8, A0A0H0U6I3	tal	D8ID62, C0QVC8, K0JMZ1, A0A0H0WJ30, J9UAV6, A0A0H0U6I3	53	29	0	200	201	82	401	483	1	1	0	1	1	2	2	C
Probable transcriptional regulatory protein BHWA1_01533	C0R1L5	BHWA1_01533	A0A0H0UX26, A0A0H0WCZ3, C0R1L5	88	121	61	0	0	270	0	270	1	1	1	0	0	3	0	BRAHW
Probable transcriptional regulatory protein BP951000_1193	D8IDF9	BP951000_1193	D8IDF9, J9U3B0, K0JN05	0	0	0	120	129	0	249	249	0	0	0	1	1	0	2	BRAPL
Proline synthetase associated protein	D8IG86	BP951000_2176	D8IG86, K0JJH4	0	0	0	0	3	0	3	3	0	0	0	0	1	0	1	X
Proline tRNA ligase	C0QY98, D8IB69	proS	K0JJQ8, C0QY98, J9UST0, A0A0H0V0J8, A0A0H0XF69, D8IB69, A0A0H0WR47	34	64	67	28	105	165	133	298	1	1	1	1	1	3	2	C
Protein GrpE	D8IBS2, C0QX60, J9US68	grpE	C0QX60, J9US68, A0A0H0TXS2, D8IBS2, A0A0H0WS36, K0JK76	83	73	18	24	44	174	68	242	1	1	1	1	1	3	2	C
Protein Kinase C	C0QZ43	BHWA1_00635	A0A0H0UC04, A0A0H0V4C4, A0A0H0VL77, A0A0H0XDH8, C0QZ43	7	10	0	0	0	17	0	17	1	1	0	0	0	2	0	X
Protein RecA	C0R0F2, D8IFF0	recA	C0R0F2, K0JH89, J9UVS4, A0A0H0U8I8, D8IFF0	21	29	74	19	26	124	45	169	1	1	1	1	1	3	2	C
Protein export membrane protein SecF	C0R170, D8IEE2	secF	A0A0H0WNE4, J9UX46, A0A0H0UGF7, K0JIC8, D8IEE2, A0A0H0TYL7, C0R170	11	11	0	6	8	22	14	36	1	1	0	1	1	2	2	X
Protein kinase	D8IA59, A0A0H0XG83	BP951000_2216, SZ44_03690	D8IA59, J9TVC7, A0A0H0XG83, K0JIH3	1	0	0	6	1	1	7	8	1	0	0	1	1	1	2	X
Protein methyltransferase	D8IF34	hemK	D8IF34, J9UIB5, K0JGU4	0	0	0	1	0	0	1	1	0	0	0	1	0	0	1	X
Protein translocase subunit SecA	D8IAQ6, A0A0H0V2H1, C0QZS7, J9UHH0, A0A0H0XGM4	secA	A0A0H0WK04, A0A0H0V2H1, J9UHH0, A0A0H0WT43, A0A0H0XGM4, A0A0H0URK1, D8IAQ6, A0A0H0VKI9, A0A0H0UH87, K0JJX8, C0QZS7	148	163	189	233	501	500	734	1234	1	1	1	1	1	3	2	C
Protein translocase subunit SecD	D8IEE3, C0R169	secD	J9UXX2, K0JGD9, D8IEE3, A0A0H0WPE9, C0R169	42	39	13	22	40	94	62	156	1	1	1	1	1	3	2	C
Protein translocase subunit SecY	C0QW15, D8ICX4	secY	K0JL31, J9URT1, A0A0H0V3M3, D8ICX4, A0A0H0UQL4, C0QW15	29	31	0	4	21	60	25	85	1	1	0	0	1	2	1	C
Pseudouridine 5' phosphate glycosidase	A0A0H0XHG7, J9UVW4, D8IG25, C0QZV6, A0A0H0V1V0	SZ49_02840, indA, psuG	A0A0H0XQR5, A0A0H0V1V0, J9UVW4, K0JHZ2, C0QZV6, A0A0H0WT79, A0A0H0W0W4, A0A0H0XHG7, D8IG25	12	14	5	43	84	31	127	158	1	1	0	1	1	2	2	C
Pseudouridine synthase	D8IDC8, C0QV84, A0A0H0UYF5	SR30_13145, BHWA1_01922, BP951000_1162	C0QV84, A0A0H0WTK7, D8IDC8, A0A0H0U8X4, A0A0H0U0I8, K0JLT4, A0A0H0UYF5, J9UYG6, A0A0H0XE33, A0A0H0W570	38	7	54	7	52	99	59	158	1	0	1	0	1	2	1	C
Psp1	D8IAC9	BP951000_2286	D8IAC9, J9UUE3, K0JKH2	0	0	0	2	14	0	16	16	0	0	0	1	1	0	2	X
Pts system N acetylglucosamine specific iibc component	C0QXB4	nagE	A0A0H0U838, C0QXB4	85	151	88	0	0	324	0	324	1	1	1	0	0	3	0	BRAHW
Purine nucleoside phosphorylase	C0QYY7, D8IA55	deoD	C0QYY7, A0A0H0WHH1, A0A0H0TI30, A0A0H0UF45, K0JK68, D8IA55	7	0	0	39	50	7	89	96	1	0	0	1	1	1	2	C
Purine phosphoribosyltransferase	C0QWI4, D8IF80	BHWA1_00123, BP951000_1823	J9UIM0, K0JIM0, C0QWI4, A0A0H0UBY5, D8IF80	11	17	9	32	75	37	107	144	1	1	1	1	1	3	2	C
Puttative segregation and condensation protein A	C0QZX8	scpA	A0A0H0U9R3, A0A0H0UB36, A0A0H0V7C3, A0A0H0WT61, A0A0H0XHJ3, A0A0H0XQT1, C0QZX8	0	0	5	0	0	5	0	5	0	0	1	0	0	1	0	X
Pututative preprotein translocase subunit SecE	D8IEG8, C0QWX0	secE	J9USC5, K0JF54, A0A0H0WH58, D8IEG8, C0QWX0	11	0	0	15	36	11	51	62	1	0	0	1	1	1	2	C
Pyridine nucleotide disulfide oxidoreductase family protein	D8ICU4	BP951000_0975	D8ICU4, J9UH39, K0JMM1	0	0	0	36	18	0	54	54	0	0	0	1	1	0	2	BRAPL
Pyridine nucleotide disulphide oxidoreductase	C0QVB8	BHWA1_01958	A0A0H0U6N9, A0A0H0U7I5, A0A0H0U853, A0A0H0V634, A0A0H0WU07, C0QVB8	0	10	2	0	0	12	0	12	0	1	1	0	0	2	0	X
Pyridoxal phosphate dependent aminotransferase	D8IFK5	BP951000_1950	D8IFK5, J9UIK0, J9UPS3, K0JJ46	0	0	0	1	7	0	8	8	0	0	0	1	1	0	2	X
Pyridoxal phosphate enzyme YggS family	J9USZ8	B2904_orf1079	J9USZ8, K0JJH4	0	0	0	0	2	0	2	2	0	0	0	0	1	0	1	X
Pyrroline 5 carboxylate reductase	C0QZ95, J9UG51	proC	A0A0H0UET4, A0A0H0WI20, A0A0H0TLS8, J9UG51, A0A0H0TTH1, C0QZ95, K0JJ97	3	0	11	18	40	14	58	72	0	0	1	1	1	1	2	C
Pyrrolo quinoline quinone	C0QY02	BHWA1_00375	A0A0H0TY48, A0A0H0U479, A0A0H0U575, A0A0H0UKN7, A0A0H0V9F8, C0QY02	4	7	0	0	0	11	0	11	1	1	0	0	0	2	0	X
Pyruvate ferredoxin oxireductase	C0QV98, C0QVA5	porA	A0A0H0VE59, A0A0H0UY93, C0QV98, C0QVA5, A0A0H0U9S1, A0A0H0WBR4	873	882	709	0	0	2464	0	2464	1	1	1	0	0	3	0	BRAHW
Pyruvate ferredoxin/flavodoxin oxidoreductase	D8IED5	porA	D8IED5, J9USF9, K0JGD0	0	0	0	9	14	0	23	23	0	0	0	1	1	0	2	X
Pyruvate kinase	D8IBL3, C0QVT6	pyk	J9TTW3, D8IBL3, A0A0H0U9H1, A0A0H0VMZ9, A0A0H0VCC4, A0A0H0U2X0, C0QVT6	13	149	13	222	237	175	459	634	0	1	0	1	1	1	2	C
Pyruvate oxidase	A0A0H0USH9	SZ49_13415	A0A0H0USH9	0	550	239	0	0	789	0	789	0	1	1	0	0	2	0	BRAHW
Pyruvate oxireductase	C0QV97, J9TRU1	porG, B2904_orf428	K0JKW3, A0A0H0U839, C0QV97, J9TRU1, A0A0H0USH9	348	47	13	1199	721	408	1920	2328	1	0	0	1	1	1	2	C
Pyruvate phosphate dikinase	D8ICL6, J9UR38, C0R0M9	ppsA1, ppsA2	A0A0H0UIG1, C0R0M9, J9UR38, A0A0H0WG25, K0JMP4, D8ICL6, A0A0H0UHY2, A0A0H0XB87	892	1153	578	1581	1066	2623	2647	5270	1	1	1	1	1	3	2	C
Pyruvate:ferredoxin oxidoreductase and related 2 oxoacid:ferredoxin oxidoreductase alpha subunit like protein	D8ICR0	BP951000_0935	D8ICR0, J9URY6, K0JMR2	0	0	0	2155	1592	0	3747	3747	0	0	0	1	1	0	2	BRAPL
Queuine tRNA ribosyltransferase	C0R0X6, D8ICV4, A0A0H0UZK0	tgt	J9UQG9, A0A0H0UZK0, A0A0H0USG9, C0R0X6, D8ICV4, K0JL10	5	3	2	10	26	10	36	46	1	1	0	1	1	2	2	X
Quinone reductase	J9USH5	B2904_orf2469	J9USH5	0	0	0	1	5	0	6	6	0	0	0	1	1	0	2	X
R 2 hydroxyglutaryl CoA dehydratase subunit	D8IC62	BP951000_0736	D8IC62, J9UW34, K0JH59	0	0	0	17	3	0	20	20	0	0	0	1	1	0	2	X
REC Signal receiver domain protein	C0QZ81, C0QZ94	BHWA1_00688, BHWA1_00675	A0A0H0VJD2, C0QZ81, A0A0H0U636, A0A0H0VXI2, C0QZ94	36	127	28	0	0	191	0	191	1	1	1	0	0	3	0	BRAHW
RNA methyltransferase TrmH family group 3	D8IBB1	yacO	D8IBB1, J9UK41, K0JGD2	0	0	0	0	2	0	2	2	0	0	0	0	1	0	1	X
RNA polymerase sigma factor	D8IFV0, C0R0V4, C0QXY0, C0R030, D8IA79, C0QYD2, D8IA44, D8IBW9	fliA, rpoD	A0A0H0WXT7, J9UV61, A0A0H0WRR3, K0JLU6, A0A0H0VUL9, D8IA44, A0A0H0UQY9, A0A0H0WMI6, K0JHU5, K0JFP3, J9UF16, J9TTJ5, D8IFV0, C0QXY0, A0A0H0UEW8, A0A0H0USS3, C0QYD2, D8IA79, D8IBW9, C0R030, J9UTZ1, C0R0V4, A0A0H0VV55, K0JII1	26	56	96	75	115	178	190	368	1	1	1	1	1	3	2	C
Radical SAM domain containing protein	J9UWA7	B2904_orf1868	J9UWA7, K0JJ79	0	0	0	1	17	0	18	18	0	0	0	1	1	0	2	X
Radical SAM domain protein	D8IFN0, C0QVQ9, C0R2I6	BP951000_1975, BHWA1_02682, BHWA1_02102	A0A0H0W007, J9UWA7, K0JJ79, A0A0H0VNT7, A0A0H0XDM7, A0A0H0V146, A0A0H0UW86, A0A0H0V8Y0, A0A0H0UF09, C0QVQ9, C0R2I6, D8IFN0, A0A0H0WCI7, A0A0H0VZ43	14	9	31	0	13	54	13	67	1	1	1	0	1	3	1	C
Radical SAM protein	A0A0H0V3N4	SU45_00515	A0A0H0V3N4	3	0	3	0	0	6	0	6	1	0	1	0	0	2	0	X
Radical SAM protein (Fragment)	A0A0H0U684	SU45_00535	A0A0H0U684	1	4	0	0	0	5	0	5	1	1	0	0	0	2	0	X
Radical SAM protein Predicted Fe S oxidoreductase	C0QWA3	BHWA1_02233	A0A0H0U958, A0A0H0UJM8, A0A0H0UVS2, A0A0H0V5S2, A0A0H0WF28, A0A0H0X2L1, A0A0H0XGF9, C0QWA3	0	13	0	0	0	13	0	13	0	1	0	0	0	1	0	X
Radical SAM protein predicted Fe S oxidoreductase	D8IEU7	BP951000_1689	D8IEU7, J9URV5, K0JI85	0	0	0	10	4	0	14	14	0	0	0	1	1	0	2	X
Radical SAM superfamily	A0A0H0ULB3	SU45_07175	A0A0H0ULB3	0	0	30	0	0	30	0	30	0	0	1	0	0	1	0	BRAHW
Recombination protein RecR	C0QZV8, D8IB07	recR	C0QZV8, J9UHE0, D8IB07, A0A0H0UDF2	0	0	2	0	2	2	2	4	0	0	1	0	1	1	1	X
Redox active disulfide protein 2	D8IAV4	BP951000_0278	D8IAV4	0	0	0	2	2	0	4	4	0	0	0	1	1	0	2	X
Redox sensing transcriptional repressor Rex	D8IDE9, C0QV56	rex	A0A0H0WFH9, D8IDE9, C0QV56, A0A0H0UQN1, K0JN58, J9UYJ1	50	58	67	31	67	175	98	273	1	1	1	1	1	3	2	C
Regulator protein BtrU	D8IAT4	btrU	D8IAT4, J9TXQ3, K0JFJ4	0	0	0	12	14	0	26	26	0	0	0	1	1	0	2	BRAPL
Regulatory protein TetR family	D8IDX1, C0QZ53	BHWA1_00645, BP951000_1357	J9UM47, K0JHR4, D8IDX1, A0A0H0VS55, C0QZ53	0	1	0	2	0	1	2	3	0	1	0	1	0	1	1	X
Replicative DNA helicase	C0QZ39, D8IAB9	dnaB	J9UG45, A0A0H0V7Y9, C0QZ39, K0JKF2, D8IAB9	0	0	9	0	8	9	8	17	0	0	1	0	1	1	1	X
Response regulator	D8IA70, C0R1M4	BP951000_2227, BHWA1_01542	J9UL85, A0A0H0WBV9, D8IA70, A0A0H0UF76, K0JK79, C0R1M4	2	0	0	0	7	2	7	9	1	0	0	0	1	1	1	X
Response regulator aspartate phosphatase containing TPR repeat domain	C0QVT2	BHWA1_00007	A0A0H0XFI2, C0QVT2	4	1	0	0	0	5	0	5	1	1	0	0	0	2	0	X
Response regulatory protein	D8IAZ6, C0R2B1, D8IEB4	BP951000_0312, pleD	J9UY07, A0A0H0VTF7, K0JLE7, A0A0H0UE82, J9UNM4, C0R2B1, D8IAZ6, A0A0H0W5E7, D8IEB4, A0A0H0VTP4, K0JG75	0	8	0	25	65	8	90	98	0	1	0	1	1	1	2	C
Response regulatory protein (AtoC)	C0QXB2	BHWA1_00270	A0A0H0WQ81, A0A0H0WWR7, A0A0H0XI04, C0QXB2	0	14	20	0	0	34	0	34	0	1	1	0	0	2	0	BRAHW
Response regulatory protein AtoC	D8IFG9	atoC	D8IFG9, J9UVK4, K0JJH9	0	0	0	11	32	0	43	43	0	0	0	1	1	0	2	BRAPL
Restriction endonuclease	A0A0H0V5E6	SZ49_04975	A0A0H0V5E6, A0A0H0XBX0	19	0	0	0	0	19	0	19	1	0	0	0	0	1	0	X
Restriction enzyme methylase subunit	C0R109	BHWA1_01318	A0A0H0TPV4, A0A0H0UJY4, A0A0H0UQ55, A0A0H0US17, A0A0H0VN08, A0A0H0W7C3, A0A0H0WDQ4, A0A0H0WQE6, A0A0H0XB22, A0A0H0XPQ8, C0R109	0	0	10	0	0	10	0	10	0	0	1	0	0	1	0	X
Rhodanese Homology Domain (RHOD) protein	C0QYH4	BHWA1_02604	A0A0H0V4D2, C0QYH4	6	27	12	0	0	45	0	45	1	1	1	0	0	3	0	BRAHW
Rhodanese like domain containing protein	K0JKT5	WESB_1333	K0JKT5	0	0	0	0	7	0	7	7	0	0	0	0	1	0	1	X
Rhodanese like domain protein	D8IAU2, D8IAA2, C0QY69, D8IFI9	BP951000_1934, BP951000_2259, BHWA1_00445, BP951000_0266	A0A0H0WKD0, C0QY69, A0A0H0U1N0, J9UUG7, A0A0H0VTN6, J9UFX1, A0A0H0UAL3, A0A0H0UKP3, A0A0H0WXA7, K0JHC5, K0JFJ2, D8IFI9, D8IAU2, A0A0H0V7L8, A0A0H0X0X6, J9UWD8, D8IAA2	1	5	3	45	47	9	92	101	0	0	0	1	1	0	2	C
Rhodanese like proteiny Domain RHOD protein	D8IDJ7	BP951000_1231	D8IDJ7, J9UQ21	0	0	0	22	27	0	49	49	0	0	0	1	1	0	2	BRAPL
Riboflavin biosynthesis protein	C0R0D8	ribF	A0A0H0UP98, A0A0H0VPM6, A0A0H0XFU6, C0R0D8	2	3	3	0	0	8	0	8	1	1	1	0	0	3	0	X
Riboflavin biosynthesis protein RibBA	C0QVI6, D8IE35	ribAB	K0JHX6, D8IE35, A0A0H0U7Z3, J9ULS2, C0QVI6, A0A0H0U271	0	0	6	0	1	6	1	7	0	0	1	0	1	1	1	X
Riboflavin biosynthesis protein RibD	D8IE33	ribD	D8IE33, J9UY47	0	0	0	0	3	0	3	3	0	0	0	0	1	0	1	X
Ribokinase	D8IEI8, J9USA8	rbsK, B2904_orf2397	K0JGG5, D8IEI8, J9USA8	0	0	0	7	10	0	17	17	0	0	0	1	1	0	2	X
Ribonuclease BN	D8IDW8	BP951000_1353	D8IDW8, K0JG13	0	0	0	1	25	0	26	26	0	0	0	0	1	0	1	BRAPL
Ribonuclease Y	A0A0H0V3X2, D8IB75, A0A0H0U8G9, C0R0C9	rny	K0JGB4, J9TUY6, A0A0H0V3X2, A0A0H0XAW5, D8IB75, A0A0H0U8G9, C0R0C9	175	130	40	107	236	345	343	688	1	1	1	1	1	3	2	C
Ribonucleoside diphosphate reductase	C0QY27, D8IBI9	nrdA	A0A0H0UHK0, K0JK07, D8IBI9, A0A0H0VU29, J9UJV5, A0A0H0UFF0, A0A0H0WII0, C0QY27	7	2	32	11	49	41	60	101	1	0	1	1	1	2	2	C
Ribonucleoside diphosphate reductase beta subunit	C0QY28	nrdB	A0A0H0TNW7, C0QY28	23	16	8	0	0	47	0	47	1	1	1	0	0	3	0	BRAHW
Ribonucleotide diphosphate reductase beta subunit	D8IBI8	nrdB	D8IBI8, J9TU32, K0JGI2	0	0	0	61	99	0	160	160	0	0	0	1	1	0	2	BRAPL
Ribose 5 phosphate isomerase B	D8IAK6, C0R082	rplB	D8IAK6, K0JK12, A0A0H0W2S1, C0R082, A0A0H0TRQ3, J9TX39, A0A0H0V722, A0A0H0UJU9, A0A0H0V9C3	20	18	8	31	30	46	61	107	1	1	1	1	1	3	2	C
Ribose phosphate pyrophosphokinase	D8IFH6, C0QXT2	prsA	J9TZM4, C0QXT2, A0A0H0UP79, K0JFD9, D8IFH6, A0A0H0UW28	39	56	57	42	91	152	133	285	1	1	1	1	1	3	2	C
Ribosomal RNA small subunit methyltransferase H	D8IFX5, C0QWF7	mraW, rsmH	A0A0H0UB86, A0A0H0WEZ6, A0A0H0UM83, J9TYS7, D8IFX5, A0A0H0X5V6, A0A0H0VES9, C0QWF7, K0JJL4	0	0	1	0	3	1	3	4	0	0	1	0	1	1	1	X
Ribosomal RNA small subunit methyltransferase I	A0A0H0UXZ3, C0R2A2	rsmI	C0R2A2, A0A0H0UXZ3	2	6	6	0	0	14	0	14	1	1	1	0	0	3	0	X
Ribosomal protein L11 methyltransferase	C0R0B7, D8I9Y2	BP951000_0090, prmA	A0A0H0U9Q0, A0A0H0UDI7, J9UUU2, C0R0B7, A0A0H0WEK1, K0JLB1, A0A0H0X6D2, D8I9Y2, A0A0H0VGG4, A0A0H0V4D4, A0A0H0UTB9, A0A0H0WMA4	0	2	5	2	1	7	3	10	0	1	1	1	1	2	2	X
Ribosomal protein S12 methylthiotransferase RimO	A0A0H0WFG8, D8IF55, C0R0S3, C0R0P9	rimO, miaB	J9USH6, K0JGW9, A0A0H0V0C6, A0A0H0WFG8, D8IF55, A0A0H0W940, A0A0H0UUH3, A0A0H0VUS5, C0R0S3, Q6S4W8, C0R0P9	11	0	54	9	40	65	49	114	1	0	1	1	1	2	2	C
Ribosomal silencing factor RsfS	C0R0F4	rsfS	A0A0H0U572, A0A0H0UMP7, A0A0H0WM73, C0R0F4	8	20	12	0	0	40	0	40	1	1	1	0	0	3	0	BRAHW
Ribosome associated GTPase	D8IB37	BP951000_0355	D8IB37, J9UVP8, K0JLD8	0	0	0	0	2	0	2	2	0	0	0	0	1	0	1	X
Ribosome binding ATPase YchF	C0R0D4, D8IFC0	ychF	A0A0H0TYM9, A0A0H0W3U6, C0R0D4, D8IFC0, K0JFC8, A0A0H0UDJ3, J9URU0	40	48	55	20	110	143	130	273	1	1	1	1	1	3	2	C
Ribosome binding factor A	D8IG36	rbfA	D8IG36, J9UIC0, K0JFI1	0	0	0	4	0	0	4	4	0	0	0	1	0	0	1	X
Ribosome recycling factor	D8IBK4, C0QWQ6	frr	A0A0H0W5Y2, K0JK16, D8IBK4, C0QWQ6, J9UDG4	59	70	58	225	181	187	406	593	1	1	1	1	1	3	2	C
Ribosylpyrimidine nucleosidase	J9U229	B2904_orf2394	J9U229, K0JHT5	0	0	0	0	13	0	13	13	0	0	0	0	1	0	1	X
Ribulose 5 phosphate 4 epimerase like epimerase/aldolase	D8IA29	BP951000_0137	D8IA29, J9UGC8, K0JIM3	0	0	0	4	5	0	9	9	0	0	0	1	1	0	2	X
Ribulose phosphate 3 epimerase	C0QVS7, D8IAZ5	rpe	C0QVS7, A0A0H0TQD1, A0A0H0XFI6, A0A0H0UCU1, J9UUL6, A0A0H0XEJ2, A0A0H0UJN9, D8IAZ5, A0A0H0V3C3, A0A0H0VHT8, A0A0H0VQ39, K0JHY3	2	0	0	6	10	2	16	18	1	0	0	1	1	1	2	X
Rod shape determining protein MreB	A0A0H0TUE9	SR30_05720	A0A0H0TUE9	198	0	0	0	0	198	0	198	1	0	0	0	0	1	0	BRAHW
Rod shape determining protein mreB	C0R127, D8ID19	mreB	C0R127, J9UB31, K0JL85, J9TR23, A0A0H0TUE9, D8ID19	70	63	227	43	189	360	232	592	1	1	1	1	1	3	2	C
Rubrerythrin	A0A0H0W8A8, C0QW82, D8ICG1, D8IFZ8, D8ICC3, C0QVH7, D8IC63, J9U0X0, C0QVC2, C0QZK5	B2904_orf2189, BHWA1_00800, rbr, SZ41_11260	A0A0H0W8A8, D8ICG1, J9TYP6, C0QVH7, K0JFH3, A0A0H0TT31, J9UBZ5, C0QW82, K0JKT4, D8IFZ8, D8ICC3, A0A0H0TLN1, D8IC63, J9U0X0, C0QVC2, C0QZK5, K0JMJ9, A0A0H0TZT0, A0A0H0XBC4, A0A0H0X9T7, A0A0H0XFW8	332	1285	307	2301	1351	1924	3652	5576	1	1	1	1	1	3	2	C
Rubrerythrin fusion protein	C0R0D0	BHWA1_01085	A0A0H0UBA0, C0R0D0	275	349	139	0	0	763	0	763	1	1	1	0	0	3	0	BRAHW
S adenosylmethionine synthase	C0QXK7, A0A0H0XGX1, D8IG10	metK	J9UV01, C0QXK7, A0A0H0WGM0, A0A0H0X9W8, K0JFH6, A0A0H0XGX1, D8IG10	96	201	219	69	266	516	335	851	1	1	1	1	1	3	2	C
SCP like extracellular protein	C0QZ83, C0R1H3	BHWA1_01489, BHWA1_00677	A0A0H0TU56, C0R1H3, A0A0H0W9V6, A0A0H0TLT8, A0A0H0X9G4, C0QZ83, A0A0H0VMK5	3	4	0	0	0	7	0	7	1	1	0	0	0	2	0	X
SQS PSY Squalene/phytoene synthase like protein	C0R0Y3	BHWA1_01292	A0A0H0U9R1, A0A0H0WJP8, C0R0Y3	13	26	49	0	0	88	0	88	1	1	1	0	0	3	0	BRAHW
SanA protein	D8IG58	sanA	D8IG58, J9UKP9, K0JJJ6	0	0	0	2	6	0	8	8	0	0	0	1	1	0	2	X
Sarcosine oxidase alpha subunit	D8ICC7	BP951000_0802	D8ICC7, J9UKN4, K0JM71	0	0	0	57	0	0	57	57	0	0	0	1	0	0	1	BRAPL
Sarcosine oxidase subunit alpha	K0JM71	WESB_2121	K0JM71	0	0	0	0	72	0	72	72	0	0	0	0	1	0	1	BRAPL
Segregation and condensation protein B	C0R1W6	scpB	A0A0H0WYG1, C0R1W6	0	0	7	0	0	7	0	7	0	0	1	0	0	1	0	X
Sel1 domain containing protein repeat containing protein	J9UVF4	B2904_orf1884	D8IFL5, J9UVF4, K0JJ58	0	0	0	5	3	0	8	8	0	0	0	1	1	0	2	X
Selenate reductase subunit K	A0A0H0V5V2	SZ48_09365	A0A0H0V5V2, A0A0H0VGH1, A0A0H0VS65	8	0	0	0	0	8	0	8	1	0	0	0	0	1	0	X
Selenide water dikinase	C0R0M8, A0A0H0TT21, D8IDS5	selD, SZ42_03795	A0A0H0V328, A0A0H0UBS5, A0A0H0UNP6, K0JFX8, C0R0M8, A0A0H0X980, A0A0H0WGM4, A0A0H0VSI7, A0A0H0V1D9, A0A0H0TT21, A0A0H0XC29, J9UP92, A0A0H0UGT2, D8IDS5	2	11	3	9	26	16	35	51	0	1	1	1	1	2	2	C
Selenium metabolism protein	A0A0H0VBK3	SR30_02950	A0A0H0VBK3	21	0	0	0	0	21	0	21	1	0	0	0	0	1	0	X
Selenium metabolism protein YedF	J9UTZ6	yedF	D8I9Z6, J9UTZ6, K0JJA5	0	0	0	34	45	0	79	79	0	0	0	1	1	0	2	BRAPL
Selenocysteine specific translation elongation factor	D8IB06	selB	D8IB06, J9UNP4	0	0	0	1	16	0	17	17	0	0	0	1	1	0	2	X
Serine Threonine protein phosphatase	D8IDZ6	BP951000_1383	D8IDZ6, J9U2Q9, K0JG34	0	0	0	28	21	0	49	49	0	0	0	1	1	0	2	BRAPL
Serine acetyltransferase	D8IAS1	BP951000_0245	D8IAS1, J9UUE0, K0JK91	0	0	0	0	3	0	3	3	0	0	0	0	1	0	1	X
Serine acetyltransferase like protein	C0QYS6	BHWA1_00518	A0A0H0TZH2, A0A0H0VB34, C0QYS6	6	19	9	0	0	34	0	34	1	1	1	0	0	3	0	BRAHW
Serine dehydratase	A0A0H0XGE1	SZ44_01960	A0A0H0XGE1	11	0	0	0	0	11	0	11	1	0	0	0	0	1	0	X
Serine endoprotease	D8ICF1, C0R1G1	BHWA1_01477, degQ	D8ICF1, K0JKS8, C0R1G1, A0A0H0UKJ6, A0A0H0WLP4, A0A0H0VCR0, J9UC12	182	234	181	46	57	597	103	700	1	1	1	1	1	3	2	C
Serine hydroxymethyltransferase	D8IED8, C0QX31, A0A0H0WKV0	glyA	D8IED8, J9ULC0, C0QX31, K0JGD7, A0A0H0X436, A0A0H0WKV0	173	258	223	34	77	654	111	765	1	1	1	0	1	3	1	C
Serine phosphotase rsbU sigma factor regulatory protein	C0QXB7	rsbU	A0A0H0TIA0, A0A0H0VJZ2, A0A0H0VL32, A0A0H0VX52, A0A0H0XHX5, A0A0H0XI00, C0QXB7	40	33	52	0	0	125	0	125	1	1	1	0	0	3	0	BRAHW
Serine tRNA ligase	A0A0H0TV71, D8ICC2, C0R1U9	serS	K0JKQ7, J9URP7, A0A0H0U4E3, A0A0H0UB60, A0A0H0UTL6, C0R1U9, A0A0H0TV71, D8ICC2	110	192	88	180	205	390	385	775	1	1	1	1	1	3	2	C
Serine/Threonine protein phosphotase	C0R232	BHWA1_01700	A0A0H0WIS8, A0A0H0WZV2, A0A0H0XJA5, C0R232	38	59	29	0	0	126	0	126	1	1	1	0	0	3	0	BRAHW
Serpentine_recp domain containing protein	J9USR7	B2904_orf991	J9USR7, K0JLM3	0	0	0	2	8	0	10	10	0	0	0	1	1	0	2	X
Shikimate dehydrogenase (NADP(+))	D8IDY8	aroE	D8IDY8, J9UYF3, K0JHS6	0	0	0	0	1	0	1	1	0	0	0	0	1	0	1	X
Short chain alcohol dehydrogenase	C0R1F8	BHWA1_01474	A0A0H0URZ7, A0A0H0V658, C0R1F8	47	139	78	0	0	264	0	264	1	1	1	0	0	3	0	BRAHW
Short chain dehydrogenase	D8IBT4, D8ICF4	BP951000_0829, BP951000_0608	K0JKP2, J9USA4, D8IBT4, D8ICF4, J9US54	0	0	0	57	153	0	210	210	0	0	0	1	1	0	2	BRAPL
Sigma 54 modulation protein/S30EA ribosomal protein	D8IEL1	BP951000_1603	D8IEL1, J9UXS0, K0JF63	0	0	0	180	195	0	375	375	0	0	0	1	1	0	2	BRAPL
Sigma factor regulatory protein	D8IB39	rsbU	D8IB39, J9UI74, K0JJD6	0	0	0	12	24	0	36	36	0	0	0	1	1	0	2	BRAPL
Signal peptidase I	K0JEZ9, D8IER6, C0QXR9	lepB	A0A0H0UUG5, A0A0H0X4P1, A0A0H0UL91, K0JI52, C0QXR9, A0A0H0W809, A0A0H0VA78, D8IER6, K0JEZ9, J9UXD9	35	16	0	8	25	51	33	84	1	1	0	1	1	2	2	C
Signal peptide protein	C0QX97	BHWA1_00255	A0A0H0XIZ2, C0QX97	0	0	12	0	0	12	0	12	0	0	1	0	0	1	0	X
Signal recognition particle GTPase	D8IDQ6, C0QVK5	ffh	J9UQF1, A0A0H0U7N3, K0JGW2, D8IDQ6, A0A0H0W6S3, C0QVK5, A0A0H0U0R8	63	44	88	9	63	195	72	267	1	1	1	0	1	3	1	C
Signal recognition particle receptor FtsY	D8IA62, C0QZK4	ftsY	A0A0H0VBM6, A0A0H0V5G0, D8IA62, K0JIK5, C0QZK4, A0A0H0TKB3, A0A0H0XEV7	37	46	25	16	48	108	64	172	1	1	1	1	1	3	2	C
Single stranded D specific exonuclease RecJ	C0R1T4	recJ	A0A0H0TT68, A0A0H0U302, A0A0H0V039, A0A0H0VCK9, A0A0H0W4A5, A0A0H0WSH4, A0A0H0WUX4, C0R1T4	0	0	2	0	0	2	0	2	0	0	1	0	0	1	0	X
Single stranded DNA binding protein	C0R077, D8ICS5	ssb	C0R077, K0JL28, A0A0H0XAC9, A0A0H0UUL8, D8ICS5	2	0	0	1	4	2	5	7	1	0	0	1	1	1	2	X
Single stranded DNA exonuclease RecJ	A0A0H0TT68	SU45_06740	A0A0H0TT68	0	1	0	0	0	1	0	1	0	1	0	0	0	1	0	X
Site determining protein	C0QZL3	BHWA1_00808	A0A0H0VAU6, C0QZL3	7	6	4	0	0	17	0	17	1	1	1	0	0	3	0	X
SmpB outer membrane protein	C0QVL0, C0R0B5	smpB	C0R0B5, Q30B67, A0A0H0XAW4, A0A0H0V5X9, C0QVL0, A0A0H0WNB9	26	0	2	0	0	28	0	28	1	0	1	0	0	2	0	BRAHW
Sodium dicarboxylate symporter family	C0QVA0	BHWA1_01940	A0A0H0TWP3, A0A0H0U6K4, A0A0H0U929, A0A0H0ULV1, A0A0H0UT33, A0A0H0W4W8, A0A0H0WBR1, A0A0H0XEH7, C0QVA0	6	6	0	0	0	12	0	12	1	1	0	0	0	2	0	X
Sodium pump decarboxylase gamma subunit	D8ICW1, C0QVK1	BHWA1_02043, BP951000_0993	A0A0H0W487, A0A0H0U6C6, D8ICW1, C0QVK1, A0A0H0V472	19	0	2	8	15	21	23	44	1	0	0	1	1	1	2	X
Sodium transporting methylmalonyl CoA/oxaloacetate decarboxylase beta subunit	D8I9T5	BP951000_0043	D8I9T5, K0JJ64	0	0	0	20	6	0	26	26	0	0	0	1	1	0	2	BRAPL
Sodium/alanine symporter	D8IDP0, D8IE56	alsT	D8IE56, K0JFU2, K0JHC2, J9UY19, D8IDP0, J9U9D5	0	0	0	3	5	0	8	8	0	0	0	1	1	0	2	X
Sodium/glutamate symporter	D8IG59, C0R094	gltS	K0JG91, A0A0H0XDG2, A0A0H0URC5, A0A0H0VAS2, D8IG59, C0R094, A0A0H0TLD1, A0A0H0UDM5, J9UEK5	3	0	0	0	1	3	1	4	1	0	0	0	1	1	1	X
Sodium:alanine symporter	C0R254, C0R294	alsT	C0R294, A0A0H0UAU2, A0A0H0URP7, C0R254, A0A0H0WFZ4, A0A0H0XFV5	13	2	0	0	0	15	0	15	1	1	0	0	0	2	0	X
Sodium:alanine symporter family protein	D8IFB5, C0QYZ0	BP951000_1859, BHWA1_00582	K0JJD2, D8IFB6, K0JIV1, D8IFB5, C0QYZ0, A0A0H0TRP8, A0A0H0U332, J9TT78, J9UD49, A0A0H0VXP9, A0A0H0VSU1, A0A0H0U3W8	5	7	0	1	0	12	1	13	1	1	0	1	0	2	1	X
Sodium:dicarboxylate symporter	D8IDJ6, C0QYW5	BHWA1_00557, BP951000_1230	A0A0H0UNR9, D8IDJ6, C0QYW5, A0A0H0V876, K0JFT2, A0A0H0VBS2, C4MGF4	0	4	0	13	17	4	30	34	0	1	0	1	1	1	2	X
Sodium:proton antiporter	A0A0H0VQ37	SR30_03705	A0A0H0VQ37, A0A0H0X8F9	0	36	0	0	0	36	0	36	0	1	0	0	0	1	0	BRAHW
Sodium:solute symport protein	D8ICI0	BP951000_0855	D8ICI0, J9UHY2, K0JKU7	0	0	0	1	0	0	1	1	0	0	0	1	0	0	1	X
Solute binding protein like protein	D8IFP3, C0QY31	BP951000_1988, BHWA1_00407	A0A0H0UX14, D8IFP3, J9UW90, A0A0H0W244, K0JJ99, C0QY31, A0A0H0VKG6, A0A0H0TW37, A0A0H0UVI1	5	7	1	1	9	13	10	23	1	1	0	0	1	2	1	X
Solute:Na(+) symporter	D8ICQ1	BP951000_0926	D8ICQ1, J9TRW0, K0JMH7	0	0	0	3	1	0	4	4	0	0	0	1	1	0	2	X
Sorbitol dehydrogenase	D8IAG1	srd	D8IAG1, J9UGB9	0	0	0	28	0	0	28	28	0	0	0	1	0	0	1	BRAPL
Sorbose reductase SOU1	J9TW64	sou1	D8IAG2, J9TW64	0	0	0	4	0	0	4	4	0	0	0	1	0	0	1	X
Spermidine/putrescine import ATP binding protein PotA	D8IES0, C0QX23	potA	D8IES0, K0JGM9, C0QX23, A0A0H0UA74, J9UKC0, A0A0H0XLK4	7	0	0	2	0	7	2	9	1	0	0	1	0	1	1	X
SpoIIAA Anti anti sigma regulatory factor	C0R1S5	spoIIAA	A0A0H0U1W1, A0A0H0W1Y0, C0R1S5	9	12	3	0	0	24	0	24	1	1	1	0	0	3	0	X
SpoIIE Stage II sporulation protein E (SpoIIE)	C0QZI2	spoIIE	A0A0H0XJS5, C0QZI2	0	4	0	0	0	4	0	4	0	1	0	0	0	1	0	X
Spore coat assembly protein	C0QWN6	BHWA1_00178	A0A0H0V6N6, A0A0H0VU74, C0QWN6	6	6	0	0	0	12	0	12	1	1	0	0	0	2	0	X
Spore coat polysaccharide biosynthesis protein E	D8IDC0	spsE	D8IDC0, J9UM06, K0JLS9	0	0	0	6	16	0	22	22	0	0	0	1	1	0	2	X
Spore coat polysaccharide biosynthesis protein SpsC	D8IBV7, J9TTK1	spsC	D8IBV7, J9TTK1, K0JLU0	0	0	0	2	52	0	54	54	0	0	0	0	1	0	1	BRAPL
Spore coat polysaccharide biosynthesis protein spsC	C0QVV8	spsC	A0A0H0TL65, A0A0H0UBU1, A0A0H0UJA0, A0A0H0UYL9, A0A0H0VAG1, A0A0H0VTC3, A0A0H0W9K3, A0A0H0XDP6, C0QVV8	0	2	6	0	0	8	0	8	0	1	1	0	0	2	0	X
Sporulation initiation inhibitor protein Soj	C0R0C3	soj	A0A0H0XPN9, C0R0C3	3	6	0	0	0	9	0	9	1	1	0	0	0	2	0	X
SpsE Sialic acid synthase	C0R1C0	spsE	A0A0H0USG7, A0A0H0USK5, C0R1C0	4	0	0	0	0	4	0	4	1	0	0	0	0	1	0	X
Squalene/phytoene synthase (SQS/PSY) like protein	D8IF75	BP951000_1818	D8IF75, J9URQ6, K0JIL6	0	0	0	8	36	0	44	44	0	0	0	1	1	0	2	BRAPL
SsnA	A7LAV9, A7LAU1	HGT-BH5, HGT-BP22	K0JM26, A0A0H0TM01, A7LAU1, C0QWC9, A7LAV9, J9UW21, D8IC52, A0A0H0TJ30	34	4	15	27	2	53	29	82	1	0	1	1	0	2	1	C
Stage 0 sporulation protein J	A0A0H0U8G4, D8IAB2, C0R0C4	SU43_13125, spo0J	A0A0H0TYN9, J9TVN7, C0R0C4, J9UU93, K0JKU1, A0A0H0U8G4, D8IAB2	1	14	6	10	15	21	25	46	0	1	1	1	1	2	2	X
Streptolysin associated protein SagB	C0QX04	sagB	A0A0H0TRJ7, A0A0H0ULS2, A0A0H0UQB8, A0A0H0XFP0, C0QX04	13	20	10	0	0	43	0	43	1	1	1	0	0	3	0	BRAHW
Streptolysin associated protein SagC	A0A0H0WAB1, C0QX05, D8ICP3	sagC, SR30_02380	K0JKU6, A0A0H0WAB1, J9UHN7, C0QX05, D8ICP3	168	196	196	0	12	560	12	572	1	1	1	0	0	3	0	C
Streptolysin associated protein SagD	A0A0H0TTL7, C0QX06	SU45_09055, sagD	A0A0H0TTL7, C0QX06, A0A0H0UN28	79	76	74	0	0	229	0	229	1	1	1	0	0	3	0	BRAHW
Sucrose operon repressor	D8ICT2	scrR	D8ICT2	0	0	0	0	1	0	1	1	0	0	0	0	1	0	1	X
Sugar binding protein	A0A0H0UET1	SR30_11340	A0A0H0UET1, A0A0H0VG33	41	0	0	0	0	41	0	41	1	0	0	0	0	1	0	BRAHW
Sulfurtransferase	A0A0H0U1N0, A0A0H0XDF0, A0A0H0XH84	SU45_05525, SU45_05600, SZ44_06900	A0A0H0WKD0, A0A0H0XH84, A0A0H0U1N0, A0A0H0UAL3, A0A0H0XDF0, A0A0H0WXA7, A0A0H0V7L8, A0A0H0X0X6	31	67	18	0	0	116	0	116	1	1	1	0	0	3	0	BRAHW
Superoxide dismutase	A0A0H0V406, C0QW83, D8ICG2	SR30_05435, sodA	J9UI07, A0A0H0WHH6, A0A0H0V406, C0QW83, D8ICG2	260	164	99	292	281	523	573	1096	1	1	1	1	1	3	2	C
Surface antigen BspA like protein	D8ICU5	bspA	D8ICU5	0	0	0	5	0	0	5	5	0	0	0	1	0	0	1	X
TPR domain containing protein	C0R243, D8IAE1, C0QX39, C0QX74, C0QWA7, C0QYG2, C0R011, C0QXZ7, C0QYR9, D8IBR4, C0QXZ1, D8IA09, C0R0L3, D8IG30, C0R2C5, C0R0Y2, C0QZK1, D8IEE1, C0R1T5, C0QX68, D8IFP4, J9TUF6, C0QWS0, D8IE44, C0R0X7, C0QXW5, C0QZF4	BHWA1_02267, BHWA1_02388, BHWA1_01286, BP951000_0586, BHWA1_00749, lmp1, BP951000_2118, BHWA1_01171, BHWA1_01798, BP951000_1989, BP951000_0117, BHWA1_01715, BP951000_2298, BHWA1_00364, BHWA1_00966, BHWA1_00226, BHWA1_02592, BHWA1_01291, BHWA1_02237, BHWA1_01603, BHWA1_02528, B2904_orf934, BHWA1_00796, BHWA1_00232, BP951000_1531, BHWA1_00370, BP951000_1433	A0A0H0UVC6, K0JLS2, A0A0H0U2P3, C0QX39, D8IE44, C0QYG2, A0A0H0X5G9, J9ULI7, A0A0H0URS1, K0JHP0, A0A0H0URS9, A0A0H0U814, A0A0H0V3D6, C0R2C5, A0A0H0W1P0, A0A0H0TUI1, J9UT29, A0A0H0UN54, A0A0H0X522, A0A0H0WWA0, A0A0H0UKV3, A0A0H0XQA9, A0A0H0XG73, A0A0H0UMV3, A0A0H0UFJ2, C0QZF4, A0A0H0UJQ0, A0A0H0TJL2, A0A0H0UJH9, A0A0H0WU31, J9TYX6, A0A0H0TVL8, C0R011, J9UVU8, A0A0H0XG67, D8IBR4, A0A0H0U939, K0JJR6,…	46	117	47	18	50	210	68	278	1	1	1	1	1	3	2	C
TPR domain protein	D8IAB4, D8IAX1, D8IBM0, D8IBM6, D8IFS9	BP951000_2024, BP951000_0287, BP951000_2271, lmp1, BP951000_0548	J9TTU4, J9ULC4, J9UPN5, K0JK52, D8IAX1, J9UHT0, K0JGJ9, K0JI02, D8IFS9, D8IBM0, D8IAB4, D8IBM6, J9UJP4	0	0	0	6	86	0	92	92	0	0	0	1	1	0	2	BRAPL
TPR repeat containing protein	D8IAN0, J9USV5, J9UTM7, K0JLF0	B2904_orf1272, BP951000_0204, B2904_orf696, WESB_1785	J9UTM7, D8IFD7, D8IAN0, K0JIX1, K0JJ00, D8IAW4, K0JKB9, K0JLF0, J9UHB4, J9USV5	0	0	0	142	342	0	484	484	0	0	0	1	1	0	2	BRAPL
TRAP dicarboxylate transporter DctP subunit	D8ID94	dctP	D8ID94, J9UPM8, K0JLL8	0	0	0	12	0	0	12	12	0	0	0	1	0	0	1	X
TRAP transporter 4TM/12TM fusion protein	C0QXI2	BHWA1_02394	A0A0H0UMI8, A0A0H0UN59, A0A0H0V144, A0A0H0VVZ6, A0A0H0X9Y1, C0QXI2	0	0	5	0	0	5	0	5	0	0	1	0	0	1	0	X
TRAP transporter solute receptor TAXI family	C0QXI4, D8ICU3	BHWA1_02396, BP951000_0974	A0A0H0XFS6, A0A0H0UUK7, C0QXI4, D8ICU3, K0JL48, J9UAZ2	19	94	2	18	15	115	33	148	1	1	0	1	1	2	2	C
TatD protein	C0QZ42, D8IF46	tatD	A0A0H0VSX3, C0QZ42, D8IF46, K0JIJ0, A0A0H0UCA0, A0A0H0TPB3	3	0	2	12	86	5	98	103	0	0	0	1	1	0	2	C
Terminase	A0A0H0U4I6	SU46_01670	A0A0H0U4I6, A0A0H0U6N1, A0A0H0UGL7, A0A0H0USK3, A0A0H0W1S5, A0A0H0WDQ2, A0A0H0XL97	0	0	1	0	0	1	0	1	0	0	1	0	0	1	0	X
Tetratricopeptide TPR_2 repeat protein	D8ID66	BP951000_1099	D8ID66, J9TQZ1, K0JMV4	0	0	0	9	7	0	16	16	0	0	0	1	1	0	2	X
Tetratricopeptide repeat family protein	D8IFZ3	BP951000_2080	D8IFZ3, J9TYF7, K0JFH2	0	0	0	2	27	0	29	29	0	0	0	1	1	0	2	BRAPL
Thermostable D stereospecific amino acid amidase	D8IDD6	BP951000_1170	D8IDD6, J9UYH5, K0JIJ8	0	0	0	11	6	0	17	17	0	0	0	1	1	0	2	X
ThiJ/PfpI domain containing protein	C0QWA6	thiJ	A0A0H0WMD1, C0QWA6	23	22	16	0	0	61	0	61	1	1	1	0	0	3	0	BRAHW
Thiamine biosynthesis lipoprotein apbE	C0QVP1	apbE	A0A0H0U4N5, A0A0H0XCP6, C0QVP1	24	0	0	0	0	24	0	24	1	0	0	0	0	1	0	X
Thiamine biosynthesis protein	D8IF22, D8IFS2, C0R008, C0QVX9	thiH, thi	J9URG6, A0A0H0WD41, A0A0H0V2N5, K0JHP5, D8IFS2, A0A0H0UEK7, A0A0H0UBY6, A0A0H0XEE4, C0QVX9, A0A0H0VGF6, A0A0H0W2L9, A0A0H0XBE7, A0A0H0VGJ4, K0JGT1, A0A0H0UIL8, A0A0H0UID0, C0R008, A0A0H0V9W6, A0A0H0WEW4, A0A0H0WYA7, J9TZ12, D8IF22	3	81	6	35	91	90	126	216	0	1	0	1	1	1	2	C
Thiamine phosphate synthase	D8IBR7	thiE	D8IBR7, J9UJH2, K0JM59	0	0	0	5	19	0	24	24	0	0	0	1	1	0	2	X
Thiamine pyrophosphate	C0QVA4	BHWA1_01944	A0A0H0UD16, A0A0H0UHS3, A0A0H0W590, A0A0H0XKB9, C0QVA4	24	98	109	0	0	231	0	231	1	1	1	0	0	3	0	BRAHW
Thiamine pyrophosphate protein domain protein TPP binding protein	D8IED4	BP951000_1524	D8IED4, J9ULD1, K0JF48	0	0	0	40	88	0	128	128	0	0	0	1	1	0	2	BRAPL
Thioesterase	D8IDL9, A0A0H0VN91, C0R1P1	BHWA1_01559, SU46_07190, BP951000_1253	A0A0H0VMI1, D8IDL9, A0A0H0TXU8, J9U9L9, C0R1P1, K0JFT0, A0A0H0VN91	6	10	4	27	68	20	95	115	1	1	0	1	1	2	2	C
Thiol disulfide interchange protein	A0A0H0X7E7, A0A0H0X9J7	SZ44_12340, SZ44_10185	A0A0H0X7E7, A0A0H0X9J7	39	0	0	0	0	39	0	39	1	0	0	0	0	1	0	BRAHW
Thiol disulfide interchange protein DsbD like protein	C0QYI5	BHWA1_02615	A0A0H0VTE8, A0A0H0X7E7, C0QYI5	0	7	12	0	0	19	0	19	0	1	1	0	0	2	0	X
Thiol peroxidase	D8IFX8	tpx	D8IFX8, J9UV33, K0JFG9	0	0	0	559	742	0	1301	1301	0	0	0	1	1	0	2	BRAPL
Thioredoxin	D8IBJ9, D8IEP7, C0QYK7, A0A0H0WQX9	trx, trxA, SZ44_14000	J9UDH2, K0JK13, D8IBJ9, D8IEP7, A0A0H0WQX9, K0JGL6, A0A0H0U1Y4, J9ULG7, C0QYK7	95	69	10	807	753	174	1560	1734	1	0	0	1	1	1	2	C
Thioredoxin reductase	D8IFA9, D8IEQ9, A0A0H0U2C0, D8IFT5, J9UV76, C0QZ10, C0QVP4	SU46_05280, trxB, BHWA1_00602, BP951000_2030, B2904_orf1804	D8IFA9, D8IEQ9, J9UK33, K0JH56, K0JF73, A0A0H0U2C0, A0A0H0V159, D8IFT5, A0A0H0UJT4, C0QZ10, K0JHQ9, A0A0H0VXH0, C0QVP4, J9UV76, J9USN9	50	136	54	179	520	240	699	939	1	1	1	1	1	3	2	C
Threonine synthase	C0QZ19, J9UH27, D8IAT3	B2904_orf1561, thrC	A0A0H0V4Z3, A0A0H0TTY0, K0JI27, J9UH27, C0QZ19, A0A0H0XCQ3, D8IAT3	3	11	8	11	87	22	98	120	0	1	1	1	1	2	2	C
Threonine tRNA ligase	D8IBJ3, C0QZD3	thrS	A0A0H0UTQ3, D8IBJ3, J9UDJ7, K0JGI5, C0QZD3	186	146	176	190	311	508	501	1009	1	1	1	1	1	3	2	C
Thymidylate kinase	C0R1X1	tmk	A0A0H0TTX9, A0A0H0UQ30, C0R1X1	8	20	5	0	0	33	0	33	1	1	1	0	0	3	0	BRAHW
Thymidylate synthase	D8IA51	thyA	D8IA51, J9UFI8, K0JIG0	0	0	0	0	23	0	23	23	0	0	0	0	1	0	1	X
Tol transport system component	D8IBX2	BP951000_0646	D8IBX2, J9TTI8, K0JGV8	0	0	0	18	58	0	76	76	0	0	0	1	1	0	2	BRAPL
Toxic anion resistance family protein	D8ICA2, J9URK3	telA	K0JKP7, J9URK3, D8ICA2	0	0	0	38	262	0	300	300	0	0	0	1	1	0	2	BRAPL
Toxic anion resistance protein (TelA)	C0R0N2	telA	A0A0H0USU8, A0A0H0VS49, A0A0H0VTI3, A0A0H0WQU9, C0R0N2	126	67	51	0	0	244	0	244	1	1	1	0	0	3	0	BRAHW
Trans 2 enoyl CoA reductase [NADH]	K0JKP6, D8ICF9, A0A0H0U0P9, C0QVH0, A0A0H0XAZ6	fabV	A0A0H0UX49, K0JKP6, A0A0H0ULN6, A0A0H0XAZ6, A0A0H0U0P9, C0QVH0, D8ICF9, J9US99	91	235	81	328	193	407	521	928	1	1	1	1	1	3	2	C
Transaldolase	D8ID95	BP951000_1128	D8ID95, J9URC9, K0JMW4	0	0	0	1	0	0	1	1	0	0	0	1	0	0	1	X
Transcript cleavage factor	A0A0H0V4R0	SZ49_01095	A0A0H0V4R0, A0A0H0WFD2, A0A0H0WQP6	44	212	77	0	0	333	0	333	1	1	1	0	0	3	0	BRAHW
Transcript cleavage factor/TPR domain containing protein	J9TSW1, C0QZK7, K0JFA3	B2904_orf604, BHWA1_00802, WESB_0633	J9TSW1, K0JFA3, A0A0H0WQP6, D8IF49, A0A0H0WFD2, C0QZK7, A0A0H0V4R0	64	110	71	236	382	245	618	863	1	1	1	1	1	3	2	C
Transcription activator	C0QXU8	tenA	A0A0H0TUX4, A0A0H0UQT5, C0QXU8	4	0	0	0	0	4	0	4	1	0	0	0	0	1	0	X
Transcription elongation factor GreA	C0QWD9, D8IFK4	greA	J9TZG8, C0QWD9, A0A0H0WK07, D8IFK4, K0JHD8	77	160	34	233	331	271	564	835	1	1	0	1	1	2	2	C
Transcription repair coupling factor	C0R051, C0R052	BHWA1_01007, mfd	A0A0H0VQY8, A0A0H0WJF8, A0A0H0UEA2, A0A0H0VQ58, A0A0H0VDP4, A0A0H0UW56, A0A0H0UFK7, A0A0H0TY59, A0A0H0XEA9, A0A0H0UEB8, A0A0H0WSZ4, C0R052, C0R051, A0A0H0USC2	0	1	0	0	0	1	0	1	0	1	0	0	0	1	0	X
Transcription termination factor Rho	D8ICW7, C0QW22	rho	D8ICW7, K0JL70, A0A0H0TKG8, J9UAV4, C0QW22	75	80	197	50	109	352	159	511	1	1	1	1	1	3	2	C
Transcription termination/antitermination protein NusA	D8IER1, C0QY46, A0A0H0UEA9	nusA	A0A0H0UN76, D8IER1, K0JI47, A0A0H0UEA9, J9UXD0, C0QY46, A0A0H0WJ64	62	120	147	120	258	329	378	707	1	1	1	1	1	3	2	C
Transcription termination/antitermination protein NusG	D8IEG9, C0QWX1	nusG	J9UX24, K0JGF2, D8IEG9, A0A0H0UZJ8, C0QWX1	40	46	77	29	353	163	382	545	1	1	1	1	1	3	2	C
Transcriptional antiterminator BglB	D8IEN8, C0QXV4	bglB	A0A0H0V3P8, K0JI26, C0QXV4, J9UWV0, A0A0H0VZB1, A0A0H0ULK1, D8IEN8, A0A0H0UW14	0	0	1	0	4	1	4	5	0	0	1	0	1	1	1	X
Transcriptional regulator	C0QVB1, C0QWM1	BHWA1_01951, BHWA1_00160	C0QVB1, A0A0H0X5L8, C0QWM1, A0A0H0UC81	3	4	2	0	0	9	0	9	1	1	1	0	0	3	0	X
Transcriptional regulator CarD family	D8ID15	carD	D8ID15, J9UAJ3, K0JMV9	0	0	0	30	41	0	71	71	0	0	0	1	1	0	2	BRAPL
Transcriptional regulator DeoR family	D8ID89	deoR	D8ID89, K0JLL5	0	0	0	3	0	0	3	3	0	0	0	1	0	0	1	X
Transcriptional regulator GntR family	D8IDX4, C0QVN6, D8IAF7	gntR, BP951000_2314, BP951000_1360	C0QVN6, D8IAF7, D8IDX4, K0JG04, J9UGB3, K0JKM0, J9UXJ6, A0A0H0VA91, A0A0H0TMB4	0	0	1	28	94	1	122	123	0	0	0	1	1	0	2	BRAPL
Transcriptional regulator MerR family	C0QYG9, D8IFI1	merR	A0A0H0TJI8, J9TZL7, K0JFE0, D8IFI1, C0QYG9, A0A0H0V4E4	12	0	1	6	0	13	6	19	1	0	1	1	0	2	1	X
Transcriptional regulator TetR family	D8IFQ4	tetR	D8IFQ4, J9TZ53, K0JHL7	0	0	0	0	5	0	5	5	0	0	0	0	1	0	1	X
Transcriptional regulator XRE family	J9TSW8	B2904_orf609	D8IF54, J9TSW8, K0JFA4	0	0	0	38	48	0	86	86	0	0	0	1	1	0	2	BRAPL
Transcriptional regulator containing a DNA binding HTH domain and an aminotransferase domain (MocR family)	C0QZK6	BHWA1_00801	A0A0H0VAN0, A0A0H0VGM9, C0QZK6	0	0	37	0	0	37	0	37	0	0	1	0	0	1	0	BRAHW
Transcriptional regulator/sugar kinase	D8IF02, C0QYS2	glcK	A0A0H0WVP7, K0JGT0, A0A0H0VU30, A0A0H0UTC1, J9UXJ0, A0A0H0VEF7, C0QYS2, D8IF02	16	11	0	26	49	27	75	102	1	1	0	1	1	2	2	C
Transcriptional regulatory protein	D8IBC6	ompR	D8IBC6, J9USM0, K0JJT8	0	0	0	53	85	0	138	138	0	0	0	1	1	0	2	BRAPL
Transketolase	A0A0H0TLC0	SR30_05175	A0A0H0TLC0	0	72	29	0	0	101	0	101	0	1	1	0	0	2	0	BRAHW
Transketolase N terminal subunit	C0QWF2, D8ID54	tkt, BP951000_1087	A0A0H0UHR6, C0QWF2, K0JI37, D8ID54	6	62	29	147	98	97	245	342	0	1	1	1	1	2	2	C
Transketolase pyridine binding subunit	C0QWF3	tkt'	A0A0H0TLC0, A0A0H0UCN9, A0A0H0W7K9, C0QWF3	16	0	2	0	0	18	0	18	1	0	1	0	0	2	0	X
Translation elongation factor	A0A0H0UVS0	SZ49_08580	A0A0H0UVS0	0	0	5	0	0	5	0	5	0	0	1	0	0	1	0	X
Translation elongation factor P (EF P)	D8ID25	efp	D8ID25, J9UQ03, K0JHZ5	0	0	0	31	69	0	100	100	0	0	0	1	1	0	2	BRAPL
Translation initiation factor IF 1	D8ICX3, C0QW16	infA	J9UQC6, A0A0H0UIG4, K0JMU1, C0QW16, D8ICX3	7	7	17	11	58	31	69	100	1	1	1	1	1	3	2	C
Translation initiation factor IF 2	C0R1D0, D8IC94	infB	C0R1D0, K0JMI3, J9U0Q9, D8IC94	141	128	111	146	271	380	417	797	1	1	1	1	1	3	2	C
Translation initiation factor IF 3	D8IBJ2, C0QZD2, J9TU23, A0A0H0X737	infC	K0JK04, D8IBJ2, J9TU23, A0A0H0X737, A0A0H0VCW1, C0QZD2	19	16	27	67	32	62	99	161	1	1	1	1	1	3	2	C
Transmembrane protein	C0QZV0, D8IBR1, C0QZR7	BP951000_0583, BHWA1_00862, BHWA1_00897	C0QZR7, A0A0H0V841, A0A0H0W0F9, A0A0H0UQJ0, K0JLN8, C0QZV0, A0A0H0UBG8, A0A0H0UVS1, D8IBR1, A0A0H0VYC7, J9UD50, A0A0H0V1A7	5	11	3	65	97	19	162	181	0	1	0	1	1	1	2	C
Transpeptidase involved in peptidoglycan synthesis (Penicillin binding protein 2)	C0QZI0	pbp1	A0A0H0UD36, A0A0H0UZQ6, A0A0H0VAQ6, A0A0H0WN71, C0QZI0	0	4	1	0	0	5	0	5	0	1	1	0	0	2	0	X
Transport permease protein	C0QX10	BHWA1_02359	A0A0H0UGZ3, C0QX10	0	3	0	0	0	3	0	3	0	1	0	0	0	1	0	X
Transport protein	D8IA23	rbsD	D8IA23, J9UMK9, K0JKB4	0	0	0	1	0	0	1	1	0	0	0	1	0	0	1	X
Transporter	C0R1E6, D8IEL3, D8IE26	BP951000_1605, BP951000_1415, BHWA1_01462	A0A0H0TWD4, K0JHX7, D8IE26, K0JG53, J9ULL4, J9USM7, C0R1E6, D8IEL3	2	7	0	0	4	9	4	13	1	1	0	0	1	2	1	X
Transporter/membrane	C0QVV7	BHWA1_00032	A0A0H0VMU0, A0A0H0VR08, A0A0H0WYI0, C0QVV7	0	3	0	0	0	3	0	3	0	1	0	0	0	1	0	X
Transposase	K0JKA8	WESB_1932	D8IBV3, J9UDK5, K0JKA8	0	0	0	28	78	0	106	106	0	0	0	1	1	0	2	BRAPL
Trehalose PTS system IIABC component	C0QYR1	BHWA1_00503	A0A0H0TTC2, A0A0H0UJB8, A0A0H0V0P3, A0A0H0VM29, A0A0H0VU40, A0A0H0WW74, A0A0H0XEZ1, C0QYR1	0	2	0	0	0	2	0	2	0	1	0	0	0	1	0	X
Treponemal membrane protein	A0A0H0UU11, C0R0R7	SR30_03260, BHWA1_01226	C0R0R7, A0A0H0VHR7, A0A0H0VSR5, A0A0H0UU11	265	352	211	0	0	828	0	828	1	1	1	0	0	3	0	BRAHW
Trigger factor	C0QW90	tig	A0A0H0UJR0, A0A0H0VDQ8, A0A0H0W5V0, C0QW90	350	282	224	0	0	856	0	856	1	1	1	0	0	3	0	BRAHW
Trigger factor C terminal domain protein	D8IDP7	tig	D8IDP7, J9U9R4, K0JFU5	0	0	0	6	4	0	10	10	0	0	0	1	1	0	2	X
Trigger factorg protein	K0JFU5	WESB_0066	K0JFU5	0	0	0	361	552	0	913	913	0	0	0	1	1	0	2	BRAPL
Triosephosphate isomerase	D8IBY4, C0R0T3	tpiA	D8IBY4, K0JMC5, C0R0T3, A0A0H0UU23, J9UJA6	65	90	14	115	122	169	237	406	1	1	0	1	1	2	2	C
Trp operon repressor	J9USY3, A0A0H0WWD3	SR30_03430, B2904_orf726	J9USY3, K0JKB6, A0A0H0WWD3	0	15	0	54	34	15	88	103	0	1	0	1	1	1	2	C
Truncated hemoglobin	D8IC32, C0QWH4	BHWA1_00113, BP951000_0706	D8IC32, J9U0C9, A0A0H0UBZ4, A0A0H0V1K6, C0QWH4, K0JM12	8	0	0	41	51	8	92	100	1	0	0	1	1	1	2	C
Tryptophan synthase beta chain	D8IAG7	trpB	D8IAG7, J9TW72, K0JFV1	0	0	0	1	48	0	49	49	0	0	0	0	1	0	1	BRAPL
Tryptophan tRNA ligase	C0QY73, D8IAD0	trpS	A0A0H0XIC6, C0QY73, J9UFC0, A0A0H0UVZ0, A0A0H0WVN3, D8IAD0, K0JKW0, A0A0H0WKC4	6	43	7	35	93	56	128	184	0	1	0	1	1	1	2	C
Tryptophanase	A0A0H0UQQ5, A0A0H0UU29, C0QV81	tnaA	C0QV81, A0A0H0WLD3, A0A0H0XFU1, A0A0H0UQQ5, A0A0H0UU29	58	72	31	0	0	161	0	161	1	1	1	0	0	3	0	BRAHW
Tsr1	D8IAV9	BP951000_2331	D8IAV9, J9UTM3, K0JIZ5	0	0	0	6	32	0	38	38	0	0	0	1	1	0	2	BRAPL
Ttg2C ABC type transport system involved in resistance to organic solvents periplasmic component	C0QWQ9	BHWA1_00201	A0A0H0UF56, A0A0H0UQ68, A0A0H0WY44, C0QWQ9	8	7	0	0	0	15	0	15	1	1	0	0	0	2	0	X
Two component response regulator	C0QW48	BHWA1_02176	A0A0H0W192, C0QW48	5	0	0	0	0	5	0	5	1	0	0	0	0	1	0	X
Two component transcriptional regulator winged helix family	C0R0W0	BHWA1_01269	A0A0H0WUG9, A0A0H0XED8, C0R0W0	10	0	20	0	0	30	0	30	1	0	1	0	0	2	0	BRAHW
Type I restriction modification protein subunit M	A0A0H0U2Q6	SU46_08245	A0A0H0U2Q6, A0A0H0UVK7	0	0	5	0	0	5	0	5	0	0	1	0	0	1	0	X
Type I restriction modification system HsdM	D8IAK0	hsdM	D8IAK0	0	0	0	1	0	0	1	1	0	0	0	1	0	0	1	X
Tyrosine recombinase XerC	C0QVM8, D8IBD1	xerD	J9USL7, C0QVM8, K0JLC0, D8IBD1, A0A0H0XKM8	0	5	8	0	3	13	3	16	0	1	1	0	1	2	1	X
Tyrosine tRNA ligase	C0QX88, A0A0H0V1S6, D8IFJ0	tyrS	A0A0H0UVA7, J9UIN2, K0JJ29, C0QX88, A0A0H0V1S6, D8IFJ0	49	84	78	146	227	211	373	584	1	1	1	1	1	3	2	C
UDP 3 O [3 hydroxymyristoyl] N acetylglucosamine deacetylase	J9USY7, D8IBW8, C0R0V5	lpxC	C0R0V5, A0A0H0VUN1, A0A0H0XEE2, J9USY7, A0A0H0W236, A0A0H0V0G5, K0JKD7, D8IBW8, A0A0H0UXA9	3	11	12	22	61	26	83	109	0	1	1	1	1	2	2	C
UDP 3 O acylglucosamine N acyltransferase	C0R164, D8IEJ7	lpxD, lpxM	A0A0H0W693, C0R164, K0JGH6, D8IEJ7, J9UXS9	12	42	18	53	86	72	139	211	1	1	1	1	1	3	2	C
UDP N acetylenolpyruvoylglucosamine reductase	D8IG62	murB	D8IG62, J9USW7, K0JL52	0	0	0	0	2	0	2	2	0	0	0	0	1	0	1	X
UDP N acetylglucosamine 1 carboxyvinyltransferase	D8IDP5, A0A0H0UCA8, C0R259	murA	C0R259, K0JEZ0, A0A0H0W115, J9UFG0, A0A0H0VKT8, D8IDP5, A0A0H0UCA8	11	90	44	34	117	145	151	296	0	1	1	1	1	2	2	C
UDP N acetylglucosamine N acetylmuramyl (pentapeptide) pyrophosphoryl undecaprenol N acetylglucosamine transferase	D8IAF0, C0QXF1	murG	D8IAF0, J9UUG5, K0JFT8, A0A0H0UA63, A0A0H0W2H3, C0QXF1	12	17	1	17	8	30	25	55	1	1	0	1	1	2	2	C
UDP N acetylmuramate L alanine ligase	C0QXF2, D8IG61	murC	K0JLI2, D8IG61, C0QXF2, A0A0H0XGV2, A0A0H0TPV2, J9UTR3	10	6	11	10	62	27	72	99	1	1	1	1	1	3	2	C
UDP N acetylmuramoyl tripeptide D alanyl D alanine ligase	D8IAC1, C0QZE2	murfF	A0A0H0V710, J9UTG7, J9UUD4, A0A0H0VB76, K0JIW9, A0A0H0U5U5, A0A0H0WKK6, A0A0H0UBD4, C0QZE2, A0A0H0UVF6, D8IAC1, A0A0H0VSC5	0	11	9	0	9	20	9	29	0	1	1	0	1	2	1	X
UDP N acetylmuramoylalanine D glutamate ligase	D8IFW8	murD	D8IFW8, J9TW26, K0JL43	0	0	0	3	4	0	7	7	0	0	0	1	1	0	2	X
UDP N acetylmuramoylalanyl D glutamate 2 6 diaminopimelate ligase	A0A0H0UCF3, C0QZ37	SR30_10210, murE	C0QZ37, A0A0H0WEX5, A0A0H0VM12, A0A0H0VD07, A0A0H0V5R0, A0A0H0XJS6, A0A0H0XJB1, A0A0H0WI66, A0A0H0UCS3, A0A0H0U3X3, A0A0H0UCF3	8	5	15	0	0	28	0	28	1	1	1	0	0	3	0	BRAHW
UDP N acetylmuramyl tripeptide synthetase	D8IFX7, J9UPG6	murE, B2904_orf1765	D8IFX7, K0JHW0, J9UPG6	0	0	0	2	36	0	38	38	0	0	0	1	1	0	2	BRAPL
UDP glucose 4 epimerase	C0R1L9, D8IBB2, C0R224	galE, BHWA1_01692	A0A0H0UNX9, A0A0H0UW69, D8IBB2, K0JJS4, A0A0H0XPY9, A0A0H0UYF4, J9USN6, C0R1L9, A0A0H0V7X7, C0R224, A0A0H0U9T5	57	117	79	81	125	253	206	459	1	1	1	1	1	3	2	C
UDP glucose 6 dehydrogenase	A0A0H0TPR0, D8IB21	SU45_13600, ugd	A0A0H0WUQ9, K0JG44, A0A0H0USJ3, A0A0H0TPR0, J9UVM9, D8IB21	46	99	58	142	214	203	356	559	1	1	1	1	1	3	2	C
UDP glucose/GDP mannose dehydrogenase	C0R225	BHWA1_01693	A0A0H0UQ41, A0A0H0WUL4, A0A0H0X1W2, C0R225	19	29	42	0	0	90	0	90	1	1	1	0	0	3	0	BRAHW
UDP pyrophosphate phosphatase (Fragment)	A0A0H0TWR9	SU45_03930	A0A0H0TWR9, A0A0H0UJQ8, A0A0H0V3Z4	7	6	17	0	0	30	0	30	1	1	1	0	0	3	0	BRAHW
UPF0109 protein B2904_orf73	J9UFQ9	B2904_orf73	J9UFQ9, K0JFW7	0	0	0	268	125	0	393	393	0	0	0	1	1	0	2	BRAPL
UPF0109 protein BHWA1_02049	C0QVK7	yhbY	A0A0H0W7I7, C0QVK7	56	134	56	0	0	246	0	246	1	1	1	0	0	3	0	BRAHW
UPF0145 protein BHWA1_02464	C0QXQ2	BHWA1_02464	A0A0H0WM02, A0A0H0XLT5, C0QXQ2	21	17	0	0	0	38	0	38	1	1	0	0	0	2	0	BRAHW
UPF0145 protein BHWA1_02465	C0QXQ3	BHWA1_02465	A0A0H0U760, C0QXQ3	32	62	2	0	0	96	0	96	1	1	0	0	0	2	0	BRAHW
UPF0145 protein BP951000_0239	D8IAR5	BP951000_0239	D8IAR5, J9TXI7, K0JI66	0	0	0	3	0	0	3	3	0	0	0	1	0	0	1	X
UPF0234 protein BHWA1_00627	C0QZ35	BHWA1_00627	A0A0H0VE27, C0QZ35	28	84	28	0	0	140	0	140	1	1	1	0	0	3	0	BRAHW
UPF0234 protein BP951000_0518	D8IBJ8	BP951000_0518	D8IBJ8, J9TTZ6, K0JLY4	0	0	0	134	135	0	269	269	0	0	0	1	1	0	2	BRAPL
UPF0365 protein BHWA1_00187	C0QWP5	BHWA1_00187	A0A0H0US63, A0A0H0UUJ5, A0A0H0VKE0, C0QWP5	0	4	0	0	0	4	0	4	0	1	0	0	0	1	0	X
UPF0365 protein BP951000_0575	D8IBQ3	BP951000_0575	D8IBQ3, J9US87, K0JM42	0	0	0	50	70	0	120	120	0	0	0	1	1	0	2	BRAPL
UPF0365 protein SR30_04700	A0A0H0US63	SR30_04700	A0A0H0US63, A0A0H0UUJ5	90	23	13	0	0	126	0	126	1	1	1	0	0	3	0	BRAHW
UPF0597 protein BHWA1_02654	C0QYM2	BHWA1_02654	A0A0H0U9J2, A0A0H0UBN6, A0A0H0V8J1, A0A0H0WRW3, C0QYM2	22	156	11	0	0	189	0	189	1	1	1	0	0	3	0	BRAHW
UPF0597 protein BP951000_1867	D8IFC3	BP951000_1867	D8IFC3, J9URU7, K0JJD5	0	0	0	186	261	0	447	447	0	0	0	1	1	0	2	BRAPL
UPF0679 protein C14orf101 like partial	K0JHM4	WESB_0349	D8IEC7, J9UX62, K0JHM4	0	0	0	12	1	0	13	13	0	0	0	1	1	0	2	X
Ubiquinone biosynthesis protein COQ7	A0A0H0TSS2	SR30_08445	A0A0H0TSS2, A0A0H0V4Y2	131	182	89	0	0	402	0	402	1	1	1	0	0	3	0	BRAHW
Unchar A0A0H0TJD5	A0A0H0TJD5	SU45_13230	A0A0H0TJD5, A0A0H0U9W6, A0A0H0VNQ9, A0A0H0WKM5	0	0	2	0	0	2	0	2	0	0	1	0	0	1	0	X
Unchar A0A0H0TKU1	A0A0H0TKU1	SU45_11370	A0A0H0TKU1, A0A0H0U8A9, A0A0H0U908, A0A0H0UBY3, A0A0H0V510, A0A0H0VTS7, A0A0H0WDY9, A0A0H0X4E2, A0A0H0X8F4	4	0	0	0	0	4	0	4	1	0	0	0	0	1	0	X
Unchar A0A0H0TRR5	A0A0H0TRR5	SR30_02085	A0A0H0TRR5	2	0	0	0	0	2	0	2	1	0	0	0	0	1	0	X
Unchar A0A0H0TS97	A0A0H0TS97	SU45_07675	A0A0H0TS97, A0A0H0U9S6, A0A0H0UVL2, A0A0H0V956	0	79	58	0	0	137	0	137	0	1	1	0	0	2	0	BRAHW
Unchar A0A0H0TSV9	A0A0H0TSV9	SU45_07595	A0A0H0TSV9, A0A0H0XA96	9	0	0	0	0	9	0	9	1	0	0	0	0	1	0	X
Unchar A0A0H0TUI1	A0A0H0TUI1	SU46_10135	A0A0H0TUI1, A0A0H0U0T2, A0A0H0UYI4, A0A0H0VUK6	0	44	0	0	0	44	0	44	0	1	0	0	0	1	0	BRAHW
Unchar A0A0H0TUU0	A0A0H0TUU0	SU45_07530	A0A0H0TUU0, A0A0H0XBZ8	1	0	0	0	0	1	0	1	1	0	0	0	0	1	0	X
Unchar A0A0H0TVD6	A0A0H0TVD6	SU45_06205	A0A0H0TVD6, A0A0H0U4H9, A0A0H0VLG2, A0A0H0X6W9	0	0	3	0	0	3	0	3	0	0	1	0	0	1	0	X
Unchar A0A0H0TWG6	A0A0H0TWG6	SU45_04480	A0A0H0TWG6, A0A0H0VJ39, A0A0H0WS26	33	18	0	0	0	51	0	51	1	1	0	0	0	2	0	BRAHW
Unchar A0A0H0TXU7	A0A0H0TXU7	SU45_02985	A0A0H0TXU7	0	0	1	0	0	1	0	1	0	0	1	0	0	1	0	X
Unchar A0A0H0TYP2	A0A0H0TYP2	SU45_02365	A0A0H0TYP2, A0A0H0W1W8, A0A0H0XA42	0	5	0	0	0	5	0	5	0	1	0	0	0	1	0	X
Unchar A0A0H0TZW5	A0A0H0TZW5	SU45_01495	A0A0H0TZW5, A0A0H0UT78	0	13	0	0	0	13	0	13	0	1	0	0	0	1	0	X
Unchar A0A0H0U040	A0A0H0U040	SU45_02275	A0A0H0U040, A0A0H0XGD7	17	0	0	0	0	17	0	17	1	0	0	0	0	1	0	X
Unchar A0A0H0U0M0	A0A0H0U0M0	SU45_00530	A0A0H0U0M0, A0A0H0V5Y3, A0A0H0W084, A0A0H0X7I1	12	53	54	0	0	119	0	119	1	1	1	0	0	3	0	BRAHW
Unchar A0A0H0U0N2	A0A0H0U0N2	SU45_01410	A0A0H0U0N2, A0A0H0UD52, A0A0H0UGK9, A0A0H0UU79	1	0	0	0	0	1	0	1	1	0	0	0	0	1	0	X
Unchar A0A0H0U0P3	A0A0H0U0P3	SU45_01490	A0A0H0U0P3	0	10	0	0	0	10	0	10	0	1	0	0	0	1	0	X
Unchar A0A0H0U1R4	A0A0H0U1R4	SU45_01870	A0A0H0U1R4	0	28	0	0	0	28	0	28	0	1	0	0	0	1	0	BRAHW
Unchar A0A0H0U284	A0A0H0U284	SU45_03925	A0A0H0U284, A0A0H0V3Z1, A0A0H0XC36	2	0	0	0	0	2	0	2	1	0	0	0	0	1	0	X
Unchar A0A0H0U2M4	A0A0H0U2M4	SU46_06155	A0A0H0U2M4, A0A0H0VG95	0	0	11	0	0	11	0	11	0	0	1	0	0	1	0	X
Unchar A0A0H0U3G6	A0A0H0U3G6	SR30_01495	A0A0H0U3G6	0	121	0	0	0	121	0	121	0	1	0	0	0	1	0	BRAHW
Unchar A0A0H0U5C8	A0A0H0U5C8	SU45_01260	A0A0H0U5C8, A0A0H0UD24, A0A0H0UU53, A0A0H0VBV3	0	11	0	0	0	11	0	11	0	1	0	0	0	1	0	X
Unchar A0A0H0U6D8	A0A0H0U6D8	SR30_12520	A0A0H0U6D8	250	35	24	0	0	309	0	309	1	1	1	0	0	3	0	BRAHW
Unchar A0A0H0U8J6	A0A0H0U8J6	SU46_00290	A0A0H0TSA2, A0A0H0TSK2, A0A0H0U8J6, A0A0H0UGH0, A0A0H0UHC7, A0A0H0UR50, A0A0H0V110, A0A0H0V749, A0A0H0VH09, A0A0H0VQ57, A0A0H0VYE9, A0A0H0W432, A0A0H0WAI5, A0A0H0WMC5, A0A0H0X2E3, A0A0H0X6P3, A0A0H0X8E1, A0A0H0XFD0	5	10	0	0	0	15	0	15	1	1	0	0	0	2	0	X
Unchar A0A0H0U9V2	A0A0H0U9V2	SR30_11165	A0A0H0U9V2, A0A0H0VT92, A0A0H0WBT7	0	0	0	0	0	0	0	0	0	0	0	0	0	0	0	X
Unchar A0A0H0UAM3	A0A0H0UAM3	SU46_00950	A0A0H0UAM3	0	0	1	0	0	1	0	1	0	0	1	0	0	1	0	X
Unchar A0A0H0UCI4	A0A0H0UCI4	SR30_09605	A0A0H0UCI4, A0A0H0UZ30, A0A0H0W4Z9	2	0	0	0	0	2	0	2	1	0	0	0	0	1	0	X
Unchar A0A0H0UD02	A0A0H0UD02	SU46_01895	A0A0H0UD02	0	0	28	0	0	28	0	28	0	0	1	0	0	1	0	BRAHW
Unchar A0A0H0UDC3	A0A0H0UDC3	SR30_11445	A0A0H0UDC3	0	0	6	0	0	6	0	6	0	0	1	0	0	1	0	X
Unchar A0A0H0UFQ4	A0A0H0UFQ4	SU43_04675	A0A0H0UFQ4, A0A0H0WIF0, A0A0H0XDH3	1	0	0	0	0	1	0	1	1	0	0	0	0	1	0	X
Unchar A0A0H0UHU9	A0A0H0UHU9	SZ47_11420	A0A0H0UHU9, A0A0H0XBD7	6	0	8	0	0	14	0	14	1	0	1	0	0	2	0	X
Unchar A0A0H0UI76	A0A0H0UI76	SR30_06380	A0A0H0UI76, A0A0H0V3C5, A0A0H0VRG0, A0A0H0XMG9	0	20	0	0	0	20	0	20	0	1	0	0	0	1	0	X
Unchar A0A0H0UIF4	A0A0H0UIF4	SU43_04410	A0A0H0UIF4, A0A0H0X129, A0A0H0X8R1	2	0	0	0	0	2	0	2	1	0	0	0	0	1	0	X
Unchar A0A0H0UIL5	A0A0H0UIL5	SZ47_07785	A0A0H0UIL5, A0A0H0VNL3, A0A0H0W2P8, A0A0H0WB09, A0A0H0XFV1	3	0	0	0	0	3	0	3	1	0	0	0	0	1	0	X
Unchar A0A0H0UIU1	A0A0H0UIU1	SZ47_06795	A0A0H0UIU1, A0A0H0VKW5	0	0	4	0	0	4	0	4	0	0	1	0	0	1	0	X
Unchar A0A0H0UMM1	A0A0H0UMM1	SZ42_03970	A0A0H0UMM1, A0A0H0VWD5, A0A0H0W4C5, A0A0H0WNL9	7	0	0	0	0	7	0	7	1	0	0	0	0	1	0	X
Unchar A0A0H0UQD4	A0A0H0UQD4	SR30_01270	A0A0H0UQD4	0	0	1	0	0	1	0	1	0	0	1	0	0	1	0	X
Unchar A0A0H0UR23	A0A0H0UR23	SR30_01130	A0A0H0UR23, A0A0H0WVK1	3	0	3	0	0	6	0	6	1	0	1	0	0	2	0	X
Unchar A0A0H0URK9	A0A0H0URK9	SZ47_03125	A0A0H0URK9, A0A0H0UX33, A0A0H0VCP4, A0A0H0WQV8, A0A0H0XHM0	0	1	0	0	0	1	0	1	0	1	0	0	0	1	0	X
Unchar A0A0H0UST9	A0A0H0UST9	SZ49_12890	A0A0H0UST9	0	0	12	0	0	12	0	12	0	0	1	0	0	1	0	X
Unchar A0A0H0UTT5	A0A0H0UTT5	SZ47_01880	A0A0H0UTT5, A0A0H0WK95	0	0	5	0	0	5	0	5	0	0	1	0	0	1	0	X
Unchar A0A0H0UU53	A0A0H0UU53	SZ49_13500	A0A0H0UU53	0	0	12	0	0	12	0	12	0	0	1	0	0	1	0	X
Unchar A0A0H0UV03	A0A0H0UV03	SU46_08250	A0A0H0UV03	0	0	1	0	0	1	0	1	0	0	1	0	0	1	0	X
Unchar A0A0H0UV07	A0A0H0UV07	SZ49_10380	A0A0H0UV07	0	15	7	0	0	22	0	22	0	1	1	0	0	2	0	X
Unchar A0A0H0UW55	A0A0H0UW55	SU43_01230	A0A0H0UW55	8	0	0	0	0	8	0	8	1	0	0	0	0	1	0	X
Unchar A0A0H0UWA3	A0A0H0UWA3	SU46_09575	A0A0H0UWA3	0	0	14	0	0	14	0	14	0	0	1	0	0	1	0	X
Unchar A0A0H0UXL3	A0A0H0UXL3	SZ49_07975	A0A0H0UXL3	0	24	21	0	0	45	0	45	0	1	1	0	0	2	0	BRAHW
Unchar A0A0H0UY73	A0A0H0UY73	SZ49_13305	A0A0H0UY73, A0A0H0VK90, A0A0H0WJ03	113	38	23	0	0	174	0	174	1	1	1	0	0	3	0	BRAHW
Unchar A0A0H0UYI4	A0A0H0UYI4	SZ41_07185	A0A0H0UYI4	0	0	43	0	0	43	0	43	0	0	1	0	0	1	0	BRAHW
Unchar A0A0H0UYZ3	A0A0H0UYZ3	SZ49_04940	A0A0H0UYZ3	0	18	0	0	0	18	0	18	0	1	0	0	0	1	0	X
Unchar A0A0H0V143	A0A0H0V143	SU45_07020	A0A0H0V143, A0A0H0X8M8	0	6	0	0	0	6	0	6	0	1	0	0	0	1	0	X
Unchar A0A0H0V1Q3	A0A0H0V1Q3	SZ49_02485	A0A0H0V1Q3	0	0	7	0	0	7	0	7	0	0	1	0	0	1	0	X
Unchar A0A0H0V1W8	A0A0H0V1W8	SZ49_03510	A0A0H0V1W8	0	2	0	0	0	2	0	2	0	1	0	0	0	1	0	X
Unchar A0A0H0V247	A0A0H0V247	SZ48_12370	A0A0H0V247	3	0	0	0	0	3	0	3	1	0	0	0	0	1	0	X
Unchar A0A0H0V2C3	A0A0H0V2C3	SZ49_04200	A0A0H0V2C3, A0A0H0WVT4	0	1	0	0	0	1	0	1	0	1	0	0	0	1	0	X
Unchar A0A0H0V4P5	A0A0H0V4P5	SR30_11460	A0A0H0V4P5, A0A0H0VLU7, A0A0H0XAK8	0	7	0	0	0	7	0	7	0	1	0	0	0	1	0	X
Unchar A0A0H0V526	A0A0H0V526	SU45_00525	A0A0H0V526, A0A0H0X5J7	3	3	34	0	0	40	0	40	1	1	1	0	0	3	0	BRAHW
Unchar A0A0H0V5W9	A0A0H0V5W9	SZ49_00745	A0A0H0V5W9	0	13	10	0	0	23	0	23	0	1	1	0	0	2	0	X
[truncated: 483 more rows]
