# Supplementary material for: The Exposed Proteomes of Brachyspira hyodysenteriae and B. pilosicoli
Source: Front Microbiol. 2016 Jul 21;7:1103. doi: 10.3389/fmicb.2016.01103 (PMC4955376; doi:10.3389/fmicb.2016.01103)
Supplement: Supplementary file 9 [file DataSheet7.XLSX]

## Sheet: README
	Parameters used
AUTHOR	JOA
PRODUCED	17/02/16 10:16:01
Script	innprot_05_protein_integrated_by_compartment.ipynb
Source file date 2	17/02/16 10:07:34
Source file name 2	C:\Users\joaquin/nbooks_data/INNPROT_16\combined_goa_psort_lipop_signal_splip.xlsx
Source file size 2	2799126
WHAT	S.I. Tables 1 and 2. Surfaceome (T1) and exoproteome (T2) lipoP predictions with margin>4

## Sheet: table S7
	validated psms			presence			acronym	gene	group	Protein	GOA						lipoP	PSORTb	SignalP	splip
accession	h_total	p_total	total	h_surf	p_surf	exopep					Taxonomy	Length	Function	activity	Cellular Component	Molecular Function	lipop type	psort loc	signal peptide	splip_lai
D8IB31	0	12	12	0	1	0	D8IB31_BRAP9	BP951000_0349	D8IB31, J9UVP3, K0JLD5	Unchar D8IB31	BRAPL (ATCC BAA-1826 / 95/1000)	332			0	0	SpI	Cytoplasmic	N	NOT
C0R192	1	0	1	1	0	0	C0R192_BRAHW	BHWA1_01406	A0A0H0TSX1, A0A0H0UIZ0, A0A0H0V290, A0A0H0VTL0, A0A0H0WZD3, A0A0H0X6W5, A0A0H0X6Z7, A0A0H0X7A3, C0R192	Unchar C0R192	BRAHW (ATCC 49526 / WA1)	700			membrane	0	SpI	Cytoplasmic	N	NOT
D8IFR3	0	18	18	0	1	0	D8IFR3_BRAP9	BP951000_2008	D8IFR3, J9TYT9	Unchar D8IFR3	BRAPL (ATCC BAA-1826 / 95/1000)	640			0	0	SpII	Cytoplasmic	Y	PROBABLE
D8ICH7	0	4	4	0	1	0	D8ICH7_BRAP9	arp	D8ICH7, J9US76, K0JMM9	Ankyrin repeat protein, putative	BRAPL (ATCC BAA-1826 / 95/1000)	785			0	0	SpII	Cytoplasmic	Y	PROBABLE
D8IEY8	0	3	3	0	1	0	D8IEY8_BRAP9	msrAB	D8IEY8, J9U1A3, K0JIY8	Bifunctional methionine sulfoxide reductase B/A protein	BRAPL (ATCC BAA-1826 / 95/1000)	174			0	catalytic	SpII	Cytoplasmic	N	PROBABLE
A0A0H0XF72	11	0	11	1	0	0	A0A0H0XF72_BRAHO	SZ44_10525	A0A0H0XF72	PBS lyase	BRAHW	223			0	catalytic	SpII	Cytoplasmic	Y	PROBABLE
A0A0H0XAQ7	23	0	23	1	0	0	A0A0H0XAQ7_BRAHO	SR30_00420	A0A0H0XAQ7	Unchar A0A0H0XAQ7	BRAHW	163			0	0	SpII	Cytoplasmic	Y	PROBABLE
A0A0H0UPB9	8	0	8	1	0	0	A0A0H0UPB9_BRAHO	SZ47_05395	A0A0H0UPB9, A0A0H0USB1, A0A0H0VI82, A0A0H0VPQ6, A0A0H0WJW5, A0A0H0X1U9, A0A0H0XAJ8	Ankyrin	BRAHW	365			0	0	SpII	Cytoplasmic	N	PROBABLE
A0A0H0UGA4	10	0	10	1	0	0	A0A0H0UGA4_BRAHO	SR30_08890	A0A0H0UGA4, A0A0H0V3Y7, A0A0H0VM43	Cell envelope biogenesis protein OmpA	BRAHW	213			0	0	SpII	Cytoplasmic	Y	PROBABLE
D8IB40	0	1	1	0	1	0	D8IB40_BRAP9	BP951000_0358	D8IB40, J9TY64, K0JL15	Putative penicillin-binding protein 1A	BRAPL (ATCC BAA-1826 / 95/1000)	805			membrane	binding	SpI	CytoplasmicMembrane	N	NOT
A0A0H0U0V2	5	0	5	1	0	0	A0A0H0U0V2_BRAHO	SU43_09305	A0A0H0U0V2, A0A0H0U6W8, A0A0H0UR46, A0A0H0UY38, A0A0H0WCJ6, A0A0H0XFX5	Ankyrin	BRAHW	192			0	0	SpII	Cytoplasmic	Y	PROBABLE
D8IFU4	0	67	67	0	1	0	D8IFU4_BRAP9	BP951000_2039	D8IFU4, J9UPA7, K0JJY6	Putative periplasmic binding protein-like II family lipoprotein	BRAPL (ATCC BAA-1826 / 95/1000)	390			0	0	SpII	Cytoplasmic	N	PROBABLE
D8ICN3	0	1	1	0	1	0	D8ICN3_BRAP9	BP951000_0908	D8ICN3, J9TRZ9, K0JMP9	Unchar D8ICN3	BRAPL (ATCC BAA-1826 / 95/1000)	239			0	0	SpI	Periplasmic	N	NOT
J9UNE1	0	4	4	0	1	0	J9UNE1_BRAPL	B2904_orf16	D8IDK3, J9UNE1, K0JFR5	PBS lyase HEAT domain protein repeat-containing protein	BRAPL	205			0	catalytic	SpII	Cytoplasmic	N	PROBABLE
D8IC11	0	4	4	0	1	0	D8IC11_BRAP9	kdtA	D8IC11, J9UWU7, K0JH21	3-Deoxy-D-manno-oct-2-ulosonic acid transferase	BRAPL (ATCC BAA-1826 / 95/1000)	420			membrane	transferase	TMH	Cytoplasmic	N	NOT
D8IBQ3	0	120	120	0	1	0	D8IBQ3_BRAP9	BP951000_0575	D8IBQ3, J9US87, K0JM42	UPF0365 protein BP951000_0575	BRAPL (ATCC BAA-1826 / 95/1000)	334			membrane	0	TMH	Cytoplasmic	N	NOT
D8IFN6	0	2	2	0	1	0	D8IFN6_BRAP9	BP951000_1981	D8IFN6, J9TZ93, K0JHJ2	Periplasmic solute binding protein	BRAPL (ATCC BAA-1826 / 95/1000)	284			0	ion binding	SpII	Periplasmic	Y	PROBABLE
D8I9T5	0	26	26	0	1	0	D8I9T5_BRAP9	BP951000_0043	D8I9T5, K0JJ64	Sodium transporting methylmalonyl-CoA/oxaloacetate decarboxylase beta subunit	BRAPL (ATCC BAA-1826 / 95/1000)	462			membrane	catalytic	SpI	CytoplasmicMembrane	Y	NOT
D8IDU9	0	40	40	0	1	0	D8IDU9_BRAP9	mcpB	D8IDU9, J9UP18, K0JFY6	Methyl-accepting chemotaxis sensory transducer	BRAPL (ATCC BAA-1826 / 95/1000)	933			membrane	signal transducer	SpI	CytoplasmicMembrane	N	NOT
J9UV41	0	8	8	0	1	0	J9UV41_BRAPL	batB	D8IAM2, J9UV41, K0JI77	von Willebrand factor type A	BRAPL	310			membrane	0	SpI	CytoplasmicMembrane	N	NOT
C0R0I1	1	0	1	1	0	0	C0R0I1_BRAHW	BHWA1_01139	A0A0H0UFX6, A0A0H0UM60, A0A0H0W1N0, A0A0H0XAN6, C0R0I1	Unchar C0R0I1	BRAHW (ATCC 49526 / WA1)	226			0	0	SpII	Unknown	N	PROBABLE
D8ID86	0	14	14	0	1	0	D8ID86_BRAP9	mdlB	D8ID86, J9UPR2, K0JN07	ABC-type multidrug transport system, ATPase and permease components, MdlB	BRAPL (ATCC BAA-1826 / 95/1000)	551			membrane	binding;hydrolase	TMH	CytoplasmicMembrane	N	NOT
D8ID16	0	9	9	0	1	0	D8ID16_BRAP9	BP951000_1048	D8ID16, J9UGZ2, K0JL80	Integral membrane protein, PIN domain superfamily	BRAPL (ATCC BAA-1826 / 95/1000)	335			membrane	0	TMH	CytoplasmicMembrane	N	NOT
D8ICX4	0	25	25	0	1	0	D8ICX4_BRAP9	secY	D8ICX4, J9URT1, K0JL31	Protein translocase subunit SecY	BRAPL (ATCC BAA-1826 / 95/1000)	446	The central subunit of the protein translocation channel SecYEG. Consists of two halves formed by TMs 1-5 and 6-10. These two domains form a lateral gate at the front which open onto the bilayer between TMs 2 and 7, and are clamped together by SecE at the back. The channel is closed by both a pore ring composed of hydrophobic SecY resides and a short helix (helix 2A) on the extracellular side of …		intracellular;membrane	0	TMH	CytoplasmicMembrane	N	NOT
D8IFJ4	0	1	1	0	1	0	D8IFJ4_BRAP9	BP951000_1939	D8IFJ4, J9TZA2, K0JHC9	Unchar D8IFJ4	BRAPL (ATCC BAA-1826 / 95/1000)	195			0	0	SpII	Unknown	Y	PROBABLE
D8IF77	0	32	32	0	1	0	D8IF77_BRAP9	BP951000_1820	D8IF77, J9UCW6	Acriflavin resistance protein heavy-metal efflux pump cation multidrug efflux pump	BRAPL (ATCC BAA-1826 / 95/1000)	1065			membrane	transporter	TMH	CytoplasmicMembrane	N	NOT
D8IDJ6	0	30	30	0	1	0	D8IDJ6_BRAP9	BP951000_1230	D8IDJ6, K0JFT2	Sodium:dicarboxylate symporter	BRAPL (ATCC BAA-1826 / 95/1000)	442			membrane	transporter	TMH	CytoplasmicMembrane	N	NOT
D8IFA7	0	11	11	0	1	0	D8IFA7_BRAP9	BP951000_1851	D8IFA7, J9UCI6, K0JIU1	Amino acid permease	BRAPL (ATCC BAA-1826 / 95/1000)	439			membrane	transporter	TMH	CytoplasmicMembrane	N	NOT
C0QZH5	2	0	2	1	0	0	C0QZH5_BRAHW	BHWA1_00770	A0A0H0TR37, A0A0H0X9Q3, A0A0H0XD34, C0QZH5	Unchar C0QZH5	BRAHW (ATCC 49526 / WA1)	110			0	0	SpII	Unknown	Y	PROBABLE
D8IEL3	0	3	3	0	1	0	D8IEL3_BRAP9	BP951000_1605	D8IEL3, J9ULL4, K0JHX7	Transporter	BRAPL (ATCC BAA-1826 / 95/1000)	461			membrane	transporter	TMH	CytoplasmicMembrane	N	NOT
D8IFA1	0	15	15	0	1	0	D8IFA1_BRAP9	mcpB	D8IFA1, J9UIJ8, K0JFB3	Methyl-accepting chemotaxis sensory transducer	BRAPL (ATCC BAA-1826 / 95/1000)	621			membrane	signal transducer	TMH	CytoplasmicMembrane	N	NOT
D8IFA0	0	34	34	0	1	0	D8IFA0_BRAP9	mcpB	D8IFA0, J9URS3, K0JGZ3	Methyl-accepting chemotaxis sensory transducer	BRAPL (ATCC BAA-1826 / 95/1000)	530			membrane	signal transducer	TMH	CytoplasmicMembrane	N	NOT
D8IDU8	0	17	17	0	1	0	D8IDU8_BRAP9	cutE	D8IDU8, J9UQQ4, K0JF05	Apolipoprotein N-acyltransferase	BRAPL (ATCC BAA-1826 / 95/1000)	676	Transfers the fatty acyl group on membrane lipoproteins.		membrane	transferase;hydrolase	TMH	CytoplasmicMembrane	N	NOT
A0A0H0TP85	24	0	24	1	0	0	A0A0H0TP85_BRAHO	SU46_10175	A0A0H0TP85, A0A0H0V3T3	Chemotaxis protein	BRAHW	613			membrane	signal transducer	TMH	CytoplasmicMembrane	N	NOT
D8ICB0	0	173	173	0	1	0	D8ICB0_BRAP9	mcpB	D8ICB0, J9URM2, K0JKL2	Methyl-accepting chemotaxis protein B	BRAPL (ATCC BAA-1826 / 95/1000)	682			membrane	signal transducer	TMH	CytoplasmicMembrane	N	NOT
C0QZS6	3	0	3	1	0	0	C0QZS6_BRAHW	bitE	A0A0H0UDH3, C0QZS6	Putative permease BitE	BRAHW (ATCC 49526 / WA1)	549			membrane	0	TMH	CytoplasmicMembrane	N	NOT
D8IBL9	0	1	1	0	1	0	D8IBL9_BRAP9	BP951000_0541	D8IBL9, J9UDD0, K0JK28	Dynein heavy chain, putative	BRAPL (ATCC BAA-1826 / 95/1000)	399			0	0	SpII	Unknown	Y	PROBABLE
D8IDG0	0	1	1	0	1	0	D8IDG0_BRAP9	BP951000_1194	D8IDG0	Unchar D8IDG0	BRAPL (ATCC BAA-1826 / 95/1000)	268			0	0	SpII	Unknown	Y	PROBABLE
C0QZF0	22	0	22	1	0	0	C0QZF0_BRAHW	pbp3	A0A0H0UAN6, A0A0H0UT72, A0A0H0V7N6, C0QZF0	Penicillin-binding protein 3	BRAHW (ATCC 49526 / WA1)	634			membrane	binding	TMH	CytoplasmicMembrane	N	NOT
C0QYC0	8	0	8	1	0	0	C0QYC0_BRAHW	mglC	A0A0H0VI84, C0QYC0	Beta-methylgalactoside transporter inner membrane component	BRAHW (ATCC 49526 / WA1)	340			membrane	transporter	TMH	CytoplasmicMembrane	N	NOT
C0QXR6	30	0	30	1	0	0	C0QXR6_BRAHW	tar	A0A0H0WGT1, A0A0H0X2X0, A0A0H0XF79, C0QXR6	Methyl-accepting chemotaxis sensory transducer	BRAHW (ATCC 49526 / WA1)	644			membrane	signal transducer	TMH	CytoplasmicMembrane	N	NOT
C0R072	10	0	10	1	0	0	C0R072_BRAHW	BHWA1_01026	A0A0H0TV72, A0A0H0UFZ6, A0A0H0V8N7, A0A0H0W2T2, A0A0H0XAD5, C0R072	Conserved transmembrane protein	BRAHW (ATCC 49526 / WA1)	361			membrane	0	TMH	CytoplasmicMembrane	N	NOT
C0QX47	25	0	25	1	0	0	C0QX47_BRAHW	BHWA1_00205	A0A0H0TM39, A0A0H0TNC9, A0A0H0TPU5, A0A0H0TXC9, A0A0H0U3J8, A0A0H0UAM1, A0A0H0UE97, A0A0H0USK8, A0A0H0UVE8, A0A0H0UWJ6, A0A0H0V3P7, A0A0H0VER7, A0A0H0VMU6, A0A0H0VQU1, A0A0H0W946, A0A0H0WQF8, A0A0H0WS92, A0A0H0WUE1, A0A0H0WUK3, A0A0H0X5Z2, A0A0H0XAK4, C0QX47	Putative methyl-accepting chemotaxis protein	BRAHW (ATCC 49526 / WA1)	951			membrane	signal transducer	TMH	CytoplasmicMembrane	N	NOT
C0QWV4	15	0	15	1	0	0	C0QWV4_BRAHW	BHWA1_02302	A0A0H0UP44, A0A0H0UWN4, C0QWV4	Methyl-accepting chemotaxis sensory transducer	BRAHW (ATCC 49526 / WA1)	605			membrane	signal transducer	TMH	CytoplasmicMembrane	N	NOT
C0QWN2	3	0	3	1	0	0	C0QWN2_BRAHW	lolC	A0A0H0USE4, C0QWN2	Lipoprotein releasing system, transmembrane protein, LolC/E family	BRAHW (ATCC 49526 / WA1)	430			membrane	0	TMH	CytoplasmicMembrane	N	NOT
C0QVQ2	21	0	21	1	0	0	C0QVQ2_BRAHW	BHWA1_02095	A0A0H0ULH2, A0A0H0VIK1, A0A0H0VZL1, A0A0H0XII0, C0QVQ2	Unchar C0QVQ2	BRAHW (ATCC 49526 / WA1)	500			membrane	0	TMH	CytoplasmicMembrane	N	NOT
A0A0H0VQ37	25	0	25	1	0	0	A0A0H0VQ37_BRAHO	SR30_03705	A0A0H0VQ37, A0A0H0X8F9	Sodium:proton antiporter	BRAHW	411			membrane	transporter	TMH	CytoplasmicMembrane	N	NOT
D8IEL8	0	2	2	0	1	0	D8IEL8_BRAP9	BP951000_1610	D8IEL8, J9US75, K0JI03	Unchar D8IEL8	BRAPL (ATCC BAA-1826 / 95/1000)	302			0	0	SpII	Unknown	N	PROBABLE
D8IFT3	0	1	1	0	1	0	D8IFT3_BRAP9	ushA	D8IFT3, J9UIY8, K0JJG5	5-nucleotidase-2-3-cyclic phosphodiesterase-like esterase	BRAPL (ATCC BAA-1826 / 95/1000)	616			0	hydrolase	SpII	Periplasmic	N	PROBABLE
A0A0H0UZA3	62	0	62	1	0	0	A0A0H0UZA3_BRAHO	SZ49_07145	A0A0H0UZA3	Chemotaxis protein	BRAHW	961			membrane	signal transducer	TMH	CytoplasmicMembrane	N	NOT
A0A0H0UVX7	55	0	55	1	0	0	A0A0H0UVX7_BRAHO	SZ49_09440	A0A0H0UVX7	Chemotaxis protein	BRAHW	613			membrane	signal transducer	TMH	CytoplasmicMembrane	N	NOT
D8IAK5	0	1	1	0	1	0	D8IAK5_BRAP9	arp	D8IAK5, K0JIC5	Ankyrin repeat containing protein	BRAPL (ATCC BAA-1826 / 95/1000)	528			0	0	SpII	Unknown	Y	PROBABLE
A0A0H0UP77	41	0	41	1	0	0	A0A0H0UP77_BRAHO	SZ47_05130	A0A0H0UP77, A0A0H0WSP9, A0A0H0XAU8	ATPase	BRAHW	645			membrane	binding;ion binding;hydrolase	TMH	CytoplasmicMembrane	N	NOT
C0QZD8	1	0	1	1	0	0	C0QZD8_BRAHW	BHWA1_00732	A0A0H0TZN9, A0A0H0U0W4, A0A0H0U956, A0A0H0VV30, A0A0H0VXL6, A0A0H0XC39, C0QZD8	Unchar C0QZD8	BRAHW (ATCC 49526 / WA1)	298			0	0	SpII	Unknown	N	PROBABLE
C0QYJ2	1	0	1	1	0	0	C0QYJ2_BRAHW	BHWA1_02622	A0A0H0UHY7, A0A0H0VV58, A0A0H0XAE4, C0QYJ2	Unchar C0QYJ2	BRAHW (ATCC 49526 / WA1)	480			0	0	SpII	Unknown	Y	PROBABLE
A7LAU2	1	0	1	1	0	0	A7LAU2_BRAHO	HGT-BH1	A0A0H0TJ32, A0A0H0V2Q4, A0A0H0V7E0, A0A0H0VIE6, A7LAU2, C0QWD3	Arp	BRAHW	784			0	0	SpII	Cytoplasmic	Y	PROBABLE
D8ICQ1	0	4	4	0	1	0	D8ICQ1_BRAP9	BP951000_0926	D8ICQ1, J9TRW0, K0JMH7	Putative Solute:Na(+) symporter	BRAPL (ATCC BAA-1826 / 95/1000)	493			membrane	transporter	TMH	CytoplasmicMembrane	N	NOT
C0QYJ7	2	0	2	1	0	0	C0QYJ7_BRAHW	BHWA1_02627	A0A0H0VHX7, A0A0H0VXY7, A0A0H0WSG1, C0QYJ7	AMP-activated protein kinase (AMPK) beta subunit glycogen binding domain (GBD)	BRAHW (ATCC 49526 / WA1)	249			0	transferase	SpII	Unknown	Y	PROBABLE
C0R0Y5	4	0	4	1	0	0	C0R0Y5_BRAHW	gltP	A0A0H0WWH8, C0R0Y5	GltP, Na+/H+-dicarboxylate symporter	BRAHW (ATCC 49526 / WA1)	378			membrane	transporter	TMH	CytoplasmicMembrane	N	NOT
D8IC89	0	26	26	0	1	0	D8IC89_BRAP9	motA	D8IC89, J9U0P3, K0JMI1	Flagellar Motor Protein, MotA	BRAPL (ATCC BAA-1826 / 95/1000)	263			membrane	transporter	TMH	CytoplasmicMembrane	N	NOT
D8IBM1	0	3	3	0	1	0	D8IBM1_BRAP9	BP951000_0543	D8IBM1, J9USB8, K0JK47	Unchar D8IBM1	BRAPL (ATCC BAA-1826 / 95/1000)	341			membrane	0	TMH	CytoplasmicMembrane	N	NOT
D8IBI0	0	133	133	0	1	0	D8IBI0_BRAP9	mcpB	D8IBI0, J9UDL9, K0JJZ4	Methyl-accepting chemotaxis protein B	BRAPL (ATCC BAA-1826 / 95/1000)	940			membrane	signal transducer	TMH	CytoplasmicMembrane	N	NOT
A0A0H0WW82	1	0	1	1	0	0	A0A0H0WW82_BRAHO	SZ44_08110	A0A0H0WW82	Unchar A0A0H0WW82	BRAHW	148			0	0	SpII	Unknown	Y	PROBABLE
D8IB73	0	10	10	0	1	0	D8IB73_BRAP9	BP951000_0391	D8IB73, J9UKH4, K0JLL3	Unchar D8IB73	BRAPL (ATCC BAA-1826 / 95/1000)	335			membrane	0	TMH	CytoplasmicMembrane	N	NOT
D8IAT0	0	21	21	0	1	0	D8IAT0_BRAP9	glvC	D8IAT0	PTS system, arbutin-like IIC component	BRAPL (ATCC BAA-1826 / 95/1000)	527		Protein EIIB N(pi)-phospho-L-histidine/cysteine + sugar = protein EIIB + sugar phosphate.	membrane	transferase	TMH	CytoplasmicMembrane	N	NOT
A0A0H0V584	2	0	2	1	0	0	A0A0H0V584_BRAHO	SZ49_04530	A0A0H0TI51, A0A0H0UH51, A0A0H0V181, A0A0H0V584, A0A0H0WHJ0, A0A0H0WNQ1	Ankyrin	BRAHW	250			0	0	SpII	Cytoplasmic	N	PROBABLE
D8IA19	0	28	28	0	1	0	D8IA19_BRAP9	BP951000_0127	D8IA19, J9UGB1, K0JKB8	ABC-type uncharacterized transport system auxiliary component-like protein	BRAPL (ATCC BAA-1826 / 95/1000)	542			membrane	0	TMH	CytoplasmicMembrane	N	NOT
C0R234	3	0	3	1	0	0	C0R234_BRAHW	BHWA1_01702	A0A0H0TJ40, C0R234	Unchar C0R234	BRAHW (ATCC 49526 / WA1)	131			membrane	0	TMH	CytoplasmicMembrane	N	POSSIBLE
C0R1U2	17	0	17	1	0	0	C0R1U2_BRAHW	creD	A0A0H0UA32, A0A0H0UID3, A0A0H0UTM1, A0A0H0W2J5, A0A0H0WKA2, A0A0H0XJD9, C0R1U2	Inner membrane protein	BRAHW (ATCC 49526 / WA1)	459			membrane	0	TMH	CytoplasmicMembrane	N	NOT
J9UXH9	0	2	2	0	1	0	J9UXH9_BRAPL	B2904_orf2582	J9UXH9	Unchar J9UXH9	BRAPL	296			0	0	SpII	Extracellular	Y	PROBABLE
C0R1R9	9	0	9	1	0	0	C0R1R9_BRAHW	BHWA1_01587	A0A0H0U314, A0A0H0VN59, A0A0H0WUY7, C0R1R9	GltP, Na+/H+-dicarboxylate symporters putative	BRAHW (ATCC 49526 / WA1)	427			membrane	transporter	TMH	CytoplasmicMembrane	N	NOT
C0R1R5	72	0	72	1	0	0	C0R1R5_BRAHW	mcpA	A0A0H0U1V2, A0A0H0VTV7, A0A0H0WZ82, C0R1R5	Methyl-accepting chemotaxis protein McpA	BRAHW (ATCC 49526 / WA1)	614			membrane	signal transducer	TMH	CytoplasmicMembrane	N	NOT
C0R1E6	6	0	6	1	0	0	C0R1E6_BRAHW	BHWA1_01462	A0A0H0TWD4, C0R1E6	Transporter	BRAHW (ATCC 49526 / WA1)	501			membrane	transporter	TMH	CytoplasmicMembrane	N	NOT
D8IAF3	0	3	3	0	1	0	D8IAF3_BRAP9	BP951000_2310	D8IAF3, J9UFG3, K0JKY8	Unchar D8IAF3	BRAPL (ATCC BAA-1826 / 95/1000)	851			membrane	0	TMH	CytoplasmicMembrane	N	NOT
A0A0H0V4P5	5	0	5	1	0	0	A0A0H0V4P5_BRAHO	SR30_11460	A0A0H0V4P5, A0A0H0VLU7, A0A0H0XAK8	Unchar A0A0H0V4P5	BRAHW	644			0	0	SpI	OuterMembrane	Y	NOT
A0A0H0TVD6	2	0	2	1	0	0	A0A0H0TVD6_BRAHO	SU45_06205	A0A0H0TVD6, A0A0H0U4H9, A0A0H0VLG2, A0A0H0X6W9	Unchar A0A0H0TVD6	BRAHW	155			0	0	SpII	Unknown	Y	PROBABLE
C0QVJ3	1	0	1	1	0	0	C0QVJ3_BRAHW	arp	A0A0H0TYH9, A0A0H0U031, A0A0H0U721, A0A0H0UHJ8, A0A0H0UT76, A0A0H0V3Y6, A0A0H0VII7, A0A0H0VIT4, A0A0H0WQX6, A0A0H0WVJ0, A0A0H0X4I4, A0A0H0XAK2, C0QVJ3	Putative ankyrin repeat-containing protein	BRAHW (ATCC 49526 / WA1)	334			0	0	SpII	Cytoplasmic	Y	PROBABLE
A0A0H0UU11	148	0	148	1	0	0	A0A0H0UU11_BRAHO	SR30_03260	A0A0H0UU11, A0A0H0VSR5	Treponemal membrane protein	BRAHW	603			0	0	SpI	OuterMembrane	Y	NOT
A0A0H0XGW5	2	0	2	1	0	0	A0A0H0XGW5_BRAHO	SZ44_08160	A0A0H0XGW5	Unchar A0A0H0XGW5	BRAHW	134			0	0	SpII	Unknown	Y	PROBABLE
D8IDD0	0	8	8	0	1	0	D8IDD0_BRAP9	ompA	D8IDD0, J9USX9, K0JN51	Outer membrane protein	BRAPL (ATCC BAA-1826 / 95/1000)	872			membrane	0	SpI	OuterMembrane	N	NOT
C0QXY8	1	0	1	1	0	0	C0QXY8_BRAHW	arp	A0A0H0U540, A0A0H0U6Y6, A0A0H0U7L4, A0A0H0UZ59, A0A0H0VF38, A0A0H0VVZ0, C0QXY8	Ankyrin repeat-containing protein	BRAHW (ATCC 49526 / WA1)	385			0	0	SpII	Unknown	N	PROBABLE
C0QXP3	1	0	1	1	0	0	C0QXP3_BRAHW	BHWA1_02455	A0A0H0UH50, A0A0H0ULB6, A0A0H0UV37, A0A0H0VAU2, A0A0H0VYM4, A0A0H0XGV3, C0QXP3	Unchar C0QXP3	BRAHW (ATCC 49526 / WA1)	269			0	0	SpII	Unknown	Y	PROBABLE
C0R0B5	18	0	18	1	0	0	C0R0B5_BRAHW	smpB	A0A0H0V5X9, A0A0H0XAW4, C0R0B5, Q30B67	SmpB outer membrane protein	BRAHW (ATCC 49526 / WA1)	167			0	0	SpII	OuterMembrane	Y	PROBABLE
C0QXH8	2	0	2	1	0	0	C0QXH8_BRAHW	BHWA1_00336	A0A0H0TVW0, A0A0H0W2J8, A0A0H0WVM3, C0QXH8	Unchar C0QXH8	BRAHW (ATCC 49526 / WA1)	340			membrane	0	SpII	Cytoplasmic	N	PROBABLE
Q54313	6	0	6	1	0	0	SMPA_BRAHO	smpA	A0A0H0TY79, Q54313	16 kDa outer membrane lipoprotein	BRAHW	159			cell periphery	0	SpII	OuterMembrane	Y	PROBABLE
D8IFW1	0	3	3	0	1	0	D8IFW1_BRAP9	BP951000_2056	D8IFW1, J9UIT7, K0JJZ8	Unchar D8IFW1	BRAPL (ATCC BAA-1826 / 95/1000)	492			0	0	SpII	OuterMembrane	N	POSSIBLE
D8IFA4	0	4	4	0	1	0	D8IFA4_BRAP9	BP951000_1848	D8IFA4, J9USN4, K0JH52	Extracellular solute-binding protein, family 5	BRAPL (ATCC BAA-1826 / 95/1000)	537			membrane	0	SpII	Periplasmic	N	PROBABLE
D8IFG3	0	16	16	0	1	0	D8IFG3_BRAP9	BP951000_1907	D8IFG3, J9UWG3, K0JHA5	Extracellular solute-binding protein, family 5	BRAPL (ATCC BAA-1826 / 95/1000)	536			membrane	0	SpII	Periplasmic	Y	PROBABLE
D8IDC4	0	6	6	0	1	0	D8IDC4_BRAP9	BP951000_1158	D8IDC4, K0JLP3	Oligopeptide ABC transporter, periplasmic oligopeptide-binding protein	BRAPL (ATCC BAA-1826 / 95/1000)	534			membrane	0	SpII	Periplasmic	Y	PROBABLE
D8IBG3	0	27	27	0	1	0	D8IBG3_BRAP9	BP951000_0483	D8IBG3, J9UDP5, K0JJY1	Oligopeptide ABC transporter, periplasmic oligopeptide-binding protein	BRAPL (ATCC BAA-1826 / 95/1000)	537			membrane	0	SpII	Periplasmic	N	PROBABLE
D8IAG3	0	5	5	0	1	0	D8IAG3_BRAP9	BP951000_2321	D8IAG3, J9UUH7	ABC-type type I periplasmic binding protein (PBP1) family	BRAPL (ATCC BAA-1826 / 95/1000)	328			0	0	SpII	Periplasmic	Y	PROBABLE
C0QW69	2	0	2	1	0	0	C0QW69_BRAHW	arp	A0A0H0TT06, A0A0H0U354, A0A0H0UDK0, A0A0H0UFV3, A0A0H0UH51, A0A0H0UJF0, A0A0H0UL83, A0A0H0UZ94, A0A0H0V4R5, A0A0H0VLP5, A0A0H0W1F5, A0A0H0W7X0, A0A0H0WBA3, A0A0H0XC32, C0QW69	Putative ankyrin repeat-containing protein	BRAHW (ATCC 49526 / WA1)	249			0	0	SpII	Cytoplasmic	N	PROBABLE
C0QVT5	2	0	2	1	0	0	C0QVT5_BRAHW	BHWA1_00010	A0A0H0TPF9, C0QVT5	Unchar C0QVT5	BRAHW (ATCC 49526 / WA1)	193			0	0	SpII	Cytoplasmic	N	PROBABLE
D8IA25	0	5	5	0	1	0	D8IA25_BRAP9	BP951000_0133	D8IA25, J9TWU5, K0JFP8	ABC sugar transporter, periplasmic ligand binding protein	BRAPL (ATCC BAA-1826 / 95/1000)	340			0	0	SpII	Periplasmic	Y	PROBABLE
C0QVP5	2	0	2	1	0	0	C0QVP5_BRAHW	BHWA1_02088	A0A0H0V5G5, A0A0H0VIA1, A0A0H0X3I9, C0QVP5	Unchar C0QVP5	BRAHW (ATCC 49526 / WA1)	186			0	0	SpII	Unknown	Y	PROBABLE
D2WXM6	0	21	21	0	1	0	D2WXM6_BRAPL		D2WXM6, D8IDB0, K0JLI7	Oligopeptide-binding protein 1	BRAPL	527			membrane	0	SpII	Periplasmic	N	PROBABLE
J9UYG1	0	5	5	0	1	0	J9UYG1_BRAPL	B2904_orf2623	J9UYG1, K0JLP3	Oligopeptide ABC transporter periplasmic oligopeptide-binding protein	BRAPL	534			membrane	0	SpII	Periplasmic	N	PROBABLE
D8ICV6	0	8	8	0	1	0	D8ICV6_BRAP9	BP951000_0988	D8ICV6, J9TRJ6, K0JL58	Polar amino acid uptake ABC transporter, PAAT family, amino acid-binding protein	BRAPL (ATCC BAA-1826 / 95/1000)	268			0	transporter	SpII	Periplasmic	N	PROBABLE
C0QXW9	1	0	1	1	0	0	C0QXW9_BRAHW	BHWA1_00341	A0A0H0UA41, A0A0H0VD14, A0A0H0VFA4, A0A0H0VIA9, A0A0H0WQD7, A0A0H0XHN7, C0QXW9	Unchar C0QXW9	BRAHW (ATCC 49526 / WA1)	459			0	0	SpII	OuterMembrane	Y	PROBABLE
C0QYA7	12	0	12	1	0	0	C0QYA7_BRAHW	oppA	A0A0H0UT00, A0A0H0VHL4, A0A0H0WPF8, C0QYA7	OppA, ABC-type oligopeptide transport system, periplasmic component	BRAHW (ATCC 49526 / WA1)	534			membrane	0	SpII	Periplasmic	N	PROBABLE
J9UGG8	0	44	44	0	1	0	J9UGG8_BRAPL	B2904_orf1299	D8I9Q8, J9UGG8, K0JJ88	Extracellular solute-binding protein, family 5	BRAPL	532			membrane	0	SpII	Periplasmic	N	PROBABLE
C0QYJ8	10	0	10	1	0	0	C0QYJ8_BRAHW	BHWA1_02629	A0A0H0UYS8, A0A0H0V1Y8, A0A0H0VWQ0, C0QYJ8	Unchar C0QYJ8	BRAHW (ATCC 49526 / WA1)	232			membrane	0	SpI	Unknown	Y	NOT
J9UCQ5	0	13	13	0	1	0	J9UCQ5_BRAPL	B2904_orf608	D8IF53, J9UCQ5, K0JGW0	Outer membrane lipoprotein carrier protein LolA	BRAPL	239			0	0	SpI	Unknown	N	NOT
D8IFH9	0	15	15	0	1	0	D8IFH9_BRAP9	BP951000_1924	D8IFH9, J9UVJ4, K0JJI9	Unchar D8IFH9	BRAPL (ATCC BAA-1826 / 95/1000)	425			0	0	SpI	Unknown	N	NOT
D8IFJ5	0	6	6	0	1	0	D8IFJ5_BRAP9	rnfG	D8IFJ5, J9UIM2	Electron transport complex subunit G	BRAPL (ATCC BAA-1826 / 95/1000)	190	Part of a membrane complex involved in electron transport.		membrane	binding;electron carrier	SpI	Unknown	N	NOT
D8IDB9	0	41	41	0	1	0	D8IDB9_BRAP9	BP951000_1152	D8IDB9, J9U2W9, K0JII2	Unchar D8IDB9	BRAPL (ATCC BAA-1826 / 95/1000)	301			0	0	SpI	Unknown	N	NOT
D8IDW9	0	1	1	0	1	0	D8IDW9_BRAP9	BP951000_1355	D8IDW9, J9UXJ1, K0JF10	Unchar D8IDW9	BRAPL (ATCC BAA-1826 / 95/1000)	86			membrane	0	TMH	Unknown	N	NOT
D8IE61	0	1	1	0	1	0	D8IE61_BRAP9	BP951000_1451	D8IE61, J9UY13, K0JG72	Unchar D8IE61	BRAPL (ATCC BAA-1826 / 95/1000)	364			membrane	0	TMH	CytoplasmicMembrane	N	NOT
C0QY74	9	0	9	1	0	0	C0QY74_BRAHW	BHWA1_00450	A0A0H0UTV3, A0A0H0V7L6, A0A0H0VL79, A0A0H0WXA3, A0A0H0XDE2, C0QY74	Aminodeoxychorismate lyase	BRAHW (ATCC 49526 / WA1)	335			0	binding;catalytic	SpI	Unknown	N	NOT
C0R0V7	9	0	9	1	0	0	C0R0V7_BRAHW	BHWA1_01266	A0A0H0TPD1, A0A0H0TXF3, A0A0H0WZ77, A0A0H0XL33, C0R0V7	Unchar C0R0V7	BRAHW (ATCC 49526 / WA1)	253			0	0	SpII	Unknown	Y	PROBABLE
D8IFS4	0	3	3	0	1	0	D8IFS4_BRAP9	BP951000_2019	D8IFS4, K0JHM1, K0JJF1	Extracellular solute-binding protein, family 5	BRAPL (ATCC BAA-1826 / 95/1000)	540			membrane	0	SpII	Unknown	N	PROBABLE
J9UVU5	0	1	1	0	1	0	J9UVU5_BRAPL	B2904_orf2040	D8IBZ7, J9UVU5, K0JKI5	Membrane protein	BRAPL	225			membrane	0	TMH	CytoplasmicMembrane	N	NOT
C0R0G9	4	0	4	1	0	0	C0R0G9_BRAHW	arp	A0A0H0TZ24, A0A0H0UFM3, A0A0H0UM50, A0A0H0V355, A0A0H0V5K5, A0A0H0VMW8, A0A0H0VPI9, A0A0H0WCI4, A0A0H0WKD6, A0A0H0XEV5, C0R0G9	Ankyrin repeat-containing protein	BRAHW (ATCC 49526 / WA1)	381			0	0	SpII	Unknown	Y	PROBABLE
D8ICU5	0	5	5	0	1	0	D8ICU5_BRAP9	bspA	D8ICU5	Surface antigen BspA like protein	BRAPL (ATCC BAA-1826 / 95/1000)	341			0	0	SpII	Unknown	N	PROBABLE
C0R1F7	5	0	5	1	0	0	C0R1F7_BRAHW	BHWA1_01473	A0A0H0V0M7, A0A0H0VSR2, A0A0H0X033, A0A0H0X437, C0R1F6, C0R1F7	Unchar C0R1F7	BRAHW (ATCC 49526 / WA1)	167			0	0	SpII	Unknown	Y	PROBABLE
D8IFP3	0	10	10	0	1	0	D8IFP3_BRAP9	BP951000_1988	D8IFP3, J9UW90, K0JJ99	Solute binding protein like protein	BRAPL (ATCC BAA-1826 / 95/1000)	862			0	0	SpII	Unknown	N	PROBABLE
C0R1G4	3	0	3	1	0	0	C0R1G4_BRAHW	BHWA1_01480	A0A0H0VTJ1, A0A0H0W508, C0R1G4	Unchar C0R1G4	BRAHW (ATCC 49526 / WA1)	262			0	0	SpII	Unknown	N	PROBABLE
C0R1V2	4	0	4	1	0	0	C0R1V2_BRAHW	BHWA1_01620	A0A0H0V022, A0A0H0VD51, C0R1V2	Unchar C0R1V2	BRAHW (ATCC 49526 / WA1)	221			0	0	SpII	Unknown	Y	PROBABLE
C0QYX2	1	0	1	1	0	0	C0QYX2_BRAHW	BHWA1_00564	A0A0H0UV43, A0A0H0UVM7, A0A0H0V1R5, A0A0H0VJX8, A0A0H0VYF8, A0A0H0WIT8, A0A0H0XA69, A0A0H0XGE8, C0QYX2	Unchar C0QYX2	BRAHW (ATCC 49526 / WA1)	854			membrane	0	TMH	CytoplasmicMembrane	N	NOT
C0QYR8	1	0	1	1	0	0	C0QYR8_BRAHW	BHWA1_00510	A0A0H0TUW2, A0A0H0U4Q1, A0A0H0VIQ3, A0A0H0WE51, A0A0H0WTR6, A0A0H0XDN6, C0QYR8	Unchar C0QYR8	BRAHW (ATCC 49526 / WA1)	354			membrane	0	TMH	CytoplasmicMembrane	N	NOT
C0QYM9	1	0	1	1	0	0	C0QYM9_BRAHW	BHWA1_02661	A0A0H0VQ36, C0QYM9	Putative ABC transporter, permease protein	BRAHW (ATCC 49526 / WA1)	241			membrane	0	TMH	CytoplasmicMembrane	N	NOT
D8IBY8	0	15	15	0	1	0	D8IBY8_BRAP9	BP951000_0662	D8IBY8, J9UQS2, K0JLY7	Unchar D8IBY8	BRAPL (ATCC BAA-1826 / 95/1000)	164			0	0	SpII	Unknown	N	NOT
D8IBB3	0	7	7	0	1	0	D8IBB3_BRAP9	arp	D8IBB3, J9UTH5	Putative ankyrin repeat containing protein	BRAPL (ATCC BAA-1826 / 95/1000)	251			0	0	SpII	Unknown	N	PROBABLE
D8IAX6	0	23	23	0	1	0	D8IAX6_BRAP9	BP951000_0292	D8IAX6, J9UVH4, K0JHZ7	Putative dynein heavy chain	BRAPL (ATCC BAA-1826 / 95/1000)	377			0	0	SpII	Unknown	Y	PROBABLE
C0R1K3	6	0	6	1	0	0	C0R1K3_BRAHW	BHWA1_01521	A0A0H0UGC8, A0A0H0V2Y7, A0A0H0VLK9, A0A0H0W005, A0A0H0W8T0, A0A0H0X1T9, C0R1K3	Unchar C0R1K3	BRAHW (ATCC 49526 / WA1)	411			0	0	SpII	Unknown	N	PROBABLE
D8IDV9	0	5	5	0	1	0	D8IDV9_BRAP9	BP951000_1344	D8IDV9, K0JF08	Unchar D8IDV9	BRAPL (ATCC BAA-1826 / 95/1000)	294			0	0	SpII	Unknown	Y	PROBABLE
D8IAD2	0	4	4	0	1	0	D8IAD2_BRAP9	BP951000_2289	D8IAD2, J9UTI4, K0JFS3	Unchar D8IAD2	BRAPL (ATCC BAA-1826 / 95/1000)	207			0	0	SpII	Unknown	N	PROBABLE
C0R1Z8	3	0	3	1	0	0	C0R1Z8_BRAHW	BHWA1_01666	A0A0H0W474, C0R1Z8	Unchar C0R1Z8	BRAHW (ATCC 49526 / WA1)	328			0	0	SpII	Unknown	N	PROBABLE
A0A0H0XA32	1	0	1	1	0	0	A0A0H0XA32_BRAHO	SU45_02370	A0A0H0XA32	Unchar A0A0H0XA32	BRAHW	514			membrane	hydrolase	TMH	CytoplasmicMembrane	N	NOT
A0A0H0XHN7	19	0	19	1	0	0	A0A0H0XHN7_BRAHO	SZ44_00430	A0A0H0XHN7	Unchar A0A0H0XHN7	BRAHW	458			0	0	SpII	Unknown	Y	PROBABLE
J9UTH5	0	12	12	0	1	0	J9UTH5_BRAPL	arp	J9UTH5, K0JLA5	Putative ankyrin repeat-containing protein	BRAPL	251			0	0	SpII	Unknown	N	PROBABLE
A0A0H0WZA6	13	0	13	1	0	0	A0A0H0WZA6_BRAHO	SR30_07290	A0A0H0WZA6	Unchar A0A0H0WZA6	BRAHW	179			0	0	SpII	Unknown	N	PROBABLE
A0A0H0WS26	4	0	4	1	0	0	A0A0H0WS26_BRAHO	SZ42_02415	A0A0H0TWG6, A0A0H0VJ39, A0A0H0WS26	Unchar A0A0H0WS26	BRAHW	333			0	0	SpII	Unknown	Y	PROBABLE
C0QX10	2	0	2	1	0	0	C0QX10_BRAHW	BHWA1_02359	A0A0H0UGZ3, C0QX10	Transport permease protein	BRAHW (ATCC 49526 / WA1)	238			membrane	0	TMH	CytoplasmicMembrane	N	NOT
A0A0H0VES8	4	0	4	1	0	0	A0A0H0VES8_BRAHO	SR30_10800	A0A0H0VES8, A0A0H0WRD4, A0A0H0WZV4, A0A0H0XB97, A0A0H0XHJ4	Unchar A0A0H0VES8	BRAHW	537			0	0	SpII	Unknown	N	PROBABLE
C0R0C7	1	0	1	1	0	0	C0R0C7_BRAHW	BHWA1_01082	A0A0H0U0U0, A0A0H0UDI1, A0A0H0V5F3, C0R0C7	Unchar C0R0C7	BRAHW (ATCC 49526 / WA1)	350			membrane	0	TMH	CytoplasmicMembrane	N	NOT
A0A0H0UYZ3	12	0	12	1	0	0	A0A0H0UYZ3_BRAHO	SZ49_04940	A0A0H0UYZ3	Unchar A0A0H0UYZ3	BRAHW	180			0	0	SpII	Unknown	N	PROBABLE
A0A0H0UXW8	15	0	15	1	0	0	A0A0H0UXW8_BRAHO	SZ49_06330	A0A0H0UXW8	Ankyrin	BRAHW	565			0	0	SpII	Unknown	Y	PROBABLE
A0A0H0UP18	5	0	5	1	0	0	A0A0H0UP18_BRAHO	SZ47_04620	A0A0H0UP18, A0A0H0UTI3	Ankyrin	BRAHW	521			0	0	SpII	Unknown	Y	PROBABLE
A0A0H0UI76	14	0	14	1	0	0	A0A0H0UI76_BRAHO	SR30_06380	A0A0H0UI76, A0A0H0V3C5, A0A0H0VRG0, A0A0H0XMG9	Unchar A0A0H0UI76	BRAHW	520			membrane	0	SpII	Unknown	N	PROBABLE
A0A0H0U4R2	14	0	14	1	0	0	A0A0H0U4R2_BRAHO	SU43_12870	A0A0H0U4R2, A0A0H0UXW8, A0A0H0XAB6	Ankyrin	BRAHW	565			0	0	SpII	Unknown	Y	PROBABLE
C0QVJ6	6	0	6	1	0	0	C0QVJ6_BRAHW	mtrC	A0A0H0UB98, A0A0H0UD69, A0A0H0V467, C0QVJ6	Membrane fusion protein	BRAHW (ATCC 49526 / WA1)	419			membrane	0	SpII	Unknown	N	PROBABLE
C0QY54	3	0	3	1	0	0	Y0430_BRAHW	ssuA	A0A0H0U1M2, A0A0H0U8Z7, A0A0H0UGM4, A0A0H0UGW1, A0A0H0VZ27, C0QY54	Putative ABC transporter periplasmic binding protein BHWA1_00430	BRAHW (ATCC 49526 / WA1)	346	Probably part of an ABC transporter complex.		membrane	0	SpII	Unknown	Y	PROBABLE
D8IB32	0	1	1	0	1	0	D8IB32_BRAP9	BP951000_0350	D8IB32, J9UUR2, K0JJH6	ABC transporter, permease protein	BRAPL (ATCC BAA-1826 / 95/1000)	240			membrane	0	TMH	CytoplasmicMembrane	N	NOT
C0QVL7	5	0	5	1	0	0	C0QVL7_BRAHW	oppA	A0A0H0U067, A0A0H0U5P5, A0A0H0UGE4, A0A0H0VIQ9, A0A0H0WYE5, A0A0H0XFK9, C0QVL7	Oligopeptide ABC transporter periplasmic subunit	BRAHW (ATCC 49526 / WA1)	532			membrane	0	SpII	Unknown	N	PROBABLE
C0R0D7	1	0	1	1	0	0	C0R0D7_BRAHW	BHWA1_01092	A0A0H0XJQ2, C0R0D7	Unchar C0R0D7	BRAHW (ATCC 49526 / WA1)	296			membrane	0	TMH	CytoplasmicMembrane	N	NOT
C0QXB9	29	0	29	1	0	0	C0QXB9_BRAHW	BHWA1_00277	A0A0H0TVT9, A0A0H0UAZ5, A0A0H0UDQ7, A0A0H0V568, A0A0H0VC13, A0A0H0VFE9, A0A0H0VJ80, A0A0H0VQN0, A0A0H0WTS7, C0QXB9	Unchar C0QXB9	BRAHW (ATCC 49526 / WA1)	496			0	0	SpII	Unknown	N	POSSIBLE
D8IG87	0	53	53	0	1	0	D8IG87_BRAP9	BP951000_2177	D8IG87, J9UKW3, K0JG77	Unchar D8IG87	BRAPL (ATCC BAA-1826 / 95/1000)	177			0	0	SpII	Unknown	N	PROBABLE
C0R276	2	0	2	1	0	0	C0R276_BRAHW	BHWA1_01749	A0A0H0W5X3, C0R276	Binding-protein-dependent transport system, inner membrane component	BRAHW (ATCC 49526 / WA1)	218			membrane	0	TMH	CytoplasmicMembrane	N	NOT
C0QYG2	6	0	6	1	0	0	C0QYG2_BRAHW	BHWA1_02592	A0A0H0U2P3, C0QYG2	TPR domain-containing protein	BRAHW (ATCC 49526 / WA1)	237			0	0	SpII	Unknown	N	PROBABLE
C0R1V4	1	0	1	1	0	0	C0R1V4_BRAHW	matE	A0A0H0U206, A0A0H0UIE1, A0A0H0UTL0, C0R1V4	MATE efflux family protein	BRAHW (ATCC 49526 / WA1)	462			membrane	transporter	TMH	CytoplasmicMembrane	N	NOT
C0QYG7	10	0	10	1	0	0	C0QYG7_BRAHW	BHWA1_02597	A0A0H0W7S6, A0A0H0WPB3, C0QYG7	Unchar C0QYG7	BRAHW (ATCC 49526 / WA1)	413			0	0	SpII	Unknown	Y	PROBABLE
J9UMD5	0	26	26	0	1	0	J9UMD5_BRAPL	B2904_orf1413	D8IA13, J9UMD5, K0JKR9	Flavodoxin	BRAPL	227			0	binding;electron carrier	SpII	Unknown	N	NOT
J9UUI5	0	27	27	0	1	0	J9UUI5_BRAPL	arp	J9UUI5, K0JFV8	Ankyrin repeat-containing protein	BRAPL	611			membrane	0	TMH	Unknown	N	NOT
C0R024	15	0	15	1	0	0	C0R024_BRAHW	mcpA	A0A0H0UQR8, A0A0H0X4A9, A0A0H0XEP0, C0R024	Methyl-accepting chemotaxis protein McpA	BRAHW (ATCC 49526 / WA1)	642			membrane	signal transducer	TMH	Unknown	N	NOT
D8IAV9	0	38	38	0	1	0	D8IAV9_BRAP9	BP951000_2331	D8IAV9, J9UTM3, K0JIZ5	Tsr1	BRAPL (ATCC BAA-1826 / 95/1000)	610			membrane	signal transducer	TMH	Unknown	N	NOT
C0R1V3	1	0	1	1	0	0	C0R1V3_BRAHW	norM	A0A0H0WSV0, A0A0H0X6C8, C0R1V3	Na+-driven multidrug efflux pump	BRAHW (ATCC 49526 / WA1)	461			membrane	transporter	TMH	CytoplasmicMembrane	N	NOT

## Sheet: table S8
	validated psms			presence									acronym	gene	group	protein	GOA						LipoP	PSORTb	SignalP	SpLip
accession	h_total	p_total	total	_h_exopep	_h_exoprt	_h_surf	_p_exopep	_p_exoprt	_p_surf	_exopep	_exoprt	_surf					Taxonomy	Length	Function	activity	Cellular Component	Molecular Function	lipop type	psort loc	signal peptide	splip_lai
A0A0H0TS97	95	0	95	0	1	1	0	0	0	0	1	1	A0A0H0TS97_BRAHO	SU45_07675	A0A0H0TS97, A0A0H0U9S6, A0A0H0UVL2, A0A0H0V956	Unchar A0A0H0TS97	BRAHW	433			0	0	SpI	Unknown	Y	NOT
A0A0H0TSS3	26	0	26	0	1	1	0	0	0	0	1	1	A0A0H0TSS3_BRAHO	SU45_07385	A0A0H0TSS3, A0A0H0UPB9, A0A0H0USB1, A0A0H0VI82, A0A0H0VPQ6, A0A0H0WJW5, A0A0H0X1U9, A0A0H0XAJ8	Ankyrin	BRAHW	363			0	0	SpII	Cytoplasmic	N	PROBABLE
A0A0H0TT23	53	0	53	0	1	1	0	0	0	0	1	1	A0A0H0TT23_BRAHO	SU45_06735	A0A0H0TT23, A0A0H0U337, A0A0H0UYB7, A0A0H0V188, A0A0H0VGD4, A0A0H0VIU9, A0A0H0VTM5, A0A0H0WUT9	Cell surface protein	BRAHW	385			0	0	SpI	OuterMembrane	Y	NOT
A0A0H0TUI1	30	0	30	0	1	0	0	0	0	0	1	0	A0A0H0TUI1_BRAHO	SU46_10135	A0A0H0TUI1, A0A0H0U0T2, A0A0H0UYI4, A0A0H0VUK6	Unchar A0A0H0TUI1	BRAHW	645			0	0	SpI	OuterMembrane	N	NOT
A0A0H0TWG6	35	0	35	0	1	1	0	0	0	0	1	1	A0A0H0TWG6_BRAHO	SU45_04480	A0A0H0TWG6, A0A0H0VJ39, A0A0H0WS26	Unchar A0A0H0TWG6	BRAHW	333			0	0	SpII	Cytoplasmic	Y	PROBABLE
A0A0H0TXR2	1224	0	1224	0	1	1	0	0	0	0	1	1	A0A0H0TXR2_BRAHO	SZ42_09360	A0A0H0TXR2, A0A0H0XA19	Methyl-galactoside ABC transporter substrate-binding protein	BRAHW	350			0	0	SpII	Periplasmic	Y	PROBABLE
A0A0H0TYK5	41	0	41	0	1	1	0	0	0	0	1	1	A0A0H0TYK5_BRAHO	SR30_00925	A0A0H0TYK5, A0A0H0V3V4, A0A0H0VD11	Copper homeostasis protein	BRAHW	142			0	0	SpII	Unknown	Y	PROBABLE
A0A0H0U2W3	18	0	18	0	1	0	0	0	0	0	1	0	A0A0H0U2W3_BRAHO	SU43_13070	A0A0H0U2W3, A0A0H0UD05, A0A0H0UHA7, A0A0H0UP77, A0A0H0VPK2, A0A0H0WSP9, A0A0H0XAU8	ATPase	BRAHW	645			membrane	binding;ion binding;hydrolase	TMH	CytoplasmicMembrane	N	NOT
A0A0H0U3G6	84	0	84	0	1	1	0	0	0	0	1	1	A0A0H0U3G6_BRAHO	SR30_01495	A0A0H0U3G6	Unchar A0A0H0U3G6	BRAHW	176			0	0	SpI	Unknown	Y	NOT
A0A0H0U3T6	167	0	167	0	1	0	0	0	0	0	1	0	A0A0H0U3T6_BRAHO	SU45_03590	A0A0H0U3T6, A0A0H0UP29, A0A0H0UTG7, A0A0H0WY39	Membrane protein	BRAHW	501			0	0	SpI	OuterMembrane	Y	PROBABLE
A0A0H0U6D8	214	0	214	0	1	1	0	0	0	0	1	1	A0A0H0U6D8_BRAHO	SR30_12520	A0A0H0U6D8	Unchar A0A0H0U6D8	BRAHW	223			0	0	SpII	Unknown	N	PROBABLE
A0A0H0UF16	244	0	244	0	1	1	0	0	0	0	1	1	A0A0H0UF16_BRAHO	SU43_04800	A0A0H0TW39, A0A0H0UF16, A0A0H0UJ58, A0A0H0V8P8, A0A0H0VZ20, A0A0H0WKB9, A0A0H0WVP3	Chemotaxis protein	BRAHW	703			membrane	signal transducer	TMH	CytoplasmicMembrane	N	NOT
A0A0H0UQH7	23	0	23	0	1	1	0	0	0	0	1	1	A0A0H0UQH7_BRAHO	SR30_00160	A0A0H0UQH7, A0A0H0UVL8, A0A0H0VMU1	Peptide ABC transporter substrate-binding protein	BRAHW	535			membrane	0	SpII	Periplasmic	N	PROBABLE
A0A0H0UQN4	87	0	87	0	1	0	0	0	0	0	1	0	A0A0H0UQN4_BRAHO	SU43_03015	A0A0H0UQN4, A0A0H0UYW1	Ankyrin	BRAHW	664			0	0	SpI	Unknown	Y	NOT
A0A0H0US63	87	0	87	0	1	1	0	0	0	0	1	1	A0A0H0US63_BRAHO	SR30_04700	A0A0H0US63, A0A0H0UUJ5	UPF0365 protein SR30_04700	BRAHW	339			membrane	0	TMH	Cytoplasmic	N	NOT
A0A0H0UW55	6	0	6	0	1	0	0	0	0	0	1	0	A0A0H0UW55_BRAHO	SU43_01230	A0A0H0UW55	Unchar A0A0H0UW55	BRAHW	173			0	binding	SpI	Unknown	Y	NOT
A0A0H0UXA4	100	0	100	0	1	1	0	0	0	0	1	1	A0A0H0UXA4_BRAHO	SZ49_06860	A0A0H0UXA4	Membrane protein	BRAHW	203			0	0	SpII	OuterMembrane	Y	PROBABLE
A0A0H0UXL3	31	0	31	0	1	0	0	0	0	0	1	0	A0A0H0UXL3_BRAHO	SZ49_07975	A0A0H0UXL3	Unchar A0A0H0UXL3	BRAHW	503			0	0	SpI	Unknown	Y	NOT
A0A0H0UYI4	30	0	30	0	1	0	0	0	0	0	1	0	A0A0H0UYI4_BRAHO	SZ41_07185	A0A0H0UYI4	Unchar A0A0H0UYI4	BRAHW	645			0	0	SpI	OuterMembrane	N	NOT
A0A0H0V7U5	70	0	70	0	1	1	0	0	0	0	1	1	A0A0H0V7U5_BRAHO	SR30_00390	A0A0H0V7U5, A0A0H0WAB4	Amino acid ABC transporter substrate-binding protein	BRAHW	250			0	0	SpII	Unknown	N	PROBABLE
A0A0H0V8P5	4	0	4	0	1	0	0	0	0	0	1	0	A0A0H0V8P5_BRAHO	SZ48_07265	A0A0H0V8P5	Ankyrin	BRAHW	523			0	0	SpII	Unknown	Y	PROBABLE
A0A0H0VRT1	188	0	188	1	1	1	0	0	0	1	1	1	A0A0H0VRT1_BRAHO	SU46_01220	A0A0H0VRT1	Chemotaxis protein	BRAHW	706			membrane	signal transducer	TMH	CytoplasmicMembrane	N	NOT
A0A0H0VRY0	13	0	13	0	1	1	0	0	0	0	1	1	A0A0H0VRY0_BRAHO	SZ52_10430	A0A0H0VRY0, A0A0H0X665	Ankyrin	BRAHW	555			0	0	SpII	Cytoplasmic	Y	PROBABLE
A0A0H0WJW5	5	0	5	0	1	0	0	0	0	0	1	0	A0A0H0WJW5_BRAHO	SZ41_07775	A0A0H0UPB9, A0A0H0VI82, A0A0H0WJW5, A0A0H0X1U9	Ankyrin	BRAHW	364			0	0	SpII	Cytoplasmic	Y	PROBABLE
A0A0H0X8D4	19	0	19	0	1	1	0	0	0	0	1	1	A0A0H0X8D4_BRAHO	SZ44_10840	A0A0H0X8D4	Unchar A0A0H0X8D4	BRAHW	175			0	0	SpII	Unknown	Y	PROBABLE
A0A0H0X8M6	69	0	69	0	1	0	0	0	0	0	1	0	A0A0H0X8M6_BRAHO	SZ44_10205	A0A0H0X8M6	Unchar A0A0H0X8M6	BRAHW	298			0	0	SpI	Periplasmic	Y	NOT
A0A0H0XDF0	21	0	21	0	1	1	0	0	0	0	1	1	A0A0H0XDF0_BRAHO	SZ44_06900	A0A0H0XDF0	Sulfurtransferase	BRAHW	379			0	transferase	SpII	Unknown	Y	PROBABLE
A0A0H0XFI1	25	0	25	0	1	1	0	0	0	0	1	1	A0A0H0XFI1_BRAHO	msrA	A0A0H0XFI1	Peptide methionine sulfoxide reductase MsrA	BRAHW	202	Has an important function as a repair enzyme for proteins that have been inactivated by oxidation. Catalyzes the reversible oxidation-reduction of methionine sulfoxide in proteins to methionine.	Peptide-L-methionine + thioredoxin disulfide + H(2)O = peptide-L-methionine (S)-S-oxide + thioredoxin.	0	catalytic	SpII	Unknown	N	PROBABLE
A0A0H0XFS6	26	0	26	0	1	0	0	0	0	0	1	0	A0A0H0XFS6_BRAHO	SZ44_02540	A0A0H0XFS6	C4-dicarboxylate ABC transporter substrate-binding protein	BRAHW	318			0	0	SpII	Unknown	N	PROBABLE
A0A0H0XH84	50	0	50	0	1	1	0	0	0	0	1	1	A0A0H0XH84_BRAHO	SU45_05600	A0A0H0XH84	Sulfurtransferase	BRAHW	379			0	transferase	SpII	Unknown	Y	PROBABLE
A0A0H0XMG9	23	0	23	0	1	1	0	0	0	0	1	1	A0A0H0XMG9_BRAHO	SZ44_01510	A0A0H0XMG9	Unchar A0A0H0XMG9	BRAHW	520			membrane	0	SpII	Unknown	N	PROBABLE
A0A0H0XMS6	23	0	23	0	1	1	0	0	0	0	1	1	A0A0H0XMS6_BRAHO	SZ44_00740	A0A0H0XMS6	Unchar A0A0H0XMS6	BRAHW	495			0	0	SpII	Unknown	N	POSSIBLE
A9Q1Y6	7	0	7	0	1	1	0	0	0	0	1	1	A9Q1Y6_BRAHO	alp	A0A0H0TPA0, A0A0H0UQ09, A0A0H0UYH8, A0A0H0V4Z4, A0A0H0VZ97, A0A0H0XCB1, A9Q1Y6, C0R0V8	Alkaline phosphatase (Fragment)	BRAHW	530			0	hydrolase	SpII	Periplasmic	N	PROBABLE
B9US98	30	0	30	1	1	1	0	0	0	1	1	1	B9US98_BRAHW	na	A0A0H0U6Z8, A0A0H0VN98, A0A0H0WSE6, B9US98, C0R2G5, Q56B02	VSH-1 capsid protein	BRAHW (ATCC 49526 / WA1)	154			0	0	SpII	Unknown	N	NOT
C0QVB0	41	0	41	0	1	1	0	0	0	0	1	1	C0QVB0_BRAHW	pliT	A0A0H0VCV1, A0A0H0WTI2, C0QVB0	Integral membrane protein (PIN domain superfamily)	BRAHW (ATCC 49526 / WA1)	318			membrane	0	TMH	CytoplasmicMembrane	N	NOT
C0QVH6	56	0	56	0	1	1	0	0	0	0	1	1	C0QVH6_BRAHW	nox	A0A0H0UBC0, A0A0H0UHK8, A0A0H0UUA9, A0A0H0UX44, A0A0H0VUY1, A0A0H0W729, A0A0H0WAW1, A0A0H0XAZ2, C0QVH6	Coenzyme A disulfide reductase	BRAHW (ATCC 49526 / WA1)	446			other	binding;catalytic	SpI	Unknown	N	NOT
C0QVJ1	4	0	4	0	1	1	0	0	0	0	1	1	C0QVJ1_BRAHW	arp	A0A0H0TYH4, A0A0H0TZY8, A0A0H0UF79, A0A0H0VZT7, A0A0H0WQ92, C0QVJ1	Ankyrin repeat-containing protein	BRAHW (ATCC 49526 / WA1)	336			0	0	SpII	Unknown	Y	NOT
C0QVJ9	2	0	2	0	1	0	0	0	0	0	1	0	C0QVJ9_BRAHW	BHWA1_02041	A0A0H0U7F7, A0A0H0W494, A0A0H0WVA4, A0A0H0XAL4, C0QVJ9	Unchar C0QVJ9	BRAHW (ATCC 49526 / WA1)	214			0	0	SpI	OuterMembrane	N	NOT
C0QVK9	1	0	1	0	1	0	0	0	0	0	1	0	C0QVK9_BRAHW	BHWA1_02051	A0A0H0U6D8, A0A0H0ULK8, A0A0H0VBZ8, C0QVK9	Unchar C0QVK9	BRAHW (ATCC 49526 / WA1)	223			0	0	SpII	Unknown	N	PROBABLE
C0QVQ0	301	0	301	0	1	1	0	0	0	0	1	1	C0QVQ0_BRAHW	BHWA1_02093	A0A0H0VI97, A0A0H0XBV8, C0QVQ0	Unchar C0QVQ0	BRAHW (ATCC 49526 / WA1)	329			cell periphery	0	SpII	Periplasmic	Y	PROBABLE
C0QVR8	5	0	5	0	1	1	0	0	0	0	1	1	C0QVR8_BRAHW	BHWA1_02111	A0A0H0TSJ5, A0A0H0UDB7, A0A0H0V7V5, A0A0H0VJ21, C0QVR8	Putative peptidoglycan-associated outer membrane lipoprotein	BRAHW (ATCC 49526 / WA1)	243			cell periphery;membrane	0	SpII	Unknown	Y	PROBABLE
C0QVW4	5	0	5	0	1	0	0	0	0	0	1	0	C0QVW4_BRAHW	BHWA1_00039	A0A0H0UBT7, A0A0H0UJA5, A0A0H0WKP3, C0QVW4	Unchar C0QVW4	BRAHW (ATCC 49526 / WA1)	202			0	0	SpII	Unknown	Y	PROBABLE
C0QVX4	3	0	3	0	1	0	0	0	0	0	1	0	C0QVX4_BRAHW	BHWA1_00049	A0A0H0TL50, A0A0H0UXG9, C0QVX4	Unchar C0QVX4	BRAHW (ATCC 49526 / WA1)	251			0	0	SpI	Unknown	Y	NOT
C0QVX6	26	0	26	0	1	1	0	0	0	0	1	1	C0QVX6_BRAHW	mcpA	A0A0H0U700, A0A0H0U763, A0A0H0UPZ6, A0A0H0V3X3, A0A0H0VDX0, A0A0H0VN28, C0QVX6	Methyl-accepting chemotaxis protein McpA	BRAHW (ATCC 49526 / WA1)	612			membrane	signal transducer	TMH	CytoplasmicMembrane	N	NOT
C0QW15	41	0	41	0	1	1	0	0	0	0	1	1	C0QW15_BRAHW	secY	A0A0H0UQL4, A0A0H0V3M3, C0QW15	Protein translocase subunit SecY	BRAHW (ATCC 49526 / WA1)	446	The central subunit of the protein translocation channel SecYEG. Consists of two halves formed by TMs 1-5 and 6-10. These two domains form a lateral gate at the front which open onto the bilayer between TMs 2 and 7, and are clamped together by SecE at the back. The channel is closed by both a pore ring composed of hydrophobic SecY resides and a short helix (helix 2A) on the extracellular side of …		intracellular;membrane	0	TMH	CytoplasmicMembrane	N	NOT
C0QW56	82	0	82	1	1	1	0	0	0	1	1	1	C0QW56_BRAHW	BHWA1_02184	A0A0H0TMF2, A0A0H0U2M0, A0A0H0ULL1, A0A0H0VGX6, A0A0H0W6Q1, A0A0H0WDH8, A0A0H0WX23, C0QW56	Acriflavin resistance protein heavy metal efflux pump cation/multidrug efflux pump	BRAHW (ATCC 49526 / WA1)	1064			membrane	transporter	TMH	CytoplasmicMembrane	N	NOT
C0QW68	7	0	7	0	1	1	0	0	0	0	1	1	C0QW68_BRAHW	arp	A0A0H0UDK0, A0A0H0UFV3, A0A0H0W1A4, A0A0H0XC32, C0QW68	Putative ankyrin repeat-containing protein	BRAHW (ATCC 49526 / WA1)	253			0	0	SpII	Cytoplasmic	N	PROBABLE
C0QW75	474	0	474	0	1	1	0	0	0	0	1	1	C0QW75_BRAHW	ptsG	A0A0H0U878, A0A0H0V177, C0QW75	Fused N-acetyl glucosamine specific PTS enzyme: IIC, IIB , and IIA components	BRAHW (ATCC 49526 / WA1)	719		Protein EIIB N(pi)-phospho-L-histidine/cysteine + sugar = protein EIIB + sugar phosphate.	membrane	transferase	TMH	CytoplasmicMembrane	N	NOT
C0QW95	68	0	68	0	1	1	0	0	0	0	1	1	C0QW95_BRAHW	oppA	A0A0H0TUA2, A0A0H0TYT3, A0A0H0U2Z6, A0A0H0UEP7, A0A0H0UFR3, A0A0H0UUL5, A0A0H0WFA0, A0A0H0XBQ0, C0QW95, C0R1K6	ABC-type oligopeptide transport system, periplasmic component	BRAHW (ATCC 49526 / WA1)	529			membrane	0	SpII	Periplasmic	Y	PROBABLE
C0QW96	6	0	6	0	1	0	0	0	0	0	1	0	C0QW96_BRAHW	oppA	A0A0H0ULZ5, A0A0H0W472, A0A0H0XGA2, C0QW96	ABC-type oligopeptide transport system, periplasmic component	BRAHW (ATCC 49526 / WA1)	535			membrane	0	SpII	Unknown	N	PROBABLE
C0QWH3	722	0	722	0	1	1	0	0	0	0	1	1	C0QWH3_BRAHW	crt	A0A0H0TSQ1, C0QWH3	3-hydroxybutyryl-CoA dehydratase	BRAHW (ATCC 49526 / WA1)	280			0	binding;catalytic	SpI	Unknown	N	NOT
C0QWM5	15	0	15	0	1	1	0	0	0	0	1	1	C0QWM5_BRAHW	BHWA1_00166	A0A0H0UBU3, A0A0H0UM17, A0A0H0UU01, A0A0H0V587, A0A0H0VTF9, A0A0H0X4F1, A0A0H0X4S0, A0A0H0XEZ4, C0QWM5	Histidine kinase chemotaxis sensory transducer	BRAHW (ATCC 49526 / WA1)	609			membrane	transferase;signal transducer	TMH	CytoplasmicMembrane	N	NOT
C0QWP5	3	0	3	0	1	0	0	0	0	0	1	0	C0QWP5_BRAHW	BHWA1_00187	A0A0H0US63, A0A0H0UUJ5, A0A0H0VKE0, C0QWP5	UPF0365 protein BHWA1_00187	BRAHW (ATCC 49526 / WA1)	339			membrane	0	TMH	Cytoplasmic	N	NOT
C0QWS0	1	0	1	0	1	0	0	0	0	0	1	0	C0QWS0_BRAHW	BHWA1_02267	A0A0H0V1J3, A0A0H0W999, C0QWS0	TPR domain-containing protein	BRAHW (ATCC 49526 / WA1)	276			0	0	SpI	Unknown	Y	POSSIBLE
C0QX14	10	0	10	0	1	1	0	0	0	0	1	1	C0QX14_BRAHW	BHWA1_02363	A0A0H0WML9, C0QX14	Unchar C0QX14	BRAHW (ATCC 49526 / WA1)	240			0	0	SpI	Periplasmic	Y	NOT
C0QX27	70	0	70	0	1	1	0	0	0	0	1	1	C0QX27_BRAHW	ushA	A0A0H0TRI2, A0A0H0U4M9, A0A0H0UG76, A0A0H0ULQ4, A0A0H0UQD3, A0A0H0UUU6, A0A0H0V9X3, A0A0H0VZP6, A0A0H0W9I7, A0A0H0XFQ8, C0QX27	Putative UshA protein putative 5'-nucleotidase/2',3'-cyclic phosphodiesterase-like esterase	BRAHW (ATCC 49526 / WA1)	519			0	hydrolase	SpII	Unknown	Y	NOT
C0QX39	28	0	28	0	1	1	0	0	0	0	1	1	C0QX39_BRAHW	BHWA1_02388	A0A0H0U6Y5, A0A0H0UMM3, A0A0H0UN54, A0A0H0UVE3, A0A0H0VBC0, A0A0H0W0I0, A0A0H0WGJ2, A0A0H0WHA8, A0A0H0X522, A0A0H0XGP8, C0QX39	TPR domain-containing protein	BRAHW (ATCC 49526 / WA1)	944			0	0	SpI	OuterMembrane	Y	NOT
C0QX71	25	0	25	0	1	1	0	0	0	0	1	1	C0QX71_BRAHW	BHWA1_00229	A0A0H0TWG6, A0A0H0VJ39, C0QX71	Unchar C0QX71	BRAHW (ATCC 49526 / WA1)	333			0	0	SpII	Cytoplasmic	Y	PROBABLE
C0QX95	4	0	4	0	1	0	0	0	0	0	1	0	C0QX95_BRAHW	BHWA1_00253	A0A0H0UWJ7, A0A0H0VJW9, A0A0H0WT21, C0QX95	Unchar C0QX95	BRAHW (ATCC 49526 / WA1)	166			0	0	SpI	Unknown	Y	NOT
C0QX97	9	0	9	0	1	1	0	0	0	0	1	1	C0QX97_BRAHW	BHWA1_00255	A0A0H0XIZ2, C0QX97	Signal peptide protein	BRAHW (ATCC 49526 / WA1)	180			0	0	SpI	CytoplasmicMembrane	Y	NOT
C0QXB4	225	0	225	0	1	1	0	0	0	0	1	1	C0QXB4_BRAHW	nagE	A0A0H0U838, C0QXB4	Pts system, N-acetylglucosamine-specific iibc component	BRAHW (ATCC 49526 / WA1)	474		Protein EIIB N(pi)-phospho-L-histidine/cysteine + sugar = protein EIIB + sugar phosphate.	organelles;membrane	transferase;transporter	TMH	CytoplasmicMembrane	N	NOT
C0QXB8	21	0	21	0	1	1	0	0	0	0	1	1	C0QXB8_BRAHW	BHWA1_00276	A0A0H0U7Q9, A0A0H0UTK4, A0A0H0UZ73, A0A0H0V650, A0A0H0VFE9, A0A0H0VGD7, A0A0H0VRP9, A0A0H0XHU4, A0A0H0XNU7, C0QXB8	Unchar C0QXB8	BRAHW (ATCC 49526 / WA1)	332			0	0	SpII	OuterMembrane	N	POSSIBLE
C0QXI4	79	0	79	0	1	1	0	0	0	0	1	1	C0QXI4_BRAHW	BHWA1_02396	A0A0H0UUK7, A0A0H0XFS6, C0QXI4	TRAP transporter solute receptor, TAXI family	BRAHW (ATCC 49526 / WA1)	318			0	0	SpII	Unknown	N	PROBABLE
C0QXK2	3	0	3	0	1	0	0	0	0	0	1	0	C0QXK2_BRAHW	BHWA1_02414	A0A0H0TRH5, A0A0H0V904, A0A0H0VNK4, A0A0H0W1E4, A0A0H0X414, A0A0H0XF16, C0QXK2	Ankyrin repeat-containing protein	BRAHW (ATCC 49526 / WA1)	357			0	0	SpI	Cytoplasmic	Y	NOT
C0QXL9	10	0	10	0	1	1	0	0	0	0	1	1	C0QXL9_BRAHW	BHWA1_02431	A0A0H0UIM0, A0A0H0UP27, A0A0H0UUR1, A0A0H0VA24, A0A0H0WB13, A0A0H0WGK1, A0A0H0XFV6, C0QXL9	Metal dependent amidohydrolase	BRAHW (ATCC 49526 / WA1)	566			0	hydrolase	SpII	Unknown	N	PROBABLE
C0QXQ9	1	0	1	0	1	0	0	0	0	0	1	0	C0QXQ9_BRAHW	BHWA1_02471	A0A0H0UGF5, A0A0H0X9S4, C0QXQ9	Na+/proline symporter	BRAHW (ATCC 49526 / WA1)	493			membrane	transporter	TMH	CytoplasmicMembrane	N	NOT
C0QY08	93	0	93	0	1	1	0	0	0	0	1	1	C0QY08_BRAHW	BHWA1_00381	A0A0H0TUV2, A0A0H0V5R3, C0QY08	Na+-transporting methylmalonyl-CoA/oxaloacetate decarboxylase, beta subunit	BRAHW (ATCC 49526 / WA1)	458			membrane	catalytic	SpI	CytoplasmicMembrane	Y	NOT
C0QY31	9	0	9	0	1	1	0	0	0	0	1	1	C0QY31_BRAHW	BHWA1_00407	A0A0H0TW37, A0A0H0UVI1, A0A0H0UX14, A0A0H0VKG6, A0A0H0W244, C0QY31	Solute binding protein-like protein	BRAHW (ATCC 49526 / WA1)	868			0	0	SpII	Unknown	N	PROBABLE
C0QY64	23	0	23	0	1	1	0	0	0	0	1	1	C0QY64_BRAHW	BHWA1_00440	A0A0H0UI30, A0A0H0UKN8, A0A0H0VL89, A0A0H0X0Y0, C0QY64	Unchar C0QY64	BRAHW (ATCC 49526 / WA1)	176			0	0	SpII	Unknown	N	PROBABLE
C0QYC2	107	0	107	1	1	0	0	0	0	1	1	0	C0QYC2_BRAHW	mglB	A0A0H0TXR2, A0A0H0UHD0, A0A0H0UQZ8, A0A0H0UYR6, A0A0H0XA19, C0QYC2	Galactose/glucose-binding protein	BRAHW (ATCC 49526 / WA1)	350			0	0	SpII	Periplasmic	Y	PROBABLE
C0QYC3	259	0	259	1	1	1	0	0	0	1	1	1	C0QYC3_BRAHW	mglB	A0A0H0WPE0, A0A0H0XC92, C0QYC3	Galactose/glucose-binding protein	BRAHW (ATCC 49526 / WA1)	342			0	0	SpII	Periplasmic	Y	PROBABLE
C0QYE0	9	0	9	0	1	1	0	0	0	0	1	1	C0QYE0_BRAHW	bitB	A0A0H0VFW9, C0QYE0	Periplasmic-iron-binding protein BitB	BRAHW (ATCC 49526 / WA1)	339			0	0	SpII	Unknown	N	PROBABLE
C0QYE1	3	0	3	0	1	1	0	0	0	0	1	1	C0QYE1_BRAHW	bitB	A0A0H0TPN4, A0A0H0UNX8, A0A0H0UWW9, A0A0H0VE04, A0A0H0VI67, A0A0H0W2R1, A0A0H0W310, A0A0H0WPD5, C0QYE1	Periplasmic-iron-binding protein BitB	BRAHW (ATCC 49526 / WA1)	347			0	0	SpII	Unknown	N	PROBABLE
C0QYI0	9	0	9	0	1	1	0	0	0	0	1	1	C0QYI0_BRAHW	batC	A0A0H0TZC3, A0A0H0U239, A0A0H0XCC0, C0QYI0	Putative aerotolerance-related exported protein BatC containing TPR domain	BRAHW (ATCC 49526 / WA1)	301			0	0	SpI	Unknown	N	NOT
C0QYM8	12	0	12	0	1	1	0	0	0	0	1	1	C0QYM8_BRAHW	BHWA1_02660	A0A0H0TX68, A0A0H0U9I6, A0A0H0UA79, A0A0H0VCB2, C0QYM8	Unchar C0QYM8	BRAHW (ATCC 49526 / WA1)	340			0	0	SpI	Unknown	N	NOT
C0QYN5	50	0	50	0	1	1	0	0	0	0	1	1	C0QYN5_BRAHW	gldG	A0A0H0TZ64, A0A0H0WPV1, A0A0H0XGB1, C0QYN5	ABC-type uncharacterized transport system	BRAHW (ATCC 49526 / WA1)	542			membrane	0	TMH	CytoplasmicMembrane	N	NOT
C0QYS9	64	0	64	0	1	1	0	0	0	0	1	1	C0QYS9_BRAHW	oppA	A0A0H0UH90, A0A0H0UKB7, A0A0H0UKZ6, A0A0H0V202, A0A0H0VSM6, A0A0H0VU44, A0A0H0X9Z0, A0A0H0XJG9, C0QYS9	ABC-type oligopeptide transport system, periplasmic component	BRAHW (ATCC 49526 / WA1)	540			membrane	0	SpII	Periplasmic	Y	PROBABLE
C0QYW5	3	0	3	0	1	1	0	0	0	0	1	1	C0QYW5_BRAHW	BHWA1_00557	A0A0H0UNR9, A0A0H0V876, A0A0H0VBS2, C0QYW5, C4MGF4	Sodium:dicarboxylate symporter	BRAHW (ATCC 49526 / WA1)	348			membrane	transporter	TMH	CytoplasmicMembrane	N	NOT
C0QYW7	35	0	35	0	1	1	0	0	0	0	1	1	C0QYW7_BRAHW	BHWA1_00559	A0A0H0TNT9, A0A0H0U3G6, A0A0H0W365, C0QYW7	Unchar C0QYW7	BRAHW (ATCC 49526 / WA1)	176			0	0	SpI	Unknown	Y	NOT
C0QZ01	20	0	20	0	1	1	0	0	0	0	1	1	C0QZ01_BRAHW	BHWA1_00593	A0A0H0TPE9, A0A0H0U8Z3, A0A0H0V2R2, A0A0H0WNQ3, A0A0H0X987, A0A0H0XAB6, C0QZ01	Putative inversin protein alternative isoform	BRAHW (ATCC 49526 / WA1)	575			0	0	SpII	Unknown	N	PROBABLE
C0QZ49	10	0	10	0	1	1	0	0	0	0	1	1	C0QZ49_BRAHW	BHWA1_00641	A0A0H0TKQ1, A0A0H0UC78, A0A0H0VB64, A0A0H0VK15, A0A0H0WIA8, A0A0H0XJT7, C0QZ49	Unchar C0QZ49	BRAHW (ATCC 49526 / WA1)	2326			0	0	SpII	Unknown	Y	PROBABLE
C0QZ69	8	0	8	0	1	1	0	0	0	0	1	1	C0QZ69_BRAHW	BHWA1_00661	A0A0H0UIT1, A0A0H0UNF4, A0A0H0VE60, C0QZ69	NHL repeat containing protein	BRAHW (ATCC 49526 / WA1)	700			0	0	SpI	OuterMembrane	N	NOT
C0QZ90	1	0	1	0	1	0	0	0	0	0	1	0	C0QZ90_BRAHW	BHWA1_00684	A0A0H0VQY6, A0A0H0WKH3, A0A0H0XBD6, C0QZ90	Ankyrin repeat-containing protein	BRAHW (ATCC 49526 / WA1)	289			0	0	SpI	Unknown	Y	NOT
C0QZE5	7	0	7	0	1	0	0	0	0	0	1	0	C0QZE5_BRAHW	BHWA1_00739	A0A0H0TQX0, A0A0H0UBV6, A0A0H0VF69, C0QZE5	Unchar C0QZE5	BRAHW (ATCC 49526 / WA1)	586			0	0	SpI	CytoplasmicMembrane	N	NOT
C0QZG8	31	0	31	1	1	1	0	0	0	1	1	1	C0QZG8_BRAHW	BHWA1_00763	A0A0H0WDA7, C0QZG8	FMN-binding domain protein	BRAHW (ATCC 49526 / WA1)	118			0	0	SpI	Unknown	Y	NOT
C0QZK0	6	0	6	0	1	1	0	0	0	0	1	1	C0QZK0_BRAHW	BHWA1_00795	A0A0H0TPW1, C0QZK0	Fibronectin type III domain containing protein	BRAHW (ATCC 49526 / WA1)	472			0	0	SpI	Extracellular	N	NOT
C0QZK5	46	0	46	1	1	1	0	0	0	1	1	1	C0QZK5_BRAHW	BHWA1_00800	A0A0H0TLN1, A0A0H0X9T7, C0QZK5	Putative rubrerythrin	BRAHW (ATCC 49526 / WA1)	202			0	catalytic;ion binding	SpI	Unknown	N	NOT
C0QZP0	220	0	220	0	1	1	0	0	0	0	1	1	C0QZP0_BRAHW	BHWA1_00835	A0A0H0VFS4, A0A0H0WB00, C0QZP0	Unchar C0QZP0	BRAHW (ATCC 49526 / WA1)	250			0	0	SpII	Unknown	N	PROBABLE
C0QZQ9	63	0	63	0	1	1	0	0	0	0	1	1	C0QZQ9_BRAHW	arp	A0A0H0U909, A0A0H0UBQ6, A0A0H0UGY4, A0A0H0VC51, A0A0H0VGZ8, A0A0H0VRY0, A0A0H0WFN7, A0A0H0WIA6, A0A0H0X665, C0QZQ9	Ankyrin repeat-containing protein	BRAHW (ATCC 49526 / WA1)	555			0	0	SpII	Cytoplasmic	Y	PROBABLE
C0QZR1	16	0	16	0	1	1	0	0	0	0	1	1	C0QZR1_BRAHW	BHWA1_00856	A0A0H0TKR7, A0A0H0TKU1, A0A0H0TL29, A0A0H0TR13, A0A0H0U246, A0A0H0U392, A0A0H0U405, A0A0H0U617, A0A0H0U8A9, A0A0H0U908, A0A0H0U9L5, A0A0H0U9U2, A0A0H0U9Z3, A0A0H0UBE2, A0A0H0UBY3, A0A0H0UDA3, A0A0H0UE61, A0A0H0UER2, A0A0H0UFD1, A0A0H0UGZ6, A0A0H0UHV0, A0A0H0UHV7, A0A0H0UJ88, A0A0H0UP64, A0A0H0UQF6, A0A0H0UR39, A0A0H0URQ7, A0A0H0US22, A0A0H0UTP2, A0A0H0UUC5, A0A0H0UUF8, A0A0H0UV58, A0A0H0V3T9, A0A…	Unchar C0QZR1	BRAHW (ATCC 49526 / WA1)	643			0	0	SpII	Cytoplasmic	N	PROBABLE
C0QZS3	73	0	73	0	1	1	0	0	0	0	1	1	C0QZS3_BRAHW	bitB	A0A0H0TMS3, A0A0H0TSV7, A0A0H0U9D6, A0A0H0UEP9, A0A0H0UFD8, A0A0H0UIC3, A0A0H0USS6, A0A0H0UUC9, A0A0H0UV73, A0A0H0V2U6, A0A0H0VH90, A0A0H0VJE2, A0A0H0VMK3, A0A0H0VN93, A0A0H0WCI2, A0A0H0WE87, A0A0H0WFL1, A0A0H0WP75, A0A0H0WUW7, A0A0H0WXY4, A0A0H0XBF9, C0QZS3, C0QZS4, O54368, O54369	Periplasmic-iron-binding protein BitB	BRAHW (ATCC 49526 / WA1)	342			0	0	SpII	Unknown	Y	PROBABLE
C0QZS4	56	0	56	0	1	1	0	0	0	0	1	1	C0QZS4_BRAHW	bitC	A0A0H0TI33, A0A0H0TLF9, A0A0H0TMS3, A0A0H0U231, A0A0H0UB84, A0A0H0UIE5, A0A0H0USS6, A0A0H0UV73, A0A0H0V0W5, A0A0H0V5M3, A0A0H0VJU5, A0A0H0VKP8, A0A0H0WCG2, A0A0H0WP75, A0A0H0X315, C0QZS4, O54369	Periplasmic-iron-binding protein BitC	BRAHW (ATCC 49526 / WA1)	339			0	0	SpII	Periplasmic	Y	PROBABLE
C0QZT2	21	0	21	0	1	1	0	0	0	0	1	1	C0QZT2_BRAHW	BHWA1_00877	A0A0H0UI76, A0A0H0V3C5, A0A0H0VRG0, C0QZT2	Unchar C0QZT2	BRAHW (ATCC 49526 / WA1)	519			membrane	0	SpII	Unknown	N	PROBABLE
C0QZT9	63	0	63	0	1	1	0	0	0	0	1	1	C0QZT9_BRAHW	BHWA1_00886	A0A0H0UPJ2, A0A0H0V471, A0A0H0XFR5, C0QZT9	ABC transporter substrate binding protein	BRAHW (ATCC 49526 / WA1)	329			0	0	SpII	Unknown	N	PROBABLE
C0QZU4	9	0	9	0	1	1	0	0	0	0	1	1	C0QZU4_BRAHW	BHWA1_00891	A0A0H0TYH2, A0A0H0X1B4, C0QZU4	Periplasmic solute binding protein	BRAHW (ATCC 49526 / WA1)	287			0	ion binding	SpII	Periplasmic	Y	PROBABLE
C0R011	8	0	8	0	1	1	0	0	0	0	1	1	C0R011_BRAHW	BHWA1_00966	A0A0H0URS9, A0A0H0V4P5, A0A0H0VLU7, A0A0H0VWU6, A0A0H0W1P0, A0A0H0XAK8, C0R011	TPR domain-containing protein	BRAHW (ATCC 49526 / WA1)	644			0	0	SpI	OuterMembrane	Y	NOT
C0R023	6	0	6	0	1	1	0	0	0	0	1	1	C0R023_BRAHW	rsxE	A0A0H0WY33, C0R023	Electron transport complex subunit E	BRAHW (ATCC 49526 / WA1)	219	Part of a membrane complex involved in electron transport.		membrane	0	TMH	CytoplasmicMembrane	N	NOT
C0R055	27	0	27	0	1	1	0	0	0	0	1	1	C0R055_BRAHW	BHWA1_01010	A0A0H0UJI0, A0A0H0UJW9, A0A0H0WRQ8, A0A0H0X7A2, A0A0H0XDH6, C0R055	Extracellular solute-binding protein, family 5	BRAHW (ATCC 49526 / WA1)	532			membrane	0	SpII	Unknown	N	PROBABLE
C0R098	14	0	14	0	1	1	0	0	0	0	1	1	C0R098_BRAHW	BHWA1_01053	A0A0H0U0I0, A0A0H0UQV3, A0A0H0UUK1, A0A0H0W2Q5, C0R098	Putative lipoprotein	BRAHW (ATCC 49526 / WA1)	196			0	0	SpII	Unknown	N	PROBABLE
C0R0B3	63	0	63	0	1	1	0	0	0	0	1	1	C0R0B3_BRAHW	cadA	A0A0H0U2W3, A0A0H0UD05, A0A0H0UHA7, A0A0H0UP77, A0A0H0V3N1, A0A0H0VPK2, A0A0H0WSP9, A0A0H0XAU8, C0R0B3	Cadmium-translocating P-type ATPase	BRAHW (ATCC 49526 / WA1)	645			membrane	binding;ion binding;hydrolase	TMH	CytoplasmicMembrane	N	NOT
C0R0G0	4	0	4	0	1	1	0	0	0	0	1	1	C0R0G0_BRAHW	msrAB	A0A0H0U577, A0A0H0WM68, A0A0H0XFI1, C0R0G0	Peptide methionine sulfoxide reductase MsrA	BRAHW (ATCC 49526 / WA1)	202	Has an important function as a repair enzyme for proteins that have been inactivated by oxidation. Catalyzes the reversible oxidation-reduction of methionine sulfoxide in proteins to methionine.	Peptide-L-methionine + thioredoxin disulfide + H(2)O = peptide-L-methionine (S)-S-oxide + thioredoxin.	0	catalytic	SpII	Unknown	N	PROBABLE
C0R0G7	37	0	37	0	1	1	0	0	0	0	1	1	C0R0G7_BRAHW	arp	A0A0H0TSS3, A0A0H0USB1, A0A0H0VPQ6, A0A0H0VSE7, A0A0H0VW10, A0A0H0WJW5, A0A0H0WSL7, A0A0H0X9U2, C0R0G7	Ankyrin repeat-containing protein	BRAHW (ATCC 49526 / WA1)	364			0	0	SpII	Cytoplasmic	Y	PROBABLE
C0R0G8	14	0	14	1	1	1	0	0	0	1	1	1	C0R0G8_BRAHW	BHWA1_01126	A0A0H0TTJ2, A0A0H0U313, A0A0H0WDJ4, A0A0H0WLE5, C0R0G8	Unchar C0R0G8	BRAHW (ATCC 49526 / WA1)	362			0	0	SpII	Unknown	N	PROBABLE
C0R0M1	38	0	38	0	1	1	0	0	0	0	1	1	C0R0M1_BRAHW	BHWA1_01179	A0A0H0VMC9, A0A0H0W1Q1, A0A0H0WPI3, A0A0H0WRQ4, C0R0M1	Extracellular solute-binding protein, family 3	BRAHW (ATCC 49526 / WA1)	279			0	transporter	SpII	Periplasmic	Y	PROBABLE
C0R0R6	201	0	201	0	1	1	0	0	0	0	1	1	C0R0R6_BRAHW	BHWA1_01225	A0A0H0UNC0, C0R0R6	Unchar C0R0R6	BRAHW (ATCC 49526 / WA1)	202			0	0	SpII	Cytoplasmic	N	NOT
C0R0R7	425	0	425	0	1	1	0	0	0	0	1	1	C0R0R7_BRAHW	BHWA1_01226	A0A0H0UU11, A0A0H0VHR7, A0A0H0VSR5, C0R0R7	Putative treponemal membrane protein	BRAHW (ATCC 49526 / WA1)	603			0	0	SpI	OuterMembrane	Y	NOT
C0R0S5	24	0	24	0	1	1	0	0	0	0	1	1	C0R0S5_BRAHW	BHWA1_01234	A0A0H0TNV5, C0R0S5	Unchar C0R0S5	BRAHW (ATCC 49526 / WA1)	240			0	0	SpI	Unknown	Y	NOT
C0R0X4	86	0	86	0	1	1	0	0	0	0	1	1	C0R0X4_BRAHW	mcpA	A0A0H0TLX2, A0A0H0TP85, A0A0H0TPY8, A0A0H0U3I5, A0A0H0U9J5, A0A0H0UAG2, A0A0H0UIM9, A0A0H0UK81, A0A0H0UR96, A0A0H0UU80, A0A0H0V3T3, A0A0H0V4B8, A0A0H0V4Y1, A0A0H0VMW6, A0A0H0W3X0, A0A0H0WFM7, A0A0H0WL29, A0A0H0WL94, A0A0H0WWG7, A0A0H0XBK9, A0A0H0XF61, A0A0H0XL21, C0R0X4, C0R0X5, C0R165, C0R1V9	Methyl-accepting chemotaxis protein McpA	BRAHW (ATCC 49526 / WA1)	615			membrane	signal transducer	TMH	CytoplasmicMembrane	N	NOT
C0R0Y1	9	0	9	0	1	1	0	0	0	0	1	1	C0R0Y1_BRAHW	BHWA1_01290	A0A0H0UZK3, A0A0H0VQ01, C0R0Y1	Unchar C0R0Y1	BRAHW (ATCC 49526 / WA1)	239			0	0	SpI	Unknown	Y	NOT
C0R0Y2	13	0	13	0	1	1	0	0	0	0	1	1	C0R0Y2_BRAHW	BHWA1_01291	A0A0H0TS99, A0A0H0TUI1, A0A0H0U0T2, A0A0H0UMV3, A0A0H0UYI4, A0A0H0V3D6, A0A0H0VQH0, A0A0H0VUK6, A0A0H0WWA0, A0A0H0XG67, C0R0Y2	TPR domain-containing protein	BRAHW (ATCC 49526 / WA1)	645			0	0	SpI	OuterMembrane	N	NOT
C0R0Z2	25	0	25	0	1	1	0	0	0	0	1	1	C0R0Z2_BRAHW	BHWA1_01301	A0A0H0UP15, A0A0H0VRQ2, C0R0Z2	Unchar C0R0Z2	BRAHW (ATCC 49526 / WA1)	467			0	0	SpI	Unknown	Y	NOT
C0R142	239	0	239	1	1	1	0	0	0	1	1	1	C0R142_BRAHW	hppA	A0A0H0TMQ0, A0A0H0UL41, A0A0H0WNG6, C0R142	Membrane-bound proton-translocating pyrophosphatase	BRAHW (ATCC 49526 / WA1)	767			membrane	hydrolase	TMH	CytoplasmicMembrane	N	NOT
C0R162	16	0	16	0	1	1	0	0	0	0	1	1	C0R162_BRAHW	BHWA1_01372	A0A0H0TP28, A0A0H0UKX7, A0A0H0UXT9, A0A0H0VCU8, A0A0H0WVL2, A0A0H0X2M4, A0A0H0X7U3, A0A0H0XI82, C0R162	Outer membrane protein	BRAHW (ATCC 49526 / WA1)	878			membrane	0	SpI	OuterMembrane	Y	NOT
C0R1A3	67	0	67	0	1	1	0	0	0	0	1	1	C0R1A3_BRAHW	motA	A0A0H0U3H6, A0A0H0UL59, A0A0H0VVJ9, C0R1A3	Flagellar Motor Protein	BRAHW (ATCC 49526 / WA1)	263			membrane	transporter	TMH	CytoplasmicMembrane	N	NOT
C0R1B1	1	0	1	0	1	0	0	0	0	0	1	0	C0R1B1_BRAHW	arp	A0A0H0U8D0, C0R1B1	Ankyrin repeat-containing protein	BRAHW (ATCC 49526 / WA1)	229			0	0	SpI	Unknown	N	NOT
C0R1D1	162	0	162	0	1	1	0	0	0	0	1	1	C0R1D1_BRAHW	BHWA1_01447	A0A0H0U0M6, A0A0H0USL3, A0A0H0UVA9, A0A0H0X8P6, C0R1D1	Unchar C0R1D1	BRAHW (ATCC 49526 / WA1)	256			0	0	SpII	Unknown	Y	PROBABLE
C0R1F6	7	0	7	0	1	0	0	0	0	0	1	0	C0R1F6_BRAHW	BHWA1_01472	A0A0H0V0M7, A0A0H0VSR2, A0A0H0X437, C0R1F6	Unchar C0R1F6	BRAHW (ATCC 49526 / WA1)	165			0	0	SpII	Unknown	N	PROBABLE
C0R1G3	6	0	6	0	1	0	0	0	0	0	1	0	C0R1G3_BRAHW	BHWA1_01479	A0A0H0TST5, A0A0H0V655, A0A0H0VSU0, A0A0H0X186, A0A0H0XF72, C0R1G3	Unchar C0R1G3	BRAHW (ATCC 49526 / WA1)	223			0	0	SpII	Cytoplasmic	Y	PROBABLE
C0R1H0	9	0	9	1	1	1	0	0	0	1	1	1	C0R1H0_BRAHW	BHWA1_01486	A0A0H0UEZ3, A0A0H0UXR8, A0A0H0VAF8, A0A0H0VTI4, A0A0H0W509, C0R1H0	Unchar C0R1H0	BRAHW (ATCC 49526 / WA1)	309			0	0	SpII	Unknown	Y	PROBABLE
C0R1H3	3	0	3	0	1	0	0	0	0	0	1	0	C0R1H3_BRAHW	BHWA1_01489	A0A0H0TU56, A0A0H0VMK5, A0A0H0W9V6, A0A0H0X9G4, C0R1H3	SCP-like extracellular protein	BRAHW (ATCC 49526 / WA1)	275			0	0	SpI	Unknown	Y	NOT
C0R1K4	20	0	20	0	1	1	0	0	0	0	1	1	C0R1K4_BRAHW	BHWA1_01522	A0A0H0U9S2, A0A0H0UF59, A0A0H0UQH7, A0A0H0UVL8, A0A0H0VMU1, A0A0H0VZF6, C0R1K4	Extracellular solute-binding protein, family 5	BRAHW (ATCC 49526 / WA1)	550			membrane	0	SpII	Periplasmic	N	PROBABLE
C0R1K5	26	0	26	0	1	1	0	0	0	0	1	1	C0R1K5_BRAHW	BHWA1_01523	A0A0H0TXL3, A0A0H0UA01, A0A0H0UR80, A0A0H0V8F5, A0A0H0VNK5, A0A0H0W6S6, A0A0H0WCY6, C0R1K5	Extracellular solute-binding protein, family 5	BRAHW (ATCC 49526 / WA1)	532			membrane	0	SpII	Periplasmic	Y	PROBABLE
C0R1K6	15	0	15	0	1	1	0	0	0	0	1	1	C0R1K6_BRAHW	BHWA1_01524	A0A0H0TUA2, A0A0H0U2Z6, A0A0H0UEP7, A0A0H0UFR3, A0A0H0XBQ0, C0R1K6	Extracellular solute-binding protein, family 5	BRAHW (ATCC 49526 / WA1)	532			membrane	0	SpII	Periplasmic	Y	PROBABLE
C0R1M1	42	0	42	0	1	1	0	0	0	0	1	1	C0R1M1_BRAHW	yidC	A0A0H0UEQ6, A0A0H0UFS2, A0A0H0W1U1, A0A0H0WJ63, A0A0H0XK67, C0R1M1	Membrane protein insertase YidC	BRAHW (ATCC 49526 / WA1)	624	Required for the insertion and/or proper folding and/or complex formation of integral membrane proteins into the membrane. Involved in integration of membrane proteins that insert both dependently and independently of the Sec translocase complex, as well as at least some lipoproteins. Aids folding of multispanning membrane proteins (By similarity).		membrane	0	SpI	CytoplasmicMembrane	N	NOT
C0R1R1	7	0	7	0	1	1	0	0	0	0	1	1	C0R1R1_BRAHW	BHWA1_01579	A0A0H0V9A1, A0A0H0W1L3, A0A0H0X021, A0A0H0XK43, C0R1R1	Putative penicillin binding protein	BRAHW (ATCC 49526 / WA1)	790			membrane	binding	SpI	CytoplasmicMembrane	N	NOT
C0R1T3	32	0	32	0	1	1	0	0	0	0	1	1	C0R1T3_BRAHW	vspF	A0A0H0TT23, A0A0H0U237, A0A0H0U250, A0A0H0U337, A0A0H0U9C8, A0A0H0U9E4, A0A0H0UKM0, A0A0H0UL96, A0A0H0UR72, A0A0H0UYB7, A0A0H0UZS4, A0A0H0V188, A0A0H0VG41, A0A0H0VGD4, A0A0H0VGZ2, A0A0H0VHD8, A0A0H0VMM6, A0A0H0VTM5, A0A0H0WK94, A0A0H0WS59, A0A0H0WUT9, A0A0H0WYE3, C0R1T3, F1CJQ5, Q9AEX5, Q9AEX7	Variable surface protein-VspF	BRAHW (ATCC 49526 / WA1)	377			0	0	SpI	OuterMembrane	Y	NOT
C0R2B3	31	0	31	0	1	1	0	0	0	0	1	1	C0R2B3_BRAHW	BHWA1_01786	A0A0H0U1K4, A0A0H0UF40, A0A0H0WGS8, A0A0H0WQL9, A0A0H0XKC8, C0R2B3	Unchar C0R2B3	BRAHW (ATCC 49526 / WA1)	386			0	0	SpI	Unknown	Y	NOT
C0R2B4	30	0	30	0	1	1	0	0	0	0	1	1	C0R2B4_BRAHW	ompA	A0A0H0UGA4, A0A0H0V3Y7, A0A0H0VM43, C0R2B4	OmpA family protein	BRAHW (ATCC 49526 / WA1)	213			0	0	SpII	Cytoplasmic	Y	PROBABLE
C0R2B5	86	0	86	1	1	1	0	0	0	1	1	1	C0R2B5_BRAHW	ompA	A0A0H0UQT0, A0A0H0UXA4, C0R2B5	Outer membrane protein	BRAHW (ATCC 49526 / WA1)	203			0	0	SpII	OuterMembrane	Y	PROBABLE
C0R2F1	98	0	98	1	1	1	0	0	0	1	1	1	C0R2F1_BRAHW	mcpB	A0A0H0U424, A0A0H0UG84, A0A0H0UQQ4, A0A0H0V0Q6, A0A0H0W1D1, C0R2F1	Methyl-accepting chemotaxis protein McpB	BRAHW (ATCC 49526 / WA1)	734			membrane	signal transducer	TMH	CytoplasmicMembrane	N	NOT
D8I9Q8	0	195	195	0	0	0	0	1	0	0	1	0	D8I9Q8_BRAP9	BP951000_0016	D8I9Q8	Unchar D8I9Q8	BRAPL (ATCC BAA-1826 / 95/1000)	532			membrane	0	SpII	Periplasmic	N	PROBABLE
D8I9Z8	0	72	72	0	0	0	0	1	1	0	1	1	D8I9Z8_BRAP9	BP951000_0106	D8I9Z8, J9UG78, K0JLC1	Allergen V5/Tpx-1 related protein	BRAPL (ATCC BAA-1826 / 95/1000)	257			0	0	SpI	Unknown	Y	NOT
D8IA14	0	107	107	0	0	0	0	1	1	0	1	1	D8IA14_BRAP9	BP951000_0122	D8IA14	Unchar D8IA14	BRAPL (ATCC BAA-1826 / 95/1000)	502			0	0	SpI	Unknown	N	NOT
D8IA57	0	20	20	0	0	0	0	1	0	0	1	0	D8IA57_BRAP9	BP951000_2214	D8IA57, J9UL18, K0JIK0	Lipoprotein	BRAPL (ATCC BAA-1826 / 95/1000)	381			0	0	SpI	Unknown	N	NOT
D8IA92	0	75	75	0	0	0	0	1	1	0	1	1	D8IA92_BRAP9	bmpB	D8IA92, J9UL81, K0JID2	Lipoprotein	BRAPL (ATCC BAA-1826 / 95/1000)	269			0	0	SpII	CytoplasmicMembrane	Y	PROBABLE
D8IA93	0	74	74	0	0	0	1	1	1	1	1	1	D8IA93_BRAP9	bmpB	D8IA93, J9UFV3, K0JK45	Lipoprotein	BRAPL (ATCC BAA-1826 / 95/1000)	271			0	0	SpII	CytoplasmicMembrane	Y	PROBABLE
D8IAM1	0	16	16	0	0	0	0	1	0	0	1	0	D8IAM1_BRAP9	batA	D8IAM1, J9TX72, K0JJZ9	Aerotolerance-related membrane protein	BRAPL (ATCC BAA-1826 / 95/1000)	291			0	0	SpI	Unknown	Y	NOT
D8IAU2	0	45	45	0	0	0	1	1	1	1	1	1	D8IAU2_BRAP9	BP951000_0266	D8IAU2, J9UUG7, K0JFJ2	Rhodanese-like domain protein	BRAPL (ATCC BAA-1826 / 95/1000)	142			0	0	SpI	Unknown	Y	NOT
D8IB10	0	248	248	0	0	0	0	1	0	0	1	0	D8IB10_BRAP9	BP951000_0328	D8IB10, J9UUN3, K0JL29	Unchar D8IB10	BRAPL (ATCC BAA-1826 / 95/1000)	587			0	0	SpII	OuterMembrane	N	PROBABLE
D8IB11	0	9	9	0	0	0	0	1	0	0	1	0	D8IB11_BRAP9	BP951000_0329	D8IB11, J9UNQ4	Unchar D8IB11	BRAPL (ATCC BAA-1826 / 95/1000)	514			0	0	SpII	Unknown	Y	PROBABLE
D8IB34	0	31	31	0	0	0	0	1	1	0	1	1	D8IB34_BRAP9	hslJ	D8IB34	Putative heat shock protein HslJ	BRAPL (ATCC BAA-1826 / 95/1000)	152			0	0	SpII	Unknown	Y	PROBABLE
D8IB54	0	26	26	0	0	0	1	1	1	1	1	1	D8IB54_BRAP9	BP951000_0372	D8IB54, J9UEZ5, K0JGA0	Unchar D8IB54	BRAPL (ATCC BAA-1826 / 95/1000)	159			0	0	SpI	Unknown	Y	NOT
D8IB92	0	23	23	0	0	0	1	1	1	1	1	1	D8IB92_BRAP9	BP951000_0412	D8IB92, J9UK89, K0JL90	Unchar D8IB92	BRAPL (ATCC BAA-1826 / 95/1000)	200			0	0	SpII	Unknown	N	PROBABLE
D8IBB7	0	990	990	0	0	0	0	1	1	0	1	1	D8IBB7_BRAP9	BP951000_0437	D8IBB7, J9USN1, K0JJS8	Peptidase C14, caspase catalytic subunit p20	BRAPL (ATCC BAA-1826 / 95/1000)	248			0	0	SpI	Unknown	Y	NOT
D8IBK6	0	5	5	0	0	0	1	1	1	1	1	1	D8IBK6_BRAP9	BP951000_0528	D8IBK6, J9USC9, K0JK31	Putative lipoprotein	BRAPL (ATCC BAA-1826 / 95/1000)	195			0	0	SpII	Unknown	N	PROBABLE
D8IBK8	0	55	55	0	0	0	0	1	1	0	1	1	D8IBK8_BRAP9	BP951000_0530	D8IBK8, J9TTY6, K0JLZ6	Peptidyl-prolyl cis-trans isomerase	BRAPL (ATCC BAA-1826 / 95/1000)	188	PPIases accelerate the folding of proteins. It catalyzes the cis-trans isomerization of proline imidic peptide bonds in oligopeptides.	Peptidylproline (omega=180) = peptidylproline (omega=0).	0	catalytic	SpI	Periplasmic	N	NOT
D8IBM6	0	48	48	0	0	0	0	1	1	0	1	1	D8IBM6_BRAP9	BP951000_0548	D8IBM6, J9TTU4, K0JK52	TPR domain protein	BRAPL (ATCC BAA-1826 / 95/1000)	631			0	0	SpI	Unknown	Y	NOT
D8IBQ8	0	138	138	0	0	0	0	1	1	0	1	1	D8IBQ8_BRAP9	BP951000_0580	D8IBQ8, J9UT33, K0JGN7	YD repeat protein	BRAPL (ATCC BAA-1826 / 95/1000)	683			0	0	SpI	OuterMembrane	Y	NOT
D8IBT5	0	1	1	0	0	0	0	1	0	0	1	0	D8IBT5_BRAP9	BP951000_0609	D8IBT5, J9UT07	Flavodoxin	BRAPL (ATCC BAA-1826 / 95/1000)	180			0	binding;electron carrier	SpI	Unknown	N	NOT
D8IBY6	0	953	953	0	0	0	0	1	1	0	1	1	D8IBY6_BRAP9	flaA	D8IBY6, J9UWR4, K0JH04, Q5XPB3	Flagellar filament outer layer protein, FlaA	BRAPL (ATCC BAA-1826 / 95/1000)	316			cell periphery	0	SpI	Periplasmic	Y	NOT
D8IC33	0	107	107	0	0	0	0	1	1	0	1	1	D8IC33_BRAP9	crt	D8IC33, J9UWX4, K0JMF1	3-hydroxybutyryl-CoA dehydrogenase	BRAPL (ATCC BAA-1826 / 95/1000)	279			0	binding;catalytic	SpI	Unknown	N	NOT
D8IC71	0	2	2	0	0	0	0	1	0	0	1	0	D8IC71_BRAP9	BP951000_0745	D8IC71, J9UX26, K0JKM9	Unchar D8IC71	BRAPL (ATCC BAA-1826 / 95/1000)	372			0	0	SpI	Cytoplasmic	Y	NOT
D8IC72	0	37	37	0	0	0	1	1	1	1	1	1	D8IC72_BRAP9	ompA	D8IC72, J9UW51, K0JM36	Outer membrane protein, peptidoglycan-associated lipoprotein	BRAPL (ATCC BAA-1826 / 95/1000)	202			0	0	SpII	Unknown	Y	PROBABLE
D8IC73	0	91	91	0	0	0	1	1	1	1	1	1	D8IC73_BRAP9	ompA	D8IC73, J9URE1, K0JMH4	Outer membrane protein, peptidoglycan-associated lipoprotein	BRAPL (ATCC BAA-1826 / 95/1000)	194			cell periphery;membrane	0	SpII	Unknown	Y	PROBABLE
D8IC86	0	10	10	0	0	0	0	1	1	0	1	1	D8IC86_BRAP9	BP951000_0761	D8IC86, J9UW70, K0JH75	Putative periplasmic protein	BRAPL (ATCC BAA-1826 / 95/1000)	143			0	0	SpI	Unknown	Y	NOT
D8IC93	0	74	74	0	0	0	1	1	1	1	1	1	D8IC93_BRAP9	BP951000_0768	D8IC93, J9UKF1, K0JM49	Unchar D8IC93	BRAPL (ATCC BAA-1826 / 95/1000)	241			0	0	SpII	Unknown	Y	PROBABLE
D8ICD6	0	27	27	0	0	0	0	1	1	0	1	1	D8ICD6_BRAP9	BP951000_0811	D8ICD6, J9URR2, K0JKR6	Extracellular solute binding protein, family 5	BRAPL (ATCC BAA-1826 / 95/1000)	533			membrane	0	SpII	Periplasmic	Y	PROBABLE
D8ICE0	0	1	1	0	0	0	0	1	0	0	1	0	D8ICE0_BRAP9	BP951000_0815	D8ICE0	Unchar D8ICE0	BRAPL (ATCC BAA-1826 / 95/1000)	140			0	0	SpII	Unknown	Y	PROBABLE
D8ICG3	0	440	440	0	0	0	0	1	1	0	1	1	D8ICG3_BRAP9	BP951000_0838	D8ICG3, K0JML9	Unchar D8ICG3	BRAPL (ATCC BAA-1826 / 95/1000)	338			0	0	SpI	Unknown	Y	NOT
D8ICU0	0	137	137	0	0	0	0	1	0	0	1	0	D8ICU0_BRAP9	vspD	D8ICU0	Variable surface protein, VspD	BRAPL (ATCC BAA-1826 / 95/1000)	392			0	0	SpI	Unknown	Y	NOT
D8ICU3	0	33	33	0	0	0	0	1	1	0	1	1	D8ICU3_BRAP9	BP951000_0974	D8ICU3, J9UAZ2, K0JL48	TRAP transporter solute receptor, TAXI family	BRAPL (ATCC BAA-1826 / 95/1000)	320			0	0	SpII	Unknown	N	PROBABLE
D8IDC1	0	155	155	0	0	0	1	1	1	1	1	1	D8IDC1_BRAP9	BP951000_1155	D8IDC1, J9USR8, K0JMZ4	Unchar D8IDC1	BRAPL (ATCC BAA-1826 / 95/1000)	206			0	0	SpII	Cytoplasmic	N	PROBABLE
D8IDC2	0	843	843	0	0	0	0	1	1	0	1	1	D8IDC2_BRAP9	BP951000_1156	D8IDC2	Unchar D8IDC2	BRAPL (ATCC BAA-1826 / 95/1000)	563			0	0	SpI	OuterMembrane	Y	NOT
D8IDC9	0	23	23	0	0	0	0	1	0	0	1	0	D8IDC9_BRAP9	ompH	D8IDC9, J9UXM4, K0JMZ6	Putative outer membrane chaperone Skp, OmpH	BRAPL (ATCC BAA-1826 / 95/1000)	142			0	0	SpI	Unknown	N	NOT
D8IE51	0	4	4	0	0	0	0	1	0	0	1	0	D8IE51_BRAP9	BP951000_1440	D8IE51	Unchar D8IE51	BRAPL (ATCC BAA-1826 / 95/1000)	249			0	0	SpII	Extracellular	Y	PROBABLE
D8IEJ8	0	125	125	0	0	0	0	1	1	0	1	1	D8IEJ8_BRAP9	BP951000_1590	D8IEJ8, J9U1T8, K0JHV5	Exported protein	BRAPL (ATCC BAA-1826 / 95/1000)	225			0	0	SpII	Unknown	Y	PROBABLE
D8IEN1	0	95	95	0	0	0	0	1	1	0	1	1	D8IEN1_BRAP9	BP951000_1623	D8IEN1, J9UKT0, K0JF67	Nox coenzyme A disulfide reductase	BRAPL (ATCC BAA-1826 / 95/1000)	446			other	binding;catalytic	SpI	Unknown	N	NOT
D8IEY4	0	696	696	0	0	0	1	1	1	1	1	1	D8IEY4_BRAP9	mglB	D8IEY4, K0JGQ0	Galactose glucose binding protein	BRAPL (ATCC BAA-1826 / 95/1000)	350			0	0	SpII	Periplasmic	Y	PROBABLE
D8IEY7	0	62	62	0	0	0	0	1	1	0	1	1	D8IEY7_BRAP9	msrAB	D8IEY7, J9UXK4, K0JIC9	Peptide methionine sulfoxide reductase MsrA	BRAPL (ATCC BAA-1826 / 95/1000)	201	Has an important function as a repair enzyme for proteins that have been inactivated by oxidation. Catalyzes the reversible oxidation-reduction of methionine sulfoxide in proteins to methionine.	Peptide-L-methionine + thioredoxin disulfide + H(2)O = peptide-L-methionine (S)-S-oxide + thioredoxin.	0	catalytic	SpII	Unknown	N	PROBABLE
D8IF36	0	46	46	0	0	0	0	1	0	0	1	0	D8IF36_BRAP9	BP951000_1779	D8IF36	Probable metal-dependent glycoprotease	BRAPL (ATCC BAA-1826 / 95/1000)	570			0	hydrolase	SpII	Unknown	N	PROBABLE
D8IF65	0	42	42	0	0	0	0	1	1	0	1	1	D8IF65_BRAP9	BP951000_1808	D8IF65, J9USI6, K0JGX5	Basic membrane lipoprotein	BRAPL (ATCC BAA-1826 / 95/1000)	353			membrane	0	SpII	Unknown	Y	PROBABLE
D8IFD5	0	7	7	0	0	0	0	1	1	0	1	1	D8IFD5_BRAP9	BP951000_1879	D8IFD5, J9UCN4, K0JFD1	Unchar D8IFD5	BRAPL (ATCC BAA-1826 / 95/1000)	193			0	0	SpII	Unknown	N	NOT
D8IFM2	0	13	13	0	0	0	0	1	1	0	1	1	D8IFM2_BRAP9	BP951000_1967	D8IFM2, J9UIF9, K0JHH3	Unchar D8IFM2	BRAPL (ATCC BAA-1826 / 95/1000)	242			0	0	SpII	Unknown	N	PROBABLE
D8IFM3	0	20	20	0	0	0	0	1	0	0	1	0	D8IFM3_BRAP9	BP951000_1968	D8IFM3, K0JFE9	Putative periplasmic protein	BRAPL (ATCC BAA-1826 / 95/1000)	144			0	0	SpI	Unknown	Y	NOT
D8IFQ2	0	489	489	0	0	0	1	1	1	1	1	1	D8IFQ2_BRAP9	BP951000_1997	D8IFQ2, J9UVB1, K0JHJ5	FMN binding domain protein	BRAPL (ATCC BAA-1826 / 95/1000)	113			0	0	SpI	Unknown	Y	NOT
D8IFW7	0	18	18	0	0	0	0	1	1	0	1	1	D8IFW7_BRAP9	cutF	D8IFW7, J9UFM4, K0JKS4	Lipoprotein involved with copper homeostasis and adhesion	BRAPL (ATCC BAA-1826 / 95/1000)	132			0	0	SpII	Unknown	Y	POSSIBLE
D8IG77	0	248	248	0	0	0	1	1	1	1	1	1	D8IG77_BRAP9	BP951000_2167	D8IG77, J9UKU4, K0JG81	Periplasmic ATP/GTP-binding protein	BRAPL (ATCC BAA-1826 / 95/1000)	312			0	0	SpII	Unknown	Y	PROBABLE
F1CJQ5	93	0	93	0	1	1	0	0	0	0	1	1	F1CJQ5_BRAHO	vspF	A0A0H0U337, A0A0H0VTM5, F1CJQ5	Variable surface protein F	BRAHW	381			0	0	SpI	OuterMembrane	Y	NOT
J9TTS1	0	14	14	0	0	0	1	1	1	1	1	1	J9TTS1_BRAPL	B2904_orf787	D8IBQ9, J9TTS1, K0JK87	Peptidase S55 SpoIVB	BRAPL	581			0	0	SpI	Unknown	N	NOT
J9TY77	0	18	18	0	0	0	1	1	1	1	1	1	J9TY77_BRAPL	B2904_orf1684	J9TY77	Unchar J9TY77	BRAPL	247			0	0	SpII	Unknown	Y	POSSIBLE
J9U171	0	111	111	0	0	0	0	1	1	0	1	1	J9U171_BRAPL	flbB	D8IF08, J9U171, K0JIE8	Flagellar protein FlbB	BRAPL	240			membrane	0	TMH	CytoplasmicMembrane	N	NOT
J9U2W9	0	116	116	0	0	0	0	1	0	0	1	0	J9U2W9_BRAPL	B2904_orf2565	J9U2W9	Unchar J9U2W9	BRAPL	296			0	0	SpI	Extracellular	Y	NOT
J9UFD7	0	34	34	0	0	0	0	1	0	0	1	0	J9UFD7_BRAPL	arp	J9UFD7, K0JGR7	Ankyrin repeat-containing protein	BRAPL	273			0	0	SpI	Unknown	Y	NOT
J9UFV3	0	97	97	0	0	0	0	1	1	0	1	1	J9UFV3_BRAPL	bmpB	J9UFV3, K0JK45	Lipoprotein	BRAPL	271			0	0	SpII	CytoplasmicMembrane	Y	PROBABLE
J9UGA5	0	122	122	0	0	0	0	1	0	0	1	0	J9UGA5_BRAPL	B2904_orf1414	J9UGA5	Unchar J9UGA5	BRAPL	502			0	0	SpI	Unknown	N	NOT
J9UMW6	0	105	105	0	0	0	0	1	0	0	1	0	J9UMW6_BRAPL	arp	J9UMW6, K0JLU3	Ankyrin repeat-containing protein	BRAPL	645			0	0	SpI	Unknown	Y	NOT
J9UPN4	0	41	41	0	0	0	0	1	0	0	1	0	J9UPN4_BRAPL	B2904_orf1875	J9UPN4	Putative periplasmic protein	BRAPL	144			0	0	SpI	Unknown	Y	NOT
J9UQJ0	0	7	7	0	0	0	0	1	0	0	1	0	J9UQJ0_BRAPL	B2904_orf389	J9UQJ0	Variable surface protein VspD	BRAPL	386			0	0	SpI	OuterMembrane	Y	NOT
J9UXT3	0	8	8	0	0	0	0	1	1	0	1	1	J9UXT3_BRAPL	B2904_orf2390	J9UXT3, K0JGH1	Basic membrane lipoprotein	BRAPL	355			membrane	0	SpII	Unknown	Y	PROBABLE
J9UYL3	0	265	265	0	0	0	1	1	1	1	1	1	J9UYL3_BRAPL	rbsB	J9UYL3, K0JLT3	Periplasmic binding protein/LacI transcriptional regulator	BRAPL	313			0	0	SpII	Periplasmic	Y	PROBABLE
O54369	42	0	42	0	1	1	0	0	0	0	1	1	O54369_BRAHO	bit	A0A0H0TI33, A0A0H0TMS3, A0A0H0U231, A0A0H0UIE5, A0A0H0V0W5, A0A0H0V5M3, A0A0H0VKP8, A0A0H0WCG2, O54369	Periplasmic-iron-binding protein BitC	BRAHW	339			0	0	SpII	Periplasmic	Y	PROBABLE
P32520	1466	0	1466	0	1	1	0	0	0	0	1	1	FLAA1_BRAHO	flaA1	A0A0H0TRE1, A0A0H0V489, C0R0T5, P32520	Flagellar filament outer layer protein flaA1	BRAHW	320	Component of the outer layer of the flagella.		other, cell projection;cell periphery	0	SpI	Periplasmic	Y	NOT
Q9AEX5	75	0	75	0	1	1	0	0	0	0	1	1	Q9AEX5_BRAHO	vspH	A0A0H0TT23, A0A0H0U337, A0A0H0U9E4, A0A0H0UYB7, A0A0H0V188, A0A0H0VGD4, A0A0H0VTM5, A0A0H0WS59, Q9AEX5, Q9AEX7	Variable surface protein VspH	BRAHW	390			0	0	SpI	Unknown	Y	NOT
