# Supplementary material for: The Exposed Proteomes of Brachyspira hyodysenteriae and B. pilosicoli
Source: Front Microbiol. 2016 Jul 21;7:1103. doi: 10.3389/fmicb.2016.01103 (PMC4955376; doi:10.3389/fmicb.2016.01103)
Supplement: Supplementary file 10 [file DataSheet8.XLSX]

## Sheet: README
	Parameters used
AUTHOR	JOA
PRODUCED	16/02/16 17:13:30
Script	innprot_05_tables_3_4
Source file date	15/02/16 11:15:24
Source file name	C:\Users\joaquin/nbooks_data/INNPROT_16\protein_compartment.xlsx
Source file size	707883
WHAT	surfaceome proteins common to all pilo or hyo strains

## Sheet: table S9
accession	acronym	gene	group	protein description	h_total
C0QWN4	C0QWN4_BRAHW	BHWA1_00176	A0A0H0UA48, A0A0H0VTE2, A0A0H0WY69, A0A0H0XDA1, C0QWN4	ABC transporter, transmembrane region	28
A7LAT7	A7LAT7_BRAHO	HGT-BH18	A0A0H0W7E1, A7LAT7, C0QVY1	BioB	5
C0QYY3	C0QYY3_BRAHW	BHWA1_00575	A0A0H0UNP5, A0A0H0UR00, A0A0H0V3N5, A0A0H0VCV2, A0A0H0VEQ6, A0A0H0VTA1, C0QYY3	CDP-Glycerol:Poly(Glycerophosphate) glycerophosphotransferase	7
C0R072	C0R072_BRAHW	BHWA1_01026	A0A0H0TV72, A0A0H0UFZ6, A0A0H0V8N7, A0A0H0W2T2, A0A0H0XAD5, C0R072	Conserved transmembrane protein	12
C0QX44	C0QX44_BRAHW	suhB	A0A0H0TUY5, A0A0H0VMF1, A0A0H0WJ94, C0QX44	Inositol-1-monophosphatase	87
C0QX46	C0QX46_BRAHW	BHWA1_00204	A0A0H0TIU3, A0A0H0TL10, A0A0H0TM52, A0A0H0TMT0, A0A0H0TPU0, A0A0H0TQ73, A0A0H0TSJ6, A0A0H0TXC9, A0A0H0U3J8, A0A0H0U443, A0A0H0U4G9, A0A0H0U5H4, A0A0H0UAM1, A0A0H0UE97, A0A0H0UQW4, A0A0H0UVE8, A0A0H0UWJ1, A0A0H0UYT6, A0A0H0UZM2, A0A0H0UZP9, A0A0H0VCT8, A0A0H0VER7, A0A0H0VEZ9, A0A0H0VG10, A0A0H0VI00, A0A0H0VN22, A0A0H0VQU1, A0A0H0VU93, A0A0H0W946, A0A0H0WBT1, A0A0H0WQF8, A0A0H0WS92, A0A0H0WUE1, A0A…	Methyl-accepting chemotaxis protein	84
C0R1R5	C0R1R5_BRAHW	mcpA	A0A0H0U1V2, A0A0H0VTV7, A0A0H0WZ82, C0R1R5	Methyl-accepting chemotaxis protein McpA	95
C0QXR6	C0QXR6_BRAHW	tar	A0A0H0WGT1, A0A0H0X2X0, A0A0H0XF79, C0QXR6	Methyl-accepting chemotaxis sensory transducer	38
C0QYL3	C0QYL3_BRAHW	manB	A0A0H0TJ93, A0A0H0U1Z1, A0A0H0U7B1, C0QYL3	Phosphomannomutase/phosphoglucomutase	85
C0R004	C0R004_BRAHW	BHWA1_00958	A0A0H0U3L6, A0A0H0U4Z0, A0A0H0UPH0, A0A0H0V2N0, A0A0H0VCC1, A0A0H0VKR5, A0A0H0W0L8, A0A0H0XMA7, C0R004	Putative ABC-type transport system protein involved in gliding motility auxiliary component-like protein	63
C0QX47	C0QX47_BRAHW	BHWA1_00205	A0A0H0TM39, A0A0H0TNC9, A0A0H0TPU5, A0A0H0TXC9, A0A0H0U3J8, A0A0H0UAM1, A0A0H0UE97, A0A0H0USK8, A0A0H0UVE8, A0A0H0UWJ6, A0A0H0V3P7, A0A0H0VER7, A0A0H0VMU6, A0A0H0VQU1, A0A0H0W946, A0A0H0WQF8, A0A0H0WS92, A0A0H0WUE1, A0A0H0WUK3, A0A0H0X5Z2, A0A0H0XAK4, C0QX47	Putative methyl-accepting chemotaxis protein	31
C0R059	C0R059_BRAHW	mcpB	A0A0H0U0E9, A0A0H0U6L3, A0A0H0UEU6, A0A0H0UJW4, A0A0H0UPQ4, A0A0H0UWK1, A0A0H0UX15, A0A0H0UYS5, A0A0H0V0H5, A0A0H0VD35, A0A0H0VDS7, A0A0H0VRE3, A0A0H0VS22, A0A0H0WA38, A0A0H0WFC3, A0A0H0WRQ5, A0A0H0X8C5, A0A0H0X973, A0A0H0XDS8, A0A0H0XFD6, A0A0H0XHW2, C0R059, C0R060, C0R061, C0R249	Putative methyl-accepting chemotaxis protein B	67
C0R060	C0R060_BRAHW	tar5	A0A0H0TWK7, A0A0H0U0E9, A0A0H0UJW4, A0A0H0UP03, A0A0H0UPQ4, A0A0H0UYS5, A0A0H0V0H5, A0A0H0V704, A0A0H0VD35, A0A0H0VEH4, A0A0H0VRE3, A0A0H0WA38, A0A0H0WRQ5, A0A0H0X7V7, A0A0H0X8C5, A0A0H0XFD1, A0A0H0XFD6, C0R060, C0R061	Putative methyl-accepting protein	36
C0QX74	C0QX74_BRAHW	BHWA1_00232	A0A0H0UZG5, A0A0H0XG73, C0QX74	TPR domain-containing protein	25
C0QYG2	C0QYG2_BRAHW	BHWA1_02592	A0A0H0U2P3, C0QYG2	TPR domain-containing protein	7
C0QYR9	C0QYR9_BRAHW	lmp1	A0A0H0TZ53, A0A0H0UKV3, A0A0H0V9E7, C0QYR9	TPR domain-containing protein	12
C0QZK1	C0QZK1_BRAHW	BHWA1_00796	A0A0H0TWG5, C0QZK1	TPR domain-containing protein	11
A0A0H0XBA1	A0A0H0XBA1_BRAHO	SU43_00140	A0A0H0XBA1	Unchar A0A0H0XBA1	16
C0QXA2	C0QXA2_BRAHW	BHWA1_00260	A0A0H0TPQ7, A0A0H0VRR2, C0QXA2	Unchar C0QXA2	70
C0QYG7	C0QYG7_BRAHW	BHWA1_02597	A0A0H0W7S6, A0A0H0WPB3, C0QYG7	Unchar C0QYG7	13
C0QYJ8	C0QYJ8_BRAHW	BHWA1_02629	A0A0H0UYS8, A0A0H0V1Y8, A0A0H0VWQ0, C0QYJ8	Unchar C0QYJ8	13
C0QYK6	C0QYK6_BRAHW	BHWA1_02638	A0A0H0TX51, A0A0H0UCW6, A0A0H0UKP6, A0A0H0VGP0, A0A0H0W7U9, A0A0H0WPY3, C0QYK6	Unchar C0QYK6	26
C0R0S4	C0R0S4_BRAHW	BHWA1_01233	A0A0H0UMP6, A0A0H0V3P2, A0A0H0WHY1, A0A0H0XJ74, C0R0S4	Unchar C0R0S4	78
C0R188	C0R188_BRAHW	BHWA1_01400	A0A0H0TLQ6, A0A0H0U097, A0A0H0V1P8, A0A0H0VSL4, A0A0H0W6V0, A0A0H0WTD5, C0R188	Unchar C0R188	11
C0R193	C0R193_BRAHW	BHWA1_01407	A0A0H0TLQ9, A0A0H0TT03, A0A0H0TYB6, A0A0H0U3G7, A0A0H0UJ14, A0A0H0UJK4, A0A0H0UK22, A0A0H0UL50, A0A0H0V259, A0A0H0V6D0, A0A0H0VBH8, A0A0H0VPS0, A0A0H0VSL0, A0A0H0VVI8, A0A0H0W6V4, A0A0H0WQH5, C0R193	Unchar C0R193	15

## Sheet: table S10
accession	acronym	gene	group	protein description	p_total
J9UUQ4	J9UUQ4_BRAPL	dapA	J9UUQ4	4-hydroxy-tetrahydrodipicolinate synthase	23
J9URS1	J9URS1_BRAPL	rplV	J9URS1, K0JL45	50S ribosomal protein L22	149
D8IBP0	D8IBP0_BRAP9	ushA	D8IBP0, J9TTU3, K0JGL8	5-nucleotidase/2,3-cyclic phosphodiesterase and related esterase	21
D8IA98	D8IA98_BRAP9	ccmA	D8IA98, J9UL88, K0JID7	ABC transporter related protein	12
D8IEW5	D8IEW5_BRAP9	BP951000_1707	D8IEW5, J9U1E6, K0JF85	ABC transporter related protein	18
D8IAW2	D8IAW2_BRAP9	BP951000_2334	D8IAW2, J9TW02, K0JJ37	ABC transporter transmembrane region	7
D8IB33	D8IB33_BRAP9	BP951000_0351	D8IB33, J9UNP9, K0JG52	ABC-type multidrug transport system ATPase component	11
D8IBH6	D8IBH6_BRAP9	BP951000_0496	D8IBH6, J9UJX9, K0JLF8	ABC-type transport system ATP binding component	8
D8IA19	D8IA19_BRAP9	BP951000_0127	D8IA19, J9UGB1, K0JKB8	ABC-type uncharacterized transport system auxiliary component-like protein	23
D8IFA7	D8IFA7_BRAP9	BP951000_1851	D8IFA7, J9UCI6, K0JIU1	Amino acid permease	8
D8IAH2	D8IAH2_BRAP9	arp	D8IAH2, J9UUI5, K0JFV8	Ankyrin repeat protein, putative	34
D8IDU8	D8IDU8_BRAP9	cutE	D8IDU8, J9UQQ4, K0JF05	Apolipoprotein N-acyltransferase	13
D8IDD5	D8IDD5_BRAP9	asd	D8IDD5, J9UMB4, K0JN53	Aspartate-semialdehyde dehydrogenase	262
D8IBQ0	D8IBQ0_BRAP9	atpG	D8IBQ0, J9UT41, K0JGM7	ATP synthase gamma chain	20
D8IBP4	D8IBP4_BRAP9	atpF	D8IBP4, J9UT46, K0JK50	ATP synthase subunit b	65
D8IF64	D8IF64_BRAP9	BP951000_1807	D8IF64, J9TSV8, K0JFA6	Basic membrane lipoprotein	11
D8IG67	D8IG67_BRAP9	BP951000_2157	D8IG67, J9USX2, K0JL49	Binding-protein-dependent transport systems inner membrane component	15
D8IEP9	D8IEP9_BRAP9	BP951000_1641	D8IEP9, J9UWU1, K0JIR8	Carbohydrate kinase	18
D8I9R3	D8I9R3_BRAP9	dnaJ	D8I9R3, J9TW65, K0JJ96	Chaperone protein DnaJ	28
D8I9X6	D8I9X6_BRAP9	BP951000_0084	D8I9X6, J9UMB6, K0JJ91	Conserved transmembrane protein	6
J9URN4	J9URN4_BRAPL	syc	J9URN4, K0JMX1	Cysteine--tRNA ligase	56
D8IG48	D8IG48_BRAP9	gyrA	D8IG48, J9UVR5, K0JI06	DNA gyrase subunit A	273
D8IDT1	D8IDT1_BRAP9	mutS	D8IDT1, J9UPA2, K0JFY3	DNA mismatch repair protein MutS	40
D8IFT1	D8IFT1_BRAP9	topA	D8IFT1, J9UW54, K0JFG2	DNA topoisomerase 1	77
D8IA64	D8IA64_BRAP9	dpm1	D8IA64, K0JIH7	Dolichyl-phosphate beta-D-mannosyltransferase	15
D8IEQ3	D8IEQ3_BRAP9	filL	D8IEQ3, J9US41, K0JI39	Endoflagellar basal body-associated protein	17
J9UGG8	J9UGG8_BRAPL	B2904_orf1299	D8I9Q8, J9UGG8, K0JJ88	Extracellular solute-binding protein, family 5	36
J9UQF6	J9UQF6_BRAPL	B2904_orf2001	J9UQF6	Ferredoxin	8
D8IG14	D8IG14_BRAP9	BP951000_2101	D8IG14, J9UUZ6, K0JHY6	Fe-S-oxidoreductase	15
D8IC89	D8IC89_BRAP9	motA	D8IC89, J9U0P3, K0JMI1	Flagellar Motor Protein, MotA	22
D8IFY7	D8IFY7_BRAP9	fliF	D8IFY7, J9UW01, K0JHW7	Flagellar M-ring FliF protein, FliF	21
J9UMD5	J9UMD5_BRAPL	B2904_orf1413	D8IA13, J9UMD5, K0JKR9	Flavodoxin	21
D8IEV2	D8IEV2_BRAP9	fhs	D8IEV2, J9URV2, K0JI92	Formate--tetrahydrofolate ligase	11
D8IEY5	D8IEY5_BRAP9	mglA	D8IEY5, K0JF89	Galactose/methyl galactoside import ATP-binding protein MglA	118
D8I9X4	D8I9X4_BRAP9	proA	D8I9X4, J9UUT2	Gamma-glutamyl phosphate reductase	33
A9Q1Z5	A9Q1Z5_BRAPL	gdh	A9Q1Z5, D8IDS7, J9UFL3, K0JHM0	Gdh (Fragment)	21
D8IEE0	D8IEE0_BRAP9	nagB	D8IEE0, K0JGD3	Glucosamine-6-phosphate deaminase	395
D8IAE7	D8IAE7_BRAP9	glgC	D8IAE7, J9ULJ6, K0JKK7	Glucose-1-phosphate adenylyltransferase	81
D8IFP7	D8IFP7_BRAP9	pgi	D8IFP7, J9UVB6, K0JHJ1	Glucose-6-phosphate isomerase	147
D8I9Y0	D8I9Y0_BRAP9	glnS	D8I9Y0, J9UM63, K0JG29	Glutamine synthetase	52
D8IBJ7	D8IBJ7_BRAP9	glgA	D8IBJ7, J9UT85, K0JLH8	Glycogen synthase	7
D8IBF3	D8IBF3_BRAP9	hlyA	D8IBF3, J9UDT6, K0JJX3	Hemolysin protein	6
D8IBC7	D8IBC7_BRAP9	BP951000_0447	D8IBC7, J9UTG1, K0JLB6	Histidine kinase	2
D8IAT2	D8IAT2_BRAP9	thrB	D8IAT2, J9UN86, K0JJW4	Homoserine kinase	22
D8IEK9	D8IEK9_BRAP9	hprK	D8IEK9, J9US84, K0JIK7	HPr kinase/phosphorylase	3
J9U1C5	J9U1C5_BRAPL	B2904_orf2249	J9U1C5, K0JGL7	Hydroxydechloroatrazine ethylaminohydrolase	38
D8IBH8	D8IBH8_BRAP9	suhB	D8IBH8, J9UTA8, K0JJZ1	Inositol-1-monophosphatase	27
D8ID16	D8ID16_BRAP9	BP951000_1048	D8ID16, J9UGZ2, K0JL80	Integral membrane protein, PIN domain superfamily	6
D8ICD5	D8ICD5_BRAP9	BP951000_0810	D8ICD5, J9UWC5, K0JHA7	Iron-sulfur cluster-binding protein	2
J9UA41	J9UA41_BRAPL	B2904_orf209	J9UA41, K0JLH7	Late competence development protein ComFB	29
D8ICT7	D8ICT7_BRAP9	lon	D8ICT7, J9URW0, K0JMS3	Lon protease	45
J9UUM6	J9UUM6_BRAPL	selA	J9UUM6, K0JL25	L-seryl-tRNA(Sec) selenium transferase	23
D8IDM9	D8IDM9_BRAP9	BP951000_1263	D8IDM9, J9U9N8, K0JEY7	Membrane fusion protein	22
D8I9Q4	D8I9Q4_BRAP9	yidC	D8I9Q4, J9UGG1, K0JFX9	Membrane protein insertase YidC	17
D8IA89	D8IA89_BRAP9	abcC	D8IA89, J9TVK6, K0JKG1	Methionine import ATP-binding protein MetN	13
D8IBI0	D8IBI0_BRAP9	mcpB	D8IBI0, J9UDL9, K0JJZ4	Methyl-accepting chemotaxis protein B	112
D8ICB0	D8ICB0_BRAP9	mcpB	D8ICB0, J9URM2, K0JKL2	Methyl-accepting chemotaxis protein B	146
D8ICL9	D8ICL9_BRAP9	mcpB	D8ICL9, J9UHL3, K0JKX6	Methyl-accepting chemotaxis protein B	36
D8IDP2	D8IDP2_BRAP9	mcpB	D8IDP2, J9UQC0, K0JHI9	Methyl-accepting chemotaxis protein B	47
D8IF33	D8IF33_BRAP9	mcpB	D8IF33, J9URJ5, K0JJ26	Methyl-accepting chemotaxis protein B	207
D8IFE7	D8IFE7_BRAP9	mcpB	D8IFE7, J9U031, K0JJF8	Methyl-accepting chemotaxis protein B	65
D8IFW9	D8IFW9_BRAP9	mcpB	D8IFW9, J9UUK2, K0JJ61	Methyl-accepting chemotaxis protein B	24
D8IDU9	D8IDU9_BRAP9	mcpB	D8IDU9, J9UP18, K0JFY6	Methyl-accepting chemotaxis sensory transducer	33
D8IFA0	D8IFA0_BRAP9	mcpB	D8IFA0, J9URS3, K0JGZ3	Methyl-accepting chemotaxis sensory transducer	28
D8IFA1	D8IFA1_BRAP9	mcpB	D8IFA1, J9UIJ8, K0JFB3	Methyl-accepting chemotaxis sensory transducer	12
D8IFD1	D8IFD1_BRAP9	mcpB	D8IFD1, J9TTC8, K0JH73	Methyl-accepting chemotaxis sensory transducer	102
D8IB64	D8IB64_BRAP9	glmU	D8IB64, J9UTM8	N-acetylglucosamine-1-phosphate uridyltransferase	120
D8ICP9	D8ICP9_BRAP9	BP951000_0924	D8ICP9, J9UQR0, K0JHJ9	N-acetylneuraminate lyase	80
J9UQR0	J9UQR0_BRAPL	B2904_orf440	J9UQR0	N-acetylneuraminate lyase	48
J9ULH6	J9ULH6_BRAPL	B2904_orf2475	D8IEB6, J9ULH6, K0JI25	NAD-dependent epimerase/dehydratase	10
D8IBG3	D8IBG3_BRAP9	BP951000_0483	D8IBG3, J9UDP5, K0JJY1	Oligopeptide ABC transporter, periplasmic oligopeptide-binding protein	22
D2WXM6	D2WXM6_BRAPL		D2WXM6, D8IDB0, K0JLI7	Oligopeptide-binding protein 1	17
J9UCQ5	J9UCQ5_BRAPL	B2904_orf608	D8IF53, J9UCQ5, K0JGW0	Outer membrane lipoprotein carrier protein LolA	10
D8IDD0	D8IDD0_BRAP9	ompA	D8IDD0, J9USX9, K0JN51	Outer membrane protein	6
D8ICK6	D8ICK6_BRAP9	BP951000_0881	D8ICK6, J9UHS2, K0JMN9	PASTA domain-containing protein	9
D8IG51	D8IG51_BRAP9	BP951000_2140	D8IG51, J9TUV5, K0JJP1	Peptidylprolyl isomerase	27
D8IFJ9	D8IFJ9_BRAP9	plsX	D8IFJ9, J9TZH7, K0JHD4	Phosphate acyltransferase	55
D8I9Z9	D8I9Z9_BRAP9	manB	D8I9Z9, J9TWU8, K0JJG0	Phosphomannomutase phosphoglucomutase	94
D8IEW6	D8IEW6_BRAP9	dfp	D8IEW6, J9UKL0, K0JGQ5	Phosphopantothenoylcysteine decarboxylase phosphopantothenate cysteine ligase	12
D8IAL8	D8IAL8_BRAP9	aarF	D8IAL8, J9UU85, K0JFK8	Predicted unusual protein kinase	22
D8IEE4	D8IEE4_BRAP9	yajC	D8IEE4, J9U298, K0JF50	Preprotein translocase, YajC subunit	114
J9UHH0	J9UHH0_BRAPL	secA	J9UHH0, K0JJX8	Protein translocase subunit SecA	250
D8IEE3	D8IEE3_BRAP9	secD	D8IEE3, J9UXX2, K0JGD9	Protein translocase subunit SecD	52
D8ICX4	D8ICX4_BRAP9	secY	D8ICX4, J9URT1, K0JL31	Protein translocase subunit SecY	20
D8IEE2	D8IEE2_BRAP9	secF	D8IEE2, J9UX46, K0JIC8	Protein-export membrane protein SecF	11
D8IDC8	D8IDC8_BRAP9	BP951000_1162	D8IDC8, J9UYG6, K0JLT4	Pseudouridine synthase	49
K0JLH4	K0JLH4_BRAPL	WESB_2470	K0JLH4	PTS system fructose-specific transporter subunit IIABC	70
D8ID87	D8ID87_BRAP9	fruA	D8ID87	PTS system, fructose-specific, IIABC component	74
D8IBR5	D8IBR5_BRAP9	ptsG	D8IBR5, J9TTN4, K0JK92	PTS system, glucose subfamily, IIA subunit	76
D8IG90	D8IG90_BRAP9	BP951000_2181	D8IG90, J9UT10, K0JJG9	Putative ABC-type transport system protein involved in gliding motility auxiliary component like protein	4
D8IDM8	D8IDM8_BRAP9	acrB	D8IDM8, J9UFK2, K0JFV2	Putative acriflavin resistance protein	23
J9UTH5	J9UTH5_BRAPL	arp	J9UTH5, K0JLA5	Putative ankyrin repeat-containing protein	9
D8IAX6	D8IAX6_BRAP9	BP951000_0292	D8IAX6, J9UVH4, K0JHZ7	Putative dynein heavy chain	19
J9UJK2	J9UJK2_BRAPL	B2904_orf2092	J9UJK2, K0JH42	Putative flavoprotein	565
D8IFI0	D8IFI0_BRAP9	BP951000_1925	D8IFI0, J9UWE8	Putative hemolysin	14
D8IDQ1	D8IDQ1_BRAP9	BP951000_1286	D8IDQ1, J9U9F1, K0JEZ1	Putative metal-dependent phosphohydrolase	8
D8IBS9	D8IBS9_BRAP9	BP951000_0603	D8IBS9, J9US59, K0JKA6	Putative methyl-accepting protein	43
D8IFD0	D8IFD0_BRAP9	BP951000_1874	D8IFD0, J9UCM7, K0JFD0	Putative Na phosphate symporter	22
D8IFU4	D8IFU4_BRAP9	BP951000_2039	D8IFU4, J9UPA7, K0JJY6	Putative periplasmic binding protein-like II family lipoprotein	56
D8IAF7	D8IAF7_BRAP9	BP951000_2314	D8IAF7, J9UGB3, K0JKM0	Putative transcriptional regulator, GntR family	20
D8IEG8	D8IEG8_BRAP9	secE	D8IEG8, J9USC5, K0JF54	Pututative preprotein translocase, subunit SecE	42
J9UR38	J9UR38_BRAPL	ppsA1	J9UR38, K0JMP4	Pyruvate phosphate dikinase	1020
D8IB75	D8IB75_BRAP9	rny	D8IB75, J9TUY6, K0JGB4	Ribonuclease Y	292
D8IBI9	D8IBI9_BRAP9	nrdA	D8IBI9, J9UJV5, K0JK07	Ribonucleoside-diphosphate reductase	50
D8IA29	D8IA29_BRAP9	BP951000_0137	D8IA29, J9UGC8, K0JIM3	Ribulose-5-phosphate 4-epimerase-like epimerase/aldolase	7
D8IBW9	D8IBW9_BRAP9	rpoD	D8IBW9, J9TTJ5, K0JLU6	RNA polymerase sigma factor	27
D8IFV0	D8IFV0_BRAP9	rpoD	D8IFV0, J9UV61, K0JHU5	RNA polymerase sigma factor SigA	74
J9UVF4	J9UVF4_BRAPL	B2904_orf1884	D8IFL5, J9UVF4, K0JJ58	Sel1 domain-containing protein repeat-containing protein	6
D8IED8	D8IED8_BRAP9	glyA	D8IED8, J9ULC0, K0JGD7	Serine hydroxymethyltransferase	93
D8IER6	D8IER6_BRAP9	lepB	D8IER6, J9UXD9, K0JI52	Signal peptidase I	26
D8IA62	D8IA62_BRAP9	ftsY	D8IA62, K0JIK5	Signal recognition particle receptor FtsY	53
D8ICW1	D8ICW1_BRAP9	BP951000_0993	D8ICW1	Sodium pump decarboxylase gamma subunit	18
D8I9T5	D8I9T5_BRAP9	BP951000_0043	D8I9T5, K0JJ64	Sodium transporting methylmalonyl-CoA/oxaloacetate decarboxylase beta subunit	22
D8IDJ6	D8IDJ6_BRAP9	BP951000_1230	D8IDJ6, K0JFT2	Sodium:dicarboxylate symporter	25
D8IDC0	D8IDC0_BRAP9	spsE	D8IDC0, J9UM06, K0JLS9	Spore coat polysaccharide biosynthesis protein E	18
J9TUF6	J9TUF6_BRAPL	B2904_orf934	J9TUF6, K0JLS2	TPR domain-containing protein	4
J9USV5	J9USV5_BRAPL	B2904_orf696	D8IFD7, J9USV5, K0JIX1	TPR repeat-containing protein	64
J9TSW1	J9TSW1_BRAPL	B2904_orf604	D8IF49, J9TSW1, K0JFA3	Transcript cleavage factor/TPR domain containing protein	176
D8ICW7	D8ICW7_BRAP9	rho	D8ICW7, J9UAV4, K0JL70	Transcription termination factor Rho	134
D8ID15	D8ID15_BRAP9	carD	D8ID15, J9UAJ3, K0JMV9	Transcriptional regulator, CarD family	59
J9TSW8	J9TSW8_BRAPL	B2904_orf609	D8IF54, J9TSW8, K0JFA4	Transcriptional regulator, XRE family	72
K0JKA8	K0JKA8_BRAPL	WESB_1932	D8IBV3, J9UDK5, K0JKA8	Transposase	89
D8IAV9	D8IAV9_BRAP9	BP951000_2331	D8IAV9, J9UTM3, K0JIZ5	Tsr1	32
D8IAF0	D8IAF0_BRAP9	murG	D8IAF0, J9UUG5, K0JFT8	UDP-N-acetylglucosamine--N-acetylmuramyl-(pentapeptide) pyrophosphoryl-undecaprenol N-acetylglucosamine transferase	20
D8IFX7	D8IFX7_BRAP9	murE	D8IFX7, J9UPG6, K0JHW0	UDP-N-acetylmuramyl-tripeptide synthetase	13
D8IA78	D8IA78_BRAP9	BP951000_2235	D8IA78, J9ULA7, K0JIN2	Unchar D8IA78	27
D8IB66	D8IB66_BRAP9	BP951000_0384	D8IB66, J9TV00, K0JJM8	Unchar D8IB66	16
D8IB73	D8IB73_BRAP9	BP951000_0391	D8IB73, J9UKH4, K0JLL3	Unchar D8IB73	8
D8IBL6	D8IBL6_BRAP9	BP951000_0538	D8IBL6, J9USC2, K0JK41	Unchar D8IBL6	3
D8IBY8	D8IBY8_BRAP9	BP951000_0662	D8IBY8, J9UQS2, K0JLY7	Unchar D8IBY8	12
D8ICF3	D8ICF3_BRAP9	BP951000_0828	D8ICF3	Unchar D8ICF3	97
D8IDB9	D8IDB9_BRAP9	BP951000_1152	D8IDB9, J9U2W9, K0JII2	Unchar D8IDB9	34
D8IEM2	D8IEM2_BRAP9	BP951000_1614	D8IEM2, J9ULK5, K0JGK2	Unchar D8IEM2	6
D8IEP8	D8IEP8_BRAP9	BP951000_1640	D8IEP8, J9US46, K0JI34	Unchar D8IEP8	75
D8IFH9	D8IFH9_BRAP9	BP951000_1924	D8IFH9, J9UVJ4, K0JJI9	Unchar D8IFH9	12
D8IG87	D8IG87_BRAP9	BP951000_2177	D8IG87, J9UKW3, K0JG77	Unchar D8IG87	44
J9UB61	J9UB61_BRAPL	B2904_orf310	J9UB61, K0JMV5	Unchar J9UB61	66
D8IBQ3	D8IBQ3_BRAP9	BP951000_0575	D8IBQ3, J9US87, K0JM42	UPF0365 protein BP951000_0575	101
J9TSJ5	J9TSJ5_BRAPL	B2904_orf528	D8ICG5, J9TSJ5	Viral A-type inclusion protein	36
