# Supplementary material for: The Exposed Proteomes of Brachyspira hyodysenteriae and B. pilosicoli
Source: Front Microbiol. 2016 Jul 21;7:1103. doi: 10.3389/fmicb.2016.01103 (PMC4955376; doi:10.3389/fmicb.2016.01103)
Supplement: Supplementary file 11 [file DataSheet9.xlsx]

## Sheet: table S11
accession	class							validated psms									presence			compartments	acronym	gene	group	protein description	species	GOA						lipoP			PSORTb		SignalP	SpLip
		h_exopep	h_exoprt	h_surf	p_exopep	p_exoprt	p_surf	hyo	pilo	total	_h_exopep	_h_exoprt	_h_surf	_p_exopep	_p_exoprt	_p_surf	exopep	exoprt	surf							taxonomy	length	function	activity	cell. component	mol. function	lipop type	lipop score	lipop margin	loc	score	signal peptide	splip_lai
A0A0H0TI51	Ankyrin proteins	0	1	2	0	0	0	3	0	3	0	1	1	0	0	0	0	1	1	2	A0A0H0TI51_BRAHO	SU45_14260	A0A0H0TI51, A0A0H0UH51, A0A0H0V181, A0A0H0V584, A0A0H0WHJ0, A0A0H0WNQ1	Ankyrin (Fragment)	BRAHW	BRAHW	178			0	0				Cytoplasmic	8.96	N	NOT
A0A0H0TSS3	Ankyrin proteins	0	4	22	0	0	0	26	0	26	0	1	1	0	0	0	0	1	1	2	A0A0H0TSS3_BRAHO	SU45_07385	A0A0H0TSS3, A0A0H0UPB9, A0A0H0USB1, A0A0H0VI82, A0A0H0VPQ6, A0A0H0WJW5, A0A0H0X1U9, A0A0H0XAJ8	Ankyrin	BRAHW	BRAHW	363			0	0	SpII	16	10.4	Cytoplasmic	8.96	N	PROBABLE
A0A0H0U0V2	Ankyrin proteins	0	0	5	0	0	0	5	0	5	0	0	1	0	0	0	0	0	1	1	A0A0H0U0V2_BRAHO	SU43_09305	A0A0H0U0V2, A0A0H0U6W8, A0A0H0UR46, A0A0H0UY38, A0A0H0WCJ6, A0A0H0XFX5	Ankyrin	BRAHW	BRAHW	192			0	0	SpII	11	11.2	Cytoplasmic	8.96	Y	PROBABLE
A0A0H0U4R2	Ankyrin proteins	0	0	14	0	0	0	14	0	14	0	0	1	0	0	0	0	0	1	1	A0A0H0U4R2_BRAHO	SU43_12870	A0A0H0U4R2, A0A0H0UXW8, A0A0H0XAB6	Ankyrin	BRAHW	BRAHW	565			0	0	SpII	18.6	7.6	Unknown	--	Y	PROBABLE
A0A0H0UMR2	Ankyrin proteins	0	0	4	0	0	0	4	0	4	0	0	1	0	0	0	0	0	1	1	A0A0H0UMR2_BRAHO	SZ47_05415	A0A0H0UMR2, A0A0H0XBD5	Ankyrin	BRAHW	BRAHW	375			0	0				Unknown	--	N	NOT
A0A0H0UP18	Ankyrin proteins	0	0	5	0	0	0	5	0	5	0	0	1	0	0	0	0	0	1	1	A0A0H0UP18_BRAHO	SZ47_04620	A0A0H0UP18, A0A0H0UTI3	Ankyrin	BRAHW	BRAHW	521			0	0	SpII	16.9	9.8	Unknown	--	Y	PROBABLE
A0A0H0UPB9	Ankyrin proteins	0	0	8	0	0	0	8	0	8	0	0	1	0	0	0	0	0	1	1	A0A0H0UPB9_BRAHO	SZ47_05395	A0A0H0UPB9, A0A0H0USB1, A0A0H0VI82, A0A0H0VPQ6, A0A0H0WJW5, A0A0H0X1U9, A0A0H0XAJ8	Ankyrin	BRAHW	BRAHW	365			0	0	SpII	13.5	10.5	Cytoplasmic	8.96	N	PROBABLE
A0A0H0UQN4	Ankyrin proteins	0	87	0	0	0	0	87	0	87	0	1	0	0	0	0	0	1	0	1	A0A0H0UQN4_BRAHO	SU43_03015	A0A0H0UQN4, A0A0H0UYW1	Ankyrin	BRAHW	BRAHW	664			0	0	SpI	6.1	6.3	Unknown	--	Y	NOT
A0A0H0UXW8	Ankyrin proteins	0	0	15	0	0	0	15	0	15	0	0	1	0	0	0	0	0	1	1	A0A0H0UXW8_BRAHO	SZ49_06330	A0A0H0UXW8	Ankyrin	BRAHW	BRAHW	565			0	0	SpII	18.6	7.6	Unknown	--	Y	PROBABLE
A0A0H0V3Y5	Ankyrin proteins	0	53	0	0	0	0	53	0	53	0	1	0	0	0	0	0	1	0	1	A0A0H0V3Y5_BRAHO	SZ49_01640	A0A0H0V3Y5, A0A0H0WLJ4, A0A0H0XB80	Ankyrin	BRAHW	BRAHW	380			0	0				Cytoplasmic	8.96	N	NOT
A0A0H0V584	Ankyrin proteins	0	0	2	0	0	0	2	0	2	0	0	1	0	0	0	0	0	1	1	A0A0H0V584_BRAHO	SZ49_04530	A0A0H0TI51, A0A0H0UH51, A0A0H0V181, A0A0H0V584, A0A0H0WHJ0, A0A0H0WNQ1	Ankyrin	BRAHW	BRAHW	250			0	0	SpII	19.2	12.1	Cytoplasmic	8.96	N	PROBABLE
A0A0H0V8P5	Ankyrin proteins	0	4	0	0	0	0	4	0	4	0	1	0	0	0	0	0	1	0	1	A0A0H0V8P5_BRAHO	SZ48_07265	A0A0H0V8P5	Ankyrin	BRAHW	BRAHW	523			0	0	SpII	18.4	11.9	Unknown	--	Y	PROBABLE
A0A0H0VRY0	Ankyrin proteins	0	5	8	0	0	0	13	0	13	0	1	1	0	0	0	0	1	1	2	A0A0H0VRY0_BRAHO	SZ52_10430	A0A0H0VRY0, A0A0H0X665	Ankyrin	BRAHW	BRAHW	555			0	0	SpII	15.5	8.1	Cytoplasmic	8.96	Y	PROBABLE
A0A0H0WJW5	Ankyrin proteins	0	5	0	0	0	0	5	0	5	0	1	0	0	0	0	0	1	0	1	A0A0H0WJW5_BRAHO	SZ41_07775	A0A0H0UPB9, A0A0H0VI82, A0A0H0WJW5, A0A0H0X1U9	Ankyrin	BRAHW	BRAHW	364			0	0	SpII	14.8	7.6	Cytoplasmic	8.96	Y	PROBABLE
A0A0H0XHS0	Ankyrin proteins	0	0	6	0	0	0	6	0	6	0	0	1	0	0	0	0	0	1	1	A0A0H0XHS0_BRAHO	SZ44_00615	A0A0H0XHS0	Ankyrin	BRAHW	BRAHW	541			0	0				Unknown	--	N	NOT
C0QV57	Ankyrin proteins	0	6	2	0	0	0	8	0	8	0	1	1	0	0	0	0	1	1	2	C0QV57_BRAHW	arp	A0A0H0UWC5, A0A0H0VDR7, A0A0H0W3E2, C0QV57	Ankyrin repeat-containing protein	BRAHW	BRAHW (ATCC 49526 / WA1)	368			0	0	SpI	0.6	0.8	Unknown	--	N	NOT
C0QVJ1	Ankyrin proteins	0	1	3	0	0	0	4	0	4	0	1	1	0	0	0	0	1	1	2	C0QVJ1_BRAHW	arp	A0A0H0TYH4, A0A0H0TZY8, A0A0H0UF79, A0A0H0VZT7, A0A0H0WQ92, C0QVJ1	Ankyrin repeat-containing protein	BRAHW	BRAHW (ATCC 49526 / WA1)	336			0	0	SpII	14.7	9	Unknown	--	Y	NOT
C0QVJ3	Ankyrin proteins	0	0	1	0	0	0	1	0	1	0	0	1	0	0	0	0	0	1	1	C0QVJ3_BRAHW	arp	A0A0H0TYH9, A0A0H0U031, A0A0H0U721, A0A0H0UHJ8, A0A0H0UT76, A0A0H0V3Y6, A0A0H0VII7, A0A0H0VIT4, A0A0H0WQX6, A0A0H0WVJ0, A0A0H0X4I4, A0A0H0XAK2, C0QVJ3	Putative ankyrin repeat-containing protein	BRAHW	BRAHW (ATCC 49526 / WA1)	334			0	0	SpII	15.1	7.9	Cytoplasmic	8.96	Y	PROBABLE
C0QW34	Ankyrin proteins	3	208	64	0	0	0	275	0	275	0	1	1	0	0	0	0	1	1	2	C0QW34_BRAHW	arp	A0A0H0TMI5, A0A0H0UII4, A0A0H0UQN4, A0A0H0UYW1, A0A0H0VAJ1, A0A0H0VNH6, A0A0H0WCD7, A0A0H0WMV6, A0A0H0WY36, A0A0H0XIN3, C0QW34	Putative ankyrin repeat-containing protein	BRAHW	BRAHW (ATCC 49526 / WA1)	654			0	0				Unknown	--	N	NOT
C0QW68	Ankyrin proteins	0	4	3	0	0	0	7	0	7	0	1	1	0	0	0	0	1	1	2	C0QW68_BRAHW	arp	A0A0H0UDK0, A0A0H0UFV3, A0A0H0W1A4, A0A0H0XC32, C0QW68	Putative ankyrin repeat-containing protein	BRAHW	BRAHW (ATCC 49526 / WA1)	253			0	0	SpII	19.1	11.8	Cytoplasmic	8.96	N	PROBABLE
C0QW69	Ankyrin proteins	0	0	2	0	0	0	2	0	2	0	0	1	0	0	0	0	0	1	1	C0QW69_BRAHW	arp	A0A0H0TT06, A0A0H0U354, A0A0H0UDK0, A0A0H0UFV3, A0A0H0UH51, A0A0H0UJF0, A0A0H0UL83, A0A0H0UZ94, A0A0H0V4R5, A0A0H0VLP5, A0A0H0W1F5, A0A0H0W7X0, A0A0H0WBA3, A0A0H0XC32, C0QW69	Putative ankyrin repeat-containing protein	BRAHW	BRAHW (ATCC 49526 / WA1)	249			0	0	SpII	17.5	14	Cytoplasmic	8.96	N	PROBABLE
C0QWG5	Ankyrin proteins	0	7	0	0	0	0	7	0	7	0	1	0	0	0	0	0	1	0	1	C0QWG5_BRAHW	arp	A0A0H0TWB1, A0A0H0UM94, C0QWG5	Ankyrin repeat-containing protein	BRAHW	BRAHW (ATCC 49526 / WA1)	252			0	0				Cytoplasmic	8.96	N	NOT
C0QWS4	Ankyrin proteins	0	13	21	0	0	0	34	0	34	0	1	1	0	0	0	0	1	1	2	C0QWS4_BRAHW	arp	A0A0H0V0W9, A0A0H0XEP7, C0QWS4	Putative ankyrin repeat-containing protein	BRAHW	BRAHW (ATCC 49526 / WA1)	312			0	0				Unknown	--	N	NOT
C0QWZ4	Ankyrin proteins	0	13	3	0	0	0	16	0	16	0	1	1	0	0	0	0	1	1	2	C0QWZ4_BRAHW	arp	A0A0H0TWY2, A0A0H0TZ45, C0QWZ4	Putative ankyrin repeat-containing protein	BRAHW	BRAHW (ATCC 49526 / WA1)	142			0	0				Cytoplasmic	8.96	N	NOT
C0QX62	Ankyrin proteins	0	10	0	0	0	0	10	0	10	0	1	0	0	0	0	0	1	0	1	C0QX62_BRAHW	arp	C0QX62	Ankyrin repeat-containing protein	BRAHW	BRAHW (ATCC 49526 / WA1)	233			0	0				Cytoplasmic	8.96	N	NOT
C0QX91	Ankyrin proteins	0	6	0	0	0	0	6	0	6	0	1	0	0	0	0	0	1	0	1	C0QX91_BRAHW	arp	A0A0H0TIA4, A0A0H0TPP8, A0A0H0U7T0, A0A0H0UVC1, A0A0H0VFJ6, A0A0H0VRS0, A0A0H0WJP7, A0A0H0WS04, A0A0H0X1G5, C0QX91	Ankyrin repeat-containing protein	BRAHW	BRAHW (ATCC 49526 / WA1)	878			0	0	SpI	3.3	3.5	Unknown	--	N	NOT
C0QXE5	Ankyrin proteins	2	6	0	0	0	0	8	0	8	1	1	0	0	0	0	1	1	0	2	C0QXE5_BRAHW	arp	A0A0H0U8M2, A0A0H0UTI5, A0A0H0VE57, A0A0H0W7F2, A0A0H0WSW7, A0A0H0XHQ0, A0A0H0XHS0, C0QXE5	Ankyrin repeat-containing protein	BRAHW	BRAHW (ATCC 49526 / WA1)	541			0	0				Unknown	--	N	NOT
C0QXK2	Ankyrin proteins	0	3	0	0	0	0	3	0	3	0	1	0	0	0	0	0	1	0	1	C0QXK2_BRAHW	BHWA1_02414	A0A0H0TRH5, A0A0H0V904, A0A0H0VNK4, A0A0H0W1E4, A0A0H0X414, A0A0H0XF16, C0QXK2	Ankyrin repeat-containing protein	BRAHW	BRAHW (ATCC 49526 / WA1)	357			0	0	SpI	4.5	4.7	Cytoplasmic	8.96	Y	NOT
C0QXM9	Ankyrin proteins	2	0	8	0	0	0	10	0	10	1	0	1	0	0	0	1	0	1	2	C0QXM9_BRAHW	arp	A0A0H0X5J4, C0QXM9	Ankyrin repeat-containing protein	BRAHW	BRAHW (ATCC 49526 / WA1)	137			0	0				Cytoplasmic	8.96	N	NOT
C0QXY8	Ankyrin proteins	0	0	1	0	0	0	1	0	1	0	0	1	0	0	0	0	0	1	1	C0QXY8_BRAHW	arp	A0A0H0U540, A0A0H0U6Y6, A0A0H0U7L4, A0A0H0UZ59, A0A0H0VF38, A0A0H0VVZ0, C0QXY8	Ankyrin repeat-containing protein	BRAHW	BRAHW (ATCC 49526 / WA1)	385			0	0	SpII	5.3	5.6	Unknown	--	N	PROBABLE
C0QY32	Ankyrin proteins	0	8	40	0	0	0	48	0	48	0	1	1	0	0	0	0	1	1	2	C0QY32_BRAHW	arp	A0A0H0TW05, A0A0H0U6M4, A0A0H0WK89, C0QY32	Ankyrin repeat-containing protein	BRAHW	BRAHW (ATCC 49526 / WA1)	656			membrane	0				Unknown	--	N	NOT
C0QYN9	Ankyrin proteins	0	0	1	0	0	0	1	0	1	0	0	1	0	0	0	0	0	1	1	C0QYN9_BRAHW	arp	A0A0H0TUM4, A0A0H0UD63, A0A0H0XHD7, C0QYN9	Ankyrin repeat-containing protein	BRAHW	BRAHW (ATCC 49526 / WA1)	232			0	0				Periplasmic	9.96	Y	NOT
C0QZ90	Ankyrin proteins	0	1	0	0	0	0	1	0	1	0	1	0	0	0	0	0	1	0	1	C0QZ90_BRAHW	BHWA1_00684	A0A0H0VQY6, A0A0H0WKH3, A0A0H0XBD6, C0QZ90	Ankyrin repeat-containing protein	BRAHW	BRAHW (ATCC 49526 / WA1)	289			0	0	SpI	10.2	10.4	Unknown	--	Y	NOT
C0QZQ9	Ankyrin proteins	0	15	48	0	0	0	63	0	63	0	1	1	0	0	0	0	1	1	2	C0QZQ9_BRAHW	arp	A0A0H0U909, A0A0H0UBQ6, A0A0H0UGY4, A0A0H0VC51, A0A0H0VGZ8, A0A0H0VRY0, A0A0H0WFN7, A0A0H0WIA6, A0A0H0X665, C0QZQ9	Ankyrin repeat-containing protein	BRAHW	BRAHW (ATCC 49526 / WA1)	555			0	0	SpII	15.5	8.1	Cytoplasmic	8.96	Y	PROBABLE
C0R0E1	Ankyrin proteins	0	0	6	0	0	0	6	0	6	0	0	1	0	0	0	0	0	1	1	C0R0E1_BRAHW	arp	A0A0H0TPK0, A0A0H0TWW4, A0A0H0TZL5, A0A0H0U2Z8, A0A0H0U833, A0A0H0UH36, A0A0H0UHB1, A0A0H0UPE4, A0A0H0V3Y5, A0A0H0V4Y9, A0A0H0VAA8, A0A0H0VDF8, A0A0H0VLK3, A0A0H0VME5, A0A0H0VNI5, A0A0H0WKG9, A0A0H0WLJ4, A0A0H0X8L1, A0A0H0X970, C0R0E1	Ankyrin repeat-containing protein	BRAHW	BRAHW (ATCC 49526 / WA1)	462			0	0				Cytoplasmic	8.96	N	NOT
C0R0G7	Ankyrin proteins	0	10	27	0	0	0	37	0	37	0	1	1	0	0	0	0	1	1	2	C0R0G7_BRAHW	arp	A0A0H0TSS3, A0A0H0USB1, A0A0H0VPQ6, A0A0H0VSE7, A0A0H0VW10, A0A0H0WJW5, A0A0H0WSL7, A0A0H0X9U2, C0R0G7	Ankyrin repeat-containing protein	BRAHW	BRAHW (ATCC 49526 / WA1)	364			0	0	SpII	14.8	7.6	Cytoplasmic	8.96	Y	PROBABLE
C0R0G9	Ankyrin proteins	0	0	4	0	0	0	4	0	4	0	0	1	0	0	0	0	0	1	1	C0R0G9_BRAHW	arp	A0A0H0TZ24, A0A0H0UFM3, A0A0H0UM50, A0A0H0V355, A0A0H0V5K5, A0A0H0VMW8, A0A0H0VPI9, A0A0H0WCI4, A0A0H0WKD6, A0A0H0XEV5, C0R0G9	Ankyrin repeat-containing protein	BRAHW	BRAHW (ATCC 49526 / WA1)	381			0	0	SpII	19.8	14	Unknown	--	Y	PROBABLE
C0R1B1	Ankyrin proteins	0	1	0	0	0	0	1	0	1	0	1	0	0	0	0	0	1	0	1	C0R1B1_BRAHW	arp	A0A0H0U8D0, C0R1B1	Ankyrin repeat-containing protein	BRAHW	BRAHW (ATCC 49526 / WA1)	229			0	0	SpI	4.1	4.3	Unknown	--	N	NOT
D8I9S4	Ankyrin proteins	0	0	0	0	4	11	0	15	15	0	0	0	0	1	1	0	1	1	2	D8I9S4_BRAP9	arp	D8I9S4, J9UTR6, K0JJ57	Ankyrin repeat containing protein	BRAPL	BRAPL (ATCC BAA-1826 / 95/1000)	544			0	0				Unknown	--	N	NOT
D8IA96	Ankyrin proteins	0	0	0	0	14	14	0	28	28	0	0	0	0	1	1	0	1	1	2	D8IA96_BRAP9	arp	D8IA96, J9UU68, K0JIG5	Ankyrin repeat containing protein	BRAPL	BRAPL (ATCC BAA-1826 / 95/1000)	191			0	0				Cytoplasmic	8.96	N	NOT
D8IAH2	Ankyrin proteins	0	0	0	0	0	41	0	41	41	0	0	0	0	0	1	0	0	1	1	D8IAH2_BRAP9	arp	D8IAH2, J9UUI5, K0JFV8	Ankyrin repeat protein, putative	BRAPL	BRAPL (ATCC BAA-1826 / 95/1000)	613			membrane	0	TMH	3.1	3.3	Unknown	--	N	NOT
D8IAJ1	Ankyrin proteins	0	0	0	7	1	13	0	21	21	0	0	0	1	0	1	1	0	1	2	D8IAJ1_BRAP9	arp	D8IAJ1, J9UMM3, K0JIE5	Ankyrin 2,3/unc44-like protein	BRAPL	BRAPL (ATCC BAA-1826 / 95/1000)	230			0	0	SpI	5.3	5.5	Unknown	--	N	NOT
D8IAK5	Ankyrin proteins	0	0	0	0	0	1	0	1	1	0	0	0	0	0	1	0	0	1	1	D8IAK5_BRAP9	arp	D8IAK5, K0JIC5	Ankyrin repeat containing protein	BRAPL	BRAPL (ATCC BAA-1826 / 95/1000)	528			0	0	SpII	16.4	11.5	Unknown	--	Y	PROBABLE
D8IBB3	Ankyrin proteins	0	0	0	0	0	7	0	7	7	0	0	0	0	0	1	0	0	1	1	D8IBB3_BRAP9	arp	D8IBB3, J9UTH5	Putative ankyrin repeat containing protein	BRAPL	BRAPL (ATCC BAA-1826 / 95/1000)	251			0	0	SpII	15.7	11.7	Unknown	--	N	PROBABLE
D8IBG9	Ankyrin proteins	0	0	0	0	6	6	0	12	12	0	0	0	0	1	1	0	1	1	2	D8IBG9_BRAP9	arp	D8IBG9	Ankyrin repeat protein, putative	BRAPL	BRAPL (ATCC BAA-1826 / 95/1000)	386			0	0				Cytoplasmic	8.96	N	NOT
D8IC29	Ankyrin proteins	0	0	0	0	1	0	0	1	1	0	0	0	0	1	0	0	1	0	1	D8IC29_BRAP9	arp	D8IC29, J9UVZ2	Ankyrin repeat containing protein	BRAPL	BRAPL (ATCC BAA-1826 / 95/1000)	388			0	0	CYT	-0.2	1.3	Cytoplasmic	8.96	Y	NOT
D8ICH7	Ankyrin proteins	0	0	0	0	0	4	0	4	4	0	0	0	0	0	1	0	0	1	1	D8ICH7_BRAP9	arp	D8ICH7, J9US76, K0JMM9	Ankyrin repeat protein, putative	BRAPL	BRAPL (ATCC BAA-1826 / 95/1000)	785			0	0	SpII	19	6.4	Cytoplasmic	8.96	Y	PROBABLE
D8IDE2	Ankyrin proteins	0	0	0	0	254	19	0	273	273	0	0	0	0	1	1	0	1	1	2	D8IDE2_BRAP9	arp	D8IDE2, J9UMW6	Ankyrin repeat protein, putative	BRAPL	BRAPL (ATCC BAA-1826 / 95/1000)	634			0	0				Unknown	--	N	NOT
D8IE49	Ankyrin proteins	0	0	0	6	6	1	0	13	13	0	0	0	1	1	1	1	1	1	3	D8IE49_BRAP9	arp	D8IE49, J9ULM0, K0JG58	Ankyrin repeat containing protein	BRAPL	BRAPL (ATCC BAA-1826 / 95/1000)	360			0	0				Unknown	--	N	NOT
D8IFJ2	Ankyrin proteins	0	0	0	0	1	0	0	1	1	0	0	0	0	1	0	0	1	0	1	D8IFJ2_BRAP9	arp	D8IFJ2, J9UVI0, K0JHD3	Ankyrin repeat protein, putative	BRAPL	BRAPL (ATCC BAA-1826 / 95/1000)	451			0	0	SpI	2.4	2.6	Cytoplasmic	8.96	N	NOT
D8IFJ3	Ankyrin proteins	0	0	0	0	1	0	0	1	1	0	0	0	0	1	0	0	1	0	1	D8IFJ3_BRAP9	arp	D8IFJ3, J9UWD5, K0JFE3	Ankyrin repeat protein, putative	BRAPL	BRAPL (ATCC BAA-1826 / 95/1000)	806			membrane	0				OuterMembrane	9.49	N	NOT
J9UFD7	Ankyrin proteins	0	0	0	0	34	0	0	34	34	0	0	0	0	1	0	0	1	0	1	J9UFD7_BRAPL	arp	J9UFD7, K0JGR7	Ankyrin repeat-containing protein	BRAPL	BRAPL	273			0	0	SpI	4.7	4.9	Unknown	--	Y	NOT
J9UMW6	Ankyrin proteins	0	0	0	0	105	0	0	105	105	0	0	0	0	1	0	0	1	0	1	J9UMW6_BRAPL	arp	J9UMW6, K0JLU3	Ankyrin repeat-containing protein	BRAPL	BRAPL	645			0	0	SpI	5.1	5.3	Unknown	--	Y	NOT
J9UTH5	Ankyrin proteins	0	0	0	0	0	12	0	12	12	0	0	0	0	0	1	0	0	1	1	J9UTH5_BRAPL	arp	J9UTH5, K0JLA5	Putative ankyrin repeat-containing protein	BRAPL	BRAPL	251			0	0	SpII	15.7	11.7	Unknown	--	N	PROBABLE
J9UUI5	Ankyrin proteins	0	0	0	0	0	27	0	27	27	0	0	0	0	0	1	0	0	1	1	J9UUI5_BRAPL	arp	J9UUI5, K0JFV8	Ankyrin repeat-containing protein	BRAPL	BRAPL	611			membrane	0	TMH	4.2	4.4	Unknown	--	N	NOT
A0A0H0TJ38	Chemotaxis	0	0	4	0	0	0	4	0	4	0	0	1	0	0	0	0	0	1	1	A0A0H0TJ38_BRAHO	SU45_12775	A0A0H0TJ38, A0A0H0TUZ8, A0A0H0UKM2, A0A0H0UT62, A0A0H0UTS8, A0A0H0UTZ8, A0A0H0UZ35, A0A0H0VCP8, A0A0H0VD87, A0A0H0W814, A0A0H0WC06	Chemotaxis protein	BRAHW	BRAHW	613			membrane	signal transducer	TMH	10.2	1	CytoplasmicMembrane	9.97	N	NOT
A0A0H0TP85	Chemotaxis	0	0	24	0	0	0	24	0	24	0	0	1	0	0	0	0	0	1	1	A0A0H0TP85_BRAHO	SU46_10175	A0A0H0TP85, A0A0H0V3T3	Chemotaxis protein	BRAHW	BRAHW	613			membrane	signal transducer	TMH	6.4	6.6	CytoplasmicMembrane	10.00	N	NOT
A0A0H0TTS0	Chemotaxis	0	100	34	0	0	0	134	0	134	0	1	1	0	0	0	0	1	1	2	A0A0H0TTS0_BRAHO	SU45_09400	A0A0H0TTS0, A0A0H0WH23	Chemotaxis protein CheW	BRAHW	BRAHW	171			0	signal transducer				Cytoplasmic	9.97	N	NOT
A0A0H0TUZ8	Chemotaxis	0	0	1	0	0	0	1	0	1	0	0	1	0	0	0	0	0	1	1	A0A0H0TUZ8_BRAHO	SU46_08760	A0A0H0TJ38, A0A0H0TUZ8, A0A0H0UTS8, A0A0H0UTZ8, A0A0H0VCP8, A0A0H0W814	Chemotaxis protein (Fragment)	BRAHW	BRAHW	453			membrane	signal transducer	SpI	10.3	0.3	CytoplasmicMembrane	9.97	N	NOT
A0A0H0TZ65	Chemotaxis	0	63	87	0	0	0	150	0	150	0	1	1	0	0	0	0	1	1	2	A0A0H0TZ65_BRAHO	cheB	A0A0H0TZ65	Chemotaxis response regulator protein-glutamate methylesterase	BRAHW	BRAHW	378	Involved in the modulation of the chemotaxis system; catalyzes the demethylation of specific methylglutamate residues introduced into the chemoreceptors (methyl-accepting chemotaxis proteins) by CheR.	Protein L-glutamate O(5)-methyl ester + H(2)O = protein L-glutamate + methanol.	cytoplasm	signal transducer;hydrolase				Cytoplasmic	9.97	N	NOT
A0A0H0U226	Chemotaxis	0	5	28	0	0	0	33	0	33	0	1	1	0	0	0	0	1	1	2	A0A0H0U226_BRAHO	SU45_01265	A0A0H0U226, A0A0H0U9T2, A0A0H0ULT7, A0A0H0VJ67, A0A0H0WBS2, A0A0H0XAL6	Chemotaxis protein	BRAHW	BRAHW	601			membrane	signal transducer	TMH	0.6	0.8	CytoplasmicMembrane	10.00	N	NOT
A0A0H0U424	Chemotaxis	29	0	0	0	0	0	29	0	29	1	0	0	0	0	0	1	0	0	1	A0A0H0U424_BRAHO	SU46_04495	A0A0H0U424, A0A0H0UG84, A0A0H0UQQ4, A0A0H0V0Q6, A0A0H0W1D1	Chemotaxis protein	BRAHW	BRAHW	728			membrane	signal transducer	TMH	8.7	8.9	CytoplasmicMembrane	10.00	N	NOT
A0A0H0UF16	Chemotaxis	0	78	166	0	0	0	244	0	244	0	1	1	0	0	0	0	1	1	2	A0A0H0UF16_BRAHO	SU43_04800	A0A0H0TW39, A0A0H0UF16, A0A0H0UJ58, A0A0H0V8P8, A0A0H0VZ20, A0A0H0WKB9, A0A0H0WVP3	Chemotaxis protein	BRAHW	BRAHW	703			membrane	signal transducer	TMH	9.4	9.6	CytoplasmicMembrane	9.82	N	NOT
A0A0H0UVX7	Chemotaxis	0	0	55	0	0	0	55	0	55	0	0	1	0	0	0	0	0	1	1	A0A0H0UVX7_BRAHO	SZ49_09440	A0A0H0UVX7	Chemotaxis protein	BRAHW	BRAHW	613			membrane	signal transducer	TMH	5	4.2	CytoplasmicMembrane	10.00	N	NOT
A0A0H0UZA3	Chemotaxis	0	0	62	0	0	0	62	0	62	0	0	1	0	0	0	0	0	1	1	A0A0H0UZA3_BRAHO	SZ49_07145	A0A0H0UZA3	Chemotaxis protein	BRAHW	BRAHW	961			membrane	signal transducer	TMH	8	8.2	CytoplasmicMembrane	10.00	N	NOT
A0A0H0V1X5	Chemotaxis	0	123	229	0	0	0	352	0	352	0	1	1	0	0	0	0	1	1	2	A0A0H0V1X5_BRAHO	SZ49_03535	A0A0H0V1X5, A0A0H0XM80	Chemotaxis protein CheA	BRAHW	BRAHW	720			cytoplasm	transferase				Cytoplasmic	9.97	N	NOT
A0A0H0V252	Chemotaxis	0	26	9	0	0	0	35	0	35	0	1	1	0	0	0	0	1	1	2	A0A0H0V252_BRAHO	SZ48_12395	A0A0H0V252, A0A0H0WIB6	Chemotaxis protein CheX	BRAHW	BRAHW	162			0	0				Unknown	--	N	NOT
A0A0H0VEJ9	Chemotaxis	0	0	29	0	0	0	29	0	29	0	0	1	0	0	0	0	0	1	1	A0A0H0VEJ9_BRAHO	SZ41_12835	A0A0H0VEJ9, A0A0H0XDT2	Chemotaxis protein	BRAHW	BRAHW	644			membrane	signal transducer	TMH	-0.1	0.1	CytoplasmicMembrane	10.00	N	NOT
A0A0H0VGI7	Chemotaxis	0	0	29	0	0	0	29	0	29	0	0	1	0	0	0	0	0	1	1	A0A0H0VGI7_BRAHO	SZ48_03690	A0A0H0VGI7	Chemotaxis protein	BRAHW	BRAHW	612			membrane	signal transducer	TMH	2.7	2.9	CytoplasmicMembrane	10.00	N	NOT
A0A0H0VRT1	Chemotaxis	25	49	114	0	0	0	188	0	188	1	1	1	0	0	0	1	1	1	3	A0A0H0VRT1_BRAHO	SU46_01220	A0A0H0VRT1	Chemotaxis protein	BRAHW	BRAHW	706			membrane	signal transducer	TMH	9.5	8.2	CytoplasmicMembrane	9.82	N	NOT
A0A0H0WQV6	Chemotaxis	0	0	7	0	0	0	7	0	7	0	0	1	0	0	0	0	0	1	1	A0A0H0WQV6_BRAHO	SZ42_05430	A0A0H0WQV6	Chemotaxis protein	BRAHW	BRAHW	642			0	0				Cytoplasmic	8.96	N	NOT
A0A0H0X5K4	Chemotaxis	0	0	44	0	0	0	44	0	44	0	0	1	0	0	0	0	0	1	1	A0A0H0X5K4_BRAHO	SZ44_13500	A0A0H0X5K4	Chemotaxis protein	BRAHW	BRAHW	613			membrane	signal transducer	TMH	2.7	2.9	CytoplasmicMembrane	10.00	N	NOT
A0A0H0X957	Chemotaxis	0	37	101	0	0	0	138	0	138	0	1	1	0	0	0	0	1	1	2	A0A0H0X957_BRAHO	SZ44_11065	A0A0H0X957	Chemotaxis protein (Fragment)	BRAHW	BRAHW	508			membrane	signal transducer	TMH	2.5	2.7	CytoplasmicMembrane	9.82	N	NOT
A0A0H0XC64	Chemotaxis	0	37	75	0	0	0	112	0	112	0	1	1	0	0	0	0	1	1	2	A0A0H0XC64_BRAHO	SZ44_05855	A0A0H0XC64	Chemotaxis protein (Fragment)	BRAHW	BRAHW	556			membrane	signal transducer	TMH	2.4	2.6	Unknown	--	N	NOT
A0A0H0XDT2	Chemotaxis	0	24	42	0	0	0	66	0	66	0	1	1	0	0	0	0	1	1	2	A0A0H0XDT2_BRAHO	SZ44_05160	A0A0H0XDT2	Chemotaxis protein	BRAHW	BRAHW	644			membrane	signal transducer	TMH	0.9	1.1	CytoplasmicMembrane	10.00	N	NOT
A0A0H0XM80	Chemotaxis	0	166	165	0	0	0	331	0	331	0	1	1	0	0	0	0	1	1	2	A0A0H0XM80_BRAHO	SZ44_01620	A0A0H0XM80	Chemotaxis protein CheA	BRAHW	BRAHW	720			cytoplasm	transferase				Cytoplasmic	9.97	N	NOT
B9USB6	Chemotaxis	1	14	36	0	0	0	51	0	51	0	1	1	0	0	0	0	1	1	2	B9USB6_BRAHW	mcpB	A0A0H0TRL6, A0A0H0TS22, A0A0H0TZN4, A0A0H0UBC6, A0A0H0UCG4, A0A0H0UE54, A0A0H0UHS9, A0A0H0UTT8, A0A0H0UZS0, A0A0H0VH03, A0A0H0VMM2, A0A0H0VMZ2, A0A0H0WNR2, A0A0H0X185, A0A0H0X957, A0A0H0XC00, B9USB6	Methyl-accepting chemotaxis protein McpB	BRAHW	BRAHW (ATCC 49526 / WA1)	616			membrane	signal transducer	TMH	3.4	3.6	CytoplasmicMembrane	9.82	N	NOT
C0QV95	Chemotaxis	0	10	22	0	0	0	32	0	32	0	1	1	0	0	0	0	1	1	2	C0QV95_BRAHW	mcpB	A0A0H0U287, A0A0H0UC99, A0A0H0VJ50, A0A0H0WCU7, A0A0H0WTJ8, A0A0H0X0N7, A0A0H0X6L0, A0A0H0XIT6, C0QV95	Methyl-accepting chemotaxis protein McpB	BRAHW	BRAHW (ATCC 49526 / WA1)	581			membrane	signal transducer				CytoplasmicMembrane	10.00	N	NOT
C0QVB5	Chemotaxis	0	0	34	0	0	0	34	0	34	0	0	1	0	0	0	0	0	1	1	C0QVB5_BRAHW	tar	A0A0H0U226, A0A0H0U9T2, A0A0H0ULT7, A0A0H0VJ67, A0A0H0WBS2, A0A0H0XAL6, C0QVB5	Methyl-accepting chemotaxis protein	BRAHW	BRAHW (ATCC 49526 / WA1)	561			membrane	signal transducer				CytoplasmicMembrane	9.82	N	NOT
C0QVX6	Chemotaxis	0	11	15	0	0	0	26	0	26	0	1	1	0	0	0	0	1	1	2	C0QVX6_BRAHW	mcpA	A0A0H0U700, A0A0H0U763, A0A0H0UPZ6, A0A0H0V3X3, A0A0H0VDX0, A0A0H0VN28, C0QVX6	Methyl-accepting chemotaxis protein McpA	BRAHW	BRAHW (ATCC 49526 / WA1)	612			membrane	signal transducer	TMH	7.9	6.2	CytoplasmicMembrane	10.00	N	NOT
C0QVX7	Chemotaxis	3	0	21	0	0	0	24	0	24	1	0	1	0	0	0	1	0	1	2	C0QVX7_BRAHW	mcpA	A0A0H0TJ38, A0A0H0TQ95, A0A0H0TWC0, A0A0H0U7T5, A0A0H0UHT3, A0A0H0UJ31, A0A0H0UPZ6, A0A0H0UTS8, A0A0H0UWS9, A0A0H0UZP7, A0A0H0V2N1, A0A0H0VBQ4, A0A0H0VIC3, A0A0H0VMV9, A0A0H0VTY5, A0A0H0W814, A0A0H0WGU6, A0A0H0WNI3, C0QVX7, Q7X3H9	Methyl-accepting chemotaxis protein McpA	BRAHW	BRAHW (ATCC 49526 / WA1)	603			membrane	signal transducer	SpI	9.8	8.7	CytoplasmicMembrane	10.00	N	NOT
C0QW76	Chemotaxis	0	16	66	0	0	0	82	0	82	0	1	1	0	0	0	0	1	1	2	C0QW76_BRAHW	tar	A0A0H0U4Y3, A0A0H0UL39, A0A0H0V3U1, A0A0H0W8G2, A0A0H0WBW0, A0A0H0X8E7, A0A0H0XG59, C0QW76	Methyl-accepting chemotaxis protein	BRAHW	BRAHW (ATCC 49526 / WA1)	572			membrane	signal transducer				CytoplasmicMembrane	10.00	N	NOT
C0QWJ6	Chemotaxis	21	4	12	0	0	0	37	0	37	1	1	1	0	0	0	1	1	1	3	C0QWJ6_BRAHW	mcpB	A0A0H0UG61, A0A0H0VEJ9, A0A0H0XDT2, C0QWJ6	Methyl-accepting chemotaxis protein McpB	BRAHW	BRAHW (ATCC 49526 / WA1)	614			membrane	signal transducer				CytoplasmicMembrane	10.00	N	NOT
C0QWM5	Chemotaxis	0	4	11	0	0	0	15	0	15	0	1	1	0	0	0	0	1	1	2	C0QWM5_BRAHW	BHWA1_00166	A0A0H0UBU3, A0A0H0UM17, A0A0H0UU01, A0A0H0V587, A0A0H0VTF9, A0A0H0X4F1, A0A0H0X4S0, A0A0H0XEZ4, C0QWM5	Histidine kinase chemotaxis sensory transducer	BRAHW	BRAHW (ATCC 49526 / WA1)	609			membrane	transferase;signal transducer	TMH	6	6.2	CytoplasmicMembrane	10.00	N	NOT
C0QWT2	Chemotaxis	0	94	44	0	0	0	138	0	138	0	1	1	0	0	0	0	1	1	2	C0QWT2_BRAHW	cheW	A0A0H0TTS0, A0A0H0WH23, C0QWT2	Putative chemotaxis signal transduction protein	BRAHW	BRAHW (ATCC 49526 / WA1)	132			0	signal transducer				Cytoplasmic	9.97	N	NOT
C0QWV4	Chemotaxis	0	0	15	0	0	0	15	0	15	0	0	1	0	0	0	0	0	1	1	C0QWV4_BRAHW	BHWA1_02302	A0A0H0UP44, A0A0H0UWN4, C0QWV4	Methyl-accepting chemotaxis sensory transducer	BRAHW	BRAHW (ATCC 49526 / WA1)	605			membrane	signal transducer	TMH	5.2	5.4	CytoplasmicMembrane	10.00	N	NOT
C0QX46	Chemotaxis	0	3	60	0	0	0	63	0	63	0	0	1	0	0	0	0	0	1	1	C0QX46_BRAHW	BHWA1_00204	A0A0H0TIU3, A0A0H0TL10, A0A0H0TM52, A0A0H0TMT0, A0A0H0TPU0, A0A0H0TQ73, A0A0H0TSJ6, A0A0H0TXC9, A0A0H0U3J8, A0A0H0U443, A0A0H0U4G9, A0A0H0U5H4, A0A0H0UAM1, A0A0H0UE97, A0A0H0UQW4, A0A0H0UVE8, A0A0H0UWJ1, A0A0H0UYT6, A0A0H0UZM2, A0A0H0UZP9, A0A0H0VCT8, A0A0H0VER7, A0A0H0VEZ9, A0A0H0VG10, A0A0H0VI00, A0A0H0VN22, A0A0H0VQU1, A0A0H0VU93, A0A0H0W946, A0A0H0WBT1, A0A0H0WQF8, A0A0H0WS92, A0A0H0WUE1, A0A…	Methyl-accepting chemotaxis protein	BRAHW	BRAHW (ATCC 49526 / WA1)	888			membrane	signal transducer	TMH	2.4	2.6	CytoplasmicMembrane	9.96	N	NOT
C0QX47	Chemotaxis	0	0	25	0	0	0	25	0	25	0	0	1	0	0	0	0	0	1	1	C0QX47_BRAHW	BHWA1_00205	A0A0H0TM39, A0A0H0TNC9, A0A0H0TPU5, A0A0H0TXC9, A0A0H0U3J8, A0A0H0UAM1, A0A0H0UE97, A0A0H0USK8, A0A0H0UVE8, A0A0H0UWJ6, A0A0H0V3P7, A0A0H0VER7, A0A0H0VMU6, A0A0H0VQU1, A0A0H0W946, A0A0H0WQF8, A0A0H0WS92, A0A0H0WUE1, A0A0H0WUK3, A0A0H0X5Z2, A0A0H0XAK4, C0QX47	Putative methyl-accepting chemotaxis protein	BRAHW	BRAHW (ATCC 49526 / WA1)	951			membrane	signal transducer	TMH	11.8	12	CytoplasmicMembrane	10.00	N	NOT
C0QXR5	Chemotaxis	13	0	21	0	0	0	34	0	34	1	0	1	0	0	0	1	0	1	2	C0QXR5_BRAHW	tar	A0A0H0WHH4, C0QXR5	Methyl-accepting chemotaxis sensory transducer	BRAHW	BRAHW (ATCC 49526 / WA1)	658			membrane	signal transducer	TMH	11.3	11.5	CytoplasmicMembrane	9.81	N	NOT
C0QXR6	Chemotaxis	0	0	30	0	0	0	30	0	30	0	0	1	0	0	0	0	0	1	1	C0QXR6_BRAHW	tar	A0A0H0WGT1, A0A0H0X2X0, A0A0H0XF79, C0QXR6	Methyl-accepting chemotaxis sensory transducer	BRAHW	BRAHW (ATCC 49526 / WA1)	644			membrane	signal transducer	TMH	8	8.2	CytoplasmicMembrane	10.00	N	NOT
C0QY48	Chemotaxis	0	0	18	0	0	0	18	0	18	0	0	1	0	0	0	0	0	1	1	C0QY48_BRAHW	BHWA1_00424	A0A0H0UQD5, A0A0H0W1U8, A0A0H0WKA1, A0A0H0XIC4, C0QY48	Methyl-accepting chemotaxis sensory transducer	BRAHW	BRAHW (ATCC 49526 / WA1)	605			membrane	signal transducer	TMH	2.6	2.8	CytoplasmicMembrane	9.82	N	NOT
C0QY68	Chemotaxis	25	68	217	0	0	0	310	0	310	1	1	1	0	0	0	1	1	1	3	C0QY68_BRAHW	mcpB	A0A0H0UF16, A0A0H0UJ58, A0A0H0V8P8, A0A0H0VZ20, A0A0H0WKB9, A0A0H0WVP3, C0QY68	Methyl-accepting chemotaxis protein McpB	BRAHW	BRAHW (ATCC 49526 / WA1)	688			membrane	signal transducer	TMH	-0.1	0.1	CytoplasmicMembrane	9.82	N	NOT
C0QYB2	Chemotaxis	2	83	89	0	0	0	174	0	174	0	1	1	0	0	0	0	1	1	2	C0QYB2_BRAHW	cheA	A0A0H0U1P8, A0A0H0UIV0, A0A0H0UT04, A0A0H0W7M9, C0QYB2	Histidine kinase	BRAHW	BRAHW (ATCC 49526 / WA1)	796			cytoplasm	transferase;binding				Cytoplasmic	9.97	N	NOT
C0QYF3	Chemotaxis	0	26	114	0	0	0	140	0	140	0	1	1	0	0	0	0	1	1	2	C0QYF3_BRAHW	tar	A0A0H0UQX7, C0QYF3	Methyl-accepting chemotaxis protein	BRAHW	BRAHW (ATCC 49526 / WA1)	964			membrane	signal transducer	SpI	6.3	0.4	CytoplasmicMembrane	7.88	N	NOT
C0QYP4	Chemotaxis	0	37	20	0	0	0	57	0	57	0	1	1	0	0	0	0	1	1	2	C0QYP4_BRAHW	tar8	A0A0H0TUC4, A0A0H0VK32, A0A0H0WQV6, A0A0H0WR56, A0A0H0X9Q2, C0QYP4	Putative methyl-accepting chemotaxis protein	BRAHW	BRAHW (ATCC 49526 / WA1)	642			0	0				Cytoplasmic	8.96	N	NOT
C0QYP6	Chemotaxis	8	140	127	0	0	0	275	0	275	0	1	1	0	0	0	0	1	1	2	C0QYP6_BRAHW	cheY	C0QYP6, Q6PWM6	Chemotaxis response regulator CheY	BRAHW	BRAHW (ATCC 49526 / WA1)	122			intracellular	0				Cytoplasmic	9.97	N	NOT
C0QYP7	Chemotaxis	4	144	300	0	0	0	448	0	448	0	1	1	0	0	0	0	1	1	2	C0QYP7_BRAHW	cheA	A0A0H0UKT4, A0A0H0UQE6, A0A0H0UZ00, A0A0H0V1X5, A0A0H0VCH7, A0A0H0WIV6, A0A0H0XM80, C0QYP7	Histidine kinase	BRAHW	BRAHW (ATCC 49526 / WA1)	720			cytoplasm	transferase;binding				Cytoplasmic	9.97	N	NOT
C0QYP8	Chemotaxis	0	56	51	0	0	0	107	0	107	0	1	1	0	0	0	0	1	1	2	C0QYP8_BRAHW	cheW	A0A0H0V2V3, A0A0H0XFH0, C0QYP8	Chemotaxis protein CheW	BRAHW	BRAHW (ATCC 49526 / WA1)	176			0	signal transducer				Cytoplasmic	9.97	N	NOT
C0QYP9	Chemotaxis	0	1	33	0	0	0	34	0	34	0	0	1	0	0	0	0	0	1	1	C0QYP9_BRAHW	cheR	A0A0H0U1H5, A0A0H0VB54, A0A0H0VK27, A0A0H0XHE9, C0QYP9	Chemotaxis protein methyltransferase CheR	BRAHW	BRAHW (ATCC 49526 / WA1)	283			0	transferase				Cytoplasmic	9.97	N	NOT
C0QYQ0	Chemotaxis	11	10	18	0	0	0	39	0	39	1	1	1	0	0	0	1	1	1	3	C0QYQ0_BRAHW	cheD	A0A0H0UND1, C0QYQ0	Probable chemoreceptor glutamine deamidase CheD	BRAHW	BRAHW (ATCC 49526 / WA1)	197	Probably deamidates glutamine residues to glutamate on methyl-accepting chemotaxis receptors (MCPs), playing an important role in chemotaxis.	Protein L-glutamine + H(2)O = protein L-glutamate + NH(3).	0	hydrolase				Unknown	--	N	NOT
C0QYQ1	Chemotaxis	14	214	266	0	0	0	494	0	494	0	1	1	0	0	0	0	1	1	2	C0QYQ1_BRAHW	cheB	A0A0H0TSK6, A0A0H0TZ65, C0QYQ1	Chemotaxis response regulator protein-glutamate methylesterase	BRAHW	BRAHW (ATCC 49526 / WA1)	377	Involved in the modulation of the chemotaxis system; catalyzes the demethylation of specific methylglutamate residues introduced into the chemoreceptors (methyl-accepting chemotaxis proteins) by CheR.	Protein L-glutamate O(5)-methyl ester + H(2)O = protein L-glutamate + methanol.	cytoplasm	signal transducer;hydrolase				Cytoplasmic	9.97	N	NOT
C0QYT0	Chemotaxis	0	15	60	0	0	0	75	0	75	0	1	1	0	0	0	0	1	1	2	C0QYT0_BRAHW	BHWA1_00522	A0A0H0UF89, A0A0H0UGB6, A0A0H0V1V2, A0A0H0VB37, A0A0H0VUQ6, A0A0H0WJJ7, C0QYT0	Methyl-accepting chemotaxis sensory transducer	BRAHW	BRAHW (ATCC 49526 / WA1)	610			membrane	signal transducer	TMH	3.7	3.9	Unknown	--	N	NOT
C0QYV6	Chemotaxis	0	19	145	0	0	0	164	0	164	0	1	1	0	0	0	0	1	1	2	C0QYV6_BRAHW	mcpB	A0A0H0TWK8, A0A0H0TWN1, A0A0H0VJW2, A0A0H0VTE6, A0A0H0X7P8, C0QYV6	Methyl-accepting chemotaxis protein McpB	BRAHW	BRAHW (ATCC 49526 / WA1)	754			membrane	signal transducer;ion binding	TMH	6	1.1	CytoplasmicMembrane	10.00	N	NOT
C0QYZ3	Chemotaxis	2	44	40	0	0	0	86	0	86	0	1	1	0	0	0	0	1	1	2	C0QYZ3_BRAHW	cheX	A0A0H0V252, A0A0H0WIB6, C0QYZ3	Chemotaxis protein CheX	BRAHW	BRAHW (ATCC 49526 / WA1)	146			0	0				Unknown	--	N	NOT
C0QZC1	Chemotaxis	0	66	11	0	0	0	77	0	77	0	1	1	0	0	0	0	1	1	2	C0QZC1_BRAHW	cheW	A0A0H0W5W1, C0QZC1	Purine-binding chemotaxis protein	BRAHW	BRAHW (ATCC 49526 / WA1)	159			0	signal transducer				Cytoplasmic	9.97	N	NOT
C0R024	Chemotaxis	0	0	15	0	0	0	15	0	15	0	0	1	0	0	0	0	0	1	1	C0R024_BRAHW	mcpA	A0A0H0UQR8, A0A0H0X4A9, A0A0H0XEP0, C0R024	Methyl-accepting chemotaxis protein McpA	BRAHW	BRAHW (ATCC 49526 / WA1)	642			membrane	signal transducer	TMH	5.1	5.3	Unknown	--	N	NOT
C0R059	Chemotaxis	0	2	49	0	0	0	51	0	51	0	0	1	0	0	0	0	0	1	1	C0R059_BRAHW	mcpB	A0A0H0U0E9, A0A0H0U6L3, A0A0H0UEU6, A0A0H0UJW4, A0A0H0UPQ4, A0A0H0UWK1, A0A0H0UX15, A0A0H0UYS5, A0A0H0V0H5, A0A0H0VD35, A0A0H0VDS7, A0A0H0VRE3, A0A0H0VS22, A0A0H0WA38, A0A0H0WFC3, A0A0H0WRQ5, A0A0H0X8C5, A0A0H0X973, A0A0H0XDS8, A0A0H0XFD6, A0A0H0XHW2, C0R059, C0R060, C0R061, C0R249	Putative methyl-accepting chemotaxis protein B	BRAHW	BRAHW (ATCC 49526 / WA1)	649			membrane	signal transducer	TMH	0.3	0.5	CytoplasmicMembrane	10.00	N	NOT
C0R060	Chemotaxis	0	0	28	0	0	0	28	0	28	0	0	1	0	0	0	0	0	1	1	C0R060_BRAHW	tar5	A0A0H0TWK7, A0A0H0U0E9, A0A0H0UJW4, A0A0H0UP03, A0A0H0UPQ4, A0A0H0UYS5, A0A0H0V0H5, A0A0H0V704, A0A0H0VD35, A0A0H0VEH4, A0A0H0VRE3, A0A0H0WA38, A0A0H0WRQ5, A0A0H0X7V7, A0A0H0X8C5, A0A0H0XFD1, A0A0H0XFD6, C0R060, C0R061	Putative methyl-accepting protein	BRAHW	BRAHW (ATCC 49526 / WA1)	638			membrane	signal transducer				CytoplasmicMembrane	9.82	N	NOT
C0R061	Chemotaxis	0	1	28	0	0	0	29	0	29	0	0	1	0	0	0	0	0	1	1	C0R061_BRAHW	mcpB	A0A0H0U0E9, A0A0H0UJW4, A0A0H0UPQ4, A0A0H0UYS5, A0A0H0WRQ5, A0A0H0XFD1, C0R061	Methyl-accepting chemotaxis protein McpB	BRAHW	BRAHW (ATCC 49526 / WA1)	370			membrane	signal transducer				CytoplasmicMembrane	9.82	N	NOT
C0R0J5	Chemotaxis	7	5	33	0	0	0	45	0	45	1	1	1	0	0	0	1	1	1	3	C0R0J5_BRAHW	mcpB	A0A0H0UND2, A0A0H0VPS6, A0A0H0XFN2, C0R0J5	Methyl-accepting chemotaxis protein McpB	BRAHW	BRAHW (ATCC 49526 / WA1)	553			membrane	signal transducer	TMH	3	3.2	Unknown	--	N	NOT
C0R0X2	Chemotaxis	0	6	44	0	0	0	50	0	50	0	1	1	0	0	0	0	1	1	2	C0R0X2_BRAHW	mcpB	A0A0H0TT62, A0A0H0U3I5, A0A0H0U424, A0A0H0U614, A0A0H0UBE3, A0A0H0UG84, A0A0H0UKR8, A0A0H0UPI7, A0A0H0UQQ4, A0A0H0US58, A0A0H0UU80, A0A0H0UUP2, A0A0H0UVX7, A0A0H0V0Q6, A0A0H0VAR5, A0A0H0VGI7, A0A0H0VQG2, A0A0H0VUL6, A0A0H0W1D1, A0A0H0W2M6, A0A0H0W3X0, A0A0H0WFR4, A0A0H0WTT9, A0A0H0WWB1, A0A0H0WZE2, A0A0H0WZY7, A0A0H0X5K4, A0A0H0X773, A0A0H0XP31, C0R0X2, C0R1V9, C0R1Y8, C0R1Y9, C0R2F1	Methyl-accepting chemotaxis protein McpB	BRAHW	BRAHW (ATCC 49526 / WA1)	603			membrane	signal transducer	TMH	0	0.2	CytoplasmicMembrane	9.82	N	NOT
C0R0X4	Chemotaxis	2	15	69	0	0	0	86	0	86	0	1	1	0	0	0	0	1	1	2	C0R0X4_BRAHW	mcpA	A0A0H0TLX2, A0A0H0TP85, A0A0H0TPY8, A0A0H0U3I5, A0A0H0U9J5, A0A0H0UAG2, A0A0H0UIM9, A0A0H0UK81, A0A0H0UR96, A0A0H0UU80, A0A0H0V3T3, A0A0H0V4B8, A0A0H0V4Y1, A0A0H0VMW6, A0A0H0W3X0, A0A0H0WFM7, A0A0H0WL29, A0A0H0WL94, A0A0H0WWG7, A0A0H0XBK9, A0A0H0XF61, A0A0H0XL21, C0R0X4, C0R0X5, C0R165, C0R1V9	Methyl-accepting chemotaxis protein McpA	BRAHW	BRAHW (ATCC 49526 / WA1)	615			membrane	signal transducer	TMH	6.4	6.6	CytoplasmicMembrane	10.00	N	NOT
C0R0X5	Chemotaxis	6	0	44	0	0	0	50	0	50	1	0	1	0	0	0	1	0	1	2	C0R0X5_BRAHW	mcpA	A0A0H0TLX2, A0A0H0TPY8, A0A0H0UAG2, A0A0H0V4Y1, A0A0H0WFM7, A0A0H0WWG7, A0A0H0XF61, C0R0X5	Methyl-accepting chemotaxis protein McpA	BRAHW	BRAHW (ATCC 49526 / WA1)	607			membrane	signal transducer				CytoplasmicMembrane	10.00	N	NOT
C0R0Z3	Chemotaxis	0	10	37	0	0	0	47	0	47	0	1	1	0	0	0	0	1	1	2	C0R0Z3_BRAHW	mcpB	A0A0H0UFI1, A0A0H0UXN4, A0A0H0WET2, C0R0Z3	Methyl-accepting chemotaxis-like domains (Chemotaxis sensory transducer)	BRAHW	BRAHW (ATCC 49526 / WA1)	599			membrane	signal transducer	CYT	-0.2	2.1	CytoplasmicMembrane	10.00	N	NOT
C0R122	Chemotaxis	0	15	6	0	0	0	21	0	21	0	1	1	0	0	0	0	1	1	2	C0R122_BRAHW	cheX	A0A0H0VP80, A0A0H0WQE4, C0R122	Chemotaxis protein CheX	BRAHW	BRAHW (ATCC 49526 / WA1)	155			0	0				Unknown	--	N	NOT
C0R123	Chemotaxis	28	198	100	0	0	0	326	0	326	1	1	1	0	0	0	1	1	1	3	C0R123_BRAHW	cheY	A0A0H0V659, C0R123	Chemotaxis protein CheY	BRAHW	BRAHW (ATCC 49526 / WA1)	139			intracellular	0				Cytoplasmic	9.97	N	NOT
C0R124	Chemotaxis	0	1	0	0	0	0	1	0	1	0	1	0	0	0	0	0	1	0	1	C0R124_BRAHW	cheR	A0A0H0VE49, A0A0H0WFR6, A0A0H0XD13, C0R124	Chemotaxis protein methyltransferase CheR	BRAHW	BRAHW (ATCC 49526 / WA1)	271			0	transferase				Cytoplasmic	9.97	N	NOT
C0R140	Chemotaxis	0	0	21	0	0	0	21	0	21	0	0	1	0	0	0	0	0	1	1	C0R140_BRAHW	mcpA	A0A0H0VBI1, A0A0H0VHB3, A0A0H0VNZ1, A0A0H0WC34, C0R140	Putative methyl-accepting chemotaxis protein A	BRAHW	BRAHW (ATCC 49526 / WA1)	611			membrane	signal transducer	SpI	3.9	2.5	CytoplasmicMembrane	9.82	N	NOT
C0R185	Chemotaxis	0	3	4	0	0	0	7	0	7	0	1	1	0	0	0	0	1	1	2	C0R185_BRAHW	cheC	A0A0H0TS23, A0A0H0TUZ7, A0A0H0WU72, C0R185	Chemotaxis protein CheC	BRAHW	BRAHW (ATCC 49526 / WA1)	157			0	0				Unknown	--	N	NOT
C0R1R5	Chemotaxis	0	0	72	0	0	0	72	0	72	0	0	1	0	0	0	0	0	1	1	C0R1R5_BRAHW	mcpA	A0A0H0U1V2, A0A0H0VTV7, A0A0H0WZ82, C0R1R5	Methyl-accepting chemotaxis protein McpA	BRAHW	BRAHW (ATCC 49526 / WA1)	614			membrane	signal transducer	TMH	5	4.4	CytoplasmicMembrane	10.00	N	NOT
C0R1S2	Chemotaxis	4	0	19	0	0	0	23	0	23	1	0	1	0	0	0	1	0	1	2	C0R1S2_BRAHW	mcpB	A0A0H0V9L1, A0A0H0W0B2, A0A0H0W107, C0R1S2	Putative methyl-accepting chemotaxis protein B	BRAHW	BRAHW (ATCC 49526 / WA1)	603			membrane	signal transducer	TMH	4.9	5.1	CytoplasmicMembrane	10.00	N	NOT
C0R1V9	Chemotaxis	0	0	33	0	0	0	33	0	33	0	0	1	0	0	0	0	0	1	1	C0R1V9_BRAHW	mcpA	A0A0H0U3I5, A0A0H0UU80, A0A0H0W3X0, C0R1V9	Methyl-accepting chemotaxis protein McpA	BRAHW	BRAHW (ATCC 49526 / WA1)	591			membrane	signal transducer				CytoplasmicMembrane	9.82	N	NOT
C0R1Y3	Chemotaxis	0	16	99	0	0	0	115	0	115	0	1	1	0	0	0	0	1	1	2	C0R1Y3_BRAHW	mcp2	A0A0H0VGI3, A0A0H0X5K2, C0R1Y3	Methyl-accepting chemotaxis protein	BRAHW	BRAHW (ATCC 49526 / WA1)	945			membrane	signal transducer	CYT	-0.2	2.4	CytoplasmicMembrane	10.00	N	NOT
C0R1Y8	Chemotaxis	0	0	9	0	0	0	9	0	9	0	0	1	0	0	0	0	0	1	1	C0R1Y8_BRAHW	mcpB	A0A0H0TT62, A0A0H0US58, A0A0H0UUP2, A0A0H0VAR5, A0A0H0W2M6, A0A0H0WZE2, A0A0H0WZY7, A0A0H0X773, C0R1Y8	Methyl-accepting chemotaxis protein McpB	BRAHW	BRAHW (ATCC 49526 / WA1)	608			membrane	signal transducer	TMH	6.3	0.6	CytoplasmicMembrane	9.99	N	NOT
C0R1Y9	Chemotaxis	6	16	24	0	0	0	46	0	46	1	1	1	0	0	0	1	1	1	3	C0R1Y9_BRAHW	mcpB	A0A0H0U614, A0A0H0UBE3, A0A0H0UKR8, A0A0H0UPI7, A0A0H0UVX7, A0A0H0VGI7, A0A0H0WFR4, A0A0H0WTT9, A0A0H0X5K4, A0A0H0XP31, C0R1Y9	Methyl-accepting chemotaxis protein McpB	BRAHW	BRAHW (ATCC 49526 / WA1)	613			membrane	signal transducer	TMH	2.7	2.9	CytoplasmicMembrane	10.00	N	NOT
C0R249	Chemotaxis	0	0	22	0	0	0	22	0	22	0	0	1	0	0	0	0	0	1	1	C0R249_BRAHW	mcpB	A0A0H0U6L3, A0A0H0UX15, A0A0H0XHW2, C0R249	Putative methyl-accepting chemotaxis protein B	BRAHW	BRAHW (ATCC 49526 / WA1)	637			membrane	signal transducer				CytoplasmicMembrane	9.82	N	NOT
C0R256	Chemotaxis	0	4	6	0	0	0	10	0	10	0	1	1	0	0	0	0	1	1	2	C0R256_BRAHW	BHWA1_01729	A0A0H0U1K0, A0A0H0U1W3, A0A0H0US57, A0A0H0UZA3, A0A0H0VAV1, A0A0H0XD06, C0R256	Methyl-accepting chemotaxis protein	BRAHW	BRAHW (ATCC 49526 / WA1)	874			membrane	signal transducer	TMH	1.6	1.8	CytoplasmicMembrane	9.96	N	NOT
C0R2F1	Chemotaxis	8	19	71	0	0	0	98	0	98	1	1	1	0	0	0	1	1	1	3	C0R2F1_BRAHW	mcpB	A0A0H0U424, A0A0H0UG84, A0A0H0UQQ4, A0A0H0V0Q6, A0A0H0W1D1, C0R2F1	Methyl-accepting chemotaxis protein McpB	BRAHW	BRAHW (ATCC 49526 / WA1)	734			membrane	signal transducer	TMH	7.8	8	CytoplasmicMembrane	10.00	N	NOT
D8I9Y4	Chemotaxis	0	0	0	69	131	47	0	247	247	0	0	0	1	1	1	1	1	1	3	D8I9Y4_BRAP9	cheY	D8I9Y4, J9UM72, K0JG32	Two-component response regulator, CheY-like protein	BRAPL	BRAPL (ATCC BAA-1826 / 95/1000)	120			intracellular	0				Cytoplasmic	9.97	N	NOT
D8IAA3	Chemotaxis	0	0	0	9	2	128	0	139	139	0	0	0	1	0	1	1	0	1	2	D8IAA3_BRAP9	mcpB	D8IAA3, J9TVM8, K0JIU4	Methyl-accepting chemotaxis protein B	BRAPL	BRAPL (ATCC BAA-1826 / 95/1000)	687			membrane	signal transducer				CytoplasmicMembrane	10.00	N	NOT
D8IAH7	Chemotaxis	0	0	0	1	9	2	0	12	12	0	0	0	1	1	1	1	1	1	3	D8IAH7_BRAP9	cheY	D8IAH7, J9UUY9, K0JIP1	Chemotaxis response regulator, CheY	BRAPL	BRAPL (ATCC BAA-1826 / 95/1000)	140			intracellular	0				Cytoplasmic	9.97	N	NOT
D8IAP0	Chemotaxis	0	0	0	0	0	23	0	23	23	0	0	0	0	0	1	0	0	1	1	D8IAP0_BRAP9	mcpB	D8IAP0, J9UMZ9	Methyl-accepting chemotaxis sensory transducer	BRAPL	BRAPL (ATCC BAA-1826 / 95/1000)	598			membrane	signal transducer	TMH	0.1	0.3	CytoplasmicMembrane	10.00	N	NOT
D8IB20	Chemotaxis	0	0	0	4	63	138	0	205	205	0	0	0	0	1	1	0	1	1	2	D8IB20_BRAP9	cheA	D8IB20, J9TY36, J9UHG3, K0JJG6	Histidine kinase	BRAPL	BRAPL (ATCC BAA-1826 / 95/1000)	786			cytoplasm	transferase;binding				Cytoplasmic	9.97	N	NOT
D8IBE0	Chemotaxis	0	0	0	19	176	268	0	463	463	0	0	0	0	1	1	0	1	1	2	D8IBE0_BRAP9	cheB	D8IBE0, J9USK7, K0JJU9	Chemotaxis response regulator protein-glutamate methylesterase	BRAPL	BRAPL (ATCC BAA-1826 / 95/1000)	377	Involved in the modulation of the chemotaxis system; catalyzes the demethylation of specific methylglutamate residues introduced into the chemoreceptors (methyl-accepting chemotaxis proteins) by CheR.	Protein L-glutamate O(5)-methyl ester + H(2)O = protein L-glutamate + methanol.	cytoplasm	signal transducer;hydrolase				Cytoplasmic	9.97	N	NOT
D8IBE1	Chemotaxis	0	0	0	59	0	19	0	78	78	0	0	0	1	0	1	1	0	1	2	D8IBE1_BRAP9	cheD	D8IBE1, J9UTE5, K0JLC8	Probable chemoreceptor glutamine deamidase CheD	BRAPL	BRAPL (ATCC BAA-1826 / 95/1000)	197	Probably deamidates glutamine residues to glutamate on methyl-accepting chemotaxis receptors (MCPs), playing an important role in chemotaxis.	Protein L-glutamine + H(2)O = protein L-glutamate + NH(3).	0	hydrolase				Cytoplasmic	8.96	N	NOT
D8IBE2	Chemotaxis	0	0	0	0	14	32	0	46	46	0	0	0	0	1	1	0	1	1	2	D8IBE2_BRAP9	cheR	D8IBE2, J9TUE5, K0JLS6	Chemotaxis protein methyltransferase, CheR	BRAPL	BRAPL (ATCC BAA-1826 / 95/1000)	281			0	transferase				Cytoplasmic	9.97	N	NOT
D8IBE3	Chemotaxis	0	0	0	0	16	22	0	38	38	0	0	0	0	1	1	0	1	1	2	D8IBE3_BRAP9	cheW	D8IBE3, J9UDV5, K0JJW5	Chemotaxis protein, CheW	BRAPL	BRAPL (ATCC BAA-1826 / 95/1000)	177			0	signal transducer				Cytoplasmic	9.26	N	NOT
D8IBE4	Chemotaxis	0	0	0	0	50	321	0	371	371	0	0	0	0	1	1	0	1	1	2	D8IBE4_BRAP9	cheA	D8IBE4, J9UJW3, K0JGF0	Histidine kinase	BRAPL	BRAPL (ATCC BAA-1826 / 95/1000)	703			cytoplasm	transferase;binding				Cytoplasmic	9.97	N	NOT
D8IBE5	Chemotaxis	0	0	0	62	194	226	0	482	482	0	0	0	1	1	1	1	1	1	3	D8IBE5_BRAP9	cheY	D8IBE5, J9USK1, K0JJV5	Chemotaxis response regulator, CheY	BRAPL	BRAPL (ATCC BAA-1826 / 95/1000)	122			intracellular	0				Cytoplasmic	9.26	N	NOT
D8IBF1	Chemotaxis	0	0	0	16	29	29	0	74	74	0	0	0	1	1	1	1	1	1	3	D8IBF1_BRAP9	cheX	D8IBF1, J9UTD6, K0JLD6	Chemotaxis protein, CheX	BRAPL	BRAPL (ATCC BAA-1826 / 95/1000)	166			0	0				Unknown	--	N	NOT
D8IBI0	Chemotaxis	0	0	0	0	0	133	0	133	133	0	0	0	0	0	1	0	0	1	1	D8IBI0_BRAP9	mcpB	D8IBI0, J9UDL9, K0JJZ4	Methyl-accepting chemotaxis protein B	BRAPL	BRAPL (ATCC BAA-1826 / 95/1000)	940			membrane	signal transducer	TMH	5.3	5.5	CytoplasmicMembrane	10.00	N	NOT
D8ICB0	Chemotaxis	0	0	0	3	0	170	0	173	173	0	0	0	0	0	1	0	0	1	1	D8ICB0_BRAP9	mcpB	D8ICB0, J9URM2, K0JKL2	Methyl-accepting chemotaxis protein B	BRAPL	BRAPL (ATCC BAA-1826 / 95/1000)	682			membrane	signal transducer	TMH	10.3	5.7	CytoplasmicMembrane	10.00	N	NOT
D8ICL9	Chemotaxis	0	0	0	0	0	43	0	43	43	0	0	0	0	0	1	0	0	1	1	D8ICL9_BRAP9	mcpB	D8ICL9, J9UHL3, K0JKX6	Methyl-accepting chemotaxis protein B	BRAPL	BRAPL (ATCC BAA-1826 / 95/1000)	964			membrane	signal transducer	SpI	8	3.6	CytoplasmicMembrane	9.99	N	NOT
D8ID23	Chemotaxis	0	0	0	18	149	145	0	312	312	0	0	0	1	1	1	1	1	1	3	D8ID23_BRAP9	cheY	D8ID23, J9TR59	Chemotaxis response regulator, CheY	BRAPL	BRAPL (ATCC BAA-1826 / 95/1000)	138			intracellular	0				Cytoplasmic	9.97	N	NOT
D8IDP2	Chemotaxis	0	0	0	0	0	56	0	56	56	0	0	0	0	0	1	0	0	1	1	D8IDP2_BRAP9	mcpB	D8IDP2, J9UQC0, K0JHI9	Methyl-accepting chemotaxis protein B	BRAPL	BRAPL (ATCC BAA-1826 / 95/1000)	808			membrane	signal transducer				CytoplasmicMembrane	7.88	N	NOT
D8IDU9	Chemotaxis	0	0	0	0	0	40	0	40	40	0	0	0	0	0	1	0	0	1	1	D8IDU9_BRAP9	mcpB	D8IDU9, J9UP18, K0JFY6	Methyl-accepting chemotaxis sensory transducer	BRAPL	BRAPL (ATCC BAA-1826 / 95/1000)	933			membrane	signal transducer	SpI	4.9	5.1	CytoplasmicMembrane	10.00	N	NOT
D8IEH8	Chemotaxis	0	0	0	0	0	5	0	5	5	0	0	0	0	0	1	0	0	1	1	D8IEH8_BRAP9	cheX	D8IEH8, J9USB6, K0JF56	Chemotaxis protein, CheX	BRAPL	BRAPL (ATCC BAA-1826 / 95/1000)	158			0	0				Unknown	--	N	NOT
D8IF33	Chemotaxis	0	0	0	0	0	245	0	245	245	0	0	0	0	0	1	0	0	1	1	D8IF33_BRAP9	mcpB	D8IF33, J9URJ5, K0JJ26	Methyl-accepting chemotaxis protein B	BRAPL	BRAPL (ATCC BAA-1826 / 95/1000)	623			membrane	signal transducer	TMH	2.8	3	CytoplasmicMembrane	9.82	N	NOT
D8IFA0	Chemotaxis	0	0	0	0	0	34	0	34	34	0	0	0	0	0	1	0	0	1	1	D8IFA0_BRAP9	mcpB	D8IFA0, J9URS3, K0JGZ3	Methyl-accepting chemotaxis sensory transducer	BRAPL	BRAPL (ATCC BAA-1826 / 95/1000)	530			membrane	signal transducer	TMH	8.4	8.6	CytoplasmicMembrane	9.16	N	NOT
D8IFA1	Chemotaxis	0	0	0	0	0	15	0	15	15	0	0	0	0	0	1	0	0	1	1	D8IFA1_BRAP9	mcpB	D8IFA1, J9UIJ8, K0JFB3	Methyl-accepting chemotaxis sensory transducer	BRAPL	BRAPL (ATCC BAA-1826 / 95/1000)	621			membrane	signal transducer	TMH	9.1	9.3	CytoplasmicMembrane	10.00	N	NOT
D8IFD1	Chemotaxis	0	0	0	0	0	120	0	120	120	0	0	0	0	0	1	0	0	1	1	D8IFD1_BRAP9	mcpB	D8IFD1, J9TTC8, K0JH73	Methyl-accepting chemotaxis sensory transducer	BRAPL	BRAPL (ATCC BAA-1826 / 95/1000)	562			membrane	signal transducer				CytoplasmicMembrane	9.82	N	NOT
D8IFE3	Chemotaxis	0	0	0	3	230	77	0	310	310	0	0	0	0	1	1	0	1	1	2	D8IFE3_BRAP9	cheW	D8IFE3, J9US01, K0JH88	Putative chemotaxis signal transduction protein, CheW	BRAPL	BRAPL (ATCC BAA-1826 / 95/1000)	174			0	signal transducer				Cytoplasmic	9.97	N	NOT
D8IFE7	Chemotaxis	0	0	0	0	0	78	0	78	78	0	0	0	0	0	1	0	0	1	1	D8IFE7_BRAP9	mcpB	D8IFE7, J9U031, K0JJF8	Methyl-accepting chemotaxis protein B	BRAPL	BRAPL (ATCC BAA-1826 / 95/1000)	632			membrane	signal transducer				CytoplasmicMembrane	9.82	N	NOT
D8IFW9	Chemotaxis	0	0	0	0	0	29	0	29	29	0	0	0	0	0	1	0	0	1	1	D8IFW9_BRAP9	mcpB	D8IFW9, J9UUK2, K0JJ61	Methyl-accepting chemotaxis protein B	BRAPL	BRAPL (ATCC BAA-1826 / 95/1000)	751			membrane	signal transducer;ion binding	TMH	1.4	1.2	CytoplasmicMembrane	9.82	N	NOT
D8IG37	Chemotaxis	0	0	0	1	98	22	0	121	121	0	0	0	0	1	1	0	1	1	2	D8IG37_BRAP9	cheW	D8IG37, J9UP16, K0JHX4	Purine-binding chemotaxis protein regulation	BRAPL	BRAPL (ATCC BAA-1826 / 95/1000)	159			0	signal transducer				Cytoplasmic	9.26	N	NOT
J9TUD5	Chemotaxis	0	0	0	0	57	45	0	102	102	0	0	0	0	1	1	0	1	1	2	J9TUD5_BRAPL	B2904_orf924	D8IBE7, J9TUD5, K0JLT1	Methyl-accepting chemotaxis sensory transducer	BRAPL	BRAPL	641			0	0				Cytoplasmic	8.96	N	NOT
Q56AY5	Chemotaxis	0	0	2	0	0	0	2	0	2	0	0	1	0	0	0	0	0	1	1	Q56AY5_BRAHO	mcpC	A0A0H0TLF6, A0A0H0U3Y7, A0A0H0UTT8, A0A0H0UWW5, A0A0H0V1S4, A0A0H0VH03, A0A0H0VN81, A0A0H0VW65, A0A0H0W6R3, A0A0H0WQR9, A0A0H0XHB9, Q56AY5	McpC	BRAHW	BRAHW	587			membrane	signal transducer	TMH	2.5	2.7	CytoplasmicMembrane	9.82	N	NOT
Q56AY6	Chemotaxis	0	15	32	0	0	0	47	0	47	0	1	1	0	0	0	0	1	1	2	Q56AY6_BRAHO	mcpB	A0A0H0UBC6, A0A0H0UUM8, A0A0H0V130, A0A0H0VW73, A0A0H0WEM3, A0A0H0X706, Q56AY6	McpB	BRAHW	BRAHW	627			membrane	signal transducer	SpI	2.6	0.9	CytoplasmicMembrane	10.00	N	NOT
C0QW91	Clp proteases	0	43	1	0	0	0	44	0	44	0	1	0	0	0	0	0	1	0	1	CLPP_BRAHW	clpP	A0A0H0UVT1, C0QW91	ATP-dependent Clp protease proteolytic subunit	BRAHW	BRAHW (ATCC 49526 / WA1)	198	Cleaves peptides in various proteins in a process that requires ATP hydrolysis. Has a chymotrypsin-like activity. Plays a major role in the degradation of misfolded proteins.	Hydrolysis of proteins to small peptides in the presence of ATP and magnesium. Alpha-casein is the usual test substrate. In the absence of ATP, only oligopeptides shorter than five residues are hydrolyzed (such as succinyl-Leu-Tyr-|-NHMec; and Leu-Tyr-Leu-|-Tyr-Trp, in which cleavage of the -Tyr-|-Leu- and -Tyr-|-Trp bonds also occurs).	cytoplasm	hydrolase				Cytoplasmic	9.26	N	NOT
C0QW92	Clp proteases	0	96	64	0	0	0	160	0	160	0	1	1	0	0	0	0	1	1	2	C0QW92_BRAHW	clpX	A0A0H0UFM4, A0A0H0UWU8, A0A0H0WG35, A0A0H0XEK8, C0QW92	ATP-dependent Clp protease ATP-binding subunit ClpX	BRAHW	BRAHW (ATCC 49526 / WA1)	410	ATP-dependent specificity component of the Clp protease. It directs the protease to specific substrates. Can perform chaperone functions in the absence of ClpP.		0	binding;ion binding;hydrolase				Cytoplasmic	9.97	N	NOT
C0R0S2	Clp proteases	45	7	6	0	0	0	58	0	58	1	1	1	0	0	0	1	1	1	3	C0R0S2_BRAHW	clpX	A0A0H0UAK5, A0A0H0UTE1, A0A0H0WFI1, A0A0H0WR49, C0R0S2	Membrane-associated ATP-dependent Clp protease ATP-binding subunit	BRAHW	BRAHW (ATCC 49526 / WA1)	614			0	binding;hydrolase				Cytoplasmic	9.97	N	NOT
D8IDP8	Clp proteases	0	0	0	1	14	0	0	15	15	0	0	0	1	1	0	1	1	0	2	D8IDP8_BRAP9	clpP	D8IDP8, J9TQ03, K0JGV5	ATP-dependent Clp protease proteolytic subunit	BRAPL	BRAPL (ATCC BAA-1826 / 95/1000)	209	Cleaves peptides in various proteins in a process that requires ATP hydrolysis. Has a chymotrypsin-like activity. Plays a major role in the degradation of misfolded proteins.	Hydrolysis of proteins to small peptides in the presence of ATP and magnesium. Alpha-casein is the usual test substrate. In the absence of ATP, only oligopeptides shorter than five residues are hydrolyzed (such as succinyl-Leu-Tyr-|-NHMec; and Leu-Tyr-Leu-|-Tyr-Trp, in which cleavage of the -Tyr-|-Leu- and -Tyr-|-Trp bonds also occurs).	cytoplasm	hydrolase				Cytoplasmic	9.97	N	NOT
D8IEB8	Clp proteases	0	0	0	0	56	74	0	130	130	0	0	0	0	1	1	0	1	1	2	D8IEB8_BRAP9	clpX	D8IEB8, J9UX75, K0JF33	ATP-dependent Clp protease ATP-binding subunit ClpX	BRAPL	BRAPL (ATCC BAA-1826 / 95/1000)	402	ATP-dependent specificity component of the Clp protease. It directs the protease to specific substrates. Can perform chaperone functions in the absence of ClpP.		0	binding;hydrolase;ion binding				Cytoplasmic	9.97	N	NOT
A0A0H0X2L0	Fe uptake-metabolism	47	123	42	0	0	0	212	0	212	1	1	1	0	0	0	1	1	1	3	A0A0H0X2L0_BRAHO	SU45_10320	A0A0H0X2L0	Ferritin	BRAHW	BRAHW	180	Iron-storage protein.	4 Fe(2+) + O(2) + 6 H(2)O = 4 (FeO(OH)) + 8 H(+).	other	ion binding				Cytoplasmic	9.97	N	NOT
A0A0H0XF93	Fe uptake-metabolism	0	6	0	0	0	0	6	0	6	0	1	0	0	0	0	0	1	0	1	A0A0H0XF93_BRAHO	SZ44_10305	A0A0H0XF93	Ferredoxin	BRAHW	BRAHW	275			0	binding				Cytoplasmic	8.96	N	NOT
C0QV98	Fe uptake-metabolism	28	816	777	0	0	0	1621	0	1621	0	1	1	0	0	0	0	1	1	2	C0QV98_BRAHW	porA	A0A0H0UY93, A0A0H0VE59, C0QV98	Pyruvate ferredoxin oxireductase	BRAHW	BRAHW (ATCC 49526 / WA1)	754			0	binding;catalytic				Cytoplasmic	8.96	N	NOT
C0QVA2	Fe uptake-metabolism	5	8	1	0	0	0	14	0	14	1	1	1	0	0	0	1	1	1	3	C0QVA2_BRAHW	BHWA1_01942	A0A0H0XFJ5, C0QVA2	Ferredoxin	BRAHW	BRAHW (ATCC 49526 / WA1)	77			0	0				Unknown	--	N	NOT
C0QVA3	Fe uptake-metabolism	37	150	84	0	0	0	271	0	271	1	1	1	0	0	0	1	1	1	3	C0QVA3_BRAHW	porA6	A0A0H0UY97, A0A0H0W5C6, C0QVA3	2-ketoisovalerate ferredoxin reductase	BRAHW	BRAHW (ATCC 49526 / WA1)	352			0	catalytic	TMH	1.2	0.7	Unknown	--	N	POSSIBLE
C0QVA5	Fe uptake-metabolism	94	8	1	0	0	0	103	0	103	1	1	0	0	0	0	1	1	0	2	C0QVA5_BRAHW	porA	A0A0H0U9S1, A0A0H0WBR4, C0QVA5	Pyruvate ferredoxin oxireductase	BRAHW	BRAHW (ATCC 49526 / WA1)	184			0	catalytic	CYT	-0.2	1.4	Unknown	--	N	NOT
C0QWJ7	Fe uptake-metabolism	25	37	17	0	0	0	79	0	79	1	1	1	0	0	0	1	1	1	3	C0QWJ7_BRAHW	BHWA1_00136	A0A0H0VWR1, A0A0H0W9T3, C0QWJ7	Ferritin	BRAHW	BRAHW (ATCC 49526 / WA1)	171	Iron-storage protein.	4 Fe(2+) + O(2) + 6 H(2)O = 4 (FeO(OH)) + 8 H(+).	cytoplasm	ion binding				Cytoplasmic	9.97	N	NOT
C0QWS1	Fe uptake-metabolism	0	8	17	0	0	0	25	0	25	0	1	1	0	0	0	0	1	1	2	C0QWS1_BRAHW	sdaB	A0A0H0U8G5, C0QWS1	L-serine dehydratase, iron-sulfur-dependent, beta subunit	BRAHW	BRAHW (ATCC 49526 / WA1)	224			0	binding;catalytic;ion binding				Cytoplasmic	9.97	N	NOT
C0QWS2	Fe uptake-metabolism	2	17	21	0	0	0	40	0	40	0	1	1	0	0	0	0	1	1	2	C0QWS2_BRAHW	sdaA	A0A0H0W953, A0A0H0WE32, A0A0H0XGE1, C0QWS2	L-serine dehydratase, iron-sulfur-dependent, alpha subunit	BRAHW	BRAHW (ATCC 49526 / WA1)	299			0	catalytic				Cytoplasmic	9.26	N	NOT
C0QYE0	Fe uptake-metabolism	0	2	7	0	0	0	9	0	9	0	1	1	0	0	0	0	1	1	2	C0QYE0_BRAHW	bitB	A0A0H0VFW9, C0QYE0	Periplasmic-iron-binding protein BitB	BRAHW	BRAHW (ATCC 49526 / WA1)	339			0	0	SpII	9.8	9.5	Unknown	--	N	PROBABLE
C0QYE1	Fe uptake-metabolism	0	1	2	0	0	0	3	0	3	0	1	1	0	0	0	0	1	1	2	C0QYE1_BRAHW	bitB	A0A0H0TPN4, A0A0H0UNX8, A0A0H0UWW9, A0A0H0VE04, A0A0H0VI67, A0A0H0W2R1, A0A0H0W310, A0A0H0WPD5, C0QYE1	Periplasmic-iron-binding protein BitB	BRAHW	BRAHW (ATCC 49526 / WA1)	347			0	0	SpII	10.6	10.8	Unknown	--	N	PROBABLE
C0QYH8	Fe uptake-metabolism	0	5	3	0	0	0	8	0	8	0	1	1	0	0	0	0	1	1	2	C0QYH8_BRAHW	fdx	A0A0H0USE5, A0A0H0X746, A0A0H0X7M0, C0QYH8	4Fe-4S ferredoxin, iron-sulfur binding domain protein	BRAHW	BRAHW (ATCC 49526 / WA1)	271			0	binding;ion binding				Cytoplasmic	8.96	N	NOT
C0QZA3	Fe uptake-metabolism	20	88	21	0	0	0	129	0	129	1	1	1	0	0	0	1	1	1	3	C0QZA3_BRAHW	rsgA	A0A0H0X2L0, C0QZA3, Q7X3H8	Ferritin	BRAHW	BRAHW (ATCC 49526 / WA1)	180	Iron-storage protein.	4 Fe(2+) + O(2) + 6 H(2)O = 4 (FeO(OH)) + 8 H(+).	cytoplasm	ion binding				Cytoplasmic	9.97	N	NOT
C0QZS1	Fe uptake-metabolism	0	11	8	0	0	0	19	0	19	0	1	1	0	0	0	0	1	1	2	C0QZS1_BRAHW	bitB	A0A0H0TMS3, A0A0H0TN04, A0A0H0TRY9, A0A0H0TSQ2, A0A0H0TSV7, A0A0H0TUY8, A0A0H0TVI5, A0A0H0U231, A0A0H0U742, A0A0H0U9D6, A0A0H0UB84, A0A0H0UE93, A0A0H0UEP9, A0A0H0UEX0, A0A0H0UFD8, A0A0H0UFE1, A0A0H0UH93, A0A0H0UIC3, A0A0H0UJJ5, A0A0H0USS6, A0A0H0UUC9, A0A0H0UV73, A0A0H0UWN2, A0A0H0UX10, A0A0H0UXV1, A0A0H0UY13, A0A0H0UZK9, A0A0H0V0W5, A0A0H0V1K8, A0A0H0V2U6, A0A0H0V3S9, A0A0H0V6S1, A0A0H0VFQ7, A0A…	Periplasmic-iron-binding protein BitB	BRAHW	BRAHW (ATCC 49526 / WA1)	324			0	0				Unknown	--	N	NOT
C0QZS2	Fe uptake-metabolism	1	17	35	0	0	0	53	0	53	0	1	1	0	0	0	0	1	1	2	C0QZS2_BRAHW	bitA	A0A0H0TSQ2, A0A0H0TV05, A0A0H0U742, A0A0H0UEX0, A0A0H0UH93, A0A0H0UIE5, A0A0H0UJJ5, A0A0H0UWN2, A0A0H0UX10, A0A0H0V0W5, A0A0H0V1K8, A0A0H0V5M3, A0A0H0V6S1, A0A0H0VG02, A0A0H0VMK3, A0A0H0WFB1, A0A0H0WIQ9, A0A0H0WWZ2, C0QZS2, C0QZS4, Q9Z4R9	Periplasmic-iron-binding protein BitA	BRAHW	BRAHW (ATCC 49526 / WA1)	323			0	0				Unknown	--	N	NOT
C0QZS3	Fe uptake-metabolism	0	28	45	0	0	0	73	0	73	0	1	1	0	0	0	0	1	1	2	C0QZS3_BRAHW	bitB	A0A0H0TMS3, A0A0H0TSV7, A0A0H0U9D6, A0A0H0UEP9, A0A0H0UFD8, A0A0H0UIC3, A0A0H0USS6, A0A0H0UUC9, A0A0H0UV73, A0A0H0V2U6, A0A0H0VH90, A0A0H0VJE2, A0A0H0VMK3, A0A0H0VN93, A0A0H0WCI2, A0A0H0WE87, A0A0H0WFL1, A0A0H0WP75, A0A0H0WUW7, A0A0H0WXY4, A0A0H0XBF9, C0QZS3, C0QZS4, O54368, O54369	Periplasmic-iron-binding protein BitB	BRAHW	BRAHW (ATCC 49526 / WA1)	342			0	0	SpII	16.1	8.7	Unknown	--	Y	PROBABLE
C0QZS4	Fe uptake-metabolism	0	17	39	0	0	0	56	0	56	0	1	1	0	0	0	0	1	1	2	C0QZS4_BRAHW	bitC	A0A0H0TI33, A0A0H0TLF9, A0A0H0TMS3, A0A0H0U231, A0A0H0UB84, A0A0H0UIE5, A0A0H0USS6, A0A0H0UV73, A0A0H0V0W5, A0A0H0V5M3, A0A0H0VJU5, A0A0H0VKP8, A0A0H0WCG2, A0A0H0WP75, A0A0H0X315, C0QZS4, O54369	Periplasmic-iron-binding protein BitC	BRAHW	BRAHW (ATCC 49526 / WA1)	339			0	0	SpII	14.9	6.4	Periplasmic	9.44	Y	PROBABLE
C0QZS5	Fe uptake-metabolism	4	32	81	0	0	0	117	0	117	0	1	1	0	0	0	0	1	1	2	C0QZS5_BRAHW	bitD	A0A0H0UQ11, A0A0H0W0Y9, A0A0H0XHI8, C0QZS5, O54370	Polyamine-transporting ATPase	BRAHW	BRAHW (ATCC 49526 / WA1)	374	Part of the ABC transporter complex PotABCD involved in spermidine/putrescine import. Responsible for energy coupling to the transport system.	ATP + H(2)O + polyamine(Out) = ADP + phosphate + polyamine(In).	membrane	binding;hydrolase				CytoplasmicMembrane	7.88	N	NOT
C0QZS6	Fe uptake-metabolism	0	0	3	0	0	0	3	0	3	0	0	1	0	0	0	0	0	1	1	C0QZS6_BRAHW	bitE	A0A0H0UDH3, C0QZS6	Putative permease BitE	BRAHW	BRAHW (ATCC 49526 / WA1)	549			membrane	0	TMH	14.4	14.3	CytoplasmicMembrane	10.00	N	NOT
C0R021	Fe uptake-metabolism	12	9	11	0	0	0	32	0	32	1	1	1	0	0	0	1	1	1	3	C0R021_BRAHW	BHWA1_00976	A0A0H0VFA9, A0A0H0WR31, A0A0H0WZ43, C0R021	Ferredoxin	BRAHW	BRAHW (ATCC 49526 / WA1)	280			0	binding;ion binding	SpI	2.2	2.4	Cytoplasmic	9.26	N	NOT
C0R1Q3	Fe uptake-metabolism	0	31	21	0	0	0	52	0	52	0	1	1	0	0	0	0	1	1	2	C0R1Q3_BRAHW	BHWA1_01571	A0A0H0V6X5, A0A0H0X337, C0R1Q3	Ferredoxin--DP(+) reductase subunit alpha ue	BRAHW	BRAHW (ATCC 49526 / WA1)	275			0	binding;catalytic				Cytoplasmic	9.97	N	NOT
C0R2D6	Fe uptake-metabolism	0	8	28	0	0	0	36	0	36	0	1	1	0	0	0	0	1	1	2	C0R2D6_BRAHW	fesA	A0A0H0WQN3, A0A0H0XF93, C0R2D6	Ferredoxin	BRAHW	BRAHW (ATCC 49526 / WA1)	275			0	binding				Cytoplasmic	8.96	N	NOT
D8IA49	Fe uptake-metabolism	0	0	0	40	0	0	0	40	40	0	0	0	1	0	0	1	0	0	1	D8IA49_BRAP9	BP951000_2206	D8IA49, J9UT42, K0JII7	Ferredoxin, 4Fe-4S	BRAPL	BRAPL (ATCC BAA-1826 / 95/1000)	55			0	binding;ion binding;electron carrier				Unknown	--	N	NOT
D8IBD2	Fe uptake-metabolism	0	0	0	0	35	28	0	63	63	0	0	0	0	1	1	0	1	1	2	D8IBD2_BRAP9	sdaB	D8IBD2, J9UTF7, K0JLR7	L-serine dehydratase, iron-sulfur-dependent, beta subunit	BRAPL	BRAPL (ATCC BAA-1826 / 95/1000)	229			0	binding;catalytic;ion binding				Cytoplasmic	9.26	N	NOT
D8IBD3	Fe uptake-metabolism	0	0	0	6	17	17	0	40	40	0	0	0	1	1	1	1	1	1	3	D8IBD3_BRAP9	sdaA	D8IBD3, J9TUF2, K0JJV7	L-serine dehydratase, iron-sulfur-dependent, alpha subunit	BRAPL	BRAPL (ATCC BAA-1826 / 95/1000)	293			0	catalytic				Cytoplasmic	9.26	N	NOT
D8IC37	Fe uptake-metabolism	0	0	0	2	37	43	0	82	82	0	0	0	0	1	1	0	1	1	2	D8IC37_BRAP9	fesA	D8IC37, J9U0D8, K0JM15	4Fe-4S ferredoxin, iron-sulfur binding domain protein	BRAPL	BRAPL (ATCC BAA-1826 / 95/1000)	276			0	binding				Cytoplasmic	8.96	N	NOT
D8IC99	Fe uptake-metabolism	0	0	0	0	0	6	0	6	6	0	0	0	0	0	1	0	0	1	1	D8IC99_BRAP9	BP951000_0774	D8IC99, J9U0R2, K0JMI6	Iron-sulfur cluster-binding protein	BRAPL	BRAPL (ATCC BAA-1826 / 95/1000)	376			0	0				Cytoplasmic	8.96	N	NOT
D8ICD5	Fe uptake-metabolism	0	0	0	0	0	4	0	4	4	0	0	0	0	0	1	0	0	1	1	D8ICD5_BRAP9	BP951000_0810	D8ICD5, J9UWC5, K0JHA7	Iron-sulfur cluster-binding protein	BRAPL	BRAPL (ATCC BAA-1826 / 95/1000)	291			0	0				Cytoplasmic	8.96	N	NOT
D8ICR0	Fe uptake-metabolism	0	0	0	31	1772	1944	0	3747	3747	0	0	0	0	1	1	0	1	1	2	D8ICR0_BRAP9	BP951000_0935	D8ICR0, J9URY6, K0JMR2	Pyruvate:ferredoxin oxidoreductase and related 2-oxoacid:ferredoxin oxidoreductase alpha subunit-like protein	BRAPL	BRAPL (ATCC BAA-1826 / 95/1000)	754			0	binding;catalytic				Cytoplasmic	8.96	N	NOT
D8IDK7	Fe uptake-metabolism	0	0	0	59	0	0	0	59	59	0	0	0	1	0	0	1	0	0	1	D8IDK7_BRAP9	fur	D8IDK7, J9UQ41	Ferric uptake regulator	BRAPL	BRAPL (ATCC BAA-1826 / 95/1000)	128			0	transcription factor;binding				Cytoplasmic	8.96	N	NOT
D8IED2	Fe uptake-metabolism	0	0	0	0	4	0	0	4	4	0	0	0	0	1	0	0	1	0	1	D8IED2_BRAP9	BP951000_1522	D8IED2, J9UXY6, K0JIB5	Ferredoxin	BRAPL	BRAPL (ATCC BAA-1826 / 95/1000)	78			0	0				Unknown	--	N	NOT
D8IED3	Fe uptake-metabolism	0	0	0	0	48	89	0	137	137	0	0	0	0	1	1	0	1	1	2	D8IED3_BRAP9	porA6	D8IED3, J9U2C2, K0JGD4	2-ketoisovalerate ferredoxin reductase	BRAPL	BRAPL (ATCC BAA-1826 / 95/1000)	351			0	catalytic	TMH	0.3	0.5	Cytoplasmic	8.96	N	POSSIBLE
D8IED5	Fe uptake-metabolism	0	0	0	23	0	0	0	23	23	0	0	0	1	0	0	1	0	0	1	D8IED5_BRAP9	porA	D8IED5, J9USF9, K0JGD0	Pyruvate ferredoxin/flavodoxin oxidoreductase	BRAPL	BRAPL (ATCC BAA-1826 / 95/1000)	184			0	catalytic	CYT	-0.2	0.6	Unknown	--	N	NOT
D8IEX5	Fe uptake-metabolism	0	0	0	0	71	92	0	163	163	0	0	0	0	1	1	0	1	1	2	D8IEX5_BRAP9	BP951000_1717	D8IEX5, J9US14, K0JF87	Ferredoxin	BRAPL	BRAPL (ATCC BAA-1826 / 95/1000)	275			0	binding;catalytic				Cytoplasmic	9.97	N	NOT
D8IF42	Fe uptake-metabolism	0	0	0	6	17	36	0	59	59	0	0	0	1	1	1	1	1	1	3	D8IF42_BRAP9	rsgA	D8IF42, J9URK7, K0JJ31	Ferritin	BRAPL	BRAPL (ATCC BAA-1826 / 95/1000)	178	Iron-storage protein.	4 Fe(2+) + O(2) + 6 H(2)O = 4 (FeO(OH)) + 8 H(+).	cytoplasm	ion binding				Cytoplasmic	9.97	N	NOT
D8IG74	Fe uptake-metabolism	0	0	0	0	4	5	0	9	9	0	0	0	0	1	1	0	1	1	2	D8IG74_BRAP9	fdx	D8IG74, J9TV74, K0JLH2	4Fe-4S ferredoxin-domain protein	BRAPL	BRAPL (ATCC BAA-1826 / 95/1000)	268			0	0				Cytoplasmic	8.96	N	NOT
J9UGX4	Fe uptake-metabolism	0	0	0	0	0	1	0	1	1	0	0	0	0	0	1	0	0	1	1	J9UGX4_BRAPL	B2904_orf1521	D8IAQ0, J9UGX4, K0JJY2	Iron-sulfur flavoprotein	BRAPL	BRAPL	432			0	0				Cytoplasmic	8.96	N	NOT
J9UQF6	Fe uptake-metabolism	0	0	0	0	0	11	0	11	11	0	0	0	0	0	1	0	0	1	1	J9UQF6_BRAPL	B2904_orf2001	J9UQF6	Ferredoxin	BRAPL	BRAPL	273			membrane	binding;ion binding;electron carrier	SpI	1.4	1.6	Cytoplasmic	9.26	N	NOT
K0JKA7	Fe uptake-metabolism	0	0	0	0	0	2	0	2	2	0	0	0	0	0	1	0	0	1	1	K0JKA7_BRAPL	WESB_1127	D8IAQ0, K0JKA7	Iron-sulfur flavoprotein	BRAPL	BRAPL	413			0	catalytic				Cytoplasmic	8.96	N	NOT
O54369	Fe uptake-metabolism	0	16	26	0	0	0	42	0	42	0	1	1	0	0	0	0	1	1	2	O54369_BRAHO	bitC	A0A0H0TI33, A0A0H0TMS3, A0A0H0U231, A0A0H0UIE5, A0A0H0V0W5, A0A0H0V5M3, A0A0H0VKP8, A0A0H0WCG2, O54369	Periplasmic-iron-binding protein BitC	BRAHW	BRAHW	339			0	0	SpII	14	6	Periplasmic	9.44	Y	PROBABLE
C0QYZ5	Hemolysins	0	0	2	0	0	0	2	0	2	0	0	1	0	0	0	0	0	1	1	C0QYZ5_BRAHW	hly	A0A0H0U3W3, A0A0H0V7Y6, A0A0H0WWE4, A0A0H0XA85, C0QYZ5	Hemolysin protein	BRAHW	BRAHW (ATCC 49526 / WA1)	444			membrane	binding;catalytic				CytoplasmicMembrane	7.88	N	NOT
C0R0R9	Hemolysins	3	43	19	0	0	0	65	0	65	0	1	1	0	0	0	0	1	1	2	C0R0R9_BRAHW	hlyB	A0A097BU10, A0A097BU33, A0A0H0UMP0, A0A0H0V531, C0R0R9, Q54316	Hemolysin B ClpA, ATPases with chaperone activity, ATP-binding subunit	BRAHW	BRAHW (ATCC 49526 / WA1)	828			0	binding				Cytoplasmic	9.97	N	NOT
D8IA15	Hemolysins	0	0	0	0	0	1	0	1	1	0	0	0	0	0	1	0	0	1	1	D8IA15_BRAP9	tlyA	D8IA15, J9TWS2, K0JIN8	Hemolysin A	BRAPL	BRAPL (ATCC BAA-1826 / 95/1000)	240			0	transferase;binding				Cytoplasmic	8.96	N	NOT
D8IA50	Hemolysins	0	0	0	0	0	9	0	9	9	0	0	0	0	0	1	0	0	1	1	D8IA50_BRAP9	BP951000_2207	D8IA50, J9UL05, K0JFN5	Putative hemolysin	BRAPL	BRAPL (ATCC BAA-1826 / 95/1000)	423			membrane	binding;catalytic				CytoplasmicMembrane	9.99	N	NOT
D8IBF3	Hemolysins	0	0	0	0	0	8	0	8	8	0	0	0	0	0	1	0	0	1	1	D8IBF3_BRAP9	hlyA	D8IBF3, J9UDT6, K0JJX3	Hemolysin protein	BRAPL	BRAPL (ATCC BAA-1826 / 95/1000)	460			membrane	binding;catalytic	CYT	-0.2	0.2	CytoplasmicMembrane	10.00	N	NOT
D8IF59	Hemolysins	0	0	0	0	0	5	0	5	5	0	0	0	0	0	1	0	0	1	1	D8IF59_BRAP9	tlyB	D8IF59, J9TSX2, K0JFA5	Hemolysin B	BRAPL	BRAPL (ATCC BAA-1826 / 95/1000)	815			0	binding				Cytoplasmic	9.97	N	NOT
D8IFI0	Hemolysins	0	0	0	0	0	18	0	18	18	0	0	0	0	0	1	0	0	1	1	D8IFI0_BRAP9	BP951000_1925	D8IFI0, J9UWE8	Putative hemolysin	BRAPL	BRAPL (ATCC BAA-1826 / 95/1000)	346			0	0				Unknown	--	N	NOT
C0QVL7	Inner membrane	0	0	5	0	0	0	5	0	5	0	0	1	0	0	0	0	0	1	1	C0QVL7_BRAHW	oppA	A0A0H0U067, A0A0H0U5P5, A0A0H0UGE4, A0A0H0VIQ9, A0A0H0WYE5, A0A0H0XFK9, C0QVL7	Oligopeptide ABC transporter periplasmic subunit	BRAHW	BRAHW (ATCC 49526 / WA1)	532			membrane	0	SpII	11.2	7.9	Unknown	--	N	PROBABLE
C0QW95	Inner membrane	0	15	53	0	0	0	68	0	68	0	1	1	0	0	0	0	1	1	2	C0QW95_BRAHW	oppA	A0A0H0TUA2, A0A0H0TYT3, A0A0H0U2Z6, A0A0H0UEP7, A0A0H0UFR3, A0A0H0UUL5, A0A0H0WFA0, A0A0H0XBQ0, C0QW95, C0R1K6	ABC-type oligopeptide transport system, periplasmic component	BRAHW	BRAHW (ATCC 49526 / WA1)	529			membrane	0	SpII	15.6	8.4	Periplasmic	9.44	Y	PROBABLE
C0QW96	Inner membrane	0	6	0	0	0	0	6	0	6	0	1	0	0	0	0	0	1	0	1	C0QW96_BRAHW	oppA	A0A0H0ULZ5, A0A0H0W472, A0A0H0XGA2, C0QW96	ABC-type oligopeptide transport system, periplasmic component	BRAHW	BRAHW (ATCC 49526 / WA1)	535			membrane	0	SpII	4.6	4.8	Unknown	--	N	PROBABLE
C0QYA7	Inner membrane	0	0	12	0	0	0	12	0	12	0	0	1	0	0	0	0	0	1	1	C0QYA7_BRAHW	oppA	A0A0H0UT00, A0A0H0VHL4, A0A0H0WPF8, C0QYA7	OppA, ABC-type oligopeptide transport system, periplasmic component	BRAHW	BRAHW (ATCC 49526 / WA1)	534			membrane	0	SpII	10.3	10.1	Periplasmic	9.44	N	PROBABLE
C0QYC0	Inner membrane	0	0	8	0	0	0	8	0	8	0	0	1	0	0	0	0	0	1	1	C0QYC0_BRAHW	mglC	A0A0H0VI84, C0QYC0	Beta-methylgalactoside transporter inner membrane component	BRAHW	BRAHW (ATCC 49526 / WA1)	340			membrane	transporter	TMH	6	6.2	CytoplasmicMembrane	10.00	N	NOT
C0QYS9	Inner membrane	2	37	25	0	0	0	64	0	64	0	1	1	0	0	0	0	1	1	2	C0QYS9_BRAHW	oppA	A0A0H0UH90, A0A0H0UKB7, A0A0H0UKZ6, A0A0H0V202, A0A0H0VSM6, A0A0H0VU44, A0A0H0X9Z0, A0A0H0XJG9, C0QYS9	ABC-type oligopeptide transport system, periplasmic component	BRAHW	BRAHW (ATCC 49526 / WA1)	540			membrane	0	SpII	13.1	9	Periplasmic	9.44	Y	PROBABLE
C0R0B3	Inner membrane	2	19	42	0	0	0	63	0	63	0	1	1	0	0	0	0	1	1	2	C0R0B3_BRAHW	cadA	A0A0H0U2W3, A0A0H0UD05, A0A0H0UHA7, A0A0H0UP77, A0A0H0V3N1, A0A0H0VPK2, A0A0H0WSP9, A0A0H0XAU8, C0R0B3	Cadmium-translocating P-type ATPase	BRAHW	BRAHW (ATCC 49526 / WA1)	645			membrane	binding;ion binding;hydrolase	TMH	4.4	4.6	CytoplasmicMembrane	10.00	N	NOT
C0R1U2	Inner membrane	0	0	17	0	0	0	17	0	17	0	0	1	0	0	0	0	0	1	1	C0R1U2_BRAHW	creD	A0A0H0UA32, A0A0H0UID3, A0A0H0UTM1, A0A0H0W2J5, A0A0H0WKA2, A0A0H0XJD9, C0R1U2	Inner membrane protein	BRAHW	BRAHW (ATCC 49526 / WA1)	459			membrane	0	TMH	6.8	7	CytoplasmicMembrane	10.00	N	NOT
C0R273	Inner membrane	0	0	17	0	0	0	17	0	17	0	0	1	0	0	0	0	0	1	1	C0R273_BRAHW	zntA	C0R273	ZntA, Cation transport ATPase	BRAHW	BRAHW (ATCC 49526 / WA1)	758			membrane	binding;ion binding;hydrolase				CytoplasmicMembrane	10.00	N	NOT
C0R276	Inner membrane	0	0	2	0	0	0	2	0	2	0	0	1	0	0	0	0	0	1	1	C0R276_BRAHW	BHWA1_01749	A0A0H0W5X3, C0R276	Binding-protein-dependent transport system, inner membrane component	BRAHW	BRAHW (ATCC 49526 / WA1)	218			membrane	0	TMH	12.6	12.8	CytoplasmicMembrane	10.00	N	NOT
D8IAA8	Inner membrane	0	0	0	0	0	1	0	1	1	0	0	0	0	0	1	0	0	1	1	D8IAA8_BRAP9	cadA	D8IAA8, J9UU87, K0JIV0	Cadmium translocating P-type ATPase	BRAPL	BRAPL (ATCC BAA-1826 / 95/1000)	646			membrane	binding;ion binding;hydrolase	CYT	-0.2	1.2	CytoplasmicMembrane	10.00	N	NOT
D8ICB3	Inner membrane	0	0	0	0	0	7	0	7	7	0	0	0	0	0	1	0	0	1	1	D8ICB3_BRAP9	creD	D8ICB3, J9U0U3, K0JKQ2	Inner membrane protein	BRAPL	BRAPL (ATCC BAA-1826 / 95/1000)	455			membrane	0	TMH	3.4	3.6	CytoplasmicMembrane	10.00	N	NOT
D8IG66	Inner membrane	0	0	0	0	0	8	0	8	8	0	0	0	0	0	1	0	0	1	1	D8IG66_BRAP9	BP951000_2156	D8IG66, J9UTR9, K0JLH9	Binding-protein-dependent transport systems inner membrane component	BRAPL	BRAPL (ATCC BAA-1826 / 95/1000)	306			membrane	0	TMH	1.5	1.7	CytoplasmicMembrane	10.00	N	NOT
D8IG67	Inner membrane	0	0	0	0	0	19	0	19	19	0	0	0	0	0	1	0	0	1	1	D8IG67_BRAP9	BP951000_2157	D8IG67, J9USX2, K0JL49	Binding-protein-dependent transport systems inner membrane component	BRAPL	BRAPL (ATCC BAA-1826 / 95/1000)	327			membrane	0				CytoplasmicMembrane	10.00	N	NOT
C0QVB0	Integral membrane	0	6	35	0	0	0	41	0	41	0	1	1	0	0	0	0	1	1	2	C0QVB0_BRAHW	pliT	A0A0H0VCV1, A0A0H0WTI2, C0QVB0	Integral membrane protein (PIN domain superfamily)	BRAHW	BRAHW (ATCC 49526 / WA1)	318			membrane	0	TMH	10.4	10.6	CytoplasmicMembrane	10.00	N	NOT
C0R1Y1	Integral membrane	0	3	0	0	0	0	3	0	3	0	1	0	0	0	0	0	1	0	1	C0R1Y1_BRAHW	BHWA1_01649	A0A0H0U077, C0R1Y1	Integral membrane transport protein	BRAHW	BRAHW (ATCC 49526 / WA1)	449			membrane	transporter	TMH	0.8	1	CytoplasmicMembrane	10.00	N	NOT
D8ID16	Integral membrane	0	0	0	0	0	9	0	9	9	0	0	0	0	0	1	0	0	1	1	D8ID16_BRAP9	BP951000_1048	D8ID16, J9UGZ2, K0JL80	Integral membrane protein, PIN domain superfamily	BRAPL	BRAPL (ATCC BAA-1826 / 95/1000)	335			membrane	0	TMH	6	6.2	CytoplasmicMembrane	9.16	N	NOT
A0A0H0TW77	Lipoproteins	0	0	284	0	0	0	284	0	284	0	0	1	0	0	0	0	0	1	1	A0A0H0TW77_BRAHO	SU45_05565	A0A0H0TW77, A0A0H0U846, A0A0H0UX55, A0A0H0VM70, A0A0H0WQX7, A0A0H0WVI3, A0A0H0XCK7	Lipoprotein	BRAHW	BRAHW	7854			extracellular	binding				Unknown	--	N	NOT
A0A0H0UED7	Lipoproteins	0	0	233	0	0	0	233	0	233	0	0	1	0	0	0	0	0	1	1	A0A0H0UED7_BRAHO	SU43_04845	A0A0H0UED7	Lipoprotein	BRAHW	BRAHW	7854			extracellular	binding				Unknown	--	N	NOT
A0A0H0UNA0	Lipoproteins	0	0	222	0	0	0	222	0	222	0	0	1	0	0	0	0	0	1	1	A0A0H0UNA0_BRAHO	SR30_07690	A0A0H0UNA0, A0A0H0UX55, A0A0H0VTQ1, A0A0H0WQX7, A0A0H0WVI3	Lipoprotein	BRAHW	BRAHW	7854			extracellular	binding				Unknown	--	N	NOT
C0QVP1	Lipoproteins	0	3	13	0	0	0	16	0	16	0	1	1	0	0	0	0	1	1	2	C0QVP1_BRAHW	apbE	A0A0H0U4N5, A0A0H0XCP6, C0QVP1	Putative thiamine biosynthesis lipoprotein apbE	BRAHW	BRAHW (ATCC 49526 / WA1)	332			membrane	0	CYT	-0.2	2.8	Unknown	--	N	NOT
C0QVR8	Lipoproteins	0	2	3	0	0	0	5	0	5	0	1	1	0	0	0	0	1	1	2	C0QVR8_BRAHW	BHWA1_02111	A0A0H0TSJ5, A0A0H0UDB7, A0A0H0V7V5, A0A0H0VJ21, C0QVR8	Putative peptidoglycan-associated outer membrane lipoprotein	BRAHW	BRAHW (ATCC 49526 / WA1)	243			cell periphery;membrane	0	SpII	17.3	10.5	Unknown	--	Y	PROBABLE
C0QW40	Lipoproteins	2	0	7	0	0	0	9	0	9	1	0	1	0	0	0	1	0	1	2	C0QW40_BRAHW	cutE	A0A0H0TL70, A0A0H0WHL3, C0QW40	Apolipoprotein N-acyltransferase	BRAHW	BRAHW (ATCC 49526 / WA1)	768	Transfers the fatty acyl group on membrane lipoproteins.		membrane	transferase;hydrolase	TMH	15.6	15.8	CytoplasmicMembrane	10.00	N	NOT
C0QWN2	Lipoproteins	0	0	3	0	0	0	3	0	3	0	0	1	0	0	0	0	0	1	1	C0QWN2_BRAHW	lolC	A0A0H0USE4, C0QWN2	Lipoprotein releasing system, transmembrane protein, LolC/E family	BRAHW	BRAHW (ATCC 49526 / WA1)	430			membrane	0	TMH	6.2	6.4	CytoplasmicMembrane	10.00	N	NOT
C0QWN3	Lipoproteins	0	0	7	0	0	0	7	0	7	0	0	1	0	0	0	0	0	1	1	C0QWN3_BRAHW	lolD	A0A0H0UAB4, A0A0H0W8A6, C0QWN3	Lipoprotein-releasing system ATP-binding protein LolD	BRAHW	BRAHW (ATCC 49526 / WA1)	229	Part of the ABC transporter complex LolCDE involved in the translocation of mature outer membrane-directed lipoproteins, from the inner membrane to the periplasmic chaperone, LolA. Responsible for the formation of the LolA-lipoprotein complex in an ATP-dependent manner.		membrane	transporter;binding;hydrolase				CytoplasmicMembrane	9.82	N	NOT
C0R098	Lipoproteins	0	9	5	0	0	0	14	0	14	0	1	1	0	0	0	0	1	1	2	C0R098_BRAHW	BHWA1_01053	A0A0H0U0I0, A0A0H0UQV3, A0A0H0UUK1, A0A0H0W2Q5, C0R098	Putative lipoprotein	BRAHW	BRAHW (ATCC 49526 / WA1)	196			0	0	SpII	13	13.2	Unknown	--	N	PROBABLE
C0R1N1	Lipoproteins	0	15	40	0	0	0	55	0	55	0	1	1	0	0	0	0	1	1	2	C0R1N1_BRAHW	BHWA1_01549	A0A0H0UE43, A0A0H0UVI6, A0A0H0VLI0, A0A0H0VYJ3, A0A0H0W3P0, A0A0H0W8P7, A0A0H0X1C4, A0A0H0XBM6, C0R1N1	Basic membrane lipoprotein	BRAHW	BRAHW (ATCC 49526 / WA1)	352			membrane	0	CYT	-0.2	1.3	Unknown	--	N	NOT
C0R1N3	Lipoproteins	5	9	45	0	0	0	59	0	59	1	1	1	0	0	0	1	1	1	3	C0R1N3_BRAHW	BHWA1_01551	A0A0H0TSD1, A0A0H0UW53, C0R1N3	Basic membrane lipoprotein	BRAHW	BRAHW (ATCC 49526 / WA1)	350			membrane	0	CYT	-0.2	0.7	Unknown	--	N	NOT
C0R1N4	Lipoproteins	2	88	166	0	0	0	256	0	256	0	1	1	0	0	0	0	1	1	2	C0R1N4_BRAHW	BHWA1_01552	A0A0H0TY21, C0R1N4	Basic membrane lipoprotein	BRAHW	BRAHW (ATCC 49526 / WA1)	342			membrane	0				Unknown	--	N	NOT
C0R278	Lipoproteins	0	1	1	0	0	0	2	0	2	0	1	1	0	0	0	0	1	1	2	C0R278_BRAHW	blpG	A0A0H0UDG0, A0A0H0UXH8, A0A0H0UZ89, A0A0H0WRF4, A0A0H0X914, C0R278, C0R281, Q5G9K9, Q5G9L0, Q6R5N2, Q83VH6, Q83VH9	BlpG, outer membrane lipoprotein	BRAHW	BRAHW (ATCC 49526 / WA1)	265			0	0	SpII	3.9	0.2	CytoplasmicMembrane	7.88	Y	PROBABLE
C0R281	Lipoproteins	1	88	116	0	0	0	205	0	205	0	1	1	0	0	0	0	1	1	2	C0R281_BRAHW	bmpB	A0A0H0UZ89, C0R281, Q5G9K9, Q5G9L0, Q5G9L5, Q6R5N2, Q83VH6	Lipoprotein	BRAHW	BRAHW (ATCC 49526 / WA1)	271			0	0	SpII	14.7	3.9	CytoplasmicMembrane	9.97	Y	PROBABLE
D8IA05	Lipoproteins	0	0	0	4	0	0	0	4	4	0	0	0	1	0	0	1	0	0	1	D8IA05_BRAP9	BP951000_0113	D8IA05, J9TWV9, K0JKC6	Putative lipoprotein	BRAPL	BRAPL (ATCC BAA-1826 / 95/1000)	296			0	0	SpI	1.7	1.9	Unknown	--	N	NOT
D8IA57	Lipoproteins	0	0	0	0	20	0	0	20	20	0	0	0	0	1	0	0	1	0	1	D8IA57_BRAP9	BP951000_2214	D8IA57, J9UL18, K0JIK0	Lipoprotein	BRAPL	BRAPL (ATCC BAA-1826 / 95/1000)	381			0	0	SpI	11.6	11.8	Unknown	--	N	NOT
D8IA92	Lipoproteins	0	0	0	3	24	48	0	75	75	0	0	0	0	1	1	0	1	1	2	D8IA92_BRAP9	bmpB	D8IA92, J9UL81, K0JID2	Lipoprotein	BRAPL	BRAPL (ATCC BAA-1826 / 95/1000)	269			0	0	SpII	17.2	12.7	CytoplasmicMembrane	9.82	Y	PROBABLE
D8IA93	Lipoproteins	0	0	0	5	28	41	0	74	74	0	0	0	1	1	1	1	1	1	3	D8IA93_BRAP9	bmpB	D8IA93, J9UFV3, K0JK45	Lipoprotein	BRAPL	BRAPL (ATCC BAA-1826 / 95/1000)	271			0	0	SpII	17.2	5	CytoplasmicMembrane	9.97	Y	PROBABLE
D8IAR0	Lipoproteins	0	0	0	0	0	3	0	3	3	0	0	0	0	0	1	0	0	1	1	D8IAR0_BRAP9	lolD	D8IAR0, J9UN50, K0JK96	Lipoprotein-releasing system ATP-binding protein LolD	BRAPL	BRAPL (ATCC BAA-1826 / 95/1000)	237	Part of the ABC transporter complex LolCDE involved in the translocation of mature outer membrane-directed lipoproteins, from the inner membrane to the periplasmic chaperone, LolA. Responsible for the formation of the LolA-lipoprotein complex in an ATP-dependent manner.		membrane	transporter;binding;hydrolase				CytoplasmicMembrane	9.99	N	NOT
D8IBK6	Lipoproteins	0	0	0	3	1	1	0	5	5	0	0	0	1	1	1	1	1	1	3	D8IBK6_BRAP9	BP951000_0528	D8IBK6, J9USC9, K0JK31	Putative lipoprotein	BRAPL	BRAPL (ATCC BAA-1826 / 95/1000)	195			0	0	SpII	8.6	8.8	Unknown	--	N	PROBABLE
D8IC57	Lipoproteins	0	0	0	0	0	5	0	5	5	0	0	0	0	0	1	0	0	1	1	D8IC57_BRAP9	bmpB	D8IC57, Q6URA7	Outer membrane lipoprotein	BRAPL	BRAPL (ATCC BAA-1826 / 95/1000)	177			0	0				Unknown	--	N	NOT
D8IC72	Lipoproteins	0	0	0	24	2	11	0	37	37	0	0	0	1	1	1	1	1	1	3	D8IC72_BRAP9	ompA	D8IC72, J9UW51, K0JM36	Outer membrane protein, peptidoglycan-associated lipoprotein	BRAPL	BRAPL (ATCC BAA-1826 / 95/1000)	202			0	0	SpII	18.4	14.3	Unknown	--	Y	PROBABLE
D8IC73	Lipoproteins	0	0	0	8	6	77	0	91	91	0	0	0	1	1	1	1	1	1	3	D8IC73_BRAP9	ompA	D8IC73, J9URE1, K0JMH4	Outer membrane protein, peptidoglycan-associated lipoprotein	BRAPL	BRAPL (ATCC BAA-1826 / 95/1000)	194			cell periphery;membrane	0	SpII	21	12	Unknown	--	Y	PROBABLE
D8ICQ2	Lipoproteins	0	0	0	0	0	10	0	10	10	0	0	0	0	0	1	0	0	1	1	D8ICQ2_BRAP9	BP951000_0927	D8ICQ2, J9UBA2, K0JMQ9	Putative lipoprotein	BRAPL	BRAPL (ATCC BAA-1826 / 95/1000)	396			0	0	SpII	7.6	2.8	Unknown	--	N	PROBABLE
D8IDU8	Lipoproteins	0	0	0	0	0	17	0	17	17	0	0	0	0	0	1	0	0	1	1	D8IDU8_BRAP9	cutE	D8IDU8, J9UQQ4, K0JF05	Apolipoprotein N-acyltransferase	BRAPL	BRAPL (ATCC BAA-1826 / 95/1000)	676	Transfers the fatty acyl group on membrane lipoproteins.		membrane	transferase;hydrolase	TMH	13.6	13.8	CytoplasmicMembrane	10.00	N	NOT
D8IF64	Lipoproteins	0	0	0	0	0	15	0	15	15	0	0	0	0	0	1	0	0	1	1	D8IF64_BRAP9	BP951000_1807	D8IF64, J9TSV8, K0JFA6	Basic membrane lipoprotein	BRAPL	BRAPL (ATCC BAA-1826 / 95/1000)	338			membrane	0				Unknown	--	N	NOT
D8IF65	Lipoproteins	0	0	0	0	16	26	0	42	42	0	0	0	0	1	1	0	1	1	2	D8IF65_BRAP9	BP951000_1808	D8IF65, J9USI6, K0JGX5	Basic membrane lipoprotein	BRAPL	BRAPL (ATCC BAA-1826 / 95/1000)	353			membrane	0	SpII	13.9	8.9	Unknown	--	Y	PROBABLE
D8IFU4	Lipoproteins	0	0	0	1	0	66	0	67	67	0	0	0	0	0	1	0	0	1	1	D8IFU4_BRAP9	BP951000_2039	D8IFU4, J9UPA7, K0JJY6	Putative periplasmic binding protein-like II family lipoprotein	BRAPL	BRAPL (ATCC BAA-1826 / 95/1000)	390			0	0	SpII	9.2	9.4	Cytoplasmic	8.96	N	PROBABLE
D8IFW7	Lipoproteins	0	0	0	0	9	9	0	18	18	0	0	0	0	1	1	0	1	1	2	D8IFW7_BRAP9	cutF	D8IFW7, J9UFM4, K0JKS4	Lipoprotein involved with copper homeostasis and adhesion	BRAPL	BRAPL (ATCC BAA-1826 / 95/1000)	132			0	0	SpII	17.4	11.9	Unknown	--	Y	POSSIBLE
D8IFY3	Lipoproteins	0	0	0	0	10	0	0	10	10	0	0	0	0	1	0	0	1	0	1	D8IFY3_BRAP9	cutC	D8IFY3	Copper transporter-like protein, CutC	BRAPL	BRAPL (ATCC BAA-1826 / 95/1000)	245			0	ion binding				Cytoplasmic	8.96	N	NOT
J9TYH4	Lipoproteins	0	0	0	0	2	0	0	2	2	0	0	0	0	1	0	0	1	0	1	J9TYH4_BRAPL	cutC	J9TYH4, K0JFH0	Copper transporter-like protein CutC	BRAPL	BRAPL	245			0	ion binding				Cytoplasmic	8.96	N	NOT
J9UCQ5	Lipoproteins	0	0	0	0	0	13	0	13	13	0	0	0	0	0	1	0	0	1	1	J9UCQ5_BRAPL	B2904_orf608	D8IF53, J9UCQ5, K0JGW0	Outer membrane lipoprotein carrier protein LolA	BRAPL	BRAPL	239			0	0	SpI	5	5.2	Unknown	--	N	NOT
J9UD02	Lipoproteins	0	0	0	0	5	3	0	8	8	0	0	0	0	1	1	0	1	1	2	J9UD02_BRAPL	B2904_orf649	D8IF90, D8IFF5, J9UD02, J9UVR9, K0JH94, K0JIM6	Lipoprotein	BRAPL	BRAPL	855			0	0				Unknown	--	N	NOT
J9UFV3	Lipoproteins	0	0	0	0	59	38	0	97	97	0	0	0	0	1	1	0	1	1	2	J9UFV3_BRAPL	bmpB	J9UFV3, K0JK45	Lipoprotein	BRAPL	BRAPL	271			0	0	SpII	16.9	5.2	CytoplasmicMembrane	9.97	Y	PROBABLE
J9ULC7	Lipoproteins	0	0	0	0	0	306	0	306	306	0	0	0	0	0	1	0	0	1	1	J9ULC7_BRAPL	B2904_orf1166	J9ULC7	Apolipoprotein A1/A4/E domain-containing protein	BRAPL	BRAPL	5397			extracellular	binding				Extracellular	9.72	N	NOT
J9USM3	Lipoproteins	0	0	0	0	3	3	0	6	6	0	0	0	0	1	1	0	1	1	2	J9USM3_BRAPL	B2904_orf651	D8IF93, J9USM3, K0JGY9	Lipoprotein	BRAPL	BRAPL	404			0	0				Cytoplasmic	8.96	N	NOT
J9UVR9	Lipoproteins	0	0	0	0	0	1	0	1	1	0	0	0	0	0	1	0	0	1	1	J9UVR9_BRAPL	B2904_orf2005	D8IF90, D8IFF5, J9UVR9, K0JIM6	Lipoprotein	BRAPL	BRAPL	714			0	0				Cytoplasmic	8.96	N	NOT
J9UXT3	Lipoproteins	0	0	0	0	1	7	0	8	8	0	0	0	0	1	1	0	1	1	2	J9UXT3_BRAPL	B2904_orf2390	J9UXT3, K0JGH1	Basic membrane lipoprotein	BRAPL	BRAPL	355			membrane	0	SpII	22.3	11.3	Unknown	--	Y	PROBABLE
Q54313	Lipoproteins	0	0	6	0	0	0	6	0	6	0	0	1	0	0	0	0	0	1	1	SMPA_BRAHO	smpA	A0A0H0TY79, Q54313	16 kDa outer membrane lipoprotein	BRAHW	BRAHW	159			cell periphery	0	SpII	18.9	5	OuterMembrane	10.00	Y	PROBABLE
A0A0H0UCA8	LPS biosynthesis	0	37	0	0	0	0	37	0	37	0	1	0	0	0	0	0	1	0	1	A0A0H0UCA8_BRAHO	murA	A0A0H0UCA8, A0A0H0VKT8	UDP-N-acetylglucosamine 1-carboxyvinyltransferase	BRAHW	BRAHW	425	Cell wall formation. Adds enolpyruvyl to UDP-N-acetylglucosamine.	Phosphoenolpyruvate + UDP-N-acetyl-alpha-D-glucosamine = phosphate + UDP-N-acetyl-3-O-(1-carboxyvinyl)-alpha-D-glucosamine.	cytoplasm	transferase				Cytoplasmic	9.97	N	NOT
A0A0H0URR5	LPS biosynthesis	0	12	10	0	0	0	22	0	22	0	1	1	0	0	0	0	1	1	2	A0A0H0URR5_BRAHO	kdsB	A0A0H0URR5	3-deoxy-manno-octulosonate cytidylyltransferase	BRAHW	BRAHW	256	Activates KDO (a required 8-carbon sugar) for incorporation into bacterial lipopolysaccharide in Gram-negative bacteria.	CTP + 3-deoxy-D-manno-octulosonate = diphosphate + CMP-3-deoxy-D-manno-octulosonate.	cytoplasm	transferase				Cytoplasmic	9.97	N	NOT
C0QV48	LPS biosynthesis	0	3	1	0	0	0	4	0	4	0	1	1	0	0	0	0	1	1	2	C0QV48_BRAHW	kdsB	A0A0H0U3F3, A0A0H0URR5, C0QV48	3-deoxy-manno-octulosonate cytidylyltransferase	BRAHW	BRAHW (ATCC 49526 / WA1)	256	Activates KDO (a required 8-carbon sugar) for incorporation into bacterial lipopolysaccharide in Gram-negative bacteria.	CTP + 3-deoxy-D-manno-octulosonate = diphosphate + CMP-3-deoxy-D-manno-octulosonate.	cytoplasm	transferase				Cytoplasmic	9.97	N	NOT
C0QV88	LPS biosynthesis	1	6	5	0	0	0	12	0	12	1	1	1	0	0	0	1	1	1	3	C0QV88_BRAHW	rfaE	A0A0H0U5U8, A0A0H0U9H2, A0A0H0W3G9, A0A0H0WDK7, A0A0H0XKT4, C0QV88	ADP-heptose synthase	BRAHW	BRAHW (ATCC 49526 / WA1)	335			0	transferase				Cytoplasmic	9.97	N	NOT
C0QW25	LPS biosynthesis	2	0	0	0	0	0	2	0	2	1	0	0	0	0	0	1	0	0	1	C0QW25_BRAHW	lpxB	A0A0H0UIH5, A0A0H0V046, A0A0H0WDK6, A0A0H0X3W5, C0QW25	Putative lipid A disaccharide synthase LpxB	BRAHW	BRAHW (ATCC 49526 / WA1)	376	Condensation of UDP-2,3-diacylglucosamine and 2,3-diacylglucosamine-1-phosphate to form lipid A disaccharide, a precursor of lipid A, a phosphorylated glycolipid that anchors the lipopolysaccharide to the outer membrane of the cell.		0	transferase				Cytoplasmic	9.97	N	NOT
C0QW26	LPS biosynthesis	0	34	11	0	0	0	45	0	45	0	1	1	0	0	0	0	1	1	2	C0QW26_BRAHW	lpxA	A0A0H0UEL3, A0A0H0W7F3, A0A0H0XDS7, C0QW26	Acyl-[acyl-carrier-protein]--UDP-N-acetylglucosamine O-acyltransferase	BRAHW	BRAHW (ATCC 49526 / WA1)	264	Involved in the biosynthesis of lipid A, a phosphorylated glycolipid that anchors the lipopolysaccharide to the outer membrane of the cell.	(R)-3-hydroxytetradecanoyl-[acyl-carrier-protein] + UDP-N-acetyl-alpha-D-glucosamine = [acyl-carrier-protein] + UDP-3-O-(3-hydroxytetradecanoyl)-N-acetyl-alpha-D-glucosamine.	cytoplasm	transferase				Cytoplasmic	9.97	N	NOT
C0QWE9	LPS biosynthesis	0	10	6	0	0	0	16	0	16	0	1	1	0	0	0	0	1	1	2	C0QWE9_BRAHW	kdsA	A0A0H0TJ19, A0A0H0UGA3, A0A0H0UJT3, A0A0H0VGQ1, A0A0H0VTA2, A0A0H0XAX9, C0QWE9	2-dehydro-3-deoxyphosphooctonate aldolase	BRAHW	BRAHW (ATCC 49526 / WA1)	271		Phosphoenolpyruvate + D-arabinose 5-phosphate + H(2)O = 2-dehydro-3-deoxy-D-octonate 8-phosphate + phosphate.	cytoplasm	transferase				Cytoplasmic	9.97	N	NOT
C0QX29	LPS biosynthesis	10	69	217	0	0	0	296	0	296	0	1	1	0	0	0	0	1	1	2	C0QX29_BRAHW	nagB	A0A0H0X5N8, C0QX29	Glucosamine-6-phosphate deaminase	BRAHW	BRAHW (ATCC 49526 / WA1)	253			0	catalytic				Cytoplasmic	8.96	N	NOT
C0QXA0	LPS biosynthesis	3	5	1	0	0	0	9	0	9	1	1	1	0	0	0	1	1	1	3	C0QXA0_BRAHW	nagD	A0A0H0TXV8, C0QXA0	N-acetylglucosamine metabolism protein	BRAHW	BRAHW (ATCC 49526 / WA1)	131			0	0				Unknown	--	N	NOT
C0QXA1	LPS biosynthesis	0	13	2	0	0	0	15	0	15	0	1	1	0	0	0	0	1	1	2	C0QXA1_BRAHW	nagD	A0A0H0TXV8, C0QXA1	N-acetylglucosamine metabolism protein	BRAHW	BRAHW (ATCC 49526 / WA1)	92			0	0				Unknown	--	N	NOT
C0QXB4	LPS biosynthesis	1	65	159	0	0	0	225	0	225	0	1	1	0	0	0	0	1	1	2	C0QXB4_BRAHW	nagE	A0A0H0U838, C0QXB4	Pts system, N-acetylglucosamine-specific iibc component	BRAHW	BRAHW (ATCC 49526 / WA1)	474		Protein EIIB N(pi)-phospho-L-histidine/cysteine + sugar = protein EIIB + sugar phosphate.	organelles;membrane	transferase;transporter	TMH	4.8	5	CytoplasmicMembrane	10.00	N	NOT
C0QXD8	LPS biosynthesis	0	17	3	0	0	0	20	0	20	0	1	1	0	0	0	0	1	1	2	C0QXD8_BRAHW	gmhA	A0A0H0UZA9, A0A0H0VEY5, A0A0H0VEZ1, A0A0H0WI02, A0A0H0WZ31, A0A0H0XHY0, C0QXD8	Phosphoheptose isomerase	BRAHW	BRAHW (ATCC 49526 / WA1)	208			0	binding;catalytic				Cytoplasmic	9.97	N	NOT
C0QXF1	LPS biosynthesis	0	3	17	0	0	0	20	0	20	0	1	1	0	0	0	0	1	1	2	C0QXF1_BRAHW	murG	A0A0H0UA63, A0A0H0W2H3, C0QXF1	UDP-N-acetylglucosamine--N-acetylmuramyl-(pentapeptide) pyrophosphoryl-undecaprenol N-acetylglucosamine transferase	BRAHW	BRAHW (ATCC 49526 / WA1)	358	Cell wall formation. Catalyzes the transfer of a GlcNAc subunit on undecaprenyl-pyrophosphoryl-MurNAc-pentapeptide (lipid intermediate I) to form undecaprenyl-pyrophosphoryl-MurNAc-(pentapeptide)GlcNAc (lipid intermediate II).	UDP-N-acetylglucosamine + Mur2Ac(oyl-L-Ala-gamma-D-Glu-L-Lys-D-Ala-D-Ala)-diphosphoundecaprenol = UDP + GlcNAc-(1->4)-Mur2Ac(oyl-L-Ala-gamma-D-Glu-L-Lys-D-Ala-D-Ala)-diphosphoundecaprenol.	membrane	transferase				CytoplasmicMembrane	9.82	N	NOT
C0QXF2	LPS biosynthesis	0	13	6	0	0	0	19	0	19	0	1	1	0	0	0	0	1	1	2	MURC_BRAHW	murC	A0A0H0TPV2, A0A0H0XGV2, C0QXF2	UDP-N-acetylmuramate--L-alanine ligase	BRAHW	BRAHW (ATCC 49526 / WA1)	462	Cell wall formation.	ATP + UDP-N-acetyl-alpha-D-muramate + L-alanine = ADP + phosphate + UDP-N-acetyl-alpha-D-muramoyl-L-alanine.	cytoplasm	binding;catalytic	SpI	3.8	4	Cytoplasmic	9.97	N	NOT
C0QY93	LPS biosynthesis	0	8	53	0	0	0	61	0	61	0	1	1	0	0	0	0	1	1	2	C0QY93_BRAHW	glmU	A0A0H0U4T5, A0A0H0UNB4, C0QY93	N-acetylglucosamine-1-phosphate uridyltransferase	BRAHW	BRAHW (ATCC 49526 / WA1)	511			0	transferase				Cytoplasmic	9.97	N	NOT
C0QYG5	LPS biosynthesis	0	0	1	0	0	0	1	0	1	0	0	1	0	0	0	0	0	1	1	C0QYG5_BRAHW	rfaF	A0A0H0TLE6, A0A0H0U7H4, A0A0H0UMF3, A0A0H0V3N3, A0A0H0W114, A0A0H0X781, C0QYG5	ADP-heptose:LPS heptosyltransferase II	BRAHW	BRAHW (ATCC 49526 / WA1)	329			0	transferase				Cytoplasmic	9.97	N	NOT
C0QYJ9	LPS biosynthesis	7	147	114	0	0	0	268	0	268	0	1	1	0	0	0	0	1	1	2	C0QYJ9_BRAHW	nagA	A0A0H0VCW2, A0A0H0WRG6, A0A0H0WRU9, C0QYJ9	Putative N-acetylglucosamine-6-phosphate deacetylase	BRAHW	BRAHW (ATCC 49526 / WA1)	654			0	hydrolase				Cytoplasmic	9.97	N	NOT
C0QZ37	LPS biosynthesis	0	0	9	0	0	0	9	0	9	0	0	1	0	0	0	0	0	1	1	C0QZ37_BRAHW	murE	A0A0H0U3X3, A0A0H0UCF3, A0A0H0UCS3, A0A0H0V5R0, A0A0H0VD07, A0A0H0VM12, A0A0H0WEX5, A0A0H0WI66, A0A0H0XJB1, A0A0H0XJS6, C0QZ37	UDP-N-acetylmuramoylalanyl-D-glutamate--2, 6-diaminopimelate ligase	BRAHW	BRAHW (ATCC 49526 / WA1)	508			cytoplasm	binding;catalytic				Cytoplasmic	8.96	N	NOT
C0QZ85	LPS biosynthesis	0	5	1	0	0	0	6	0	6	0	1	1	0	0	0	0	1	1	2	C0QZ85_BRAHW	rfaE	A0A0H0TP42, A0A0H0V8M5, A0A0H0XCM0, A0A0H0XH71, C0QZ85	Putative RfaE, ADP-heptose synthase	BRAHW	BRAHW (ATCC 49526 / WA1)	153		D-glycero-beta-D-manno-heptose 1-phosphate + ATP = ADP-D-glycero-beta-D-manno-heptose + diphosphate.	0	transferase;binding				Cytoplasmic	9.97	N	NOT
C0QZE2	LPS biosynthesis	0	12	2	0	0	0	14	0	14	0	1	1	0	0	0	0	1	1	2	C0QZE2_BRAHW	murfF	A0A0H0U5U5, A0A0H0UBD4, A0A0H0UVF6, A0A0H0V710, A0A0H0VB76, A0A0H0VSC5, A0A0H0WKK6, C0QZE2	UDP-N-acetylmuramoyl-tripeptide--D-alanyl-D-alanine ligase	BRAHW	BRAHW (ATCC 49526 / WA1)	450	Involved in cell wall formation. Catalyzes the final step in the synthesis of UDP-N-acetylmuramoyl-pentapeptide, the precursor of murein.	ATP + UDP-N-acetylmuramoyl-L-alanyl-gamma-D-glutamyl-L-lysine + D-alanyl-D-alanine = ADP + phosphate + UDP-N-acetylmuramoyl-L-alanyl-gamma-D-glutamyl-L-lysyl-D-alanyl-D-alanine.	cytoplasm	binding;catalytic				Cytoplasmic	9.97	N	NOT
C0R0V5	LPS biosynthesis	0	6	12	0	0	0	18	0	18	0	1	1	0	0	0	0	1	1	2	C0R0V5_BRAHW	lpxC	A0A0H0UXA9, A0A0H0V0G5, A0A0H0VUN1, A0A0H0W236, A0A0H0XEE2, C0R0V5	UDP-3-O-[3-hydroxymyristoyl] N-acetylglucosamine deacetylase	BRAHW	BRAHW (ATCC 49526 / WA1)	434	Involved in the biosynthesis of lipid A, a phosphorylated glycolipid that anchors the lipopolysaccharide to the outer membrane of the cell.	UDP-3-O-(3-hydroxytetradecanoyl)-N-acetylglucosamine + H(2)O = UDP-3-O-(3-hydroxytetradecanoyl)-glucosamine + acetate.	intracellular	hydrolase				Cytoplasmic	9.97	N	NOT
C0R164	LPS biosynthesis	7	30	14	0	0	0	51	0	51	1	1	1	0	0	0	1	1	1	3	C0R164_BRAHW	lpxD	A0A0H0W693, C0R164	UDP-3-O-acylglucosamine N-acyltransferase	BRAHW	BRAHW (ATCC 49526 / WA1)	346	Catalyzes the N-acylation of UDP-3-O-acylglucosamine using 3-hydroxyacyl-ACP as the acyl donor. Is involved in the biosynthesis of lipid A, a phosphorylated glycolipid that anchors the lipopolysaccharide to the outer membrane of the cell.	(3R)-3-hydroxyacyl-[acyl-carrier-protein] + UDP-3-O-acyl-alpha-D-glucosamine = UDP-2,3-diacyl-alpha-D-glucosamine + [acyl-carrier-protein].	0	transferase				Cytoplasmic	9.97	N	NOT
C0R259	LPS biosynthesis	0	35	29	0	0	0	64	0	64	0	1	1	0	0	0	0	1	1	2	C0R259_BRAHW	murA	A0A0H0UCA8, A0A0H0VKT8, A0A0H0W115, C0R259	UDP-N-acetylglucosamine 1-carboxyvinyltransferase	BRAHW	BRAHW (ATCC 49526 / WA1)	421	Cell wall formation. Adds enolpyruvyl to UDP-N-acetylglucosamine.	Phosphoenolpyruvate + UDP-N-acetyl-alpha-D-glucosamine = phosphate + UDP-N-acetyl-3-O-(1-carboxyvinyl)-alpha-D-glucosamine.	cytoplasm	transferase				Cytoplasmic	9.97	N	NOT
C0R2I5	LPS biosynthesis	0	6	1	0	0	0	7	0	7	0	1	1	0	0	0	0	1	1	2	C0R2I5_BRAHW	rfbC	A0A0H0W8T4, A0A0H0X7I4, C0R2I5	dTDP-4-dehydrorhamnose 3,5-epimerase	BRAHW	BRAHW (ATCC 49526 / WA1)	177			0	catalytic				Cytoplasmic	8.96	N	NOT
C0R2I7	LPS biosynthesis	0	17	1	0	0	0	18	0	18	0	1	1	0	0	0	0	1	1	2	C0R2I7_BRAHW	rfbF	A0A0H0U1F9, A0A0H0UP88, A0A0H0W0Q7, C0R2I7	Glucose-1-phosphate cytidylyltransferase	BRAHW	BRAHW (ATCC 49526 / WA1)	261			0	transferase				Cytoplasmic	8.96	N	NOT
C0R2J5	LPS biosynthesis	0	9	0	0	0	0	9	0	9	0	1	0	0	0	0	0	1	0	1	C0R2J5_BRAHW	rfbB	A0A0H0U884, A0A0H0V694, A0A0H0V9Z9, A0A0H0VY37, C0R2J5, F5CBM7, F5CBN1, F5CBN9	dTDP-glucose 4,6-dehydratase	BRAHW	BRAHW (ATCC 49526 / WA1)	356		dTDP-alpha-D-glucose = dTDP-4-dehydro-6-deoxy-alpha-D-glucose + H(2)O.	0	catalytic				Cytoplasmic	9.97	N	NOT
C0R2J6	LPS biosynthesis	0	19	6	0	0	0	25	0	25	0	1	1	0	0	0	0	1	1	2	C0R2J6_BRAHW	rfbA	A0A0H0U913, A0A0H0X7L1, C0R2J6, F5CBM8, F5CBN2, F5CBP0	Glucose-1-phosphate thymidylyltransferase	BRAHW	BRAHW (ATCC 49526 / WA1)	287	Catalyzes the formation of dTDP-glucose, from dTTP and glucose 1-phosphate, as well as its pyrophosphorolysis.	dTTP + alpha-D-glucose 1-phosphate = diphosphate + dTDP-alpha-D-glucose.	0	transferase;ion binding				Cytoplasmic	9.26	N	NOT
D8I9Y7	LPS biosynthesis	0	0	0	0	63	141	0	204	204	0	0	0	0	1	1	0	1	1	2	D8I9Y7_BRAP9	nagA	D8I9Y7, J9UUU6, K0JLB5	Putative N-acetylglucosamine 6 phosphate deacetylase	BRAPL	BRAPL (ATCC BAA-1826 / 95/1000)	654			0	hydrolase				Cytoplasmic	9.97	N	NOT
D8I9Y8	LPS biosynthesis	0	0	0	11	1	6	0	18	18	0	0	0	1	1	1	1	1	1	3	D8I9Y8_BRAP9	nagB	D8I9Y8, J9UTY7, K0JJF3	Putative glucosamine 6 phosphate isomerase	BRAPL	BRAPL (ATCC BAA-1826 / 95/1000)	253			0	catalytic				Unknown	--	N	NOT
D8IA11	LPS biosynthesis	0	0	0	0	11	0	0	11	11	0	0	0	0	1	0	0	1	0	1	D8IA11_BRAP9	gmhA	D8IA11, J9UUW3, K0JFQ1	Phosphoheptose isomerase	BRAPL	BRAPL (ATCC BAA-1826 / 95/1000)	207			0	binding;catalytic				Cytoplasmic	9.97	N	NOT
D8IA54	LPS biosynthesis	0	0	0	0	0	1	0	1	1	0	0	0	0	0	1	0	0	1	1	D8IA54_BRAP9	nagD	D8IA54, J9TVB8, K0JIG7	N-acetylglucosamine metabolism protein	BRAPL	BRAPL (ATCC BAA-1826 / 95/1000)	256			0	0				Unknown	--	N	NOT
D8IAC1	LPS biosynthesis	0	0	0	0	6	3	0	9	9	0	0	0	0	1	1	0	1	1	2	D8IAC1_BRAP9	murfF	D8IAC1, J9UTG7, J9UUD4, K0JIW9	UDP-N-acetylmuramoyl-tripeptide--D-alanyl-D-alanine ligase	BRAPL	BRAPL (ATCC BAA-1826 / 95/1000)	448	Involved in cell wall formation. Catalyzes the final step in the synthesis of UDP-N-acetylmuramoyl-pentapeptide, the precursor of murein.	ATP + UDP-N-acetylmuramoyl-L-alanyl-gamma-D-glutamyl-L-lysine + D-alanyl-D-alanine = ADP + phosphate + UDP-N-acetylmuramoyl-L-alanyl-gamma-D-glutamyl-L-lysyl-D-alanyl-D-alanine.	cytoplasm	binding;catalytic				Cytoplasmic	9.97	N	NOT
D8IAC2	LPS biosynthesis	0	0	0	2	89	39	0	130	130	0	0	0	0	1	1	0	1	1	2	D8IAC2_BRAP9	kdsA	D8IAC2, J9ULN1, K0JFR6	2-dehydro-3-deoxyphosphooctonate aldolase	BRAPL	BRAPL (ATCC BAA-1826 / 95/1000)	271		Phosphoenolpyruvate + D-arabinose 5-phosphate + H(2)O = 2-dehydro-3-deoxy-D-octonate 8-phosphate + phosphate.	cytoplasm	transferase				Cytoplasmic	9.97	N	NOT
D8IAF0	LPS biosynthesis	0	0	0	0	0	25	0	25	25	0	0	0	0	0	1	0	0	1	1	D8IAF0_BRAP9	murG	D8IAF0, J9UUG5, K0JFT8	UDP-N-acetylglucosamine--N-acetylmuramyl-(pentapeptide) pyrophosphoryl-undecaprenol N-acetylglucosamine transferase	BRAPL	BRAPL (ATCC BAA-1826 / 95/1000)	360	Cell wall formation. Catalyzes the transfer of a GlcNAc subunit on undecaprenyl-pyrophosphoryl-MurNAc-pentapeptide (lipid intermediate I) to form undecaprenyl-pyrophosphoryl-MurNAc-(pentapeptide)GlcNAc (lipid intermediate II).	UDP-N-acetylglucosamine + Mur2Ac(oyl-L-Ala-gamma-D-Glu-L-Lys-D-Ala-D-Ala)-diphosphoundecaprenol = UDP + GlcNAc-(1->4)-Mur2Ac(oyl-L-Ala-gamma-D-Glu-L-Lys-D-Ala-D-Ala)-diphosphoundecaprenol.	membrane	transferase				CytoplasmicMembrane	9.82	N	NOT
D8IAF1	LPS biosynthesis	0	0	0	1	25	0	0	26	26	0	0	0	0	1	0	0	1	0	1	D8IAF1_BRAP9	rfaD	D8IAF1, J9UTK1, K0JIW6	ADP-L-glycero-D-manno-heptose-6-epimerase	BRAPL	BRAPL (ATCC BAA-1826 / 95/1000)	315	Catalyzes the interconversion between ADP-D-glycero-beta-D-manno-heptose and ADP-L-glycero-beta-D-manno-heptose via an epimerization at carbon 6 of the heptose.	ADP-D-glycero-D-manno-heptose = ADP-L-glycero-D-manno-heptose.	0	binding;catalytic				Cytoplasmic	9.97	N	NOT
D8IB64	LPS biosynthesis	0	0	0	0	0	142	0	142	142	0	0	0	0	0	1	0	0	1	1	D8IB64_BRAP9	glmU	D8IB64, J9UTM8	N-acetylglucosamine-1-phosphate uridyltransferase	BRAPL	BRAPL (ATCC BAA-1826 / 95/1000)	518			0	transferase				Cytoplasmic	9.97	N	NOT
D8IB89	LPS biosynthesis	0	0	0	12	0	102	0	114	114	0	0	0	1	0	1	1	0	1	2	D8IB89_BRAP9	nagE	D8IB89, J9UTK3, K0JJS3	Phosphotransferase system, N-acetylglucosamine-specific IIBC component, NagE	BRAPL	BRAPL (ATCC BAA-1826 / 95/1000)	476		Protein EIIB N(pi)-phospho-L-histidine/cysteine + sugar = protein EIIB + sugar phosphate.	organelles;membrane	transferase;transporter	TMH	4.9	5.1	CytoplasmicMembrane	10.00	N	NOT
D8IBP9	LPS biosynthesis	0	0	0	0	0	1	0	1	1	0	0	0	0	0	1	0	0	1	1	D8IBP9_BRAP9	gmhB	D8IBP9, K0JK55	D-alpha,beta-D-heptose-1,7-biphosphate phosphatase GmhB	BRAPL	BRAPL (ATCC BAA-1826 / 95/1000)	264			membrane	transferase				Unknown	--	N	NOT
D8IBW8	LPS biosynthesis	0	0	0	0	15	7	0	22	22	0	0	0	0	1	1	0	1	1	2	D8IBW8_BRAP9	lpxC	D8IBW8, J9USY7, K0JKD7	UDP-3-O-[3-hydroxymyristoyl] N-acetylglucosamine deacetylase	BRAPL	BRAPL (ATCC BAA-1826 / 95/1000)	426	Involved in the biosynthesis of lipid A, a phosphorylated glycolipid that anchors the lipopolysaccharide to the outer membrane of the cell.	UDP-3-O-(3-hydroxytetradecanoyl)-N-acetylglucosamine + H(2)O = UDP-3-O-(3-hydroxytetradecanoyl)-glucosamine + acetate.	intracellular	hydrolase				Cytoplasmic	9.97	N	NOT
D8IC11	LPS biosynthesis	0	0	0	0	0	4	0	4	4	0	0	0	0	0	1	0	0	1	1	D8IC11_BRAP9	kdtA	D8IC11, J9UWU7, K0JH21	3-Deoxy-D-manno-oct-2-ulosonic acid transferase	BRAPL	BRAPL (ATCC BAA-1826 / 95/1000)	420			membrane	transferase	TMH	7.7	7.9	Cytoplasmic	8.96	N	NOT
D8IC96	LPS biosynthesis	0	0	0	0	0	2	0	2	2	0	0	0	0	0	1	0	0	1	1	D8IC96_BRAP9	lpxB	D8IC96, J9UW82, K0JH81	Lipid-A-disaccharide synthase	BRAPL	BRAPL (ATCC BAA-1826 / 95/1000)	373	Condensation of UDP-2,3-diacylglucosamine and 2,3-diacylglucosamine-1-phosphate to form lipid A disaccharide, a precursor of lipid A, a phosphorylated glycolipid that anchors the lipopolysaccharide to the outer membrane of the cell.		0	transferase				Cytoplasmic	9.97	N	NOT
D8IC97	LPS biosynthesis	0	0	0	0	63	12	0	75	75	0	0	0	0	1	1	0	1	1	2	D8IC97_BRAP9	lpxA	D8IC97, J9URJ7, K0JKP5	Acyl-[acyl-carrier-protein]--UDP-N-acetylglucosamine O-acyltransferase	BRAPL	BRAPL (ATCC BAA-1826 / 95/1000)	269	Involved in the biosynthesis of lipid A, a phosphorylated glycolipid that anchors the lipopolysaccharide to the outer membrane of the cell.	(R)-3-hydroxytetradecanoyl-[acyl-carrier-protein] + UDP-N-acetyl-alpha-D-glucosamine = [acyl-carrier-protein] + UDP-3-O-(3-hydroxytetradecanoyl)-N-acetyl-alpha-D-glucosamine.	cytoplasm	transferase				Cytoplasmic	9.97	N	NOT
D8ICF2	LPS biosynthesis	0	0	0	0	0	1	0	1	1	0	0	0	0	0	1	0	0	1	1	D8ICF2_BRAP9	lpxL	D8ICF2, J9UI20, K0JM94	Lipid A biosynthesis lauroyl acyltransferase	BRAPL	BRAPL (ATCC BAA-1826 / 95/1000)	300			membrane	transferase	TMH	0	0.2	CytoplasmicMembrane	7.88	N	NOT
D8ICH2	LPS biosynthesis	0	0	0	0	30	19	0	49	49	0	0	0	0	1	1	0	1	1	2	D8ICH2_BRAP9	kdsC	D8ICH2, J9US82, K0JMA9	Polysialic acid capsule expression protein	BRAPL	BRAPL (ATCC BAA-1826 / 95/1000)	323			0	binding;catalytic				Cytoplasmic	8.96	N	NOT
D8ICK3	LPS biosynthesis	0	0	0	3	5	28	0	36	36	0	0	0	1	1	1	1	1	1	3	D8ICK3_BRAP9	rfaE	D8ICK3, J9US50, K0JHF8	ADP-heptose synthase	BRAPL	BRAPL (ATCC BAA-1826 / 95/1000)	330			0	transferase				Cytoplasmic	9.26	N	NOT
D8ICR4	LPS biosynthesis	0	0	0	0	6	24	0	30	30	0	0	0	0	1	1	0	1	1	2	D8ICR4_BRAP9	murG2	D8ICR4, J9URY1, K0JKW6	Monogalactosyldiacylglycerol synthase	BRAPL	BRAPL (ATCC BAA-1826 / 95/1000)	370			0	transferase				Unknown	--	N	NOT
D8ICS2	LPS biosynthesis	0	0	0	0	19	0	0	19	19	0	0	0	0	1	0	0	1	0	1	D8ICS2_BRAP9	kdsB	D8ICS2, J9UQR4	3-deoxy-manno-octulosonate cytidylyltransferase	BRAPL	BRAPL (ATCC BAA-1826 / 95/1000)	253	Activates KDO (a required 8-carbon sugar) for incorporation into bacterial lipopolysaccharide in Gram-negative bacteria.	CTP + 3-deoxy-D-manno-octulosonate = diphosphate + CMP-3-deoxy-D-manno-octulosonate.	cytoplasm	transferase				Cytoplasmic	9.97	N	NOT
D8IDP5	LPS biosynthesis	0	0	0	1	104	46	0	151	151	0	0	0	0	1	1	0	1	1	2	D8IDP5_BRAP9	murA	D8IDP5, J9UFG0, K0JEZ0	UDP-N-acetylglucosamine 1-carboxyvinyltransferase	BRAPL	BRAPL (ATCC BAA-1826 / 95/1000)	425	Cell wall formation. Adds enolpyruvyl to UDP-N-acetylglucosamine.	Phosphoenolpyruvate + UDP-N-acetyl-alpha-D-glucosamine = phosphate + UDP-N-acetyl-3-O-(1-carboxyvinyl)-alpha-D-glucosamine.	cytoplasm	transferase				Cytoplasmic	9.97	N	NOT
D8IEE0	LPS biosynthesis	0	0	0	0	0	464	0	464	464	0	0	0	0	0	1	0	0	1	1	D8IEE0_BRAP9	nagB	D8IEE0, K0JGD3	Glucosamine-6-phosphate deaminase	BRAPL	BRAPL (ATCC BAA-1826 / 95/1000)	252			0	catalytic				Cytoplasmic	8.96	N	NOT
D8IEJ7	LPS biosynthesis	0	0	0	37	40	62	0	139	139	0	0	0	1	1	1	1	1	1	3	D8IEJ7_BRAP9	lpxM	D8IEJ7, J9UXS9, K0JGH6	UDP-3-O-acylglucosamine N-acyltransferase	BRAPL	BRAPL (ATCC BAA-1826 / 95/1000)	346	Catalyzes the N-acylation of UDP-3-O-acylglucosamine using 3-hydroxyacyl-ACP as the acyl donor. Is involved in the biosynthesis of lipid A, a phosphorylated glycolipid that anchors the lipopolysaccharide to the outer membrane of the cell.	(3R)-3-hydroxyacyl-[acyl-carrier-protein] + UDP-3-O-acyl-alpha-D-glucosamine = UDP-2,3-diacyl-alpha-D-glucosamine + [acyl-carrier-protein].	0	transferase				Cytoplasmic	9.97	N	NOT
D8IEU5	LPS biosynthesis	0	0	0	0	41	20	0	61	61	0	0	0	0	1	1	0	1	1	2	D8IEU5_BRAP9	rfbA	D8IEU5, J9U1A0	Glucose-1-phosphate thymidylyltransferase	BRAPL	BRAPL (ATCC BAA-1826 / 95/1000)	328			0	transferase				Cytoplasmic	9.97	N	NOT
D8IFW8	LPS biosynthesis	0	0	0	0	7	0	0	7	7	0	0	0	0	1	0	0	1	0	1	D8IFW8_BRAP9	murD	D8IFW8, J9TW26, K0JL43	UDP-N-acetylmuramoylalanine--D-glutamate ligase	BRAPL	BRAPL (ATCC BAA-1826 / 95/1000)	465	Cell wall formation. Catalyzes the addition of glutamate to the nucleotide precursor UDP-N-acetylmuramoyl-L-alanine (UMA).	ATP + UDP-N-acetyl-alpha-D-muramoyl-L-alanine + D-glutamate = ADP + phosphate + UDP-N-acetyl-alpha-D-muramoyl-L-alanyl-D-glutamate.	cytoplasm	binding;catalytic				Cytoplasmic	9.97	N	NOT
D8IFX7	LPS biosynthesis	0	0	0	0	0	17	0	17	17	0	0	0	0	0	1	0	0	1	1	D8IFX7_BRAP9	murE	D8IFX7, J9UPG6, K0JHW0	UDP-N-acetylmuramyl-tripeptide synthetase	BRAPL	BRAPL (ATCC BAA-1826 / 95/1000)	507			cytoplasm	binding;catalytic				Cytoplasmic	8.96	N	NOT
D8IG61	LPS biosynthesis	0	0	0	0	28	44	0	72	72	0	0	0	0	1	1	0	1	1	2	D8IG61_BRAP9	murC	D8IG61, J9UTR3, K0JLI2	UDP-N-acetylmuramate--L-alanine ligase	BRAPL	BRAPL (ATCC BAA-1826 / 95/1000)	460	Cell wall formation.	ATP + UDP-N-acetyl-alpha-D-muramate + L-alanine = ADP + phosphate + UDP-N-acetyl-alpha-D-muramoyl-L-alanine.	cytoplasm;membrane	binding;catalytic	SpI	0.8	1	Cytoplasmic	9.97	N	NOT
D8IG62	LPS biosynthesis	0	0	0	0	0	2	0	2	2	0	0	0	0	0	1	0	0	1	1	D8IG62_BRAP9	murB	D8IG62, J9USW7, K0JL52	UDP-N-acetylenolpyruvoylglucosamine reductase	BRAPL	BRAPL (ATCC BAA-1826 / 95/1000)	309	Cell wall formation.	UDP-N-acetyl-alpha-D-muramate + NADP(+) = UDP-N-acetyl-3-O-(1-carboxyvinyl)-alpha-D-glucosamine + NADPH.	cytoplasm	binding;catalytic				Cytoplasmic	8.96	N	NOT
J9UPD0	LPS biosynthesis	0	0	0	0	0	0	0	0	0	0	0	0	0	0	0	0	0	0	0	J9UPD0_BRAPL	rfbC	J9UPD0	dTDP-4-dehydrorhamnose 3,5-epimerase	BRAPL	BRAPL	177			0	catalytic				Cytoplasmic	8.96	N	NOT
J9USY7	LPS biosynthesis	0	0	0	0	33	28	0	61	61	0	0	0	0	1	1	0	1	1	2	J9USY7_BRAPL	lpxC	J9USY7, K0JKD7	UDP-3-O-[3-hydroxymyristoyl] N-acetylglucosamine deacetylase	BRAPL	BRAPL	426	Involved in the biosynthesis of lipid A, a phosphorylated glycolipid that anchors the lipopolysaccharide to the outer membrane of the cell.	UDP-3-O-(3-hydroxytetradecanoyl)-N-acetylglucosamine + H(2)O = UDP-3-O-(3-hydroxytetradecanoyl)-glucosamine + acetate.	intracellular	hydrolase				Cytoplasmic	9.97	N	NOT
K0JGZ4	LPS biosynthesis	0	0	0	0	66	11	0	77	77	0	0	0	0	1	1	0	1	1	2	K0JGZ4_BRAPL	rfbF	K0JGZ4	Glucose-1-phosphate cytidylyltransferase	BRAPL	BRAPL	262			0	transferase				Cytoplasmic	8.96	N	NOT
A0A0H0U2S8	Motility	0	17	0	0	0	0	17	0	17	0	1	0	0	0	0	0	1	0	1	A0A0H0U2S8_BRAHO	SR30_01685	A0A0H0U2S8, A0A0H0USF5	Flagellar hook protein FlgE	BRAHW	BRAHW	441			other, cell projection	0				Extracellular	10.00	N	NOT
A0A0H0ULU0	Motility	0	5	0	0	0	0	5	0	5	0	1	0	0	0	0	0	1	0	1	A0A0H0ULU0_BRAHO	SR30_01690	A0A0H0ULU0	Flagellar protein	BRAHW	BRAHW	74			0	0				Unknown	--	N	NOT
A0A0H0URK0	Motility	11	1	0	0	0	0	12	0	12	1	1	0	0	0	0	1	1	0	2	A0A0H0URK0_BRAHO	SR30_08600	A0A0H0URK0	Flagellar biosynthesis anti-sigma factor FlgM	BRAHW	BRAHW	97			0	0				Unknown	--	N	NOT
A0A0H0UUF0	Motility	0	105	0	0	0	0	105	0	105	0	1	0	0	0	0	0	1	0	1	A0A0H0UUF0_BRAHO	SR30_02310	A0A0H0UUF0	Flagellar filament protein FlaA	BRAHW	BRAHW	277			cell periphery;membrane	0	TMH	6.9	0.1	Unknown	--	N	NOT
A0A0H0VUD4	Motility	0	0	12	0	0	0	12	0	12	0	0	1	0	0	0	0	0	1	1	A0A0H0VUD4_BRAHO	SU43_04490	A0A0H0VUD4	Flagellar motor switch protein FliN	BRAHW	BRAHW	104	FliN is one of three proteins (FliG, FliN, FliM) that form the rotor-mounted switch complex (C ring), located at the base of the basal body. This complex interacts with the CheY and CheZ chemotaxis proteins, in addition to contacting components of the motor that determine the direction of flagellar rotation.		other, cell projection;membrane	hydrolase				Unknown	--	N	NOT
C0QVU5	Motility	0	20	3	0	0	0	23	0	23	0	1	1	0	0	0	0	1	1	2	C0QVU5_BRAHW	fliW	A0A0H0VMT1, C0QVU5	Flagellar assembly factor FliW	BRAHW	BRAHW (ATCC 49526 / WA1)	158	Binds to the C-terminal region of flagellin, which is implicated in polymerization, and participates in the assembly of the flagellum.		cytoplasm	0				Cytoplasmic	8.96	N	NOT
C0QVU6	Motility	1	0	0	0	0	0	1	0	1	1	0	0	0	0	0	1	0	0	1	C0QVU6_BRAHW	flgL	A0A0H0TL72, A0A0H0U7Q7, A0A0H0VD01, A0A0H0WLN1, A0A0H0XH65, C0QVU6	Flagellar hook-associated protein FlgL	BRAHW	BRAHW (ATCC 49526 / WA1)	417			other, cell projection	structural molecule				Extracellular	9.71	N	NOT
C0QWY8	Motility	9	291	239	0	0	0	539	0	539	0	1	1	0	0	0	0	1	1	2	C0QWY8_BRAHW	flaA	A0A0H0UUF0, C0QWY8	Putative flagellar filament outer layer protein FlaA	BRAHW	BRAHW (ATCC 49526 / WA1)	241			cell periphery	0				Unknown	--	N	NOT
C0QWY9	Motility	90	491	246	0	0	0	827	0	827	1	1	1	0	0	0	1	1	1	3	FLAAL_BRAHW	flaAL	A0A0H0XM61, C0QWY9	Putative flagellar filament outer layer-like protein	BRAHW	BRAHW (ATCC 49526 / WA1)		Might be part of the flagella.		other, cell projection;cell periphery	0				Unknown	--	N	NOT
C0QXX5	Motility	0	0	2	0	0	0	2	0	2	0	0	1	0	0	0	0	0	1	1	C0QXX5_BRAHW	flhA	A0A0H0TPZ9, A0A0H0WTM1, A0A0H0XMM3, C0QXX5	Flagellar biosynthesis protein A	BRAHW	BRAHW (ATCC 49526 / WA1)	703			membrane	0	TMH	3.5	3.7	CytoplasmicMembrane	10.00	N	NOT
C0QXX7	Motility	2	0	3	0	0	0	5	0	5	1	0	1	0	0	0	1	0	1	2	C0QXX7_BRAHW	flhF	A0A0H0TY22, A0A0H0U599, A0A0H0U7T4, C0QXX7	Flagellar biosynthesis regulator FlhF	BRAHW	BRAHW (ATCC 49526 / WA1)	679			intracellular	binding				Cytoplasmic	9.12	N	NOT
C0QXY0	Motility	0	5	3	0	0	0	8	0	8	0	1	1	0	0	0	0	1	1	2	C0QXY0_BRAHW	fliA	A0A0H0VV55, A0A0H0WRR3, C0QXY0	RNA polymerase sigma factor	BRAHW	BRAHW (ATCC 49526 / WA1)	275	Sigma factors are initiation factors that promote the attachment of RNA polymerase to specific initiation sites and are then released.		0	transferase;binding;transcription factor				Cytoplasmic	9.97	N	NOT
C0QYJ6	Motility	0	17	3	0	0	0	20	0	20	0	1	1	0	0	0	0	1	1	2	C0QYJ6_BRAHW	fliS	A0A0H0U2S6, A0A0H0U9X1, A0A0H0V439, A0A0H0WPX3, C0QYJ6	Putative Flagellar protein FliS	BRAHW	BRAHW (ATCC 49526 / WA1)	158			other, cell projection	0				Unknown	--	N	NOT
C0QZ72	Motility	0	0	1	0	0	0	1	0	1	0	0	1	0	0	0	0	0	1	1	C0QZ72_BRAHW	fliI	A0A0H0V6M9, A0A0H0WI41, C0QZ72	Flagellar biosynthesis/type III secretory pathway ATPase	BRAHW	BRAHW (ATCC 49526 / WA1)	484			macromolecular;cytoplasm	binding;hydrolase				Cytoplasmic	9.97	N	NOT
C0QZ73	Motility	0	93	65	0	0	0	158	0	158	0	1	1	0	0	0	0	1	1	2	C0QZ73_BRAHW	fliH	A0A0H0WNU6, C0QZ73	Flagellar assembly protein H	BRAHW	BRAHW (ATCC 49526 / WA1)	300			0	0				Cytoplasmic	8.96	N	NOT
C0QZ74	Motility	0	60	100	0	0	0	160	0	160	0	1	1	0	0	0	0	1	1	2	C0QZ74_BRAHW	fliG	A0A0H0TNA6, A0A0H0UIS7, C0QZ74	Flagellar motor switch protein FliG	BRAHW	BRAHW (ATCC 49526 / WA1)	343	FliG is one of three proteins (FliG, FliN, FliM) that forms the rotor-mounted switch complex (C ring), located at the base of the basal body. This complex interacts with the CheY and CheZ chemotaxis proteins, in addition to contacting components of the motor that determine the direction of flagellar rotation.		other, cell projection;membrane	hydrolase				Cytoplasmic	9.12	N	NOT
C0QZ75	Motility	6	2	37	0	0	0	45	0	45	1	0	1	0	0	0	1	0	1	2	C0QZ75_BRAHW	fliF	A0A0H0X2N3, C0QZ75	Flagellar MS-ring protein	BRAHW	BRAHW (ATCC 49526 / WA1)	542			other, cell projection;membrane	hydrolase				CytoplasmicMembrane	7.88	N	NOT
C0QZA8	Motility	0	4	0	0	0	0	4	0	4	0	1	0	0	0	0	0	1	0	1	C0QZA8_BRAHW	fliD	A0A0H0V7D9, A0A0H0V846, A0A0H0VKH2, A0A0H0WD30, A0A0H0XAK0, C0QZA8	Flagellar hook-associated protein 2	BRAHW	BRAHW (ATCC 49526 / WA1)	733	Required for morphogenesis and for the elongation of the flagellar filament by facilitating polymerization of the flagellin monomers at the tip of growing filament. Forms a capping structure, which prevents flagellin subunits (transported through the central channel of the flagellum) from leaking out without polymerization at the distal end.		other, cell projection	0				Unknown	--	N	NOT
C0R179	Motility	16	116	56	0	0	0	188	0	188	1	1	1	0	0	0	1	1	1	3	C0R179_BRAHW	fliN	A0A0H0TYM8, A0A0H0UFL5, A0A0H0UR63, C0R179	Flagellar motor switch protein FliN	BRAHW	BRAHW (ATCC 49526 / WA1)	360	FliN is one of three proteins (FliG, FliN, FliM) that form the rotor-mounted switch complex (C ring), located at the base of the basal body. This complex interacts with the CheY and CheZ chemotaxis proteins, in addition to contacting components of the motor that determine the direction of flagellar rotation.		other, cell projection;membrane	hydrolase				Unknown	--	N	NOT
C0R180	Motility	2	31	18	0	0	0	51	0	51	0	1	1	0	0	0	0	1	1	2	C0R180_BRAHW	fliM	A0A0H0VMV2, C0R180	Flagellar motor switch protein FliM	BRAHW	BRAHW (ATCC 49526 / WA1)	343	FliM is one of three proteins (FliG, FliN, FliM) that forms the rotor-mounted switch complex (C ring), located at the base of the basal body. This complex interacts with the CheY and CheZ chemotaxis proteins, in addition to contacting components of the motor that determine the direction of flagellar rotation.		other, cell projection;membrane	hydrolase				CytoplasmicMembrane	7.88	N	NOT
C0R181	Motility	6	10	45	0	0	0	61	0	61	1	1	1	0	0	0	1	1	1	3	C0R181_BRAHW	fliL	A0A0H0U1X3, A0A0H0V047, C0R181	Putative flagellar basal body-associated protein	BRAHW	BRAHW (ATCC 49526 / WA1)	181			other, cell projection;membrane	0	TMH	0.8	1	CytoplasmicMembrane	9.82	N	NOT
C0R1A2	Motility	0	4	68	0	0	0	72	0	72	0	1	1	0	0	0	0	1	1	2	C0R1A2_BRAHW	motB	A0A0H0U088, A0A0H0U509, A0A0H0VUL5, C0R1A2	Putative flagellar motor protein	BRAHW	BRAHW (ATCC 49526 / WA1)	266			0	0	CYT	-0.2	1.1	Unknown	--	N	NOT
C0R1A3	Motility	0	26	41	0	0	0	67	0	67	0	1	1	0	0	0	0	1	1	2	C0R1A3_BRAHW	motA	A0A0H0U3H6, A0A0H0UL59, A0A0H0VVJ9, C0R1A3	Flagellar Motor Protein	BRAHW	BRAHW (ATCC 49526 / WA1)	263			membrane	transporter	TMH	4.5	4.7	CytoplasmicMembrane	10.00	N	NOT
C0R1A5	Motility	0	17	0	0	0	0	17	0	17	0	1	0	0	0	0	0	1	0	1	C0R1A5_BRAHW	flgE	A0A0H0U2S8, A0A0H0USF5, C0R1A5	Flagellar hook protein FlgE	BRAHW	BRAHW (ATCC 49526 / WA1)	423			other, cell projection	0				Extracellular	9.71	N	NOT
C0R1D6	Motility	826	1788	735	0	0	0	3349	0	3349	1	1	1	0	0	0	1	1	1	3	C0R1D6_BRAHW	flaB3	A0A0H0USH8, C0R1D6, Q9F0F6	Flagellin	BRAHW	BRAHW (ATCC 49526 / WA1)	256	Component of the core of the flagella.		other, cell projection	structural molecule				Periplasmic	9.44	N	NOT
C0R1I3	Motility	51	273	90	0	0	0	414	0	414	1	1	1	0	0	0	1	1	1	3	C0R1I3_BRAHW	flaB	A0A0H0ULZ7, A0A0H0X544, C0R1I3	Flagellin	BRAHW	BRAHW (ATCC 49526 / WA1)	259	Component of the core of the flagella.		other, cell projection	structural molecule				Periplasmic	10.00	N	NOT
D8I9U0	Motility	0	0	0	0	21	2	0	23	23	0	0	0	0	1	1	0	1	1	2	D8I9U0_BRAP9	fliW	D8I9U0, J9UM51, K0JJ68	Flagellar assembly factor FliW	BRAPL	BRAPL (ATCC BAA-1826 / 95/1000)	156	Binds to the C-terminal region of flagellin, which is implicated in polymerization, and participates in the assembly of the flagellum.		cytoplasm	0				Cytoplasmic	8.96	N	NOT
D8IA41	Motility	0	0	0	2	6	6	0	14	14	0	0	0	1	1	1	1	1	1	3	D8IA41_BRAP9	flhF	D8IA41, J9UL19, K0JIE9	Flagellar biosynthesis regulator, FlhF	BRAPL	BRAPL (ATCC BAA-1826 / 95/1000)	606			intracellular	binding				Unknown	--	N	NOT
D8IA44	Motility	0	0	0	0	35	22	0	57	57	0	0	0	0	1	1	0	1	1	2	D8IA44_BRAP9	fliA	D8IA44, J9UTZ1, K0JII1	RNA polymerase sigma factor	BRAPL	BRAPL (ATCC BAA-1826 / 95/1000)	270	Sigma factors are initiation factors that promote the attachment of RNA polymerase to specific initiation sites and are then released.		0	transferase;binding;transcription factor				Cytoplasmic	9.97	N	NOT
D8IAP2	Motility	0	0	0	30	506	151	0	687	687	0	0	0	0	1	1	0	1	1	2	D8IAP2_BRAP9	flaB2	D8IAP2, J9UV65, K0JFK3	Flagellin	BRAPL	BRAPL (ATCC BAA-1826 / 95/1000)	290	Component of the core of the flagella.		other, cell projection	structural molecule				Periplasmic	10.00	N	NOT
D8IBY6	Motility	0	0	0	6	598	349	0	953	953	0	0	0	0	1	1	0	1	1	2	D8IBY6_BRAP9	flaA	D8IBY6, J9UWR4, K0JH04, Q5XPB3	Flagellar filament outer layer protein, FlaA	BRAPL	BRAPL (ATCC BAA-1826 / 95/1000)	316			cell periphery	0	SpI	14.9	15.1	Periplasmic	10.00	Y	NOT
D8IC68	Motility	0	0	0	0	0	1	0	1	1	0	0	0	0	0	1	0	0	1	1	D8IC68_BRAP9	fliK	D8IC68, J9URC7, K0JMH1	Flagellar hook-length control protein, FliK	BRAPL	BRAPL (ATCC BAA-1826 / 95/1000)	504			0	0				Cytoplasmic	8.96	N	NOT
D8IC87	Motility	0	0	0	0	7	0	0	7	7	0	0	0	0	1	0	0	1	0	1	D8IC87_BRAP9	flgE	D8IC87, J9URH7, K0JKN9	Flagellar hook protein FlgE	BRAPL	BRAPL (ATCC BAA-1826 / 95/1000)	441			other, cell projection	0				Extracellular	10.00	N	NOT
D8IC88	Motility	0	0	0	0	8	2	0	10	10	0	0	0	0	1	1	0	1	1	2	D8IC88_BRAP9	BP951000_0763	D8IC88, K0JM46	Putative flagellar family protein	BRAPL	BRAPL (ATCC BAA-1826 / 95/1000)	74			0	0				Unknown	--	N	NOT
D8IC89	Motility	0	0	0	0	0	26	0	26	26	0	0	0	0	0	1	0	0	1	1	D8IC89_BRAP9	motA	D8IC89, J9U0P3, K0JMI1	Flagellar Motor Protein, MotA	BRAPL	BRAPL (ATCC BAA-1826 / 95/1000)	263			membrane	transporter	TMH	5.1	5.3	CytoplasmicMembrane	10.00	N	NOT
D8IC90	Motility	0	0	0	0	0	30	0	30	30	0	0	0	0	0	1	0	0	1	1	D8IC90_BRAP9	motB	D8IC90, K0JKJ9	Flagellar motor protein MotB	BRAPL	BRAPL (ATCC BAA-1826 / 95/1000)	266			0	0	CYT	-0.2	1.7	CytoplasmicMembrane	9.82	N	NOT
D8ICA7	Motility	0	0	0	8	269	159	0	436	436	0	0	0	0	1	1	0	1	1	2	D8ICA7_BRAP9	flaA-2	D8ICA7, J9U0T5, K0JKQ0	Flagellar filament outer layer protein, FlaA-2	BRAPL	BRAPL (ATCC BAA-1826 / 95/1000)	209			cell periphery	0				Unknown	--	N	NOT
D8ICS9	Motility	0	0	0	0	2	0	0	2	2	0	0	0	0	1	0	0	1	0	1	D8ICS9_BRAP9	fliS	D8ICS9, J9UB28, K0JHN3	Putative Flagellar protein FliS	BRAPL	BRAPL (ATCC BAA-1826 / 95/1000)	175			other, cell projection	0				Unknown	--	N	NOT
D8IDG1	Motility	0	0	0	121	1850	625	0	2596	2596	0	0	0	0	1	1	0	1	1	2	D8IDG1_BRAP9	flaB3	D8IDG1	Flagellin	BRAPL	BRAPL (ATCC BAA-1826 / 95/1000)	245	Component of the core of the flagella.		other, cell projection	structural molecule				Periplasmic	9.44	N	NOT
D8IEQ1	Motility	0	0	0	3	60	31	0	94	94	0	0	0	0	1	1	0	1	1	2	D8IEQ1_BRAP9	fliN	D8IEQ1, J9U1R7, K0JF71	Flagellar motor switch protein FliN	BRAPL	BRAPL (ATCC BAA-1826 / 95/1000)	348	FliN is one of three proteins (FliG, FliN, FliM) that form the rotor-mounted switch complex (C ring), located at the base of the basal body. This complex interacts with the CheY and CheZ chemotaxis proteins, in addition to contacting components of the motor that determine the direction of flagellar rotation.		other, cell projection;membrane	hydrolase				Unknown	--	N	NOT
D8IEQ2	Motility	0	0	0	5	1	15	0	21	21	0	0	0	1	0	1	1	0	1	2	D8IEQ2_BRAP9	fliM	D8IEQ2, J9UKP1, K0JGL9	Flagellar motor switch protein FliM	BRAPL	BRAPL (ATCC BAA-1826 / 95/1000)	343	FliM is one of three proteins (FliG, FliN, FliM) that forms the rotor-mounted switch complex (C ring), located at the base of the basal body. This complex interacts with the CheY and CheZ chemotaxis proteins, in addition to contacting components of the motor that determine the direction of flagellar rotation.		other, cell projection;membrane	hydrolase				CytoplasmicMembrane	7.88	N	NOT
D8IEQ3	Motility	0	0	0	1	0	20	0	21	21	0	0	0	0	0	1	0	0	1	1	D8IEQ3_BRAP9	filL	D8IEQ3, J9US41, K0JI39	Endoflagellar basal body-associated protein	BRAPL	BRAPL (ATCC BAA-1826 / 95/1000)	181			other, cell projection;membrane	0	TMH	1.6	1.8	Unknown	--	N	NOT
D8IFY7	Motility	0	0	0	0	0	25	0	25	25	0	0	0	0	0	1	0	0	1	1	D8IFY7_BRAP9	fliF	D8IFY7, J9UW01, K0JHW7	Flagellar M-ring FliF protein, FliF	BRAPL	BRAPL (ATCC BAA-1826 / 95/1000)	562			other, cell projection;membrane	hydrolase	SpI	2.8	3	CytoplasmicMembrane	9.99	N	NOT
D8IFY8	Motility	0	0	0	0	25	95	0	120	120	0	0	0	0	1	1	0	1	1	2	D8IFY8_BRAP9	fliG	D8IFY8, J9TYQ7, K0JFH1	Flagellar motor switch protein FliG	BRAPL	BRAPL (ATCC BAA-1826 / 95/1000)	344	FliG is one of three proteins (FliG, FliN, FliM) that forms the rotor-mounted switch complex (C ring), located at the base of the basal body. This complex interacts with the CheY and CheZ chemotaxis proteins, in addition to contacting components of the motor that determine the direction of flagellar rotation.		other, cell projection;membrane	hydrolase				Cytoplasmic	9.12	N	NOT
D8IFY9	Motility	0	0	0	0	34	50	0	84	84	0	0	0	0	1	1	0	1	1	2	D8IFY9_BRAP9	fliH	D8IFY9, J9UIP5, K0JHT7	Flagellar assembly protein, FliH	BRAPL	BRAPL (ATCC BAA-1826 / 95/1000)	299			0	0				Cytoplasmic	8.96	N	NOT
D8IGA1	Motility	0	0	0	3	0	0	0	3	3	0	0	0	1	0	0	1	0	0	1	D8IGA1_BRAP9	fliP	D8IGA1, J9UT25, K0JFN0	Flagellar biosynthetic protein FliP	BRAPL	BRAPL (ATCC BAA-1826 / 95/1000)	266	Plays a role in the flagellum-specific transport system.		other, cell projection;membrane	0	SpI	8.7	1.3	CytoplasmicMembrane	10.00	N	NOT
J9U171	Motility	0	0	0	0	68	43	0	111	111	0	0	0	0	1	1	0	1	1	2	J9U171_BRAPL	flbB	D8IF08, J9U171, K0JIE8	Flagellar protein FlbB	BRAPL	BRAPL	240			membrane	0	TMH	3.9	4.1	CytoplasmicMembrane	9.82	N	NOT
J9U1R7	Motility	0	0	0	49	0	16	0	65	65	0	0	0	1	0	1	1	0	1	2	J9U1R7_BRAPL	fliN	J9U1R7, K0JF71	Flagellar motor switch protein FliN	BRAPL	BRAPL	348	FliN is one of three proteins (FliG, FliN, FliM) that form the rotor-mounted switch complex (C ring), located at the base of the basal body. This complex interacts with the CheY and CheZ chemotaxis proteins, in addition to contacting components of the motor that determine the direction of flagellar rotation.		other, cell projection;membrane	hydrolase				Unknown	--	N	NOT
K0JM58	Motility	0	0	0	6	268	257	0	531	531	0	0	0	0	1	1	0	1	1	2	K0JM58_BRAPL	flaA1	D8ICA8, K0JM58	Flagellar filament outer layer protein FlaA	BRAPL	BRAPL	276			cell periphery	0	SpI	8.9	3.7	Unknown	--	N	NOT
P32520	Motility	23	903	540	0	0	0	1466	0	1466	0	1	1	0	0	0	0	1	1	2	FLAA1_BRAHO	flaA1	A0A0H0TRE1, A0A0H0V489, C0R0T5, P32520	Flagellar filament outer layer protein flaA1	BRAHW	BRAHW	320	Component of the outer layer of the flagella.		other, cell projection;cell periphery	0	SpI	9.5	9.7	Periplasmic	10.00	Y	NOT
P80158	Motility	10	0	0	0	0	0	10	0	10	1	0	0	0	0	0	1	0	0	1	FLAB1_BRAHO	flaB1	P80158, Q26501	Flagellar filament core protein flaB1 (Fragment)	BRAHW	BRAHW	25	Component of the core of the flagella.		other, cell projection	0				Unknown	--	N	NOT
P80160	Motility	145	410	147	0	0	0	702	0	702	1	1	1	0	0	0	1	1	1	3	FLAB2_BRAHO	flaB2	A0A0H0ULZ7, A0A0H0X544, C0R1I3, P80160, Q7M132	Flagellar filament core protein flaB2	BRAHW	BRAHW	285	Component of the core of the flagella.		other, cell projection	structural molecule				Periplasmic	10.00	N	NOT
P80161	Motility	12	219	104	0	0	0	335	0	335	0	1	1	0	0	0	0	1	1	2	FLAB3_BRAHO	flaB3	A0A0H0USH8, P80161, Q9F0F6	Flagellar filament core protein flaB3 (Fragment)	BRAHW	BRAHW	25	Component of the core of the flagella.		other, cell projection	0				Unknown	--	N	NOT
Q26501	Motility	23	602	143	0	0	0	768	0	768	0	1	1	0	0	0	0	1	1	2	Q26501_BRAHO	flaB1	Q26501	Flagellin	BRAHW	BRAHW	290	Component of the core of the flagella.		other, cell projection	structural molecule				Periplasmic	10.00	N	NOT
Q9F0F6	Motility	742	0	0	0	0	0	742	0	742	1	0	0	0	0	0	1	0	0	1	Q9F0F6_BRAHO	flaB3	A0A0H0USH8, Q9F0F6	Flagellin	BRAHW	BRAHW	280	Component of the core of the flagella.		other, cell projection	structural molecule				Periplasmic	9.44	N	NOT
C0QV38	Other proteases	4	169	43	0	0	0	216	0	216	0	1	1	0	0	0	0	1	1	2	C0QV38_BRAHW	BHWA1_01876	A0A0H0U272, A0A0H0V600, A0A0H0X0I2, C0QV38	Carboxyl-terminal protease	BRAHW	BRAHW (ATCC 49526 / WA1)	489			0	hydrolase	SpI	9.8	3.7	Unknown	--	N	NOT
C0QW37	Other proteases	0	0	1	0	0	0	1	0	1	0	0	1	0	0	0	0	0	1	1	C0QW37_BRAHW	hslV	A0A0H0VI73, C0QW37	ATP-dependent protease subunit HslV	BRAHW	BRAHW (ATCC 49526 / WA1)	182	Protease subunit of a proteasome-like degradation complex believed to be a general protein degrading machinery.	ATP-dependent cleavage of peptide bonds with broad specificity.	macromolecular	hydrolase;ion binding	CYT	-0.2	0.5	Cytoplasmic	9.26	N	NOT
C0QW38	Other proteases	92	154	210	0	0	0	456	0	456	1	1	1	0	0	0	1	1	1	3	C0QW38_BRAHW	hslU	A0A0H0WY24, C0QW38	ATP-dependent protease ATPase subunit HslU	BRAHW	BRAHW (ATCC 49526 / WA1)	453	ATPase subunit of a proteasome-like degradation complex; this subunit has chaperone activity. The binding of ATP and its subsequent hydrolysis by HslU are essential for unfolding of protein substrates subsequently hydrolyzed by HslV. HslU recognizes the N-terminal part of its protein substrates and unfolds these before they are guided to HslV for hydrolysis.		macromolecular	binding;hydrolase				Cytoplasmic	9.97	N	NOT
C0QW91	Other proteases	0	43	1	0	0	0	44	0	44	0	1	0	0	0	0	0	1	0	1	CLPP_BRAHW	clpP	A0A0H0UVT1, C0QW91	ATP-dependent Clp protease proteolytic subunit	BRAHW	BRAHW (ATCC 49526 / WA1)	198	Cleaves peptides in various proteins in a process that requires ATP hydrolysis. Has a chymotrypsin-like activity. Plays a major role in the degradation of misfolded proteins.	Hydrolysis of proteins to small peptides in the presence of ATP and magnesium. Alpha-casein is the usual test substrate. In the absence of ATP, only oligopeptides shorter than five residues are hydrolyzed (such as succinyl-Leu-Tyr-|-NHMec; and Leu-Tyr-Leu-|-Tyr-Trp, in which cleavage of the -Tyr-|-Leu- and -Tyr-|-Trp bonds also occurs).	cytoplasm	hydrolase				Cytoplasmic	9.26	N	NOT
C0QW92	Other proteases	0	96	64	0	0	0	160	0	160	0	1	1	0	0	0	0	1	1	2	C0QW92_BRAHW	clpX	A0A0H0UFM4, A0A0H0UWU8, A0A0H0WG35, A0A0H0XEK8, C0QW92	ATP-dependent Clp protease ATP-binding subunit ClpX	BRAHW	BRAHW (ATCC 49526 / WA1)	410	ATP-dependent specificity component of the Clp protease. It directs the protease to specific substrates. Can perform chaperone functions in the absence of ClpP.		0	binding;ion binding;hydrolase				Cytoplasmic	9.97	N	NOT
C0QWE1	Other proteases	0	37	23	0	0	0	60	0	60	0	1	1	0	0	0	0	1	1	2	C0QWE1_BRAHW	BHWA1_00080	A0A0H0TNA8, C0QWE1	Intracellular protease	BRAHW	BRAHW (ATCC 49526 / WA1)	174			0	hydrolase				Unknown	--	N	NOT
C0R0S2	Other proteases	45	7	6	0	0	0	58	0	58	1	1	1	0	0	0	1	1	1	3	C0R0S2_BRAHW	clpX	A0A0H0UAK5, A0A0H0UTE1, A0A0H0WFI1, A0A0H0WR49, C0R0S2	Membrane-associated ATP-dependent Clp protease ATP-binding subunit	BRAHW	BRAHW (ATCC 49526 / WA1)	614			0	binding;hydrolase				Cytoplasmic	9.97	N	NOT
C0R135	Other proteases	47	44	282	0	0	0	373	0	373	1	1	1	0	0	0	1	1	1	3	C0R135_BRAHW	ftsH	A0A0H0UQ89, A0A0H0VZR8, C0R135	ATP-dependent zinc metalloprotease FtsH	BRAHW	BRAHW (ATCC 49526 / WA1)	698	Acts as a processive, ATP-dependent zinc metallopeptidase for both cytoplasmic and membrane proteins. Plays a role in the quality control of integral membrane proteins.		membrane	binding;ion binding;hydrolase	TMH	1.7	1.3	CytoplasmicMembrane	10.00	N	NOT
C0R1D8	Other proteases	0	3	37	0	0	0	40	0	40	0	1	1	0	0	0	0	1	1	2	C0R1D8_BRAHW	BHWA1_01454	A0A0H0UNY1, A0A0H0V7D5, C0R1D8	Zn dependant metalloprotease	BRAHW	BRAHW (ATCC 49526 / WA1)	236			membrane	hydrolase	TMH	3.2	3.4	CytoplasmicMembrane	10.00	N	NOT
C0R1G1	Other proteases	4	230	180	0	0	0	414	0	414	0	1	1	0	0	0	0	1	1	2	C0R1G1_BRAHW	BHWA1_01477	A0A0H0UKJ6, A0A0H0VCR0, A0A0H0WLP4, C0R1G1	Serine endoprotease	BRAHW	BRAHW (ATCC 49526 / WA1)	503			membrane	hydrolase	TMH	2.1	1.7	Unknown	--	N	NOT
C0R248	Other proteases	0	8	75	0	0	0	83	0	83	0	1	1	0	0	0	0	1	1	2	C0R248_BRAHW	lon	A0A0H0U3T0, A0A0H0UCA1, A0A0H0UE09, A0A0H0UXE8, A0A0H0UXJ4, A0A0H0V9F3, A0A0H0W123, A0A0H0XC44, A0A0H0XJ90, C0R248	Lon protease	BRAHW	BRAHW (ATCC 49526 / WA1)	841	ATP-dependent serine protease that mediates the selective degradation of mutant and abnormal proteins as well as certain short-lived regulatory proteins. Required for cellular homeostasis and for survival from DNA damage and developmental changes induced by stress. Degrades polypeptides processively to yield small peptide fragments that are 5 to 10 amino acids long. Binds to DNA in a double-stran…	Hydrolysis of proteins in presence of ATP.	cytoplasm	binding;hydrolase				Cytoplasmic	9.97	N	NOT
D8IAA4	Other proteases	0	0	0	0	6	0	0	6	6	0	0	0	0	1	0	0	1	0	1	D8IAA4_BRAP9	BP951000_2261	D8IAA4, J9UU82, K0JFQ5	Inactive of metal-dependent proteases putative molecular chaperone	BRAPL	BRAPL (ATCC BAA-1826 / 95/1000)	232			0	hydrolase				Cytoplasmic	8.96	N	NOT
D8ICF1	Other proteases	0	0	0	21	26	56	0	103	103	0	0	0	1	1	1	1	1	1	3	D8ICF1_BRAP9	degQ	D8ICF1, J9UC12, K0JKS8	Serine endoprotease	BRAPL	BRAPL (ATCC BAA-1826 / 95/1000)	502			membrane	hydrolase	SpI	3	2	Unknown	--	N	NOT
D8ICT7	Other proteases	0	0	0	0	0	54	0	54	54	0	0	0	0	0	1	0	0	1	1	D8ICT7_BRAP9	lon	D8ICT7, J9URW0, K0JMS3	Lon protease	BRAPL	BRAPL (ATCC BAA-1826 / 95/1000)	849	ATP-dependent serine protease that mediates the selective degradation of mutant and abnormal proteins as well as certain short-lived regulatory proteins. Required for cellular homeostasis and for survival from DNA damage and developmental changes induced by stress. Degrades polypeptides processively to yield small peptide fragments that are 5 to 10 amino acids long. Binds to DNA in a double-stran…	Hydrolysis of proteins in presence of ATP.	cytoplasm	binding;hydrolase				Cytoplasmic	9.97	N	NOT
D8IDP8	Other proteases	0	0	0	1	14	0	0	15	15	0	0	0	1	1	0	1	1	0	2	D8IDP8_BRAP9	clpP	D8IDP8, J9TQ03, K0JGV5	ATP-dependent Clp protease proteolytic subunit	BRAPL	BRAPL (ATCC BAA-1826 / 95/1000)	209	Cleaves peptides in various proteins in a process that requires ATP hydrolysis. Has a chymotrypsin-like activity. Plays a major role in the degradation of misfolded proteins.	Hydrolysis of proteins to small peptides in the presence of ATP and magnesium. Alpha-casein is the usual test substrate. In the absence of ATP, only oligopeptides shorter than five residues are hydrolyzed (such as succinyl-Leu-Tyr-|-NHMec; and Leu-Tyr-Leu-|-Tyr-Trp, in which cleavage of the -Tyr-|-Leu- and -Tyr-|-Trp bonds also occurs).	cytoplasm	hydrolase				Cytoplasmic	9.97	N	NOT
D8IDQ9	Other proteases	0	0	0	0	3	0	0	3	3	0	0	0	0	1	0	0	1	0	1	D8IDQ9_BRAP9	hslV	D8IDQ9, J9TQ28, K0JFV3	ATP-dependent protease subunit HslV	BRAPL	BRAPL (ATCC BAA-1826 / 95/1000)	176	Protease subunit of a proteasome-like degradation complex believed to be a general protein degrading machinery.	ATP-dependent cleavage of peptide bonds with broad specificity.	macromolecular	hydrolase;ion binding				Cytoplasmic	9.26	N	NOT
D8IDR0	Other proteases	0	0	0	13	121	235	0	369	369	0	0	0	0	1	1	0	1	1	2	D8IDR0_BRAP9	hslU	D8IDR0, J9UP73, J9UQG3, K0JGW5	ATP-dependent protease ATPase subunit HslU	BRAPL	BRAPL (ATCC BAA-1826 / 95/1000)	453	ATPase subunit of a proteasome-like degradation complex; this subunit has chaperone activity. The binding of ATP and its subsequent hydrolysis by HslU are essential for unfolding of protein substrates subsequently hydrolyzed by HslV. HslU recognizes the N-terminal part of its protein substrates and unfolds these before they are guided to HslV for hydrolysis.		macromolecular	binding;hydrolase				Cytoplasmic	9.97	N	NOT
D8IE05	Other proteases	0	0	0	27	1	414	0	442	442	0	0	0	1	0	1	1	0	1	2	D8IE05_BRAP9	ftsH	D8IE05, J9UXD8, K0JG26	ATP-dependent zinc metalloprotease FtsH	BRAPL	BRAPL (ATCC BAA-1826 / 95/1000)	698	Acts as a processive, ATP-dependent zinc metallopeptidase for both cytoplasmic and membrane proteins. Plays a role in the quality control of integral membrane proteins.		membrane	binding;ion binding;hydrolase	SpI	3.6	3.8	CytoplasmicMembrane	10.00	N	NOT
D8IE64	Other proteases	0	0	0	6	0	0	0	6	6	0	0	0	1	0	0	1	0	0	1	D8IE64_BRAP9	BP951000_1454	D8IE64, J9USI4, K0JG86	Zinc metalloprotease	BRAPL	BRAPL (ATCC BAA-1826 / 95/1000)	458			membrane	hydrolase;ion binding	TMH	2.7	2.9	CytoplasmicMembrane	10.00	N	NOT
D8IEB8	Other proteases	0	0	0	0	56	74	0	130	130	0	0	0	0	1	1	0	1	1	2	D8IEB8_BRAP9	clpX	D8IEB8, J9UX75, K0JF33	ATP-dependent Clp protease ATP-binding subunit ClpX	BRAPL	BRAPL (ATCC BAA-1826 / 95/1000)	402	ATP-dependent specificity component of the Clp protease. It directs the protease to specific substrates. Can perform chaperone functions in the absence of ClpP.		0	binding;hydrolase;ion binding				Cytoplasmic	9.97	N	NOT
D8IF04	Other proteases	0	0	0	21	0	30	0	51	51	0	0	0	1	0	1	1	0	1	2	D8IF04_BRAP9	BP951000_1746	D8IF04, J9UL67, K0JIZ9	Carboxyl terminal protease	BRAPL	BRAPL (ATCC BAA-1826 / 95/1000)	452			0	hydrolase				CytoplasmicMembrane	7.88	N	NOT
D8IF36	Other proteases	0	0	0	0	46	0	0	46	46	0	0	0	0	1	0	0	1	0	1	D8IF36_BRAP9	BP951000_1779	D8IF36	Probable metal-dependent glycoprotease	BRAPL	BRAPL (ATCC BAA-1826 / 95/1000)	570			0	hydrolase	SpII	18	11.5	Unknown	--	N	PROBABLE
D8IFR6	Other proteases	0	0	0	0	32	9	0	41	41	0	0	0	0	1	1	0	1	1	2	D8IFR6_BRAP9	BP951000_2011	D8IFR6, J9UV96, K0JJU5	Intracellular protease, PfpI family	BRAPL	BRAPL (ATCC BAA-1826 / 95/1000)	171			0	hydrolase				Unknown	--	N	NOT
J9UL67	Other proteases	0	0	0	0	179	0	0	179	179	0	0	0	0	1	0	0	1	0	1	J9UL67_BRAPL	B2904_orf2273	J9UL67, K0JIZ9	Carboxyl terminal protease	BRAPL	BRAPL	488			0	hydrolase	SpI	7.3	1.5	CytoplasmicMembrane	9.82	N	NOT
J9URW0	Other proteases	0	0	0	0	0	32	0	32	32	0	0	0	0	0	1	0	0	1	1	J9URW0_BRAPL	lon	J9URW0, K0JMS3	Lon protease	BRAPL	BRAPL	849	ATP-dependent serine protease that mediates the selective degradation of mutant and abnormal proteins as well as certain short-lived regulatory proteins. Required for cellular homeostasis and for survival from DNA damage and developmental changes induced by stress. Degrades polypeptides processively to yield small peptide fragments that are 5 to 10 amino acids long. Binds to DNA in a double-stran…	Hydrolysis of proteins in presence of ATP.	cytoplasm	binding;hydrolase				Cytoplasmic	9.97	N	NOT
J9UU82	Other proteases	0	0	0	0	0	3	0	3	3	0	0	0	0	0	1	0	0	1	1	J9UU82_BRAPL	B2904_orf1184	J9UU82	Inactive metal-dependent protease, putative molecular chaperone	BRAPL	BRAPL	232			0	hydrolase				Cytoplasmic	8.96	N	NOT
C0QVL0	Outer membrane	0	1	0	0	0	0	1	0	1	0	1	0	0	0	0	0	1	0	1	C0QVL0_BRAHW	smpB	A0A0H0WNB9, C0QVL0	SsrA-binding protein	BRAHW	BRAHW (ATCC 49526 / WA1)	161	Required for rescue of stalled ribosomes mediated by trans-translation. Binds to transfer-messenger RNA (tmRNA), required for stable association of tmRNA with ribosomes. tmRNA and SmpB together mimic tRNA shape, replacing the anticodon stem-loop with SmpB. tmRNA is encoded by the ssrA gene; the 2 termini fold to resemble tRNA(Ala) and it encodes a 'tag peptide', a short internal open reading fram…		cytoplasm	binding				Unknown	--	N	NOT
C0QVR8	Outer membrane	0	2	3	0	0	0	5	0	5	0	1	1	0	0	0	0	1	1	2	C0QVR8_BRAHW	BHWA1_02111	A0A0H0TSJ5, A0A0H0UDB7, A0A0H0V7V5, A0A0H0VJ21, C0QVR8	Putative peptidoglycan-associated outer membrane lipoprotein	BRAHW	BRAHW (ATCC 49526 / WA1)	243			cell periphery;membrane	0	SpII	17.3	10.5	Unknown	--	Y	PROBABLE
C0QW57	Outer membrane	0	3	0	0	0	0	3	0	3	0	1	0	0	0	0	0	1	0	1	C0QW57_BRAHW	tolC	A0A0H0UDJ4, A0A0H0W7D0, C0QW57, C4MGF1	Integral outer membrane protein TolC, efflux pump component	BRAHW	BRAHW (ATCC 49526 / WA1)	484			0	transporter	CYT	-0.2	2.6	Unknown	--	N	NOT
C0QZY4	Outer membrane	0	114	40	0	0	0	154	0	154	0	1	1	0	0	0	0	1	1	2	C0QZY4_BRAHW	ompR	A0A0H0U6F9, A0A0H0VMF4, C0QZY4	OmpR	BRAHW	BRAHW (ATCC 49526 / WA1)	228			intracellular	binding				Cytoplasmic	9.97	N	NOT
C0R097	Outer membrane	0	357	154	0	0	0	511	0	511	0	1	1	0	0	0	0	1	1	2	C0R097_BRAHW	tmpB	A0A0H0UFX8, A0A0H0UK64, A0A0H0UP29, A0A0H0UTG7, A0A0H0V8R0, A0A0H0VFK3, A0A0H0WJC0, A0A0H0WY39, C0R097, C4MGG7	Putative outer membrane protein (TmpB)	BRAHW	BRAHW (ATCC 49526 / WA1)	472			0	0				OuterMembrane	10.00	N	NOT
C0R0B5	Outer membrane	0	0	18	0	0	0	18	0	18	0	0	1	0	0	0	0	0	1	1	C0R0B5_BRAHW	smpB	A0A0H0V5X9, A0A0H0XAW4, C0R0B5, Q30B67	SmpB outer membrane protein	BRAHW	BRAHW (ATCC 49526 / WA1)	167			0	0	SpII	21.8	7.1	OuterMembrane	9.93	Y	PROBABLE
C0R162	Outer membrane	0	6	10	0	0	0	16	0	16	0	1	1	0	0	0	0	1	1	2	C0R162_BRAHW	BHWA1_01372	A0A0H0TP28, A0A0H0UKX7, A0A0H0UXT9, A0A0H0VCU8, A0A0H0WVL2, A0A0H0X2M4, A0A0H0X7U3, A0A0H0XI82, C0R162	Outer membrane protein	BRAHW	BRAHW (ATCC 49526 / WA1)	878			membrane	0	SpI	5.1	5.3	OuterMembrane	9.93	Y	NOT
C0R163	Outer membrane	0	31	2	0	0	0	33	0	33	0	1	1	0	0	0	0	1	1	2	C0R163_BRAHW	BHWA1_01373	A0A0H0V4D3, C0R163	Outer membrane chaperone Skp (OmpH)	BRAHW	BRAHW (ATCC 49526 / WA1)	135			0	0	CYT	-0.2	1.3	Cytoplasmic	8.96	N	NOT
C0R278	Outer membrane	0	1	1	0	0	0	2	0	2	0	1	1	0	0	0	0	1	1	2	C0R278_BRAHW	blpG	A0A0H0UDG0, A0A0H0UXH8, A0A0H0UZ89, A0A0H0WRF4, A0A0H0X914, C0R278, C0R281, Q5G9K9, Q5G9L0, Q6R5N2, Q83VH6, Q83VH9	BlpG, outer membrane lipoprotein	BRAHW	BRAHW (ATCC 49526 / WA1)	265			0	0	SpII	3.9	0.2	CytoplasmicMembrane	7.88	Y	PROBABLE
C0R2B4	Outer membrane	0	4	26	0	0	0	30	0	30	0	1	1	0	0	0	0	1	1	2	C0R2B4_BRAHW	ompA	A0A0H0UGA4, A0A0H0V3Y7, A0A0H0VM43, C0R2B4	OmpA family protein	BRAHW	BRAHW (ATCC 49526 / WA1)	213			0	0	SpII	21.5	16.7	Cytoplasmic	8.96	Y	PROBABLE
C0R2B5	Outer membrane	21	23	42	0	0	0	86	0	86	1	1	1	0	0	0	1	1	1	3	C0R2B5_BRAHW	ompA	A0A0H0UQT0, A0A0H0UXA4, C0R2B5	Outer membrane protein	BRAHW	BRAHW (ATCC 49526 / WA1)	203			0	0	SpII	16.9	8.3	OuterMembrane	9.92	Y	PROBABLE
D8I9Z7	Outer membrane	0	0	0	0	0	5	0	5	5	0	0	0	0	0	1	0	0	1	1	D8I9Z7_BRAP9	tolR	D8I9Z7, J9UMG2, K0JKZ9	Biopolymer transport protein ExbD/TolR	BRAPL	BRAPL (ATCC BAA-1826 / 95/1000)	136			membrane	transporter	TMH	0.5	0.7	Unknown	--	N	NOT
D8IBC6	Outer membrane	0	0	0	0	87	51	0	138	138	0	0	0	0	1	1	0	1	1	2	D8IBC6_BRAP9	ompR	D8IBC6, J9USM0, K0JJT8	Transcriptional regulatory protein	BRAPL	BRAPL (ATCC BAA-1826 / 95/1000)	227			intracellular	binding				Cytoplasmic	9.97	N	NOT
D8IBI1	Outer membrane	0	0	0	0	9	0	0	9	9	0	0	0	0	1	0	0	1	0	1	D8IBI1_BRAP9	ompA	D8IBI1, K0JLG1	Outer membrane protein, OmpA family	BRAPL	BRAPL (ATCC BAA-1826 / 95/1000)	401			cell periphery;membrane	0				CytoplasmicMembrane	7.88	N	NOT
D8IBK7	Outer membrane	0	0	0	1	249	18	0	268	268	0	0	0	0	1	1	0	1	1	2	D8IBK7_BRAP9	tmpB	D8IBK7, J9UT77, K0JLI6	Outer membrane protein, TmpB family	BRAPL	BRAPL (ATCC BAA-1826 / 95/1000)	377			0	0				OuterMembrane	9.92	N	NOT
D8IC57	Outer membrane	0	0	0	0	0	5	0	5	5	0	0	0	0	0	1	0	0	1	1	D8IC57_BRAP9	bmpB	D8IC57, Q6URA7	Outer membrane lipoprotein	BRAPL	BRAPL (ATCC BAA-1826 / 95/1000)	177			0	0				Unknown	--	N	NOT
D8IC72	Outer membrane	0	0	0	24	2	11	0	37	37	0	0	0	1	1	1	1	1	1	3	D8IC72_BRAP9	ompA	D8IC72, J9UW51, K0JM36	Outer membrane protein, peptidoglycan-associated lipoprotein	BRAPL	BRAPL (ATCC BAA-1826 / 95/1000)	202			0	0	SpII	18.4	14.3	Unknown	--	Y	PROBABLE
D8IC73	Outer membrane	0	0	0	8	6	77	0	91	91	0	0	0	1	1	1	1	1	1	3	D8IC73_BRAP9	ompA	D8IC73, J9URE1, K0JMH4	Outer membrane protein, peptidoglycan-associated lipoprotein	BRAPL	BRAPL (ATCC BAA-1826 / 95/1000)	194			cell periphery;membrane	0	SpII	21	12	Unknown	--	Y	PROBABLE
D8ICU5	Outer membrane	0	0	0	0	0	5	0	5	5	0	0	0	0	0	1	0	0	1	1	D8ICU5_BRAP9	bspA	D8ICU5	Surface antigen BspA like protein	BRAPL	BRAPL (ATCC BAA-1826 / 95/1000)	341			0	0	SpII	12.8	9.6	Unknown	--	N	PROBABLE
D8IDC9	Outer membrane	0	0	0	1	22	0	0	23	23	0	0	0	0	1	0	0	1	0	1	D8IDC9_BRAP9	ompH	D8IDC9, J9UXM4, K0JMZ6	Putative outer membrane chaperone Skp, OmpH	BRAPL	BRAPL (ATCC BAA-1826 / 95/1000)	142			0	0	SpI	5	5.2	Unknown	--	N	NOT
D8IDD0	Outer membrane	0	0	0	0	0	8	0	8	8	0	0	0	0	0	1	0	0	1	1	D8IDD0_BRAP9	ompA	D8IDD0, J9USX9, K0JN51	Outer membrane protein	BRAPL	BRAPL (ATCC BAA-1826 / 95/1000)	872			membrane	0	SpI	7.6	7.8	OuterMembrane	9.92	N	NOT
J9UCQ5	Outer membrane	0	0	0	0	0	13	0	13	13	0	0	0	0	0	1	0	0	1	1	J9UCQ5_BRAPL	B2904_orf608	D8IF53, J9UCQ5, K0JGW0	Outer membrane lipoprotein carrier protein LolA	BRAPL	BRAPL	239			0	0	SpI	5	5.2	Unknown	--	N	NOT
Q54313	Outer membrane	0	0	6	0	0	0	6	0	6	0	0	1	0	0	0	0	0	1	1	SMPA_BRAHO	smpA	A0A0H0TY79, Q54313	16 kDa outer membrane lipoprotein	BRAHW	BRAHW	159			cell periphery	0	SpII	18.9	5	OuterMembrane	10.00	Y	PROBABLE
A4GEI4	Oxidative stress	1	366	436	0	0	0	803	0	803	0	1	1	0	0	0	0	1	1	2	A4GEI4_BRAHO	nox	A0A089MVK6, A0A089MX05, A0A089MX13, A0A089MZD5, A0A089MZE0, A0A089N1G7, A0A089N1H3, A0A089P9E1, A0A089P9E7, A4GEI4, C0QXS8, F1B294, Q59917, Q9R907, Q9R908, S4UT19, T1W149	NADH oxidase (Fragment)	BRAHW	BRAHW	297			0	catalytic				Cytoplasmic	9.97	N	NOT
B1NAT6	Oxidative stress	0	0	0	0	206	363	0	569	569	0	0	0	0	1	1	0	1	1	2	B1NAT6_BRAPL	nox	B1NAT6, B1NAT7, B1NAT9, B1NIM3, D8IAM5, F1B291, J9UGQ4, K0JKC2, Q2VHU8, Q7BTH4, Q9R903, Q9R904, Q9ZHJ2, S4UT40, W0FBQ9	NADH oxidase (Fragment)	BRAPL	BRAPL	213			0	catalytic				Cytoplasmic	9.97	N	NOT
B1NIM3	Oxidative stress	0	0	0	0	702	995	0	1697	1697	0	0	0	0	1	1	0	1	1	2	B1NIM3_BRAPL	nox	B1NIM3, D8IAM5, F1B291, Q9R903, Q9R904, S4UT40, T1W0C5	NADH oxidase (Fragment)	BRAPL	BRAPL	297			0	catalytic				Cytoplasmic	9.97	N	NOT
C0QVH6	Oxidative stress	0	48	8	0	0	0	56	0	56	0	1	1	0	0	0	0	1	1	2	C0QVH6_BRAHW	nox	A0A0H0UBC0, A0A0H0UHK8, A0A0H0UUA9, A0A0H0UX44, A0A0H0VUY1, A0A0H0W729, A0A0H0WAW1, A0A0H0XAZ2, C0QVH6	Coenzyme A disulfide reductase	BRAHW	BRAHW (ATCC 49526 / WA1)	446			other	binding;catalytic	SpI	6.4	6.6	Unknown	--	N	NOT
C0QXS8	Oxidative stress	24	478	514	0	0	0	1016	0	1016	0	1	1	0	0	0	0	1	1	2	C0QXS8_BRAHW	nox	A0A089MVK6, A0A089MX05, A0A089MZD5, A0A089MZE0, A0A089N1G7, A0A089N1H3, A0A089P9E7, C0QXS8, Q59917, Q9R907, Q9R908	DH oxidase	BRAHW	BRAHW (ATCC 49526 / WA1)	452			other	binding;catalytic				Cytoplasmic	9.97	N	NOT
C0QYI0	Oxidative stress	0	6	3	0	0	0	9	0	9	0	1	1	0	0	0	0	1	1	2	C0QYI0_BRAHW	batC	A0A0H0TZC3, A0A0H0U239, A0A0H0XCC0, C0QYI0	Putative aerotolerance-related exported protein BatC containing TPR domain	BRAHW	BRAHW (ATCC 49526 / WA1)	301			0	0	SpI	7.9	8.1	Unknown	--	N	NOT
D8IAM0	Oxidative stress	0	0	0	0	0	3	0	3	3	0	0	0	0	0	1	0	0	1	1	D8IAM0_BRAP9	batE	D8IAM0, J9UGP4, K0JKC5	Aerotolerance-related exported protein	BRAPL	BRAPL (ATCC BAA-1826 / 95/1000)	559			membrane	0	SpI	3.2	3.4	Unknown	--	N	NOT
D8IAM1	Oxidative stress	0	0	0	0	16	0	0	16	16	0	0	0	0	1	0	0	1	0	1	D8IAM1_BRAP9	batA	D8IAM1, J9TX72, K0JJZ9	Aerotolerance-related membrane protein	BRAPL	BRAPL (ATCC BAA-1826 / 95/1000)	291			0	0	SpI	7.5	7.7	Unknown	--	Y	NOT
D8IAM5	Oxidative stress	0	0	0	42	394	106	0	542	542	0	0	0	1	1	1	1	1	1	3	D8IAM5_BRAP9	nox	D8IAM5, J9UGQ4, K0JKC2, Q2VHU7, Q7BTH4, Q9R903, Q9R904, Q9ZHJ2	NADH oxidase	BRAPL	BRAPL (ATCC BAA-1826 / 95/1000)	452			other	binding;catalytic				Cytoplasmic	9.97	N	NOT
D8IDZ9	Oxidative stress	0	0	0	0	0	8	0	8	8	0	0	0	0	0	1	0	0	1	1	D8IDZ9_BRAP9	batA	D8IDZ9, K0JG37	Aerotolerance-related membrane protein	BRAPL	BRAPL (ATCC BAA-1826 / 95/1000)	328			membrane	0	TMH	-0.1	0.1	CytoplasmicMembrane	10.00	N	NOT
J9UGQ4	Oxidative stress	0	0	0	0	46	0	0	46	46	0	0	0	0	1	0	0	1	0	1	J9UGQ4_BRAPL	nox	B1NAT6, B1NAT7, B1NAT9, J9UGQ4, K0JKC2, Q2VHU8, Q7BTH4, Q9ZHJ2	NADH oxidase	BRAPL	BRAPL	452			other	binding;catalytic				Cytoplasmic	9.97	N	NOT
J9UV41	Oxidative stress	0	0	0	0	0	8	0	8	8	0	0	0	0	0	1	0	0	1	1	J9UV41_BRAPL	batB	D8IAM2, J9UV41, K0JI77	von Willebrand factor type A	BRAPL	BRAPL	310			membrane	0	SpI	9.2	9.4	CytoplasmicMembrane	9.97	N	NOT
A0A0H0TLM3	Peptidases	0	3	0	0	0	0	3	0	3	0	1	0	0	0	0	0	1	0	1	A0A0H0TLM3_BRAHO	SU46_12640	A0A0H0TLM3, A0A0H0TR55, A0A0H0VC77, A0A0H0W2B9, A0A0H0XF02	Peptidase	BRAHW	BRAHW	383			0	hydrolase				Cytoplasmic	8.96	N	NOT
A0A0H0TWG3	Peptidases	0	3	0	0	0	0	3	0	3	0	1	0	0	0	0	0	1	0	1	A0A0H0TWG3_BRAHO	SU45_04295	A0A0H0TWG3, A0A0H0UM30, A0A0H0UPT7, A0A0H0V043	Peptidase M20	BRAHW	BRAHW	393			0	hydrolase				Cytoplasmic	8.96	N	NOT
A0A0H0U1E9	Peptidases	0	17	0	0	0	0	17	0	17	0	1	0	0	0	0	0	1	0	1	A0A0H0U1E9_BRAHO	SU45_02070	A0A0H0U1E9, A0A0H0VCS3, A0A0H0VP90, A0A0H0VU25	Aminoacyl-histidine dipeptidase	BRAHW	BRAHW	479			0	hydrolase				Cytoplasmic	8.96	N	NOT
A0A0H0U7Y4	Peptidases	0	11	0	0	0	0	11	0	11	0	1	0	0	0	0	0	1	0	1	A0A0H0U7Y4_BRAHO	SR30_11930	A0A0H0U7Y4, A0A0H0UV90, A0A0H0VIZ8	Peptidase	BRAHW	BRAHW	451			0	hydrolase				Cytoplasmic	9.97	N	NOT
A0A0H0UWR0	Peptidases	0	15	2	0	0	0	17	0	17	0	1	1	0	0	0	0	1	1	2	A0A0H0UWR0_BRAHO	SZ49_08130	A0A0H0UWR0	Peptidase	BRAHW	BRAHW	451			0	hydrolase				Cytoplasmic	9.26	N	NOT
A0A0H0UXU8	Peptidases	0	113	39	0	0	0	152	0	152	0	1	1	0	0	0	0	1	1	2	A0A0H0UXU8_BRAHO	SZ49_08125	A0A0H0UXU8	Peptidase C69	BRAHW	BRAHW	462			0	hydrolase				Cytoplasmic	9.26	N	NOT
A0A0H0VM78	Peptidases	0	1	0	0	0	0	1	0	1	0	1	0	0	0	0	0	1	0	1	A0A0H0VM78_BRAHO	SU46_01225	A0A0H0VM78	Peptidase	BRAHW	BRAHW	228			0	0				Cytoplasmic	8.96	N	NOT
A0A0H0WQC1	Peptidases	0	4	0	0	0	0	4	0	4	0	1	0	0	0	0	0	1	0	1	A0A0H0WQC1_BRAHO	SZ42_05725	A0A0H0WQC1, A0A0H0X660	Peptidase	BRAHW	BRAHW	326			0	0				Cytoplasmic	8.96	N	NOT
A0A0H0WWL1	Peptidases	0	0	6	0	0	0	6	0	6	0	0	1	0	0	0	0	0	1	1	A0A0H0WWL1_BRAHO	SZ49_08480	A0A0H0WWL1	Carboxypeptidase	BRAHW	BRAHW	800			membrane	binding;hydrolase	SpI	1.3	1.5	CytoplasmicMembrane	9.82	N	NOT
C0QV99	Peptidases	0	15	0	0	0	0	15	0	15	0	1	0	0	0	0	0	1	0	1	C0QV99_BRAHW	pepT	A0A0H0U5U0, A0A0H0U7E2, A0A0H0UD12, A0A0H0UHS7, A0A0H0UU40, A0A0H0VGS0, A0A0H0XKC3, C0QV99	Peptidase T	BRAHW	BRAHW (ATCC 49526 / WA1)	408		Release of the N-terminal residue from a tripeptide.	cytoplasm	ion binding;hydrolase				Cytoplasmic	9.97	N	NOT
C0QVK4	Peptidases	0	0	1	0	0	0	1	0	1	0	0	1	0	0	0	0	0	1	1	C0QVK4_BRAHW	pqqL	A0A0H0W5E9, A0A0H0XAM0, C0QVK4	Putative Zn-dependent peptidase	BRAHW	BRAHW (ATCC 49526 / WA1)	421			0	hydrolase;ion binding				Cytoplasmic	8.96	N	NOT
C0QVQ7	Peptidases	0	1	0	0	0	0	1	0	1	0	1	0	0	0	0	0	1	0	1	C0QVQ7_BRAHW	ldcA	A0A0H0U355, A0A0H0UCA6, A0A0H0UKB4, A0A0H0UZ05, A0A0H0V4D1, A0A0H0VZL5, A0A0H0X425, C0QVQ7	LD-carboxypeptidase A family protein	BRAHW	BRAHW (ATCC 49526 / WA1)	318			0	hydrolase				Cytoplasmic	9.97	N	NOT
C0QWR9	Peptidases	20	10	17	0	0	0	47	0	47	1	1	1	0	0	0	1	1	1	3	C0QWR9_BRAHW	map	A0A0H0UAT9, A0A0H0UFQ7, C0QWR9	Methionine aminopeptidase	BRAHW	BRAHW (ATCC 49526 / WA1)	264	Removes the N-terminal methionine from nascent proteins. The N-terminal methionine is often cleaved when the second residue in the primary sequence is small and uncharged (Met-Ala-, Cys, Gly, Pro, Ser, Thr, or Val). Requires deformylation of the N(alpha)-formylated initiator methionine before it can be hydrolyzed.	Release of N-terminal amino acids, preferentially methionine, from peptides and arylamides.	0	hydrolase;ion binding				Cytoplasmic	9.97	N	NOT
C0QXA9	Peptidases	0	29	0	0	0	0	29	0	29	0	1	0	0	0	0	0	1	0	1	C0QXA9_BRAHW	pep	A0A0H0TNJ2, A0A0H0U843, A0A0H0UU62, A0A0H0UXU8, A0A0H0VHY5, A0A0H0VQP0, A0A0H0WJQ9, C0QXA9	Peptidase	BRAHW	BRAHW (ATCC 49526 / WA1)	462			0	hydrolase				Cytoplasmic	9.26	N	NOT
C0QXB0	Peptidases	0	10	1	0	0	0	11	0	11	0	1	1	0	0	0	0	1	1	2	C0QXB0_BRAHW	pep	A0A0H0U7Y4, A0A0H0UV90, A0A0H0UWR0, A0A0H0VFV9, A0A0H0VIZ8, A0A0H0WXR5, C0QXB0	Peptidase	BRAHW	BRAHW (ATCC 49526 / WA1)	451			0	hydrolase				Cytoplasmic	9.97	N	NOT
C0QXM4	Peptidases	0	2	0	0	0	0	2	0	2	0	1	0	0	0	0	0	1	0	1	C0QXM4_BRAHW	abgB	A0A0H0U5I5, A0A0H0UMG5, A0A0H0UNE3, A0A0H0V0I3, A0A0H0W271, A0A0H0WHE1, A0A0H0XF36, C0QXM4	Metal-dependent amidase/aminoacylase/carboxypeptidase	BRAHW	BRAHW (ATCC 49526 / WA1)	408			0	hydrolase				Cytoplasmic	8.96	N	NOT
C0QXR9	Peptidases	0	6	29	0	0	0	35	0	35	0	1	1	0	0	0	0	1	1	2	C0QXR9_BRAHW	lepB	A0A0H0UL91, A0A0H0UUG5, A0A0H0VA78, A0A0H0W809, A0A0H0X4P1, C0QXR9	Signal peptidase I	BRAHW	BRAHW (ATCC 49526 / WA1)	349		Cleavage of hydrophobic, N-terminal signal or leader sequences from secreted and periplasmic proteins.	membrane	hydrolase				CytoplasmicMembrane	7.88	N	NOT
C0QXW8	Peptidases	5	0	10	0	0	0	15	0	15	1	0	1	0	0	0	1	0	1	2	C0QXW8_BRAHW	BHWA1_00340	A0A0H0VEE3, A0A0H0WWL1, C0QXW8	Membrane carboxypeptidase	BRAHW	BRAHW (ATCC 49526 / WA1)	800			membrane	binding;hydrolase	SpI	1.3	1.5	CytoplasmicMembrane	9.82	N	NOT
C0QXZ6	Peptidases	0	0	1	0	0	0	1	0	1	0	0	1	0	0	0	0	0	1	1	C0QXZ6_BRAHW	pep	A0A0H0UAS7, A0A0H0VNJ1, C0QXZ6	Peptidase	BRAHW	BRAHW (ATCC 49526 / WA1)	394			0	0				Unknown	--	N	NOT
C0QYS8	Peptidases	0	26	1	0	0	0	27	0	27	0	1	0	0	0	0	0	1	0	1	C0QYS8_BRAHW	pepD	A0A0H0U1E9, A0A0H0UF46, A0A0H0VCS3, A0A0H0VP90, A0A0H0VU25, A0A0H0X283, C0QYS8	Aminoacyl-histidine dipeptidase	BRAHW	BRAHW (ATCC 49526 / WA1)	479			0	hydrolase				Cytoplasmic	8.96	N	NOT
C0QZ16	Peptidases	0	172	6	0	0	0	178	0	178	0	1	0	0	0	0	0	1	0	1	C0QZ16_BRAHW	pepF	A0A0H0TLZ5, A0A0H0TNP2, A0A0H0TTN0, A0A0H0U9H9, A0A0H0UD71, A0A0H0UI91, A0A0H0VRI9, A0A0H0VSV6, A0A0H0WI85, A0A0H0X3P3, A0A0H0XEF5, C0QZ16	Peptidase	BRAHW	BRAHW (ATCC 49526 / WA1)	606			0	hydrolase				Cytoplasmic	9.97	N	NOT
C0QZ26	Peptidases	6	8	3	0	0	0	17	0	17	1	1	1	0	0	0	1	1	1	3	C0QZ26_BRAHW	pepP	A0A0H0UD61, A0A0H0UI84, A0A0H0V792, A0A0H0VX67, A0A0H0XJL2, C0QZ26	PepP, Xaa-Pro aminopeptidase	BRAHW	BRAHW (ATCC 49526 / WA1)	371			0	ion binding;hydrolase				Cytoplasmic	9.97	N	NOT
C0QZ99	Peptidases	0	12	0	0	0	0	12	0	12	0	1	0	0	0	0	0	1	0	1	C0QZ99_BRAHW	pep	A0A0H0TJR1, A0A0H0TNU4, A0A0H0UCM3, A0A0H0UMY3, C0QZ99	Peptidase	BRAHW	BRAHW (ATCC 49526 / WA1)	353			0	hydrolase				Cytoplasmic	8.96	N	NOT
C0QZC6	Peptidases	0	3	0	0	0	0	3	0	3	0	1	0	0	0	0	0	1	0	1	C0QZC6_BRAHW	pepP	A0A0H0TZM9, A0A0H0U0V3, A0A0H0UEP2, A0A0H0UN06, A0A0H0VDC0, A0A0H0VKP0, A0A0H0WNN9, C0QZC6	Xaa-Pro aminopeptidase	BRAHW	BRAHW (ATCC 49526 / WA1)	358			0	ion binding;hydrolase				Cytoplasmic	9.97	N	NOT
C0QZI0	Peptidases	0	0	3	0	0	0	3	0	3	0	0	1	0	0	0	0	0	1	1	C0QZI0_BRAHW	pbp1	A0A0H0UD36, A0A0H0UZQ6, A0A0H0VAQ6, A0A0H0WN71, C0QZI0	Transpeptidase involved in peptidoglycan synthesis (Penicillin-binding protein 2)	BRAHW	BRAHW (ATCC 49526 / WA1)	669			membrane	binding				CytoplasmicMembrane	7.88	N	NOT
C0QZL6	Peptidases	0	17	1	0	0	0	18	0	18	0	1	1	0	0	0	0	1	1	2	C0QZL6_BRAHW	abgB	A0A0H0TLM3, A0A0H0TR55, A0A0H0VC77, A0A0H0W2B9, A0A0H0XF02, C0QZL6	AbgB, Metal-dependent amidase/aminoacylase/carboxypeptidase	BRAHW	BRAHW (ATCC 49526 / WA1)	382			0	hydrolase				Cytoplasmic	8.96	N	NOT
C0R1F5	Peptidases	0	19	22	0	0	0	41	0	41	0	1	1	0	0	0	0	1	1	2	C0R1F5_BRAHW	pepA	A0A0H0UTL1, A0A0H0V8P9, C0R1F5	Probable cytosol aminopeptidase	BRAHW	BRAHW (ATCC 49526 / WA1)	477	Presumably involved in the processing and regular turnover of intracellular proteins. Catalyzes the removal of unsubstituted N-terminal amino acids from various peptides.	Release of an N-terminal amino acid, preferentially leucine, but not glutamic or aspartic acids.	cytoplasm	ion binding;hydrolase				Cytoplasmic	9.97	N	NOT
C0R1P6	Peptidases	1	0	0	0	0	0	1	0	1	1	0	0	0	0	0	1	0	0	1	C0R1P6_BRAHW	BHWA1_01564	A0A0H0VMH7, A0A0H0XK32, C0R1P6	Putative peptidase	BRAHW	BRAHW (ATCC 49526 / WA1)	245			membrane	hydrolase	TMH	0.7	0.9	CytoplasmicMembrane	10.00	N	NOT
D8I9V0	Peptidases	0	0	0	0	0	10	0	10	10	0	0	0	0	0	1	0	0	1	1	D8I9V0_BRAP9	abgB	D8I9V0	Metal-dependent amidase/aminoacylase/carboxypeptidase, AbgB	BRAPL	BRAPL (ATCC BAA-1826 / 95/1000)	397			0	hydrolase				Cytoplasmic	8.96	N	NOT
D8IAB5	Peptidases	0	0	0	0	0	1	0	1	1	0	0	0	0	0	1	0	0	1	1	D8IAB5_BRAP9	BP951000_2272	D8IAB5, J9UF81, K0JIS0	Peptidase, M23/M37 family	BRAPL	BRAPL (ATCC BAA-1826 / 95/1000)	392			0	0	SpI	2.8	3	Unknown	--	N	NOT
D8IAB7	Peptidases	0	0	0	0	0	1	0	1	1	0	0	0	0	0	1	0	0	1	1	D8IAB7_BRAP9	pep	D8IAB7, J9UUB9, K0JKU5	Peptidase	BRAPL	BRAPL (ATCC BAA-1826 / 95/1000)	285			0	0				Cytoplasmic	8.96	N	NOT
D8IAH9	Peptidases	0	0	0	139	32	0	0	171	171	0	0	0	1	1	0	1	1	0	2	D8IAH9_BRAP9	pepP	D8IAH9, J9UGF1, K0JIC7	Pro aminopeptidase	BRAPL	BRAPL (ATCC BAA-1826 / 95/1000)	371			0	ion binding;hydrolase				Cytoplasmic	9.97	N	NOT
D8IB28	Peptidases	0	0	0	0	12	0	0	12	12	0	0	0	0	1	0	0	1	0	1	D8IB28_BRAP9	pep	D8IB28, J9UNU6, K0JG49	Peptidase	BRAPL	BRAPL (ATCC BAA-1826 / 95/1000)	462			0	hydrolase				Cytoplasmic	9.97	N	NOT
D8IBB7	Peptidases	0	0	0	3	838	149	0	990	990	0	0	0	0	1	1	0	1	1	2	D8IBB7_BRAP9	BP951000_0437	D8IBB7, J9USN1, K0JJS8	Peptidase C14, caspase catalytic subunit p20	BRAPL	BRAPL (ATCC BAA-1826 / 95/1000)	248			0	0	SpI	12.6	12.8	Unknown	--	Y	NOT
D8IBJ5	Peptidases	0	0	0	0	176	22	0	198	198	0	0	0	0	1	1	0	1	1	2	D8IBJ5_BRAP9	pep	D8IBJ5, J9UJI1, K0JGI9	Peptidase	BRAPL	BRAPL (ATCC BAA-1826 / 95/1000)	601			0	hydrolase				Cytoplasmic	9.97	N	NOT
D8ID90	Peptidases	0	0	0	0	6	33	0	39	39	0	0	0	0	1	1	0	1	1	2	D8ID90_BRAP9	pepA	D8ID90, J9URD7, K0JMW3	Probable cytosol aminopeptidase	BRAPL	BRAPL (ATCC BAA-1826 / 95/1000)	489	Presumably involved in the processing and regular turnover of intracellular proteins. Catalyzes the removal of unsubstituted N-terminal amino acids from various peptides.	Release of an N-terminal amino acid, preferentially leucine, but not glutamic or aspartic acids.	cytoplasm	ion binding;hydrolase				Cytoplasmic	9.97	N	NOT
D8IDC5	Peptidases	0	0	0	0	8	0	0	8	8	0	0	0	0	1	0	0	1	0	1	D8IDC5_BRAP9	BP951000_1159	D8IDC5, J9USX4	PfpI family intracellular peptidase	BRAPL	BRAPL (ATCC BAA-1826 / 95/1000)	166			0	hydrolase				Cytoplasmic	9.97	N	NOT
D8IDD4	Peptidases	0	0	0	0	2	0	0	2	2	0	0	0	0	1	0	0	1	0	1	D8IDD4_BRAP9	BP951000_1168	D8IDD4, J9USY4, K0JMZ7	Putative leucine aminopeptidase	BRAPL	BRAPL (ATCC BAA-1826 / 95/1000)	306			0	hydrolase				Unknown	--	N	NOT
D8IDL5	Peptidases	0	0	0	178	54	77	0	309	309	0	0	0	1	1	1	1	1	1	3	D8IDL5_BRAP9	map	D8IDL5, J9U995, K0JGT6	Methionine aminopeptidase	BRAPL	BRAPL (ATCC BAA-1826 / 95/1000)	264	Removes the N-terminal methionine from nascent proteins. The N-terminal methionine is often cleaved when the second residue in the primary sequence is small and uncharged (Met-Ala-, Cys, Gly, Pro, Ser, Thr, or Val). Requires deformylation of the N(alpha)-formylated initiator methionine before it can be hydrolyzed.	Release of N-terminal amino acids, preferentially methionine, from peptides and arylamides.	0	hydrolase;ion binding				Cytoplasmic	9.97	N	NOT
D8IDM6	Peptidases	0	0	0	0	3	0	0	3	3	0	0	0	0	1	0	0	1	0	1	D8IDM6_BRAP9	BP951000_1260	D8IDM6, J9UQ88, K0JGU3	Putative Xaa-Pro aminopeptidase	BRAPL	BRAPL (ATCC BAA-1826 / 95/1000)	396			0	hydrolase				Unknown	--	N	NOT
D8IE40	Peptidases	0	0	0	0	0	2	0	2	2	0	0	0	0	0	1	0	0	1	1	D8IE40_BRAP9	BP951000_1429	D8IE40, J9UXA6, K0JHA9	Peptidase, U32 family	BRAPL	BRAPL (ATCC BAA-1826 / 95/1000)	727			0	hydrolase				Cytoplasmic	8.96	N	NOT
D8IEM0	Peptidases	0	0	0	16	371	105	0	492	492	0	0	0	0	1	1	0	1	1	2	D8IEM0_BRAP9	BP951000_1612	D8IEM0, J9UXR3	Xaa His dipeptidase	BRAPL	BRAPL (ATCC BAA-1826 / 95/1000)	479			0	hydrolase				Cytoplasmic	8.96	N	NOT
D8IER6	Peptidases	0	0	0	1	0	30	0	31	31	0	0	0	0	0	1	0	0	1	1	D8IER6_BRAP9	lepB	D8IER6, J9UXD9, K0JI52	Signal peptidase I	BRAPL	BRAPL (ATCC BAA-1826 / 95/1000)	348		Cleavage of hydrophobic, N-terminal signal or leader sequences from secreted and periplasmic proteins.	membrane	hydrolase				CytoplasmicMembrane	7.88	N	NOT
D8IEX3	Peptidases	0	0	0	0	0	9	0	9	9	0	0	0	0	0	1	0	0	1	1	D8IEX3_BRAP9	pep	D8IEX3, J9UXM1, K0JIX6	Peptidase	BRAPL	BRAPL (ATCC BAA-1826 / 95/1000)	262			membrane	0	SpI	4.5	1.7	Unknown	--	N	NOT
D8IF21	Peptidases	0	0	0	0	0	2	0	2	2	0	0	0	0	0	1	0	0	1	1	D8IF21_BRAP9	BP951000_1763	D8IF21, J9UI79, K0JF96	Peptidase membrane zinc metallopeptidase putative	BRAPL	BRAPL (ATCC BAA-1826 / 95/1000)	236			membrane	0	TMH	2.4	2.6	CytoplasmicMembrane	10.00	N	NOT
D8IFQ9	Peptidases	0	0	0	0	40	2	0	42	42	0	0	0	0	1	0	0	1	0	1	D8IFQ9_BRAP9	pepT	D8IFQ9, J9UPS4, K0JHK6	Peptidase T	BRAPL	BRAPL (ATCC BAA-1826 / 95/1000)	412		Release of the N-terminal residue from a tripeptide.	cytoplasm	ion binding;hydrolase				Cytoplasmic	9.97	N	NOT
D8IG24	Peptidases	0	0	0	0	1	0	0	1	1	0	0	0	0	1	0	0	1	0	1	D8IG24_BRAP9	BP951000_2112	D8IG24	Dipeptidyl aminopeptidase/acylaminoacyl peptidase	BRAPL	BRAPL (ATCC BAA-1826 / 95/1000)	667			0	hydrolase				Cytoplasmic	9.94	N	NOT
D8IG82	Peptidases	0	0	0	0	6	0	0	6	6	0	0	0	0	1	0	0	1	0	1	D8IG82_BRAP9	BP951000_2172	D8IG82, J9UKT6, K0JG79	Membrane dipeptidase	BRAPL	BRAPL (ATCC BAA-1826 / 95/1000)	317			0	hydrolase				Cytoplasmic	8.96	N	NOT
J9TSR4	Peptidases	0	0	0	0	3	0	0	3	3	0	0	0	0	1	0	0	1	0	1	J9TSR4_BRAPL	pepT	J9TSR4, K0JIG6	Peptidase T	BRAPL	BRAPL	408		Release of the N-terminal residue from a tripeptide.	cytoplasm	ion binding;hydrolase				Cytoplasmic	9.97	N	NOT
J9TTS1	Peptidases	0	0	0	4	4	6	0	14	14	0	0	0	1	1	1	1	1	1	3	J9TTS1_BRAPL	B2904_orf787	D8IBQ9, J9TTS1, K0JK87	Peptidase S55 SpoIVB	BRAPL	BRAPL	581			0	0	SpI	4.1	4.3	Unknown	--	N	NOT
J9UYJ6	Peptidases	0	0	0	0	12	7	0	19	19	0	0	0	0	1	1	0	1	1	2	J9UYJ6_BRAPL	B2904_orf2658	J9UYJ6	Peptidase U30	BRAPL	BRAPL	410			0	hydrolase				Cytoplasmic	8.96	N	NOT
K0JEZ9	Peptidases	0	0	0	2	0	0	0	2	2	0	0	0	1	0	0	1	0	0	1	K0JEZ9_BRAPL	lepB	K0JEZ9	Signal peptidase I	BRAPL	BRAPL	167		Cleavage of hydrophobic, N-terminal signal or leader sequences from secreted and periplasmic proteins.	membrane	hydrolase	TMH	2.3	2.5	CytoplasmicMembrane	10.00	N	NOT
K0JHK6	Peptidases	0	0	0	0	23	0	0	23	23	0	0	0	0	1	0	0	1	0	1	K0JHK6_BRAPL	WESB_0904	K0JHK6	Peptidase T	BRAPL	BRAPL	412		Release of the N-terminal residue from a tripeptide.	cytoplasm	ion binding;hydrolase				Cytoplasmic	9.97	N	NOT
K0JIX3	Peptidases	0	0	0	0	46	0	0	46	46	0	0	0	0	1	0	0	1	0	1	K0JIX3_BRAPL	WESB_1391	K0JIX3	Aminopeptidase	BRAPL	BRAPL	374			0	hydrolase				Cytoplasmic	8.96	N	NOT
D8IE54	Phage	0	0	0	26	0	0	0	26	26	0	0	0	1	0	0	1	0	0	1	D8IE54_BRAP9	xtmB	D8IE54, J9USJ5, K0JF28	Phage terminase, large subunit	BRAPL	BRAPL (ATCC BAA-1826 / 95/1000)	453			0	0				Cytoplasmic	8.96	N	NOT
D8IE87	Phage	0	0	0	0	8	0	0	8	8	0	0	0	0	1	0	0	1	0	1	D8IE87_BRAP9	BP951000_1477	D8IE87, J9UVN3	Phage major capsid protein-like protein, HK97 family	BRAPL	BRAPL (ATCC BAA-1826 / 95/1000)	433			0	0				Unknown	--	N	NOT
K0JG93	Phage	0	0	0	9	0	0	0	9	9	0	0	0	1	0	0	1	0	0	1	K0JG93_BRAPL	WESB_0303	K0JG93	Putative phage protein	BRAPL	BRAPL	519			0	0				Cytoplasmic	8.96	N	NOT
A0A0H0V024	Phospholipases	0	0	1	0	0	0	1	0	1	0	0	1	0	0	0	0	0	1	1	A0A0H0V024_BRAHO	SZ49_06005	A0A0H0V024	Lysophospholipase	BRAHW	BRAHW	310			0	0				Cytoplasmic	9.97	N	NOT
C0R154	Phospholipases	0	2	6	0	0	0	8	0	8	0	1	1	0	0	0	0	1	1	2	C0R154_BRAHW	pldB	A0A0H0UL48, A0A0H0V024, A0A0H0VNY4, A0A0H0W682, A0A0H0WNF5, C0R154	Lysophospholipase	BRAHW	BRAHW (ATCC 49526 / WA1)	310			0	0				Cytoplasmic	9.97	N	NOT
D8IA12	Phospholipases	0	0	0	0	4	40	0	44	44	0	0	0	0	1	1	0	1	1	2	D8IA12_BRAP9	pldB	D8IA12, J9UU13, K0JIS5	Lysophospholipase	BRAPL	BRAPL (ATCC BAA-1826 / 95/1000)	316			0	0				Cytoplasmic	9.97	N	NOT
C0R1T2	VS Proteins	0	2	0	0	0	0	2	0	2	0	1	0	0	0	0	0	1	0	1	C0R1T2_BRAHW	vspE	A0A0H0VP10, A0A0H0W0Z6, C0R1T2, F1CJQ4, Q9AEX8	Variable surface protein-VspE	BRAHW	BRAHW (ATCC 49526 / WA1)	386			0	0	SpI	10.8	1	Unknown	--	N	NOT
C0R1T3	VS Proteins	0	26	6	0	0	0	32	0	32	0	1	1	0	0	0	0	1	1	2	C0R1T3_BRAHW	vspF	A0A0H0TT23, A0A0H0U237, A0A0H0U250, A0A0H0U337, A0A0H0U9C8, A0A0H0U9E4, A0A0H0UKM0, A0A0H0UL96, A0A0H0UR72, A0A0H0UYB7, A0A0H0UZS4, A0A0H0V188, A0A0H0VG41, A0A0H0VGD4, A0A0H0VGZ2, A0A0H0VHD8, A0A0H0VMM6, A0A0H0VTM5, A0A0H0WK94, A0A0H0WS59, A0A0H0WUT9, A0A0H0WYE3, C0R1T3, F1CJQ5, Q9AEX5, Q9AEX7	Variable surface protein-VspF	BRAHW	BRAHW (ATCC 49526 / WA1)	377			0	0	SpI	12.2	7.9	OuterMembrane	9.52	Y	NOT
D8ICU0	VS Proteins	0	0	0	0	137	0	0	137	137	0	0	0	0	1	0	0	1	0	1	D8ICU0_BRAP9	vspD	D8ICU0	Variable surface protein, VspD	BRAPL	BRAPL (ATCC BAA-1826 / 95/1000)	392			0	0	SpI	8.1	5.7	Unknown	--	Y	NOT
F1CJQ4	VS Proteins	0	3	0	0	0	0	3	0	3	0	1	0	0	0	0	0	1	0	1	F1CJQ4_BRAHO	vspE	F1CJQ4	Cell surface protein	BRAHW	BRAHW	386			0	0	SpI	10.8	1	Unknown	--	N	NOT
F1CJQ5	VS Proteins	0	74	19	0	0	0	93	0	93	0	1	1	0	0	0	0	1	1	2	F1CJQ5_BRAHO	vspF	A0A0H0U337, A0A0H0VTM5, F1CJQ5	Variable surface protein F	BRAHW	BRAHW	381			0	0	SpI	12.2	7.9	OuterMembrane	9.52	Y	NOT
J9UQJ0	VS Proteins	0	0	0	0	7	0	0	7	7	0	0	0	0	1	0	0	1	0	1	J9UQJ0_BRAPL	B2904_orf389	J9UQJ0	Variable surface protein VspD	BRAPL	BRAPL	386			0	0	SpI	9.9	4.1	OuterMembrane	9.49	Y	NOT
Q9AEX5	VS Proteins	0	69	6	0	0	0	75	0	75	0	1	1	0	0	0	0	1	1	2	Q9AEX5_BRAHO	vspH	A0A0H0TT23, A0A0H0U337, A0A0H0U9E4, A0A0H0UYB7, A0A0H0V188, A0A0H0VGD4, A0A0H0VTM5, A0A0H0WS59, Q9AEX5, Q9AEX7	Variable surface protein VspH	BRAHW	BRAHW	390			0	0	SpI	12.4	5.8	Unknown	--	Y	NOT
B9US80	VSH-1, prophage-like	0	0	0	0	0	2	0	2	2	0	0	0	0	0	1	0	0	1	1	B9US80_BRAPL	hvp45	B9US80, D8IDH5, J9UXS5, K0JLU1	VSH-1 capsid protein	BRAPL	BRAPL	403			0	0				Cytoplasmic	8.96	N	NOT
B9US81	VSH-1, prophage-like	0	0	0	0	18	7	0	25	25	0	0	0	0	1	1	0	1	1	2	B9US81_BRAPL	hvp19	B9US81, D8IDH4, J9UYM5	VSH-1 capsid protein	BRAPL	BRAPL	294			0	0				Cytoplasmic	8.96	N	NOT
B9US82	VSH-1, prophage-like	0	0	0	0	4	0	0	4	4	0	0	0	0	1	0	0	1	0	1	B9US82_BRAPL	hvp13	B9US82, D8IDH3, J9U3D6, K0JN15	VSH-1 capsid protein	BRAPL	BRAPL	120			0	0				Unknown	--	N	NOT
B9US83	VSH-1, prophage-like	0	0	0	0	52	19	0	71	71	0	0	0	0	1	1	0	1	1	2	B9US83_BRAPL	na	B9US83, D8IDH2, K0JLW3	VSH-1 major capsid protein	BRAPL	BRAPL	349			0	0				OuterMembrane	9.49	N	NOT
B9US88	VSH-1, prophage-like	0	0	0	0	3	0	0	3	3	0	0	0	0	1	0	0	1	0	1	B9US88_BRAPL	hvp53	B9US88, D8IDG7, J9UN44, K0JLV9	VSH-1 major tail protein	BRAPL	BRAPL	456			0	0				Cytoplasmic	8.96	N	NOT
B9US97	VSH-1, prophage-like	24	58	30	0	0	0	112	0	112	1	1	1	0	0	0	1	1	1	3	B9US97_BRAHW	hvp19	A0A0H0UD62, A0A0H0WWY0, B9US97, Q56B03	Hvp 19/Hvp 22 VSH-1 associated protein 1	BRAHW	BRAHW (ATCC 49526 / WA1)	317			0	0				Cytoplasmic	8.96	N	NOT
B9US98	VSH-1, prophage-like	2	18	10	0	0	0	30	0	30	1	1	1	0	0	0	1	1	1	3	B9US98_BRAHW	hvp13	A0A0H0U6Z8, A0A0H0VN98, A0A0H0WSE6, B9US98, C0R2G5, Q56B02	VSH-1 capsid protein	BRAHW	BRAHW (ATCC 49526 / WA1)	154			0	0	SpII	3.9	4.1	Unknown	--	N	NOT
B9US99	VSH-1, prophage-like	0	64	31	0	0	0	95	0	95	0	1	1	0	0	0	0	1	1	2	B9US99_BRAHW	hvp38	A0A0H0UX47, A0A0H0V515, A0A0H0W0B1, A0A0H0WRM7, A0A0H0XL08, B9US99, Q56B01	Hvp 38 VSH-1 associated protein 3	BRAHW	BRAHW (ATCC 49526 / WA1)	347			0	0				Cytoplasmic	8.96	N	NOT
B9USA4	VSH-1, prophage-like	0	1	0	0	0	0	1	0	1	0	1	0	0	0	0	0	1	0	1	B9USA4_BRAHW	hvp53	A0A0H0UB96, A0A0H0UVU1, A0A0H0V0H0, A0A0H0VM57, A0A0H0VVB1, A0A0H0WL06, A0A0H0WRM8, A0A0H0XG91, B9USA4, Q56AZ7	Hvp 53 VSH-1 major tail protein	BRAHW	BRAHW (ATCC 49526 / WA1)	465			0	0				Unknown	--	N	NOT
B9USB0	VSH-1, prophage-like	0	1	2	0	0	0	3	0	3	0	1	1	0	0	0	0	1	1	2	B9USB0_BRAHW	hvp28	A0A0H0TWR6, A0A0H0V818, A0A0H0VN86, A0A0H0VW69, A0A0H0WBH5, A0A0H0WBM7, A0A0H0WI28, B9USB0, Q56AZ1	Hvp 28 VSH-1 tail protein	BRAHW	BRAHW (ATCC 49526 / WA1)	182			0	0				Cytoplasmic	8.96	N	NOT
