# Supplementary material for: The Exposed Proteomes of Brachyspira hyodysenteriae and B. pilosicoli
Source: Front Microbiol. 2016 Jul 21;7:1103. doi: 10.3389/fmicb.2016.01103 (PMC4955376; doi:10.3389/fmicb.2016.01103)
Supplement: Supplementary file 12 [file DataSheet10.xlsx]

## Sheet: README
	Parameters used
AUTHOR	JOA
PRODUCED	24/02/16 10:11:50
Script	innprot_06_protein_virulence_classes.ipynb
Source file date 1	11/02/16 15:54:33
Source file date 2	17/02/16 10:07:34
Source file name 1	C:\Users\joaquin/nbooks_data/INNPROT_16\blast_out_2016.xlsx
Source file name 2	C:\Users\joaquin/nbooks_data/INNPROT_16\combined_goa_psort_lipop_signal_splip.xlsx
Source file size 1	3127661
Source file size 2	2799126
WHAT	Blasted sequences against virulence factor database
cutoff blast score	0.02
cutoff hits	10

## Sheet: table S12
accession	blast match vf database										protein name	gene	taxonomy	length	GOA				LipoP				PSORTb			signalP											splip (lai)
	%hits	score	start	stop	vf	vf_gene	vf_name	vf_class	vf_vf	vf_species					function	activity	cell. component	mol. function	type	score	margin	cleavage	loc	score	loc2	Cmax	pos	Ymax	pos.1	Smax	pos.2	Smean	D	signal peptide	Dmaxcut	network	splip_lai	clvg	score H	score lpbox	size H	score N
A0A0H0V1Q3	11	0	520	917	VFG004643	clfA	clumping factor	Clumping factor A	CVF098	Staphylococcus aureus subsp. aureus MRSA252	Unchar A0A0H0V1Q3	SZ49_02485	BRAHW	398			0	0					Cytoplasmic	8.96	N	0.1	42	0.1	60	0.1	55	0.1	0.1	N	0.6	noTM	NOT	-100	-100	-100	-7	0
A0A0H0U284	27	0	755	847	VFG043591	fap1	Fap1	serine-rich repeat family, SecA2/SecY2 system	AI416	Streptococcus parasanguinis str. FW213	Unchar A0A0H0U284	SU45_03925	BRAHW	93			0	0					Unknown	--	N	0.1	57	0.1	47	0.1	40	0.1	0.1	N	0.6	noTM	NOT	-100	-100	-100	-10	0
C0QXM9	27	0	352	488	VFG041423	ankL	ankyrin repeat protein	Dot/Icm	SS051	Coxiella burnetii Dugway 5J108-111	Ankyrin repeat-containing protein	arp	BRAHW (ATCC 49526 / WA1)	137			0	0					Cytoplasmic	8.96	N	0.1	36	0.1	11	0.2	1	0.1	0.1	N	0.6	noTM	NOT	19	-3.5	-94.8	1	2
A0A0H0TWR9	27	0	57	338	VFG001961	Cj1433c	hypothetical protein	Capsule	VF0323	Campylobacter jejuni subsp. jejuni NCTC 11168	UDP pyrophosphate phosphatase (Fragment)	SU45_03930	BRAHW	282			0	catalytic					Cytoplasmic	8.96	N	0.1	20	0.1	46	0.1	39	0.1	0.1	N	0.6	noTM	NOT	-100	-100	-100	6	0
A0A0H0TPR0	27	0	7	441	VFG037990	BJAB07104_00096	putative UDP-glucose 6-dehydrogenase	Capsule	CVF775	Acinetobacter baumannii BJAB07104	UDP-glucose 6-dehydrogenase	SU45_13600	BRAHW	435			0	binding;catalytic					Unknown	--	N	0.3	21	0.3	21	0.7	19	0.4	0.4	N	0.6	noTM	PROBABLE	17	20.5	0.7	11	0
D8IC29	27	0	264	651	VFG041423	ankL	ankyrin repeat protein	Dot/Icm	SS051	Coxiella burnetii Dugway 5J108-111	Ankyrin repeat containing protein	arp	BRAPL (ATCC BAA-1826 / 95/1000)	388			0	0	CYT	-0.2	1.3	none	Cytoplasmic	8.96	N	0.3	23	0.5	23	0.9	16	0.8	0.6	Y	0.6	noTM	NOT	15	23.1	-96.4	7	2
D8IA44	27	0	1	257	VFG042203	fliA	RNA polymerase sigma factor sigma-28	T3SS	SS001	Chlamydia trachomatis D/UW-3/CX	RNA polymerase sigma factor	fliA	BRAPL (ATCC BAA-1826 / 95/1000)	270	Sigma factors are initiation factors that promote the attachment of RNA polymerase to specific initiation sites and are then released.		0	transferase;binding;transcription factor					Cytoplasmic	9.97	N	0.1	50	0.1	31	0.1	46	0.1	0.1	N	0.6	noTM	NOT	-100	-100	-100	-45	0
A0A0H0XEZ9	26	0	4	434	VFG005580	eno	phosphopyruvate hydratase	Streptococcal enolase	CVF153	Streptococcus pneumoniae TIGR4	Enolase	eno	BRAHW	431	Catalyzes the reversible conversion of 2-phosphoglycerate into phosphoenolpyruvate. It is essential for the degradation of carbohydrates via glycolysis.	2-phospho-D-glycerate = phosphoenolpyruvate + H(2)O.	macromolecular;extracellular;cell periphery	catalytic;ion binding					Cytoplasmic	9.97	N	0.1	44	0.1	44	0.1	55	0.1	0.1	N	0.6	noTM	NOT	-100	-100	-100	-28	0
D8IA96	26	0	395	585	VFG041423	ankL	ankyrin repeat protein	Dot/Icm	SS051	Coxiella burnetii Dugway 5J108-111	Ankyrin repeat containing protein	arp	BRAPL (ATCC BAA-1826 / 95/1000)	191			0	0					Cytoplasmic	8.96	N	0.1	30	0.1	11	0.2	5	0.1	0.1	N	0.6	noTM	NOT	-100	-100	-100	-5	0
C0R085	26	0	60	137	VFG005275	M6_Spy1173	LPXTG anchored putative adhesin	R6 suface protein	CVF118	Streptococcus pyogenes MGAS10394	Unchar C0R085	BHWA1_01040	BRAHW (ATCC 49526 / WA1)	78			0	0					Unknown	--	N	0.1	51	0.1	67	0.1	55	0.1	0.1	N	0.6	noTM	NOT	-100	-100	-100	1	0
C0R2I5	26	0	1	177	VFG007663	rmlC	dTDP-6-deoxy-D-xylo-4-hexulose-3,5-epimerase	Capsular polysaccharide	CVF282	Vibrio vulnificus YJ016	dTDP-4-dehydrorhamnose 3,5-epimerase	rfbC	BRAHW (ATCC 49526 / WA1)	177			0	catalytic					Cytoplasmic	8.96	N	0.1	53	0.1	22	0.2	11	0.1	0.1	N	0.6	noTM	NOT	-100	-100	-100	-26	-3
C0QZY4	26	0	1	227	VFG009863	mprA	DNA-binding response regulator	MprA/B	CVF333	Mycobacterium smegmatis str. MC2 155	OmpR	ompR	BRAHW (ATCC 49526 / WA1)	228			intracellular	binding					Cytoplasmic	9.97	N	0.1	37	0.1	37	0.1	38	0.1	0.1	N	0.6	noTM	NOT	-100	-100	-100	-17	-5
C0R0V4	29	0	40	326	VFG000477	rpoS	sigma S (sigma 38) factor of RNA polymerase, major sigmafactor during stationary phase	RpoS	VF0112	Salmonella enterica subsp. enterica serovar Typhimurium str. LT2	RNA polymerase sigma factor	rpoD	BRAHW (ATCC 49526 / WA1)	287	Sigma factors are initiation factors that promote the attachment of RNA polymerase to specific initiation sites and are then released.		0	transferase;binding;transcription factor					Cytoplasmic	9.97	N	0.1	70	0.1	15	0.1	6	0.1	0.1	N	0.6	noTM	NOT	-100	-100	-100	-21	0
C0QZ81	30	0	1	127	VFG019760	pilR	putative two-component system, response regulator	Type IV pili biosynthesis	CVF518	Pseudomonas fluorescens SBW25	REC, Signal receiver domain protein	BHWA1_00675	BRAHW (ATCC 49526 / WA1)	130			intracellular	0					Cytoplasmic	9.97	N	0.1	67	0.1	36	0.1	32	0.1	0.1	N	0.6	noTM	NOT	-100	-100	-100	-9	0
C0QVU4	30	0	1	82	VFG045727	csrA	global regulator CsrA	Carbon storage regulator A	CVF362	Legionella longbeachae NSW150	Carbon storage regulator homolog	csrA	BRAHW (ATCC 49526 / WA1)	82	Could accelerate the degradation of some genes transcripts potentially through selective RNA binding.		0	binding					Unknown	--	N	0.1	26	0.1	60	0.1	1	0.1	0.1	N	0.6	noTM	NOT	-100	-100	-100	-81	0
D8IES0	30	0	3	354	VFG030679	sugC	ABC transporter ATP-binding protein	Trehalose-recycling ABC transporter	CVF651	Mycobacterium smegmatis str. MC2 155	Spermidine/putrescine import ATP-binding protein PotA	potA	BRAPL (ATCC BAA-1826 / 95/1000)	352	Part of the ABC transporter complex PotABCD involved in spermidine/putrescine import. Responsible for energy coupling to the transport system.	ATP + H(2)O + polyamine(Out) = ADP + phosphate + polyamine(In).	membrane	binding;hydrolase					CytoplasmicMembrane	7.88	N	0.1	18	0.1	18	0.1	20	0.1	0.1	N	0.6	noTM	NOT	-100	-100	-100	-35	0
C0QX23	30	0	5	350	VFG030722	sugC	ABC transporter, ATP-binding protein SugC	Trehalose-recycling ABC transporter	CVF651	Mycobacterium yongonense 05-1390	Spermidine/putrescine import ATP-binding protein PotA	potA	BRAHW (ATCC 49526 / WA1)	346	Part of the ABC transporter complex PotABCD involved in spermidine/putrescine import. Responsible for energy coupling to the transport system.	ATP + H(2)O + polyamine(Out) = ADP + phosphate + polyamine(In).	membrane	binding;hydrolase					CytoplasmicMembrane	7.88	N	0.1	60	0.1	24	0.2	4	0.1	0.1	N	0.6	noTM	NOT	-100	-100	-100	-2	0
D8IAZ6	30	0	1	127	VFG019760	pilR	putative two-component system, response regulator	Type IV pili biosynthesis	CVF518	Pseudomonas fluorescens SBW25	Response regulatory protein	BP951000_0312	BRAPL (ATCC BAA-1826 / 95/1000)	130			intracellular	0					Cytoplasmic	9.97	N	0.1	35	0.1	35	0.1	30	0.1	0.1	N	0.6	noTM	NOT	-100	-100	-100	-7	0
D8IA79	30	0	12	325	VFG026980	sigA/rpoV	RNA polymerase sigma factor	Sigma A	CVF325	Mycobacterium tuberculosis RGTB423	RNA polymerase sigma factor	rpoD	BRAPL (ATCC BAA-1826 / 95/1000)	314	Sigma factors are initiation factors that promote the attachment of RNA polymerase to specific initiation sites and are then released.		0	transcription factor;binding					Cytoplasmic	9.97	N	0.1	36	0.1	43	0.1	35	0.1	0.1	N	0.6	noTM	NOT	-100	-100	-100	-27	0
D8IDF9	31	0	1	247	VFG039532	CbuG_0446	hypothetical protein	T4SS effectors	CVF803	Coxiella burnetii CbuG_Q212	Probable transcriptional regulatory protein BP951000_1193	BP951000_1193	BRAPL (ATCC BAA-1826 / 95/1000)	248			cytoplasm	binding					Unknown	--	N	0.1	30	0.1	48	0.1	41	0.1	0.1	N	0.6	noTM	NOT	-100	-100	-100	1	0
C0QZS5	31	0	1	374	VFG030673	sugC	ABC transporter ATP-binding protein	Trehalose-recycling ABC transporter	CVF651	Mycobacterium leprae TN	Polyamine-transporting ATPase	bitD	BRAHW (ATCC 49526 / WA1)	374	Part of the ABC transporter complex PotABCD involved in spermidine/putrescine import. Responsible for energy coupling to the transport system.	ATP + H(2)O + polyamine(Out) = ADP + phosphate + polyamine(In).	membrane	binding;hydrolase					CytoplasmicMembrane	7.88	N	0.1	59	0.1	14	0.2	5	0.1	0.1	N	0.6	noTM	NOT	-100	-100	-100	-25	0
A0A0H0UQ11	31	0	1	374	VFG030673	sugC	ABC transporter ATP-binding protein	Trehalose-recycling ABC transporter	CVF651	Mycobacterium leprae TN	Peptide ABC transporter substrate-binding protein	SZ41_03025	BRAHW	374			0	binding;hydrolase					CytoplasmicMembrane	9.82	N	0.1	59	0.1	14	0.2	5	0.1	0.1	N	0.6	noTM	NOT	-100	-100	-100	0	0
C0R061	31	0	151	520	VFG043209	cheD	methyl-accepting chemotaxis protein CheD	peritrichous flagella	AI145	Yersinia enterocolitica subsp. enterocolitica 8081	Methyl-accepting chemotaxis protein McpB	mcpB	BRAHW (ATCC 49526 / WA1)	370			membrane	signal transducer					CytoplasmicMembrane	9.82	N	0.1	21	0.1	21	0.1	6	0.1	0.1	N	0.5	TM	NOT	-100	-100	-100	-13	0
C0R1L5	31	0	1	246	VFG039532	CbuG_0446	hypothetical protein	T4SS effectors	CVF803	Coxiella burnetii CbuG_Q212	Probable transcriptional regulatory protein BHWA1_01533	BHWA1_01533	BRAHW (ATCC 49526 / WA1)	247			cytoplasm	binding					Unknown	--	N	0.1	30	0.1	48	0.1	41	0.1	0.1	N	0.6	noTM	NOT	-100	-100	-100	2	0
D8IBE5	31	0	7	128	VFG007568	cheY	chemotaxis protein CheY	Flagella	VF0519	Vibrio cholerae O1 biovar El Tor str. N16961	Chemotaxis response regulator, CheY	cheY	BRAPL (ATCC BAA-1826 / 95/1000)	122			intracellular	0					Cytoplasmic	9.26	N	0.2	17	0.1	17	0.1	5	0.1	0.1	N	0.6	noTM	NOT	-100	-100	-100	-40	0
D8IBW9	32	0	48	331	VFG043648	rpoS	RNA polymerase sigma factor RpoS	type IV pili	AI097	Pseudomonas aeruginosa PAO1	RNA polymerase sigma factor	rpoD	BRAPL (ATCC BAA-1826 / 95/1000)	284	Sigma factors are initiation factors that promote the attachment of RNA polymerase to specific initiation sites and are then released.		0	transcription factor;binding					Cytoplasmic	9.97	N	0.1	24	0.1	12	0.2	3	0.1	0.1	N	0.6	noTM	NOT	-100	-100	-100	-4	0
C0R271	32	0	33	344	VFG017989	C8J_1346	hypothetical protein	Capsule biosynthesis and transport	CVF393	Campylobacter jejuni subsp. jejuni 81116	NAD-dependent epimerase/dehydratase	BHWA1_01744	BRAHW (ATCC 49526 / WA1)	312			0	0					Cytoplasmic	9.97	N	0.1	18	0.1	12	0.3	17	0.2	0.1	N	0.6	noTM	NOT	17	19.7	-201.1	10	2
D8IFY8	39	0	13	356	VFG043295	fliG	flagellar motor switch protein	HexNAc	AI148	Clostridium difficile 630	Flagellar motor switch protein FliG	fliG	BRAPL (ATCC BAA-1826 / 95/1000)	344	FliG is one of three proteins (FliG, FliN, FliM) that forms the rotor-mounted switch complex (C ring), located at the base of the basal body. This complex interacts with the CheY and CheZ chemotaxis proteins, in addition to contacting components of the motor that determine the direction of flagellar rotation.		other, cell projection;membrane	hydrolase					Cytoplasmic	9.12	Flagellar	0.1	33	0.2	33	0.6	29	0.2	0.2	N	0.6	noTM	NOT	-100	-100	-100	-41	0
C0QZ74	39	0	14	356	VFG043295	fliG	flagellar motor switch protein	HexNAc	AI148	Clostridium difficile 630	Flagellar motor switch protein FliG	fliG	BRAHW (ATCC 49526 / WA1)	343	FliG is one of three proteins (FliG, FliN, FliM) that forms the rotor-mounted switch complex (C ring), located at the base of the basal body. This complex interacts with the CheY and CheZ chemotaxis proteins, in addition to contacting components of the motor that determine the direction of flagellar rotation.		other, cell projection;membrane	hydrolase					Cytoplasmic	9.12	Flagellar	0.1	38	0.2	35	0.4	28	0.2	0.2	N	0.6	noTM	NOT	-100	-100	-100	-25	0
D8IET2	40	0	1	431	VFG005580	eno	phosphopyruvate hydratase	Streptococcal enolase	CVF153	Streptococcus pneumoniae TIGR4	Enolase	eno	BRAPL (ATCC BAA-1826 / 95/1000)	431	Catalyzes the reversible conversion of 2-phosphoglycerate into phosphoenolpyruvate. It is essential for the degradation of carbohydrates via glycolysis.	2-phospho-D-glycerate = phosphoenolpyruvate + H(2)O.	macromolecular;extracellular;cell periphery	catalytic;ion binding					Cytoplasmic	9.97	N	0.1	44	0.1	65	0.1	55	0.1	0.1	N	0.6	noTM	NOT	-100	-100	-100	-39	0
C0QYL2	40	0	1	243	VFG038840	flmH	3-oxoacyl-ACP reductase	Polar flagella	VF0473	Aeromonas hydrophila ML09-119	3-oxoacyl-ACP (Acyl carrier protein) reductase	fabG	BRAHW (ATCC 49526 / WA1)	249			0	binding;catalytic					Cytoplasmic	9.26	N	0.1	25	0.1	25	0.2	2	0.1	0.1	N	0.6	noTM	NOT	-100	-100	-100	-58	0
Q26501	41	0	1	290	VFG043285	fliC	flagellin subunit	HexNAc	AI148	Clostridium difficile 630	Flagellin	flaB1	BRAHW	290	Component of the core of the flagella.		other, cell projection	structural molecule					Periplasmic	10.00	Flagellar	0.1	40	0.1	11	0.3	1	0.2	0.1	N	0.6	noTM	NOT	-100	-100	-100	-9	0
D8IAP2	42	0	1	290	VFG043285	fliC	flagellin subunit	HexNAc	AI148	Clostridium difficile 630	Flagellin	flaB2	BRAPL (ATCC BAA-1826 / 95/1000)	290	Component of the core of the flagella.		other, cell projection	structural molecule					Periplasmic	10.00	Flagellar	0.1	40	0.1	11	0.3	1	0.2	0.1	N	0.6	noTM	NOT	-100	-100	-100	-55	0
C0R027	42	0	29	290	VFG043285	fliC	flagellin subunit	HexNAc	AI148	Clostridium difficile 630	Flagellin	BHWA1_00982	BRAHW (ATCC 49526 / WA1)	262	Component of the core of the flagella.		other, cell projection	structural molecule					Periplasmic	10.00	Flagellar	0.1	12	0.1	58	0.1	48	0.1	0.1	N	0.6	noTM	NOT	-100	-100	-100	-77	0
D8IEE7	42	0	3	312	VFG003137	wcaG2	putative nucleotide di-P-sugar epimerase or dehydratase	O-antigen	CVF043	Yersinia pestis biovar Microtus str. 91001	GDP-L-fucose synthase	wcaG	BRAPL (ATCC BAA-1826 / 95/1000)	310	Catalyzes the two-step NADP-dependent conversion of GDP-4-dehydro-6-deoxy-D-mannose to GDP-fucose, involving an epimerase and a reductase reaction.	GDP-beta-L-fucose + NADP(+) = GDP-4-dehydro-6-deoxy-alpha-D-mannose + NADPH.	0	binding;catalytic					Cytoplasmic	9.97	N	0.1	70	0.1	11	0.3	1	0.2	0.1	N	0.6	noTM	NOT	-100	-100	-100	-44	0
D8IBL2	43	0	1	243	VFG038840	flmH	3-oxoacyl-ACP reductase	Polar flagella	VF0473	Aeromonas hydrophila ML09-119	3-ketoacyl-acyl-carrier protein reductase	fabG	BRAPL (ATCC BAA-1826 / 95/1000)	249			0	binding;catalytic					Cytoplasmic	9.97	N	0.1	29	0.1	29	0.2	1	0.1	0.1	N	0.6	noTM	NOT	-100	-100	-100	1	0
A0A0H0VUD4	43	0	71	174	VFG011336	fliN	flagellar motor switch protein	Flagella	CVF382	Bordetella avium 197N	Flagellar motor switch protein FliN	SU43_04490	BRAHW	104	FliN is one of three proteins (FliG, FliN, FliM) that form the rotor-mounted switch complex (C ring), located at the base of the basal body. This complex interacts with the CheY and CheZ chemotaxis proteins, in addition to contacting components of the motor that determine the direction of flagellar rotation.		other, cell projection;membrane	hydrolase					Unknown	--	Flagellar	0.1	57	0.1	11	0.3	4	0.2	0.2	N	0.6	noTM	NOT	-100	-100	-100	-10	0
C0R0R9	44	0	1	818	VFG000079	clpC	endopeptidase Clp ATP-binding chain C	ClpC	VF0072	Listeria monocytogenes EGD-e	Hemolysin B ClpA, ATPases with chaperone activity, ATP-binding subunit	hlyB	BRAHW (ATCC 49526 / WA1)	828			0	binding					Cytoplasmic	9.97	N	0.2	48	0.1	48	0.1	22	0.1	0.1	N	0.6	noTM	NOT	-100	-100	-100	-25	0
D8IF59	44	0	7	821	VFG000079	clpC	endopeptidase Clp ATP-binding chain C	ClpC	VF0072	Listeria monocytogenes EGD-e	Hemolysin B	tlyB	BRAPL (ATCC BAA-1826 / 95/1000)	815			0	binding					Cytoplasmic	9.97	N	0.1	33	0.1	33	0.1	4	0.1	0.1	N	0.6	noTM	NOT	-100	-100	-100	-70	0
K0JKP6	49	0	1	391	VFG039278	CbuG_1738	trans-2-enoyl-CoA reductase	T4SS effectors	CVF803	Coxiella burnetii CbuG_Q212	Trans-2-enoyl-CoA reductase [NADH]	fabV	BRAPL	391	Involved in the fatty acid synthesis (FAS II). Catalyzes the reduction of a carbon-carbon double bond in an enoyl moiety that is covalently linked to a coenzyme A (CoA).	Acyl-CoA + NAD(+) = trans-didehydroacyl-CoA + NADH.	0	binding;catalytic					Cytoplasmic	9.97	N	0.2	63	0.1	63	0.3	1	0.1	0.1	N	0.6	noTM	NOT	19	8.7	-99.5	9	1
D8ICF9	49	0	1	391	VFG039278	CbuG_1738	trans-2-enoyl-CoA reductase	T4SS effectors	CVF803	Coxiella burnetii CbuG_Q212	Trans-2-enoyl-CoA reductase [NADH]	fabV	BRAPL (ATCC BAA-1826 / 95/1000)	391	Involved in the fatty acid synthesis (FAS II). Catalyzes the reduction of a carbon-carbon double bond in an enoyl moiety that is covalently linked to a coenzyme A (CoA).	Acyl-CoA + NAD(+) = trans-didehydroacyl-CoA + NADH.	0	binding;catalytic					Cytoplasmic	9.97	N	0.2	63	0.1	63	0.3	1	0.1	0.1	N	0.6	noTM	NOT	19	8.7	-99.5	9	1
D8IDP8	52	0	1	194	VFG000077	clpP	ATP-dependent Clp protease proteolytic subunit	ClpP	VF0074	Listeria monocytogenes EGD-e	ATP-dependent Clp protease proteolytic subunit	clpP	BRAPL (ATCC BAA-1826 / 95/1000)	209	Cleaves peptides in various proteins in a process that requires ATP hydrolysis. Has a chymotrypsin-like activity. Plays a major role in the degradation of misfolded proteins.	Hydrolysis of proteins to small peptides in the presence of ATP and magnesium. Alpha-casein is the usual test substrate. In the absence of ATP, only oligopeptides shorter than five residues are hydrolyzed (such as succinyl-Leu-Tyr-|-NHMec; and Leu-Tyr-Leu-|-Tyr-Trp, in which cleavage of the -Tyr-|-Leu- and -Tyr-|-Trp bonds also occurs).	cytoplasm	hydrolase					Cytoplasmic	9.97	N	0.1	33	0.1	33	0.2	29	0.1	0.1	N	0.6	noTM	NOT	-100	-100	-100	-15	0
C0R1L9	53	0	2	331	VFG016307	BC5263	UDP-glucose 4-epimerase	Polysaccharide capsule	CVF567	Bacillus cereus ATCC 14579	UDP-glucose 4-epimerase	galE	BRAHW (ATCC 49526 / WA1)	330			0	binding;catalytic					Cytoplasmic	9.97	N	0.1	18	0.1	18	0.2	11	0.2	0.1	N	0.6	noTM	NOT	-100	-100	-100	-75	0
C0QZ85	54	0	306	458	VFG011809	CFF8240_1413	bifunctional protein HldE	LOS	CVF396	Campylobacter fetus subsp. fetus 82-40	Putative RfaE, ADP-heptose synthase	rfaE	BRAHW (ATCC 49526 / WA1)	153		D-glycero-beta-D-manno-heptose 1-phosphate + ATP = ADP-D-glycero-beta-D-manno-heptose + diphosphate.	0	transferase;binding					Cytoplasmic	9.97	N	0.1	44	0.1	21	0.2	13	0.1	0.1	N	0.6	noTM	NOT	31	8.7	-1	2	3
D8IBB2	54	0	2	330	VFG016309	galE	UDP-glucose 4-epimerase	Polysaccharide capsule	CVF567	Bacillus thuringiensis serovar konkukian str. 97-27	UDP-glucose 4-epimerase	galE	BRAPL (ATCC BAA-1826 / 95/1000)	329			0	binding;catalytic					Cytoplasmic	9.97	N	0.1	18	0.1	18	0.2	11	0.1	0.1	N	0.6	noTM	NOT	-100	-100	-100	-17	0
D8IAV3	55	0	6	488	VFG037041	katA	catalase	Catalase	CVF760	Neisseria meningitidis M01-240355	Catalase	katA	BRAPL (ATCC BAA-1826 / 95/1000)	483		2 H(2)O(2) = O(2) + 2 H(2)O.	0	antioxidant;binding;ion binding					Periplasmic	10.00	N	0.1	26	0.1	26	0.1	41	0.1	0.1	N	0.6	noTM	NOT	-100	-100	-100	-1	0
C0QX61	55	0	25	646	VFG043573	CT396	molecular chaperone DnaK	MOMP	AI392	Chlamydia trachomatis D/UW-3/CX	Chaperone protein DnaK	dnaK	BRAHW (ATCC 49526 / WA1)	622	Acts as a chaperone.		0	binding					Cytoplasmic	9.97	N	0.1	24	0.1	24	0.2	4	0.1	0.1	N	0.6	noTM	NOT	-100	-100	-100	-6	0
D8IBS0	55	0	25	645	VFG043573	CT396	molecular chaperone DnaK	MOMP	AI392	Chlamydia trachomatis D/UW-3/CX	Chaperone protein DnaK	dnaK	BRAPL (ATCC BAA-1826 / 95/1000)	621	Acts as a chaperone.		0	binding					Cytoplasmic	9.97	N	0.1	24	0.1	13	0.2	4	0.2	0.1	N	0.6	noTM	NOT	-100	-100	-100	-61	0
A0A0H0VEQ5	56	0	7	646	VFG043573	CT396	molecular chaperone DnaK	MOMP	AI392	Chlamydia trachomatis D/UW-3/CX	Chaperone protein DnaK	dnaK	BRAHW	640	Acts as a chaperone.		0	binding					Cytoplasmic	9.97	N	0.1	42	0.1	31	0.2	29	0.1	0.1	N	0.6	noTM	NOT	14	3.4	-2.5	2	0
J9TUX4	56	0	309	459	VFG011809	CFF8240_1413	bifunctional protein HldE	LOS	CVF396	Campylobacter fetus subsp. fetus 82-40	Cytidyltransferase-related enzyme	B2904_orf1046	BRAPL	151		D-glycero-beta-D-manno-heptose 1-phosphate + ATP = ADP-D-glycero-beta-D-manno-heptose + diphosphate.	0	transferase;binding					Cytoplasmic	9.97	N	0.1	18	0.1	18	0.1	10	0.1	0.1	N	0.6	noTM	NOT	28	8.7	-1	2	3
C0QW91	56	0	1	194	VFG000077	clpP	ATP-dependent Clp protease proteolytic subunit	ClpP	VF0074	Listeria monocytogenes EGD-e	ATP-dependent Clp protease proteolytic subunit	clpP	BRAHW (ATCC 49526 / WA1)	198	Cleaves peptides in various proteins in a process that requires ATP hydrolysis. Has a chymotrypsin-like activity. Plays a major role in the degradation of misfolded proteins.	Hydrolysis of proteins to small peptides in the presence of ATP and magnesium. Alpha-casein is the usual test substrate. In the absence of ATP, only oligopeptides shorter than five residues are hydrolyzed (such as succinyl-Leu-Tyr-|-NHMec; and Leu-Tyr-Leu-|-Tyr-Trp, in which cleavage of the -Tyr-|-Leu- and -Tyr-|-Trp bonds also occurs).	cytoplasm	hydrolase					Cytoplasmic	9.26	N	0.1	51	0.1	22	0.2	21	0.1	0.1	N	0.6	noTM	NOT	-100	-100	-100	-71	0
A0A0H0TVP4	56	0	7	646	VFG043573	CT396	molecular chaperone DnaK	MOMP	AI392	Chlamydia trachomatis D/UW-3/CX	Chaperone protein DnaK	dnaK	BRAHW	640	Acts as a chaperone.		0	binding					Cytoplasmic	9.97	N	0.1	42	0.1	31	0.2	29	0.1	0.1	N	0.6	noTM	NOT	14	3.4	-2.5	2	0
J9UD35	56	0	7	645	VFG043573	CT396	molecular chaperone DnaK	MOMP	AI392	Chlamydia trachomatis D/UW-3/CX	Chaperone protein DnaK	dnaK	BRAPL	639	Acts as a chaperone.		0	binding					Cytoplasmic	9.97	N	0.1	20	0.1	20	0.2	28	0.1	0.1	N	0.6	noTM	NOT	14	3.4	-2.5	2	0
K0JFZ2	59	0	5	445	VFG003394	ddhC	putative CDP-4-keto-6-deoxy-D-glucose-3-dehydratase	O-antigen	CVF043	Yersinia pseudotuberculosis IP 32953	DegT/DnrJ/EryC1/StrS aminotransferase	WESB_0129	BRAPL	441			0	transferase					Cytoplasmic	9.97	N	0.1	61	0.1	61	0.1	17	0.1	0.1	N	0.6	noTM	NOT	-100	-100	-100	-9	0
D8IB78	60	0	1	542	VFG010485	htpB	60 kDa chaperonin (Protein Cpn60)(groEL protein)(Heat shock protein B).	Hsp60	CVF347	Legionella pneumophila str. Lens	60 kDa chaperonin	groL	BRAPL (ATCC BAA-1826 / 95/1000)	543	Prevents misfolding and promotes the refolding and proper assembly of unfolded polypeptides generated under stress conditions.		cytoplasm	binding					Cytoplasmic	9.97	N	0.1	58	0.1	25	0.1	15	0.1	0.1	N	0.6	noTM	NOT	-100	-100	-100	-41	0
A0A0H0TIS1	60	0	1	542	VFG010485	htpB	60 kDa chaperonin (Protein Cpn60)(groEL protein)(Heat shock protein B).	Hsp60	CVF347	Legionella pneumophila str. Lens	60 kDa chaperonin	groEL	BRAHW	543	Prevents misfolding and promotes the refolding and proper assembly of unfolded polypeptides generated under stress conditions.		cytoplasm	binding					Cytoplasmic	9.97	N	0.1	58	0.1	25	0.1	22	0.1	0.1	N	0.6	noTM	NOT	-100	-100	-100	-40	0
C0QWT2	39	0	36	167	VFG007546	cheW	chemotaxis protein CheW	Flagella	CVF281	Vibrio parahaemolyticus RIMD 2210633	Putative chemotaxis signal transduction protein	cheW	BRAHW (ATCC 49526 / WA1)	132			0	signal transducer					Cytoplasmic	9.97	N	0.1	21	0.1	50	0.1	1	0.1	0.1	N	0.6	noTM	NOT	-100	-100	-100	-1	0
C0QV52	39	0	1	431	VFG005580	eno	phosphopyruvate hydratase	Streptococcal enolase	CVF153	Streptococcus pneumoniae TIGR4	Enolase	eno	BRAHW (ATCC 49526 / WA1)	431	Catalyzes the reversible conversion of 2-phosphoglycerate into phosphoenolpyruvate. It is essential for the degradation of carbohydrates via glycolysis.	2-phospho-D-glycerate = phosphoenolpyruvate + H(2)O.	macromolecular;extracellular;cell periphery	catalytic;ion binding					Cytoplasmic	9.97	N	0.1	44	0.1	44	0.1	55	0.1	0.1	N	0.6	noTM	NOT	-100	-100	-100	-79	0
C0R123	38	0	1	122	VFG032760	cheY	putative chemotaxis response regulator CheY	CheA/CheY	CVF255	Listeria ivanovii subsp. ivanovii PAM 55	Chemotaxis protein CheY	cheY	BRAHW (ATCC 49526 / WA1)	139			intracellular	0					Cytoplasmic	9.97	N	0.1	52	0.1	52	0.1	56	0.1	0.1	N	0.6	noTM	NOT	-100	-100	-100	-8	0
C0R281	32	0	4	274	VFG045346	IlpA	immunogenic lipoprotein A	IlpA	VF0513	Vibrio vulnificus YJ016	Lipoprotein	bmpB	BRAHW (ATCC 49526 / WA1)	271			0	0	SpII	14.7	3.9	19-20	CytoplasmicMembrane	9.97	N	0.3	26	0.4	26	1	6	0.8	0.6	Y	0.6	noTM	PROBABLE	19	29.9	2.8	12	2
D8IDB5	32	0	33	344	VFG017989	C8J_1346	hypothetical protein	Capsule biosynthesis and transport	CVF393	Campylobacter jejuni subsp. jejuni 81116	NAD+dependent epimerase dehydratase	BP951000_1148	BRAPL (ATCC BAA-1826 / 95/1000)	312			0	0					Cytoplasmic	9.97	N	0.1	18	0.1	11	0.3	1	0.2	0.1	N	0.6	noTM	NOT	17	19.7	-201.1	10	2
D8IEY0	32	0	1	161	VFG000320	kdtB	lipopolysaccharide core biosynthesis protein	LPS	VF0056	Helicobacter pylori 26695	Phosphopantetheine adenylyltransferase	coaD	BRAPL (ATCC BAA-1826 / 95/1000)	162	Reversibly transfers an adenylyl group from ATP to 4'-phosphopantetheine, yielding dephospho-CoA (dPCoA) and pyrophosphate.	ATP + pantetheine 4'-phosphate = diphosphate + 3'-dephospho-CoA.	cytoplasm	transferase;binding					Cytoplasmic	9.97	N	0.1	28	0.1	11	0.2	3	0.1	0.1	N	0.6	noTM	NOT	-100	-100	-100	-58	0
J9UFV3	32	0	4	274	VFG045346	IlpA	immunogenic lipoprotein A	IlpA	VF0513	Vibrio vulnificus YJ016	Lipoprotein	bmpB	BRAPL	271			0	0	SpII	16.9	5.2	19-20	CytoplasmicMembrane	9.97	N	0.3	22	0.5	20	1	18	1	0.7	Y	0.6	noTM	PROBABLE	19	37.4	4.4	12	2
C0QYP6	32	0	3	124	VFG007570	cheY	chemotaxis protein CheY	Flagella	CVF281	Vibrio parahaemolyticus RIMD 2210633	Chemotaxis response regulator CheY	cheY	BRAHW (ATCC 49526 / WA1)	122			intracellular	0					Cytoplasmic	9.97	N	0.2	17	0.2	17	0.2	31	0.1	0.1	N	0.6	noTM	NOT	-100	-100	-100	-24	0
D8IA93	32	0	4	274	VFG045346	IlpA	immunogenic lipoprotein A	IlpA	VF0513	Vibrio vulnificus YJ016	Lipoprotein	bmpB	BRAPL (ATCC BAA-1826 / 95/1000)	271			0	0	SpII	17.2	5	19-20	CytoplasmicMembrane	9.97	N	0.3	22	0.5	20	1	18	1	0.7	Y	0.6	noTM	PROBABLE	19	37.4	4.4	12	2
A0A0H0V9G9	32	0	33	346	VFG017989	C8J_1346	hypothetical protein	Capsule biosynthesis and transport	CVF393	Campylobacter jejuni subsp. jejuni 81116	NAD-dependent dehydratase	SR30_10920	BRAHW	314			0	0					Cytoplasmic	9.97	N	0.1	18	0.1	12	0.3	17	0.2	0.1	N	0.6	noTM	NOT	17	19.7	-201.1	10	2
J9UYC2	32	0	1	286	VFG043258	flaA	flagellin	-GlcNAc	AI147	Listeria monocytogenes EGD-e	Flagellin	B2904_orf2581	BRAPL	286	Component of the core of the flagella.		other, cell projection	structural molecule					Periplasmic	10.00	Flagellar	0.1	13	0.1	13	0.2	4	0.2	0.2	N	0.6	noTM	NOT	-100	-100	-100	-43	0
C0R0Q0	33	0	1	161	VFG000320	kdtB	lipopolysaccharide core biosynthesis protein	LPS	VF0056	Helicobacter pylori 26695	Phosphopantetheine adenylyltransferase	coaD	BRAHW (ATCC 49526 / WA1)	162	Reversibly transfers an adenylyl group from ATP to 4'-phosphopantetheine, yielding dephospho-CoA (dPCoA) and pyrophosphate.	ATP + pantetheine 4'-phosphate = diphosphate + 3'-dephospho-CoA.	cytoplasm	transferase;binding					Cytoplasmic	9.97	N	0.1	49	0.1	49	0.2	3	0.1	0.1	N	0.6	noTM	NOT	-100	-100	-100	-76	0
A0A0H0TTS0	33	0	1	167	VFG007546	cheW	chemotaxis protein CheW	Flagella	CVF281	Vibrio parahaemolyticus RIMD 2210633	Chemotaxis protein CheW	SU45_09400	BRAHW	171			0	signal transducer					Cytoplasmic	9.97	N	0.1	37	0.1	23	0.2	14	0.1	0.1	N	0.6	noTM	NOT	-100	-100	-100	-2	0
D8IFP8	33	0	2	173	VFG015892	dcd2	Deoxycytidine triphosphate deaminase (dCTP deaminase)	Phytotoxin phaseolotoxin	CVF546	Pseudomonas syringae pv. phaseolicola 1448A	Deoxycytidine triphosphate deaminase	dcd	BRAPL (ATCC BAA-1826 / 95/1000)	172		dCTP + H(2)O = dUTP + NH(3).	0	catalytic					Unknown	--	N	0.1	31	0.1	31	0.1	21	0.1	0.1	N	0.6	noTM	NOT	-100	-100	-100	-7	0
C0QVH0	34	0	1	391	VFG039281	COXBURSA331_A0369	trans-2-enoyl-CoA reductase	T4SS effectors	CVF803	Coxiella burnetii RSA 331	Trans-2-enoyl-CoA reductase [NADH]	fabV	BRAHW (ATCC 49526 / WA1)	392	Involved in the fatty acid synthesis (FAS II). Catalyzes the reduction of a carbon-carbon double bond in an enoyl moiety that is covalently linked to a coenzyme A (CoA).	Acyl-CoA + NAD(+) = trans-didehydroacyl-CoA + NADH.	0	binding;catalytic					Cytoplasmic	9.97	N	0.2	63	0.2	11	0.3	1	0.2	0.2	N	0.5	TM	NOT	19	13.9	-99.5	9	0
A0A0H0XAZ6	34	0	1	391	VFG039281	COXBURSA331_A0369	trans-2-enoyl-CoA reductase	T4SS effectors	CVF803	Coxiella burnetii RSA 331	Trans-2-enoyl-CoA reductase [NADH]	fabV	BRAHW	392	Involved in the fatty acid synthesis (FAS II). Catalyzes the reduction of a carbon-carbon double bond in an enoyl moiety that is covalently linked to a coenzyme A (CoA).	Acyl-CoA + NAD(+) = trans-didehydroacyl-CoA + NADH.	0	binding;catalytic					Cytoplasmic	9.97	N	0.3	63	0.2	63	0.3	1	0.2	0.2	N	0.6	noTM	NOT	19	13.9	-99.5	9	0
A0A0H0U0P9	34	0	1	391	VFG039281	COXBURSA331_A0369	trans-2-enoyl-CoA reductase	T4SS effectors	CVF803	Coxiella burnetii RSA 331	Trans-2-enoyl-CoA reductase [NADH]	fabV	BRAHW	392	Involved in the fatty acid synthesis (FAS II). Catalyzes the reduction of a carbon-carbon double bond in an enoyl moiety that is covalently linked to a coenzyme A (CoA).	Acyl-CoA + NAD(+) = trans-didehydroacyl-CoA + NADH.	0	binding;catalytic					Cytoplasmic	9.97	N	0.3	63	0.2	63	0.3	1	0.2	0.2	N	0.6	noTM	NOT	19	13.9	-99.5	9	0
D8ICH2	34	0	1	323	VFG017759	kpsF	arabinose-5-phosphate isomerase	Capsule biosynthesis and transport	CVF393	Campylobacter jejuni subsp. doylei 269.97	Polysialic acid capsule expression protein	kdsC	BRAPL (ATCC BAA-1826 / 95/1000)	323			0	binding;catalytic					Cytoplasmic	8.96	N	0.1	66	0.1	11	0.2	1	0.1	0.1	N	0.6	noTM	NOT	-100	-100	-100	3	0
D8IG37	35	0	18	176	VFG025892	cheW	CheW protein	Flagella	CVF643	Burkholderia cenocepacia MC0-3	Purine-binding chemotaxis protein regulation	cheW	BRAPL (ATCC BAA-1826 / 95/1000)	159			0	signal transducer					Cytoplasmic	9.26	N	0.1	21	0.1	41	0.2	1	0.1	0.1	N	0.6	noTM	NOT	-100	-100	-100	1	0
D8IBL1	35	0	1	78	VFG011430	acpXL	acyl carrier protein	LPS	CVF383	Brucella melitensis bv. 1 str. 16M	Acyl carrier protein	acpP	BRAPL (ATCC BAA-1826 / 95/1000)	78	Carrier of the growing fatty acid chain in fatty acid biosynthesis.		cytoplasm	binding					Cytoplasmic	9.26	N	0.1	24	0.1	65	0.1	48	0.1	0.1	N	0.6	noTM	NOT	-100	-100	-100	-58	0
O34163	35	0	1	78	VFG011430	acpXL	acyl carrier protein	LPS	CVF383	Brucella melitensis bv. 1 str. 16M	Acyl carrier protein	acpP	BRAHW	78	Carrier of the growing fatty acid chain in fatty acid biosynthesis (By similarity). Has hemolytic activity forming pores approximatively 1 nm in diameter into erythrocytes. Is able to induce murine colonic lesions and to disrupt the integrity of epithelial cell monolayers.		cytoplasm;extracellular	binding					Cytoplasmic	9.26	N	0.1	24	0.1	65	0.1	48	0.1	0.1	N	0.6	noTM	NOT	-100	-100	-100	-10	0
D8IEE8	36	0	1	330	VFG026325	gmd-1	GDP-mannose 4,6-dehydratase	Capsule I	CVF645	Burkholderia thailandensis E264	GDP-mannose 4,6-dehydratase	gmd	BRAPL (ATCC BAA-1826 / 95/1000)	332	Catalyzes the conversion of GDP-D-mannose to GDP-4-dehydro-6-deoxy-D-mannose.	GDP-alpha-D-mannose = GDP-4-dehydro-alpha-D-rhamnose + H(2)O.	0	binding;catalytic					Cytoplasmic	9.97	N	0.1	19	0.1	47	0.1	40	0.1	0.1	N	0.6	noTM	NOT	-100	-100	-100	0	0
C0QWK6	36	0	1	331	VFG026325	gmd-1	GDP-mannose 4,6-dehydratase	Capsule I	CVF645	Burkholderia thailandensis E264	GDP-mannose 4,6-dehydratase	gmd	BRAHW (ATCC 49526 / WA1)	333	Catalyzes the conversion of GDP-D-mannose to GDP-4-dehydro-6-deoxy-D-mannose.	GDP-alpha-D-mannose = GDP-4-dehydro-alpha-D-rhamnose + H(2)O.	0	binding;catalytic					Cytoplasmic	9.97	N	0.1	31	0.1	47	0.1	40	0.1	0.1	N	0.6	noTM	NOT	-100	-100	-100	-6	0
D8IAC2	36	0	7	277	VFG011414	kdsA	2-dehydro-3-deoxyphosphooctonate aldolase	LPS	CVF383	Brucella melitensis bv. 1 str. 16M	2-dehydro-3-deoxyphosphooctonate aldolase	kdsA	BRAPL (ATCC BAA-1826 / 95/1000)	271		Phosphoenolpyruvate + D-arabinose 5-phosphate + H(2)O = 2-dehydro-3-deoxy-D-octonate 8-phosphate + phosphate.	cytoplasm	transferase					Cytoplasmic	9.97	N	0.1	58	0.1	11	0.2	3	0.2	0.1	N	0.6	noTM	NOT	21	11.1	-98.8	3	1
C0QZ72	37	0	1	476	VFG043297	fliI	flagellum-specific ATP synthase	HexNAc	AI148	Clostridium difficile 630	Flagellar biosynthesis/type III secretory pathway ATPase	fliI	BRAHW (ATCC 49526 / WA1)	484			macromolecular;cytoplasm	binding;hydrolase					Cytoplasmic	9.97	N	0.1	54	0.1	18	0.1	12	0.1	0.1	N	0.6	noTM	NOT	-100	-100	-100	-41	0
C0QZC1	37	0	11	169	VFG043210	cheW	purine-binding chemotaxis protein CheW	peritrichous flagella	AI145	Yersinia enterocolitica subsp. enterocolitica 8081	Purine-binding chemotaxis protein	cheW	BRAHW (ATCC 49526 / WA1)	159			0	signal transducer					Cytoplasmic	9.97	N	0.1	21	0.1	42	0.1	1	0.1	0.1	N	0.6	noTM	NOT	-100	-100	-100	-1	0
D8IFG9	37	0	2	447	VFG019760	pilR	putative two-component system, response regulator	Type IV pili biosynthesis	CVF518	Pseudomonas fluorescens SBW25	Response regulatory protein, AtoC	atoC	BRAPL (ATCC BAA-1826 / 95/1000)	446			intracellular	binding					Cytoplasmic	9.97	N	0.1	32	0.1	32	0.1	26	0.1	0.1	N	0.6	noTM	NOT	-100	-100	-100	-11	0
D8ID23	37	0	1	121	VFG032760	cheY	putative chemotaxis response regulator CheY	CheA/CheY	CVF255	Listeria ivanovii subsp. ivanovii PAM 55	Chemotaxis response regulator, CheY	cheY	BRAPL (ATCC BAA-1826 / 95/1000)	138			intracellular	0					Cytoplasmic	9.97	N	0.1	52	0.1	52	0.1	5	0.1	0.1	N	0.6	noTM	NOT	-100	-100	-100	-23	0
C0QXB2	37	0	2	450	VFG019760	pilR	putative two-component system, response regulator	Type IV pili biosynthesis	CVF518	Pseudomonas fluorescens SBW25	Response regulatory protein (AtoC)	BHWA1_00270	BRAHW (ATCC 49526 / WA1)	449			intracellular	binding					Cytoplasmic	9.97	N	0.1	32	0.1	32	0.1	29	0.1	0.1	N	0.6	noTM	NOT	-100	-100	-100	-4	0
A0A0H0UGA3	38	0	7	277	VFG011414	kdsA	2-dehydro-3-deoxyphosphooctonate aldolase	LPS	CVF383	Brucella melitensis bv. 1 str. 16M	2-dehydro-3-deoxyphosphooctonate aldolase	SU43_08230	BRAHW	271		Phosphoenolpyruvate + D-arabinose 5-phosphate + H(2)O = 2-dehydro-3-deoxy-D-octonate 8-phosphate + phosphate.	cytoplasm	transferase					Cytoplasmic	9.97	N	0.1	58	0.1	11	0.2	3	0.2	0.1	N	0.6	noTM	NOT	21	11.1	-97.3	3	1
C0QWE9	38	0	7	277	VFG011414	kdsA	2-dehydro-3-deoxyphosphooctonate aldolase	LPS	CVF383	Brucella melitensis bv. 1 str. 16M	2-dehydro-3-deoxyphosphooctonate aldolase	kdsA	BRAHW (ATCC 49526 / WA1)	271		Phosphoenolpyruvate + D-arabinose 5-phosphate + H(2)O = 2-dehydro-3-deoxy-D-octonate 8-phosphate + phosphate.	cytoplasm	transferase					Cytoplasmic	9.97	N	0.1	58	0.1	11	0.2	3	0.2	0.1	N	0.6	noTM	NOT	21	11.1	-97.3	3	1
A0A0H0XD20	38	0	421	517	VFG025888	tsr	methyl-accepting chemotaxis protein	Flagella	CVF643	Burkholderia thailandensis E264	Unchar A0A0H0XD20	SZ44_05860	BRAHW	97			membrane	signal transducer					CytoplasmicMembrane	9.82	N	0.1	68	0.1	42	0.1	27	0.1	0.1	N	0.6	noTM	NOT	-100	-100	-100	-10	0
C0QVG6	35	0	1	320	VFG017993	kpsF	arabinose-5-phosphate isomerase	Capsule biosynthesis and transport	CVF393	Campylobacter jejuni subsp. jejuni 81116	D-arabinose-5-phosphate isomerase	BHWA1_02007	BRAHW (ATCC 49526 / WA1)	320			0	binding;catalytic					Cytoplasmic	8.96	N	0.1	33	0.1	33	0.1	1	0.1	0.1	N	0.6	noTM	NOT	-100	-100	-100	-51	0
C0R2H1	28	0	9	324	VFG016390	BCE_5384	NAD dependent epimerase/dehydratase family protein	Polysaccharide capsule	CVF567	Bacillus cereus ATCC 10987	NAD-dependent epimerase/dehydratase	BHWA1_02667	BRAHW (ATCC 49526 / WA1)	316			0	catalytic					Cytoplasmic	9.26	N	0.1	28	0.1	11	0.3	1	0.2	0.2	N	0.6	noTM	NOT	-100	-100	-100	-13	0
D8IEJ7	28	0	1	344	VFG037847	lpxD	3-hydroxymyristoyl] glucosamine N-acyltransferase	LPS	CVF774	Acinetobacter baumannii TCDC-AB0715	UDP-3-O-acylglucosamine N-acyltransferase	lpxM	BRAPL (ATCC BAA-1826 / 95/1000)	346	Catalyzes the N-acylation of UDP-3-O-acylglucosamine using 3-hydroxyacyl-ACP as the acyl donor. Is involved in the biosynthesis of lipid A, a phosphorylated glycolipid that anchors the lipopolysaccharide to the outer membrane of the cell.	(3R)-3-hydroxyacyl-[acyl-carrier-protein] + UDP-3-O-acyl-alpha-D-glucosamine = UDP-2,3-diacyl-alpha-D-glucosamine + [acyl-carrier-protein].	0	transferase					Cytoplasmic	9.97	N	0.1	41	0.1	48	0.1	1	0.1	0.1	N	0.6	noTM	NOT	-100	-100	-100	3	0
D8IB21	28	0	7	439	VFG037990	BJAB07104_00096	putative UDP-glucose 6-dehydrogenase	Capsule	CVF775	Acinetobacter baumannii BJAB07104	UDP-glucose 6-dehydrogenase	ugd	BRAPL (ATCC BAA-1826 / 95/1000)	433			0	binding;catalytic					Unknown	--	N	0.3	21	0.3	21	0.7	19	0.4	0.4	N	0.5	TM	PROBABLE	17	20.1	0.7	11	0
C0QYD2	28	0	33	341	VFG010921	rpoS	stationary phase specific sigma factor RpoS	Alternative sigma factor RpoS	CVF364	Legionella pneumophila str. Corby	RNA polymerase sigma factor	rpoD	BRAHW (ATCC 49526 / WA1)	309	Sigma factors are initiation factors that promote the attachment of RNA polymerase to specific initiation sites and are then released.		0	transcription factor;binding					Cytoplasmic	9.97	N	0.1	70	0.1	70	0.1	29	0.1	0.1	N	0.6	noTM	NOT	-100	-100	-100	-20	0
C0R164	29	0	1	303	VFG037838	lpxD	3-hydroxymyristoyl] glucosamine N-acyltransferase	LPS	CVF774	Acinetobacter baumannii ATCC 17978	UDP-3-O-acylglucosamine N-acyltransferase	lpxD	BRAHW (ATCC 49526 / WA1)	346	Catalyzes the N-acylation of UDP-3-O-acylglucosamine using 3-hydroxyacyl-ACP as the acyl donor. Is involved in the biosynthesis of lipid A, a phosphorylated glycolipid that anchors the lipopolysaccharide to the outer membrane of the cell.	(3R)-3-hydroxyacyl-[acyl-carrier-protein] + UDP-3-O-acyl-alpha-D-glucosamine = UDP-2,3-diacyl-alpha-D-glucosamine + [acyl-carrier-protein].	0	transferase					Cytoplasmic	9.97	N	0.1	55	0.1	55	0.1	46	0.1	0.1	N	0.6	noTM	NOT	-100	-100	-100	-24	0
D8IFE3	29	0	1	166	VFG007546	cheW	chemotaxis protein CheW	Flagella	CVF281	Vibrio parahaemolyticus RIMD 2210633	Putative chemotaxis signal transduction protein, CheW	cheW	BRAPL (ATCC BAA-1826 / 95/1000)	174			0	signal transducer					Cytoplasmic	9.97	N	0.1	41	0.1	25	0.2	16	0.1	0.1	N	0.6	noTM	NOT	-100	-100	-100	-36	0
C0QYQ0	13	0	6	202	VFG025862	cheD	chemoreceptor glutamine deamidase CheD	Flagella	CVF643	Burkholderia thailandensis E264	Probable chemoreceptor glutamine deamidase CheD	cheD	BRAHW (ATCC 49526 / WA1)	197	Probably deamidates glutamine residues to glutamate on methyl-accepting chemotaxis receptors (MCPs), playing an important role in chemotaxis.	Protein L-glutamine + H(2)O = protein L-glutamate + NH(3).	0	hydrolase					Unknown	--	N	0.1	40	0.1	32	0.3	24	0.1	0.1	N	0.6	noTM	NOT	-100	-100	-100	-95	0
D8ID85	13	0	282	863	VFG009576	irtA	putative ABC transporter ATP-binding protein	ABC transporter	CVF316	Mycobacterium avium 104	ABC-type transport system involved in cytochrome bd biosynthesis/ ATPase and permease components	cydD	BRAPL (ATCC BAA-1826 / 95/1000)	582			membrane	binding;hydrolase					CytoplasmicMembrane	10.00	N	0.1	40	0.1	40	0.1	31	0.1	0.1	N	0.5	TM	NOT	-100	-100	-100	-30	0
C0QWA7	13	0	14	206	VFG043637	tadD	Flp pilus assembly protein TadD	Flp pili	AI114	Vibrio vulnificus CMCP6	TPR domain-containing protein	BHWA1_02237	BRAHW (ATCC 49526 / WA1)	193			0	0					Cytoplasmic	8.96	N	0.1	47	0.1	14	0.1	8	0.1	0.1	N	0.6	noTM	NOT	-100	-100	-100	-85	0
J9TUF6	13	0	48	239	VFG043637	tadD	Flp pilus assembly protein TadD	Flp pili	AI114	Vibrio vulnificus CMCP6	TPR domain-containing protein	B2904_orf934	BRAPL	192			0	0					Cytoplasmic	8.96	N	0.1	47	0.1	47	0.1	4	0.1	0.1	N	0.6	noTM	NOT	-100	-100	-100	-40	0
D8IC87	13	0	1	441	VFG011984	flgE2	flagellar hook protein FlgE	Flagella	CVF397	Campylobacter fetus subsp. fetus 82-40	Flagellar hook protein FlgE	flgE	BRAPL (ATCC BAA-1826 / 95/1000)	441			other, cell projection	0					Extracellular	10.00	N	0.1	8	0.1	16	0.2	15	0.2	0.2	N	0.6	noTM	NOT	-100	-100	-100	-9	0
K0JKG4	13	0	1	639	VFG029181	fadE14	acyl-CoA dehydrogenase FADE13	Mycobactin	CVF315	Mycobacterium tuberculosis str. Haarlem/NITR202	Acyl-CoA dehydrogenase	fadE	BRAPL	640			0	binding;catalytic;ion binding					Cytoplasmic	9.97	N	0.1	20	0.1	11	0.2	2	0.1	0.1	N	0.6	noTM	NOT	-100	-100	-100	-4	1
C0QYN9	13	0	403	634	VFG041423	ankL	ankyrin repeat protein	Dot/Icm	SS051	Coxiella burnetii Dugway 5J108-111	Ankyrin repeat-containing protein	arp	BRAHW (ATCC 49526 / WA1)	232			0	0					Periplasmic	9.96	N	0.2	18	0.4	18	0.9	17	0.9	0.6	Y	0.6	noTM	NOT	-100	-100	-100	-5	0
D8IAF1	13	0	1	314	VFG013410	rfaD	ADP-L-glycero-D-manno-heptose-6-epimerase	LOS	CVF494	Haemophilus ducreyi 35000HP	ADP-L-glycero-D-manno-heptose-6-epimerase	rfaD	BRAPL (ATCC BAA-1826 / 95/1000)	315	Catalyzes the interconversion between ADP-D-glycero-beta-D-manno-heptose and ADP-L-glycero-beta-D-manno-heptose via an epimerization at carbon 6 of the heptose.	ADP-D-glycero-D-manno-heptose = ADP-L-glycero-D-manno-heptose.	0	binding;catalytic					Cytoplasmic	9.97	N	0.1	19	0.1	19	0.2	3	0.1	0.1	N	0.6	noTM	NOT	-100	-100	-100	-10	0
C0R0M1	13	0	1	269	VFG043047	fliY	cystine transporter subunit	peritrichous flagella	AI139	Salmonella enterica subsp. enterica serovar Typhimurium str. LT2	Extracellular solute-binding protein, family 3	BHWA1_01179	BRAHW (ATCC 49526 / WA1)	279			0	transporter	SpII	18.9	11.4	18-19	Periplasmic	10.00	N	0.3	21	0.5	21	1	17	0.9	0.7	Y	0.6	noTM	PROBABLE	18	31.4	5	11	2
C0QXD8	14	0	11	218	VFG017748	gmhA	phosphoheptose isomerase	Capsule biosynthesis and transport	CVF393	Campylobacter jejuni subsp. doylei 269.97	Phosphoheptose isomerase	gmhA	BRAHW (ATCC 49526 / WA1)	208			0	binding;catalytic					Cytoplasmic	9.97	N	0.1	53	0.1	29	0.1	21	0.1	0.1	N	0.6	noTM	NOT	-100	-100	-100	-15	-2
A0A0H0UZA9	14	0	11	218	VFG017748	gmhA	phosphoheptose isomerase	Capsule biosynthesis and transport	CVF393	Campylobacter jejuni subsp. doylei 269.97	Phosphoheptose isomerase	SZ47_01120	BRAHW	208			0	binding;catalytic					Cytoplasmic	9.97	N	0.1	53	0.1	29	0.1	21	0.1	0.1	N	0.6	noTM	NOT	-100	-100	-100	-69	-3
C0QZU0	14	0	3	352	VFG011158	bplF	lipopolysaccharide biosynthesis protein	LPS	CVF380	Bordetella avium 197N	DegT/DnrJ/EryC1/StrS aminotransferase family protein	BHWA1_00887	BRAHW (ATCC 49526 / WA1)	350			0	transferase					Cytoplasmic	9.97	N	0.1	28	0.1	13	0.2	1	0.2	0.2	N	0.6	noTM	NOT	-100	-100	-100	-11	0
D8IAH7	14	0	1	126	VFG043408	cheY	chemotaxis response regulator	peritrichous flagella	AI153	Bacillus cereus ATCC 10987	Chemotaxis response regulator, CheY	cheY	BRAPL (ATCC BAA-1826 / 95/1000)	140			intracellular	0					Cytoplasmic	9.97	N	0.2	52	0.2	52	0.1	6	0.1	0.1	N	0.6	noTM	NOT	-100	-100	-100	-5	0
C0QV73	14	0	141	507	VFG044398	pdtorfO	putative acyl-CoA dehydrogenase	Pyridine-2,6-dithiocarboxylic acid (PDTC)	IA030	Pseudomonas stutzeri KC	Acyl-CoA dehydrogenase	acaD	BRAHW (ATCC 49526 / WA1)	367			0	binding;catalytic					Cytoplasmic	9.26	N	0.1	59	0.1	25	0.1	19	0.1	0.1	N	0.6	noTM	NOT	-100	-100	-100	-3	0
A0A0H0UXA4	14	0	159	361	VFG011643	cadF	outer membrane fibronectin-binding protein	CadF	CVF389	Campylobacter fetus subsp. fetus 82-40	Membrane protein	SZ49_06860	BRAHW	203			0	0	SpII	16.9	8.3	16-17	OuterMembrane	9.92	N	0.1	25	0.3	24	1	11	0.9	0.6	Y	0.6	noTM	PROBABLE	16	28.9	2.9	9	2
D8ID08	14	0	141	507	VFG044398	pdtorfO	putative acyl-CoA dehydrogenase	Pyridine-2,6-dithiocarboxylic acid (PDTC)	IA030	Pseudomonas stutzeri KC	Acyl-CoA dehydrogenase	acaD	BRAPL (ATCC BAA-1826 / 95/1000)	367			0	binding;catalytic					Cytoplasmic	9.26	N	0.1	59	0.1	27	0.1	23	0.1	0.1	N	0.6	noTM	NOT	-100	-100	-100	-60	0
C0R1P8	14	0	1	223	VFG002901	YPA_2067	histidine transport system permease protein HisQ	O-antigen	CVF043	Yersinia pestis Antiqua	Amino acid transport system permease protein	BHWA1_01566	BRAHW (ATCC 49526 / WA1)	237			membrane	transporter					CytoplasmicMembrane	10.00	N	0.2	36	0.1	36	0.1	61	0.1	0.1	N	0.5	TM	NOT	33	13.4	-0.5	6	0
A0A0H0TI51	14	0	391	568	VFG041427	ankD	F-box protein	Dot/Icm	SS051	Coxiella burnetii Dugway 5J108-111	Ankyrin (Fragment)	SU45_14260	BRAHW	178			0	0					Cytoplasmic	8.96	N	0.1	52	0.1	31	0.1	8	0.1	0.1	N	0.6	noTM	NOT	-100	-100	-100	-19	0
D8IAB3	14	0	4	257	VFG038724	ASA_1361	SOJ-like and chromosome partitioning protein	Polar flagella	CVF786	Aeromonas salmonicida subsp. salmonicida A449	Cobyrinic acid ac-diamide synthase	soj	BRAPL (ATCC BAA-1826 / 95/1000)	254			0	0					CytoplasmicMembrane	7.88	N	0.2	46	0.2	21	0.3	11	0.2	0.2	N	0.6	noTM	NOT	-100	-100	-100	-20	0
D8ICV6	14	0	2	269	VFG043047	fliY	cystine transporter subunit	peritrichous flagella	AI139	Salmonella enterica subsp. enterica serovar Typhimurium str. LT2	Polar amino acid uptake ABC transporter, PAAT family, amino acid-binding protein	BP951000_0988	BRAPL (ATCC BAA-1826 / 95/1000)	268			0	transporter	SpII	12.8	10.6	16-17	Periplasmic	9.99	N	0.2	21	0.4	21	0.9	14	0.8	0.6	N	0.6	noTM	PROBABLE	16	29.5	5.7	9	2
D8IDM1	14	0	1	374	VFG017767	JJD26997_0585	beta-1,3-galactosyltransferase	LOS	CVF396	Campylobacter jejuni subsp. doylei 269.97	Glycoslytransferase	BP951000_1255	BRAPL (ATCC BAA-1826 / 95/1000)	375			0	transferase					CytoplasmicMembrane	7.88	N	0.1	47	0.1	57	0.2	11	0.1	0.1	N	0.6	noTM	NOT	-100	-100	-100	-55	-1
C0QYA3	14	0	1	325	VFG016532	oppF	oligopeptide ABC transporter, permease component	Capsule	CVF591	Mycoplasma mycoides subsp. mycoides SC str. PG1	Oligopeptide/dipeptide ABC transporter, ATPase subunit	appF	BRAHW (ATCC 49526 / WA1)	325			0	binding;hydrolase					CytoplasmicMembrane	9.99	N	0.1	26	0.1	26	0.2	1	0.1	0.1	N	0.6	noTM	NOT	-100	-100	-100	-26	0
D8IG68	14	0	3	325	VFG016532	oppF	oligopeptide ABC transporter, permease component	Capsule	CVF591	Mycoplasma mycoides subsp. mycoides SC str. PG1	Oligopeptide/dipeptide ABC transporter, ATPase subunit	appF	BRAPL (ATCC BAA-1826 / 95/1000)	323			0	binding;hydrolase					CytoplasmicMembrane	9.99	N	0.1	24	0.1	24	0.2	1	0.1	0.1	N	0.6	noTM	NOT	-100	-100	-100	-19	0
C0QWV4	14	0	1	521	VFG043040	tar/cheM	methyl accepting chemotaxis protein II	peritrichous flagella	AI139	Salmonella enterica subsp. enterica serovar Typhimurium str. LT2	Methyl-accepting chemotaxis sensory transducer	BHWA1_02302	BRAHW (ATCC 49526 / WA1)	605			membrane	signal transducer	TMH	5.2	5.4	none	CytoplasmicMembrane	10.00	N	0.1	36	0.1	11	0.1	1	0.1	0.1	N	0.5	TM	NOT	-100	-100	-100	-30	0
C0QWZ4	14	0	416	557	VFG041248	ankY/legA9	Dot/Icm type IV secretion system effector LegA9/AnkY, ankyrin repeat-containing protein targeting the LCV for autophagy uptake	Dot/Icm	SS047	Legionella pneumophila subsp. pneumophila str. Philadelphia 1	Putative ankyrin repeat-containing protein	arp	BRAHW (ATCC 49526 / WA1)	142			0	0					Cytoplasmic	8.96	N	0.1	70	0.1	11	0.2	1	0.1	0.1	N	0.6	noTM	NOT	-100	-100	-100	0	0
D8IBD1	14	0	1	197	VFG012274	fimE	type 1 fimbriae regulatory protein FimE	Type I fimbriae	CVF426	Escherichia coli 536	Tyrosine recombinase XerC	xerD	BRAPL (ATCC BAA-1826 / 95/1000)	288	Site-specific tyrosine recombinase, which acts by catalyzing the cutting and rejoining of the recombining DNA molecules. The XerC-XerD complex is essential to convert dimers of the bacterial chromosome into monomers to permit their segregation at cell division. It also contributes to the segregational stability of plasmids.		cytoplasm	binding;catalytic					Cytoplasmic	9.97	N	0.1	35	0.1	14	0.1	3	0.1	0.1	N	0.6	noTM	NOT	-100	-100	-100	0	0
C0R024	14	0	1	522	VFG043209	cheD	methyl-accepting chemotaxis protein CheD	peritrichous flagella	AI145	Yersinia enterocolitica subsp. enterocolitica 8081	Methyl-accepting chemotaxis protein McpA	mcpA	BRAHW (ATCC 49526 / WA1)	642			membrane	signal transducer	TMH	5.1	5.3	none	Unknown	--	N	0.1	39	0.1	11	0.3	3	0.2	0.2	N	0.5	TM	NOT	20	18.4	-93.9	7	2
C0QX09	13	0	11	240	VFG008678	ddrA	drrA	PDIM (phthiocerol dimycocerosate) and PGL (phenolic glycolipid) biosynthesis and transport	CVF288	Mycobacterium yongonense 05-1390	ATP binding cassette (ABC) transporter	BHWA1_02358	BRAHW (ATCC 49526 / WA1)	230			0	binding;hydrolase					CytoplasmicMembrane	7.88	N	0.1	35	0.1	11	0.2	3	0.2	0.1	N	0.6	noTM	NOT	-100	-100	-100	-23	0
C0R181	13	0	1	175	VFG011965	fliL	flagellar basal body-associated protein FliL	Flagella	CVF397	Campylobacter fetus subsp. fetus 82-40	Putative flagellar basal body-associated protein	fliL	BRAHW (ATCC 49526 / WA1)	181			other, cell projection;membrane	0	TMH	0.8	1	none	CytoplasmicMembrane	9.82	N	0.1	21	0.1	64	0.1	18	0.1	0.1	N	0.5	TM	NOT	-100	-100	-100	-77	0
C0QV77	12	0	24	463	VFG001759	YPO0267	flagellum-specific ATP synthase	chromosome-encoded TTSS	SS024	Yersinia pestis CO92	V-type ATP synthase subunit B	atpB	BRAHW (ATCC 49526 / WA1)	440			0	binding					Cytoplasmic	9.97	N	0.1	24	0.2	11	0.4	7	0.3	0.3	N	0.6	noTM	NOT	-100	-100	-100	-6	0
D8IDC4	12	0	20	553	VFG032250	oppA	oligopeptide ABC transporter substrate-binding protein	Oligopeptide-binding protein	CVF240	Listeria monocytogenes J0161	Oligopeptide ABC transporter, periplasmic oligopeptide-binding protein	BP951000_1158	BRAPL (ATCC BAA-1826 / 95/1000)	534			membrane	0	SpII	5.5	5.7	16-17	Periplasmic	10.00	N	0.2	20	0.4	20	0.9	13	0.8	0.6	Y	0.6	noTM	PROBABLE	16	28.9	5.2	9	2
C0QV88	12	0	1	311	VFG013435	rfaE	ADP-heptose synthase	LOS	CVF494	Haemophilus somnus 129PT	ADP-heptose synthase	rfaE	BRAHW (ATCC 49526 / WA1)	335			0	transferase					Cytoplasmic	9.97	N	0.1	30	0.1	30	0.2	22	0.1	0.1	N	0.6	noTM	NOT	-100	-100	-100	-75	0
D8ICK3	12	0	1	312	VFG013433	rfaE	ADP-heptose synthase	LOS	CVF494	Haemophilus influenzae PittGG	ADP-heptose synthase	rfaE	BRAPL (ATCC BAA-1826 / 95/1000)	330			0	transferase					Cytoplasmic	9.26	N	0.1	26	0.1	11	0.3	2	0.2	0.2	N	0.6	noTM	NOT	-100	-100	-100	-13	0
C0QW68	12	0	247	499	VFG041427	ankD	F-box protein	Dot/Icm	SS051	Coxiella burnetii Dugway 5J108-111	Putative ankyrin repeat-containing protein	arp	BRAHW (ATCC 49526 / WA1)	253			0	0	SpII	19.1	11.8	23-24	Cytoplasmic	8.96	N	0.1	28	0.2	11	0.6	5	0.5	0.3	N	0.5	TM	PROBABLE	23	30.2	6.4	11	3
A0A0H0V1X5	12	0	1	671	VFG043042	cheA	chemotaxis protein CheA	peritrichous flagella	AI139	Salmonella enterica subsp. enterica serovar Typhimurium str. LT2	Chemotaxis protein CheA	SZ49_03535	BRAHW	720			cytoplasm	transferase					Cytoplasmic	9.97	N	0.1	68	0.1	35	0.1	26	0.1	0.1	N	0.6	noTM	NOT	-100	-100	-100	5	0
D8IB20	12	0	861	1646	VFG014068	chpA	sensor histidine kinase/response regulator ChpA	Type IV pili twitching motility related proteins	CVF519	Pseudomonas entomophila L48	Histidine kinase	cheA	BRAPL (ATCC BAA-1826 / 95/1000)	786			cytoplasm	transferase;binding					Cytoplasmic	9.97	N	0.1	57	0.1	36	0.1	25	0.1	0.1	N	0.6	noTM	NOT	-100	-100	-100	-6	0
D8IEQ3	12	0	1	175	VFG011965	fliL	flagellar basal body-associated protein FliL	Flagella	CVF397	Campylobacter fetus subsp. fetus 82-40	Endoflagellar basal body-associated protein	filL	BRAPL (ATCC BAA-1826 / 95/1000)	181			other, cell projection;membrane	0	TMH	1.6	1.8	none	Unknown	--	N	0.1	69	0.1	69	0.1	20	0.1	0.1	N	0.5	TM	NOT	-100	-100	-100	-22	0
D8IAW1	12	0	6	204	VFG013268	orfM	putative deoxyribonucleotide triphosphate pyrophosphatase	LOS	CVF494	Haemophilus influenzae PittGG	Non-canonical purine NTP pyrophosphatase	BP951000_2333	BRAPL (ATCC BAA-1826 / 95/1000)	199	Pyrophosphatase that hydrolyzes non-canonical purine nucleotides such as XTP and ITP/dITP to their respective monophosphate derivatives. Might exclude non-canonical purines from DNA precursor pool, thus preventing their incorporation into DNA and avoiding chromosomal lesions.	A nucleoside triphosphate + H(2)O = a nucleotide + diphosphate.	0	binding;hydrolase;ion binding					Cytoplasmic	9.97	N	0.1	68	0.1	12	0.1	1	0.1	0.1	N	0.6	noTM	NOT	-100	-100	-100	-29	0
D8IBE1	13	0	6	202	VFG025862	cheD	chemoreceptor glutamine deamidase CheD	Flagella	CVF643	Burkholderia thailandensis E264	Probable chemoreceptor glutamine deamidase CheD	cheD	BRAPL (ATCC BAA-1826 / 95/1000)	197	Probably deamidates glutamine residues to glutamate on methyl-accepting chemotaxis receptors (MCPs), playing an important role in chemotaxis.	Protein L-glutamine + H(2)O = protein L-glutamate + NH(3).	0	hydrolase					Cytoplasmic	8.96	N	0.1	32	0.2	32	0.4	28	0.2	0.2	N	0.6	noTM	NOT	-100	-100	-100	-32	0
C0QZ84	13	0	1	314	VFG013410	rfaD	ADP-L-glycero-D-manno-heptose-6-epimerase	LOS	CVF494	Haemophilus ducreyi 35000HP	ADP-L-glycero-D-manno-heptose-6-epimerase	hldD	BRAHW (ATCC 49526 / WA1)	318	Catalyzes the interconversion between ADP-D-glycero-beta-D-manno-heptose and ADP-L-glycero-beta-D-manno-heptose via an epimerization at carbon 6 of the heptose.	ADP-D-glycero-D-manno-heptose = ADP-L-glycero-D-manno-heptose.	0	binding;catalytic					Cytoplasmic	9.97	N	0.1	19	0.1	19	0.1	3	0.1	0.1	N	0.6	noTM	NOT	-100	-100	-100	-45	0
D8IES9	13	0	4	870	VFG006719	lap	hypothetical protein	Listeria adhesion protein	CVF228	Listeria innocua Clip11262	Aldehyde-alcohol dehydrogenase	BP951000_1671	BRAPL (ATCC BAA-1826 / 95/1000)	867			0	catalytic;ion binding					Cytoplasmic	9.97	N	0.2	25	0.1	59	0.1	1	0.1	0.1	N	0.6	noTM	NOT	-100	-100	-100	-25	0
A0A0H0WA29	13	0	127	507	VFG044398	pdtorfO	putative acyl-CoA dehydrogenase	Pyridine-2,6-dithiocarboxylic acid (PDTC)	IA030	Pseudomonas stutzeri KC	Acyl-CoA dehydrogenase	SR30_13200	BRAHW	381			0	binding;catalytic					Cytoplasmic	9.26	N	0.1	23	0.1	11	0.2	1	0.1	0.1	N	0.6	noTM	NOT	-100	-100	-100	-40	0
D8IBE4	13	0	1	654	VFG043094	cheA	chemotaxis protein CheA	peritrichous flagella	AI140	Escherichia coli O157:H7 str. EDL933	Histidine kinase	cheA	BRAPL (ATCC BAA-1826 / 95/1000)	703			cytoplasm	transferase;binding					Cytoplasmic	9.97	N	0.1	68	0.1	35	0.1	26	0.1	0.1	N	0.6	noTM	NOT	-100	-100	-100	-49	0
C0R0C3	13	0	4	257	VFG038724	ASA_1361	SOJ-like and chromosome partitioning protein	Polar flagella	CVF786	Aeromonas salmonicida subsp. salmonicida A449	Sporulation initiation inhibitor protein Soj	soj	BRAHW (ATCC 49526 / WA1)	254			0	0					CytoplasmicMembrane	7.88	N	0.2	46	0.1	14	0.2	11	0.2	0.2	N	0.6	noTM	NOT	-100	-100	-100	-25	0
C0R179	13	0	1	164	VFG011333	fliN	flagellar motor switch protein FliN	Flagella	CVF382	Bordetella pertussis Tohama I	Flagellar motor switch protein FliN	fliN	BRAHW (ATCC 49526 / WA1)	360	FliN is one of three proteins (FliG, FliN, FliM) that form the rotor-mounted switch complex (C ring), located at the base of the basal body. This complex interacts with the CheY and CheZ chemotaxis proteins, in addition to contacting components of the motor that determine the direction of flagellar rotation.		other, cell projection;membrane	hydrolase					Unknown	--	Flagellar	0.1	25	0.1	69	0.1	70	0.1	0.1	N	0.6	noTM	NOT	-100	-100	-100	-11	0
D8IFK5	13	0	3	352	VFG011158	bplF	lipopolysaccharide biosynthesis protein	LPS	CVF380	Bordetella avium 197N	Pyridoxal phosphate-dependent aminotransferase	BP951000_1950	BRAPL (ATCC BAA-1826 / 95/1000)	350			0	transferase					Cytoplasmic	9.97	N	0.1	28	0.1	13	0.2	3	0.2	0.2	N	0.6	noTM	NOT	-100	-100	-100	-56	0
A0A0H0V584	13	0	251	500	VFG041427	ankD	F-box protein	Dot/Icm	SS051	Coxiella burnetii Dugway 5J108-111	Ankyrin	SZ49_04530	BRAHW	250			0	0	SpII	19.2	12.1	23-24	Cytoplasmic	8.96	N	0.1	28	0.2	11	0.5	5	0.5	0.3	N	0.5	TM	PROBABLE	23	30.2	6.4	11	3
A0A0H0X8D4	13	0	121	295	VFG005801	alp2	hypothetical protein	Alpha-like protein	CVF175	Streptococcus agalactiae NEM316	Unchar A0A0H0X8D4	SZ44_10840	BRAHW	175			0	0	SpII	17.8	10	17-18	Unknown	--	N	0.2	25	0.4	21	1	14	0.9	0.6	Y	0.6	noTM	PROBABLE	17	34.8	3.9	9	2
J9URQ5	13	0	127	507	VFG044398	pdtorfO	putative acyl-CoA dehydrogenase	Pyridine-2,6-dithiocarboxylic acid (PDTC)	IA030	Pseudomonas stutzeri KC	Acyl-CoA dehydrogenase	B2904_orf307	BRAPL	381			0	binding;catalytic					Cytoplasmic	9.26	N	0.1	21	0.1	39	0.1	1	0.1	0.1	N	0.6	noTM	NOT	-100	-100	-100	-21	0
D8ICS9	13	0	8	182	VFG002504	fliS	flagellar protein FliS	Flagella	VF0430	Burkholderia pseudomallei K96243	Putative Flagellar protein FliS	fliS	BRAPL (ATCC BAA-1826 / 95/1000)	175			other, cell projection	0					Unknown	--	N	0.1	42	0.1	17	0.3	14	0.2	0.2	N	0.6	noTM	NOT	-100	-100	-100	-1	0
C0QYV6	13	0	1	653	VFG043040	tar/cheM	methyl accepting chemotaxis protein II	peritrichous flagella	AI139	Salmonella enterica subsp. enterica serovar Typhimurium str. LT2	Methyl-accepting chemotaxis protein McpB	mcpB	BRAHW (ATCC 49526 / WA1)	754			membrane	signal transducer;ion binding	TMH	6	1.1	none	CytoplasmicMembrane	10.00	N	0.1	32	0.2	32	0.4	25	0.2	0.2	N	0.5	TM	NOT	-100	-100	-100	-52	0
A0A0H0U2S8	13	0	1	441	VFG011984	flgE2	flagellar hook protein FlgE	Flagella	CVF397	Campylobacter fetus subsp. fetus 82-40	Flagellar hook protein FlgE	SR30_01685	BRAHW	441			other, cell projection	0					Extracellular	10.00	N	0.1	8	0.1	16	0.2	15	0.2	0.2	N	0.6	noTM	NOT	-100	-100	-100	-71	0
C0R1K4	13	0	2	551	VFG032247	oppA	peptide/nickel transport system substrate-binding protein	Oligopeptide-binding protein	CVF240	Listeria monocytogenes 10403S	Extracellular solute-binding protein, family 5	BHWA1_01522	BRAHW (ATCC 49526 / WA1)	550			membrane	0	SpII	10.3	10.5	32-33	Periplasmic	9.99	N	0.1	38	0.2	38	0.3	25	0.2	0.2	N	0.5	TM	PROBABLE	32	29.4	3.6	10	6
D8IC89	13	0	2	264	VFG043303	motA	chemotaxis protein	HexNAc	AI148	Clostridium difficile 630	Flagellar Motor Protein, MotA	motA	BRAPL (ATCC BAA-1826 / 95/1000)	263			membrane	transporter	TMH	5.1	5.3	none	CytoplasmicMembrane	10.00	N	0.1	51	0.1	51	0.2	1	0.1	0.1	N	0.5	TM	NOT	-100	-100	-100	-49	0
C0QYU6	13	0	15	224	VFG036648	exbB	biopolymer transport protein	Ton system	CVF202	Neisseria lactamica 020-06	Biopolymer transport protein ExbB	BHWA1_00538	BRAHW (ATCC 49526 / WA1)	210			membrane	transporter	TMH	1.2	1.4	none	CytoplasmicMembrane	10.00	N	0.1	30	0.1	11	0.2	1	0.1	0.1	N	0.5	TM	NOT	17	2.5	-99	5	-1
C0QVR8	13	0	91	333	VFG017734	cadF	fibronectin-binding protein	CadF	CVF389	Campylobacter jejuni subsp. doylei 269.97	Putative peptidoglycan-associated outer membrane lipoprotein	BHWA1_02111	BRAHW (ATCC 49526 / WA1)	243			cell periphery;membrane	0	SpII	17.3	10.5	17-18	Unknown	--	N	0.2	23	0.4	21	1	15	0.9	0.6	Y	0.6	noTM	PROBABLE	17	31.2	5.3	9	2
C0R1G0	13	0	3	303	VFG011765	CFF8240_1400	acyltransferase	LOS	CVF396	Campylobacter fetus subsp. fetus 82-40	Putative lipid A biosynthesis acyltransferase	BHWA1_01476	BRAHW (ATCC 49526 / WA1)	301			membrane	transferase	CYT	-0.2	2.6	none	Unknown	--	N	0.1	44	0.1	52	0.1	41	0.1	0.1	N	0.5	TM	NOT	-100	-100	-100	-2	0
C0QX43	12	0	5	201	VFG013268	orfM	putative deoxyribonucleotide triphosphate pyrophosphatase	LOS	CVF494	Haemophilus influenzae PittGG	Non-canonical purine NTP pyrophosphatase	BHWA1_02392	BRAHW (ATCC 49526 / WA1)	197	Pyrophosphatase that hydrolyzes non-canonical purine nucleotides such as XTP and ITP/dITP to their respective monophosphate derivatives. Might exclude non-canonical purines from DNA precursor pool, thus preventing their incorporation into DNA and avoiding chromosomal lesions.	A nucleoside triphosphate + H(2)O = a nucleotide + diphosphate.	0	binding;hydrolase;ion binding					Cytoplasmic	9.97	N	0.1	39	0.1	53	0.1	45	0.1	0.1	N	0.6	noTM	NOT	-100	-100	-100	-1	0
K0JLZ1	14	0	19	259	VFG045688	uppS	undecaprenyl diphosphate synthase	Capsule	CVF618	Enterococcus faecium Aus0004	Isoprenyl transferase	uppS	BRAPL	241	Catalyzes the condensation of isopentenyl diphosphate (IPP) with allylic pyrophosphates generating different type of terpenoids.		0	transferase;ion binding					Cytoplasmic	9.97	N	0.1	27	0.1	27	0.2	1	0.1	0.1	N	0.6	noTM	NOT	-100	-100	-100	-25	0
J9U1R7	14	0	1	124	VFG023651	fliN	flagellar motor switch protein FliN	Flagella (cluster I)	CVF039	Yersinia enterocolitica subsp. palearctica 105.5R(r)	Flagellar motor switch protein FliN	fliN	BRAPL	348	FliN is one of three proteins (FliG, FliN, FliM) that form the rotor-mounted switch complex (C ring), located at the base of the basal body. This complex interacts with the CheY and CheZ chemotaxis proteins, in addition to contacting components of the motor that determine the direction of flagellar rotation.		other, cell projection;membrane	hydrolase					Unknown	--	Flagellar	0.4	34	0.2	34	0.1	30	0.1	0.1	N	0.6	noTM	NOT	-100	-100	-100	-56	0
P80160	15	0	190	474	VFG001854	fliC	flagellin	Flagella	VF0157	Legionella pneumophila subsp. pneumophila str. Philadelphia 1	Flagellar filament core protein flaB2	flaB2	BRAHW	285	Component of the core of the flagella.		other, cell projection	structural molecule					Periplasmic	10.00	Flagellar	0.1	40	0.1	11	0.2	1	0.2	0.2	N	0.6	noTM	NOT	-100	-100	-100	-25	0
C0R0Z3	15	0	1	519	VFG025885	tsr	methyl-accepting chemotaxis protein I	Flagella	CVF643	Burkholderia pseudomallei 1710b	Methyl-accepting chemotaxis-like domains (Chemotaxis sensory transducer)	mcpB	BRAHW (ATCC 49526 / WA1)	599			membrane	signal transducer	CYT	-0.2	2.1	none	CytoplasmicMembrane	10.00	N	0.1	25	0.1	42	0.2	2	0.1	0.1	N	0.5	TM	NOT	-100	-100	-100	-21	0
C0R0M2	15	0	1	241	VFG030694	sugC	sugar ABC transporter ATP-binding protein	Trehalose-recycling ABC transporter	CVF651	Mycobacterium gilvum Spyr1	GlnQ, ABC-type polar amino acid transport system, ATPase component	glnQ	BRAHW (ATCC 49526 / WA1)	260			0	binding;hydrolase					CytoplasmicMembrane	7.88	N	0.1	35	0.1	14	0.2	6	0.2	0.1	N	0.6	noTM	NOT	-100	-100	-100	-51	0
D8IAA3	15	0	1	603	VFG043092	tar/cheM	methyl-accepting chemotaxis protein II	peritrichous flagella	AI140	Escherichia coli O157:H7 str. EDL933	Methyl-accepting chemotaxis protein B	mcpB	BRAPL (ATCC BAA-1826 / 95/1000)	687			membrane	signal transducer					CytoplasmicMembrane	10.00	N	0.2	21	0.2	21	0.4	12	0.3	0.2	N	0.6	noTM	NOT	-100	-100	-100	-4	0
D8IAW2	15	0	1	361	VFG007024	rtxB	RtxB protein	RTX toxin	CVF263	Vibrio cholerae O395	ABC transporter transmembrane region	BP951000_2334	BRAPL (ATCC BAA-1826 / 95/1000)	650			membrane	binding;hydrolase					CytoplasmicMembrane	10.00	N	0.1	20	0.1	42	0.1	38	0.1	0.1	N	0.5	TM	NOT	-100	-100	-100	-17	0
A0A0H0TTS9	15	0	1	317	VFG013410	rfaD	ADP-L-glycero-D-manno-heptose-6-epimerase	LOS	CVF494	Haemophilus ducreyi 35000HP	ADP-L-glycero-D-manno-heptose-6-epimerase	hldD	BRAHW	318	Catalyzes the interconversion between ADP-D-glycero-beta-D-manno-heptose and ADP-L-glycero-beta-D-manno-heptose via an epimerization at carbon 6 of the heptose.	ADP-D-glycero-D-manno-heptose = ADP-L-glycero-D-manno-heptose.	0	binding;catalytic					Cytoplasmic	9.97	N	0.1	19	0.1	19	0.1	3	0.1	0.1	N	0.6	noTM	NOT	-100	-100	-100	-29	0
C0R2I7	16	0	1	257	VFG017360	ddhA	glucose-1-phosphate cytidylyltransferase	O-antigen	CVF043	Yersinia pseudotuberculosis IP 31758	Glucose-1-phosphate cytidylyltransferase	rfbF	BRAHW (ATCC 49526 / WA1)	261			0	transferase					Cytoplasmic	8.96	N	0.1	23	0.1	16	0.2	14	0.1	0.1	N	0.5	TM	NOT	-100	-100	-100	4	0
C0QY48	16	0	1	520	VFG043040	tar/cheM	methyl accepting chemotaxis protein II	peritrichous flagella	AI139	Salmonella enterica subsp. enterica serovar Typhimurium str. LT2	Methyl-accepting chemotaxis sensory transducer	BHWA1_00424	BRAHW (ATCC 49526 / WA1)	605			membrane	signal transducer	TMH	2.6	2.8	none	CytoplasmicMembrane	9.82	N	0.1	25	0.1	11	0.3	1	0.2	0.2	N	0.5	TM	NOT	-100	-100	-100	-47	0
A0A0H0XEJ9	16	0	27	139	VFG043545	ECS88_3547	lipoprotein NlpI	NlpI	AI331	Escherichia coli O45:K1:H7 str. S88	Unchar A0A0H0XEJ9	SZ44_05440	BRAHW	113			0	0					Unknown	--	N	0.1	53	0.1	68	0.1	59	0.1	0.1	N	0.6	noTM	NOT	-100	-100	-100	-31	0
A0A0H0VRT1	16	0	1	605	VFG043209	cheD	methyl-accepting chemotaxis protein CheD	peritrichous flagella	AI145	Yersinia enterocolitica subsp. enterocolitica 8081	Chemotaxis protein	SU46_01220	BRAHW	706			membrane	signal transducer	TMH	9.5	8.2	none	CytoplasmicMembrane	9.82	N	0.1	42	0.1	13	0.2	9	0.2	0.1	N	0.5	TM	NOT	-100	-100	-100	-29	0
C0R140	16	0	1	521	VFG043209	cheD	methyl-accepting chemotaxis protein CheD	peritrichous flagella	AI145	Yersinia enterocolitica subsp. enterocolitica 8081	Putative methyl-accepting chemotaxis protein A	mcpA	BRAHW (ATCC 49526 / WA1)	611			membrane	signal transducer	SpI	3.9	2.5	36-37	CytoplasmicMembrane	9.82	N	0.3	37	0.2	37	0.3	5	0.2	0.2	N	0.5	TM	NOT	-100	-100	-100	-8	0
D8IA50	16	0	9	431	VFG012163	hlyB	probable hemolysin	Hemolysin	CVF417	Clostridium perfringens str. 13	Putative hemolysin	BP951000_2207	BRAPL (ATCC BAA-1826 / 95/1000)	423			membrane	binding;catalytic					CytoplasmicMembrane	9.99	N	0.1	20	0.1	33	0.1	2	0.1	0.1	N	0.5	TM	NOT	-100	-100	-100	-63	0
C0QVU5	15	0	1	142	VFG043281	CD0233	hypothetical protein	HexNAc	AI148	Clostridium difficile 630	Flagellar assembly factor FliW	fliW	BRAHW (ATCC 49526 / WA1)	158	Binds to the C-terminal region of flagellin, which is implicated in polymerization, and participates in the assembly of the flagellum.		cytoplasm	0					Cytoplasmic	8.96	N	0.1	29	0.1	50	0.1	41	0.1	0.1	N	0.6	noTM	NOT	-100	-100	-100	-66	0
C0QYT0	16	0	1	516	VFG043092	tar/cheM	methyl-accepting chemotaxis protein II	peritrichous flagella	AI140	Escherichia coli O157:H7 str. EDL933	Methyl-accepting chemotaxis sensory transducer	BHWA1_00522	BRAHW (ATCC 49526 / WA1)	610			membrane	signal transducer	TMH	3.7	3.9	none	Unknown	--	N	0.1	37	0.1	11	0.2	5	0.2	0.2	N	0.5	TM	NOT	29	13.7	-92.4	8	2
D8IA89	16	0	1	347	VFG030679	sugC	ABC transporter ATP-binding protein	Trehalose-recycling ABC transporter	CVF651	Mycobacterium smegmatis str. MC2 155	Methionine import ATP-binding protein MetN	abcC	BRAPL (ATCC BAA-1826 / 95/1000)	350	Part of the ABC transporter complex MetNIQ involved in methionine import. Responsible for energy coupling to the transport system.		membrane	binding;hydrolase					CytoplasmicMembrane	7.88	N	0.1	62	0.1	14	0.2	5	0.2	0.1	N	0.6	noTM	NOT	-100	-100	-100	-21	0
D8IBE3	16	0	1	159	VFG043016	chew	purine-binding chemotaxis protein	Deoxyhexose linking sugar, 209 Da capping structure	AI138	Pseudomonas aeruginosa PAO1	Chemotaxis protein, CheW	cheW	BRAPL (ATCC BAA-1826 / 95/1000)	177			0	signal transducer					Cytoplasmic	9.26	N	0.1	46	0.1	46	0.1	21	0.1	0.1	N	0.6	noTM	NOT	-100	-100	-100	-33	0
C0R295	16	0	467	855	VFG031940	lap	bifunctional aldehyde-alcohol dehydrogenase	Listeria adhesion protein	CVF228	Listeria monocytogenes SLCC7179	Alcohol dehydrogenase	adh	BRAHW (ATCC 49526 / WA1)	389			0	catalytic;ion binding					Cytoplasmic	9.97	N	0.1	30	0.1	15	0.1	39	0.1	0.1	N	0.6	noTM	NOT	-100	-100	-100	-10	0
D8IAV9	16	0	1	518	VFG043040	tar/cheM	methyl accepting chemotaxis protein II	peritrichous flagella	AI139	Salmonella enterica subsp. enterica serovar Typhimurium str. LT2	Tsr1	BP951000_2331	BRAPL (ATCC BAA-1826 / 95/1000)	610			membrane	signal transducer	TMH	8.3	8.5	none	Unknown	--	N	0.1	33	0.1	11	0.2	2	0.1	0.1	N	0.5	TM	NOT	26	18.3	-97.2	8	4
C0QWM4	60	0	1	542	VFG010484	htpB	60 kDa chaperonin (Protein Cpn60)(groEL protein)(Heat shock protein B).	Hsp60	CVF347	Legionella pneumophila str. Paris	60 kDa chaperonin	groL	BRAHW (ATCC 49526 / WA1)	543	Prevents misfolding and promotes the refolding and proper assembly of unfolded polypeptides generated under stress conditions.		cytoplasm	binding					Cytoplasmic	9.97	N	0.1	58	0.1	25	0.1	22	0.1	0.1	N	0.6	noTM	NOT	-100	-100	-100	0	0
A0A0H0UF16	16	0	1	600	VFG043092	tar/cheM	methyl-accepting chemotaxis protein II	peritrichous flagella	AI140	Escherichia coli O157:H7 str. EDL933	Chemotaxis protein	SU43_04800	BRAHW	703			membrane	signal transducer	TMH	9.4	9.6	none	CytoplasmicMembrane	9.82	N	0.1	45	0.1	11	0.2	4	0.2	0.2	N	0.5	TM	NOT	-100	-100	-100	-79	0
C0R0X2	16	0	1	516	VFG043040	tar/cheM	methyl accepting chemotaxis protein II	peritrichous flagella	AI139	Salmonella enterica subsp. enterica serovar Typhimurium str. LT2	Methyl-accepting chemotaxis protein McpB	mcpB	BRAHW (ATCC 49526 / WA1)	603			membrane	signal transducer	TMH	0	0.2	none	CytoplasmicMembrane	9.82	N	0.2	35	0.1	35	0.2	1	0.1	0.1	N	0.5	TM	NOT	-100	-100	-100	-17	0
A0A0H0X957	16	0	1	410	VFG043209	cheD	methyl-accepting chemotaxis protein CheD	peritrichous flagella	AI145	Yersinia enterocolitica subsp. enterocolitica 8081	Chemotaxis protein (Fragment)	SZ44_11065	BRAHW	508			membrane	signal transducer	TMH	2.5	2.7	none	CytoplasmicMembrane	9.82	N	0.1	35	0.1	35	0.2	33	0.1	0.1	N	0.5	TM	NOT	-100	-100	-100	-9	0
C0QVX6	16	0	1	518	VFG025888	tsr	methyl-accepting chemotaxis protein	Flagella	CVF643	Burkholderia thailandensis E264	Methyl-accepting chemotaxis protein McpA	mcpA	BRAHW (ATCC 49526 / WA1)	612			membrane	signal transducer	TMH	7.9	6.2	none	CytoplasmicMembrane	10.00	N	0.1	38	0.2	11	0.4	2	0.3	0.2	N	0.5	TM	NOT	-100	-100	-100	-45	0
A0A0H0U424	16	0	1	631	VFG043209	cheD	methyl-accepting chemotaxis protein CheD	peritrichous flagella	AI145	Yersinia enterocolitica subsp. enterocolitica 8081	Chemotaxis protein	SU46_04495	BRAHW	728			membrane	signal transducer	TMH	8.7	8.9	none	CytoplasmicMembrane	10.00	N	0.1	35	0.2	11	0.3	2	0.2	0.2	N	0.5	TM	NOT	15	1.9	-97.4	1	3
C0QWQ8	16	0	1	252	VFG030722	sugC	ABC transporter, ATP-binding protein SugC	Trehalose-recycling ABC transporter	CVF651	Mycobacterium yongonense 05-1390	ABC-type transport system, ATP-binding component	BHWA1_00200	BRAHW (ATCC 49526 / WA1)	259			0	binding;hydrolase					CytoplasmicMembrane	7.88	N	0.1	22	0.1	60	0.1	50	0.1	0.1	N	0.6	noTM	NOT	-100	-100	-100	-1	0
C0R275	16	0	1	343	VFG030722	sugC	ABC transporter, ATP-binding protein SugC	Trehalose-recycling ABC transporter	CVF651	Mycobacterium yongonense 05-1390	Methionine import ATP-binding protein MetN	abcC	BRAHW (ATCC 49526 / WA1)	350	Part of the ABC transporter complex MetNIQ involved in methionine import. Responsible for energy coupling to the transport system.		membrane	binding;hydrolase					CytoplasmicMembrane	7.88	N	0.1	62	0.1	16	0.2	12	0.1	0.1	N	0.6	noTM	NOT	-100	-100	-100	-7	0
A0A0H0U226	16	0	1	518	VFG043209	cheD	methyl-accepting chemotaxis protein CheD	peritrichous flagella	AI145	Yersinia enterocolitica subsp. enterocolitica 8081	Chemotaxis protein	SU45_01265	BRAHW	601			membrane	signal transducer	TMH	0.6	0.8	none	CytoplasmicMembrane	10.00	N	0.2	45	0.2	45	0.2	44	0.1	0.1	N	0.5	TM	NOT	-100	-100	-100	-8	0
C0R2B5	14	0	159	361	VFG011643	cadF	outer membrane fibronectin-binding protein	CadF	CVF389	Campylobacter fetus subsp. fetus 82-40	Outer membrane protein	ompA	BRAHW (ATCC 49526 / WA1)	203			0	0	SpII	16.9	8.3	16-17	OuterMembrane	9.92	N	0.1	25	0.3	24	1	11	0.9	0.6	Y	0.6	noTM	PROBABLE	16	28.9	2.9	9	2
C0QWQ5	15	0	20	259	VFG045688	uppS	undecaprenyl diphosphate synthase	Capsule	CVF618	Enterococcus faecium Aus0004	Isoprenyl transferase	uppS	BRAHW (ATCC 49526 / WA1)	240	Catalyzes the condensation of isopentenyl diphosphate (IPP) with allylic pyrophosphates generating different type of terpenoids.		0	transferase;ion binding					Cytoplasmic	9.97	N	0.1	24	0.1	24	0.1	23	0.1	0.1	N	0.6	noTM	NOT	-100	-100	-100	-21	0
C0QW98	14	0	1	638	VFG029181	fadE14	acyl-CoA dehydrogenase FADE13	Mycobactin	CVF315	Mycobacterium tuberculosis str. Haarlem/NITR202	Acyl-CoA dehydrogenase	fadE	BRAHW (ATCC 49526 / WA1)	639			0	binding;catalytic;ion binding					Cytoplasmic	9.97	N	0.1	20	0.1	11	0.1	2	0.1	0.1	N	0.6	noTM	NOT	-100	-100	-100	-10	0
D8ID86	14	0	135	685	VFG001269	cyaB	cyclolysin secretion ATP-binding protein	Cya	VF0028	Bordetella pertussis Tohama I	ABC-type multidrug transport system, ATPase and permease components, MdlB	mdlB	BRAPL (ATCC BAA-1826 / 95/1000)	551			membrane	binding;hydrolase	TMH	15.2	15.4	none	CytoplasmicMembrane	10.00	N	0.1	35	0.1	11	0.2	3	0.2	0.2	N	0.5	TM	NOT	-100	-100	-100	-119	0
D8IEQ1	14	0	1	124	VFG023651	fliN	flagellar motor switch protein FliN	Flagella (cluster I)	CVF039	Yersinia enterocolitica subsp. palearctica 105.5R(r)	Flagellar motor switch protein FliN	fliN	BRAPL (ATCC BAA-1826 / 95/1000)	348	FliN is one of three proteins (FliG, FliN, FliM) that form the rotor-mounted switch complex (C ring), located at the base of the basal body. This complex interacts with the CheY and CheZ chemotaxis proteins, in addition to contacting components of the motor that determine the direction of flagellar rotation.		other, cell projection;membrane	hydrolase					Unknown	--	Flagellar	0.4	34	0.2	34	0.1	30	0.1	0.1	N	0.6	noTM	NOT	-100	-100	-100	3	0
D8IEW5	14	0	1	226	VFG013573	hitC	iron(III) ABC transporter, ATP-binding protein	Haemophilus iron transport locus	CVF501	Haemophilus somnus 129PT	ABC transporter related protein	BP951000_1707	BRAPL (ATCC BAA-1826 / 95/1000)	235			0	binding;hydrolase					CytoplasmicMembrane	7.88	N	0.1	23	0.1	11	0.2	1	0.1	0.1	N	0.6	noTM	NOT	-100	-100	-100	-21	0
C0R1B8	14	0	1	226	VFG013573	hitC	iron(III) ABC transporter, ATP-binding protein	Haemophilus iron transport locus	CVF501	Haemophilus somnus 129PT	ABC transporter related	BHWA1_01432	BRAHW (ATCC 49526 / WA1)	235			0	binding;hydrolase					CytoplasmicMembrane	9.99	N	0.1	68	0.1	18	0.1	8	0.1	0.1	N	0.6	noTM	NOT	-100	-100	-100	19	0
D8IBK3	14	0	19	259	VFG045688	uppS	undecaprenyl diphosphate synthase	Capsule	CVF618	Enterococcus faecium Aus0004	Isoprenyl transferase	uppS	BRAPL (ATCC BAA-1826 / 95/1000)	241	Catalyzes the condensation of isopentenyl diphosphate (IPP) with allylic pyrophosphates generating different type of terpenoids.		0	transferase;ion binding					Cytoplasmic	9.97	N	0.1	27	0.1	27	0.2	1	0.1	0.1	N	0.6	noTM	NOT	-100	-100	-100	-15	0
D8IC73	14	0	167	360	VFG011643	cadF	outer membrane fibronectin-binding protein	CadF	CVF389	Campylobacter fetus subsp. fetus 82-40	Outer membrane protein, peptidoglycan-associated lipoprotein	ompA	BRAPL (ATCC BAA-1826 / 95/1000)	194			cell periphery;membrane	0	SpII	21	12	17-18	Unknown	--	N	0.3	20	0.5	20	1	15	0.9	0.7	Y	0.6	noTM	PROBABLE	17	30.4	5.7	10	2
C0QY22	14	0	1	252	VFG044077	chuC	putative hemin uptake system ATP-binding protein	direct heme uptake system	IA056	Campylobacter jejuni subsp. jejuni NCTC 11168	ABC transporter related	BHWA1_00398	BRAHW (ATCC 49526 / WA1)	262			0	binding;hydrolase					CytoplasmicMembrane	7.88	N	0.1	62	0.1	15	0.2	6	0.2	0.1	N	0.6	noTM	NOT	-100	-100	-100	-15	0
C0R0F9	14	0	355	514	VFG037112	msrA/B(pilB	) peptide methionine sulfoxide reductase msrA/msrB	Methionine sulphoxide reductase	CVF762	Neisseria meningitidis H44/76	Bifunctional methionine sulfoxide reductase	msrAB	BRAHW (ATCC 49526 / WA1)	160			0	catalytic	SpII	3.1	3.3	17-18	Unknown	--	N	0.2	20	0.3	20	0.8	15	0.6	0.4	N	0.6	noTM	PROBABLE	17	27.6	3.2	10	-1
A0A0H0UQH7	14	0	17	551	VFG032247	oppA	peptide/nickel transport system substrate-binding protein	Oligopeptide-binding protein	CVF240	Listeria monocytogenes 10403S	Peptide ABC transporter substrate-binding protein	SR30_00160	BRAHW	535			membrane	0	SpII	12.4	12.6	17-18	Periplasmic	9.99	N	0.2	23	0.3	23	0.6	13	0.4	0.3	N	0.5	TM	PROBABLE	17	29.4	3.6	10	2
C0R1M7	15	0	1	366	VFG014103	wbpE	probable aminotransferase WbpE	LPS O-antigen (P. aeruginosa)	CVF520	Pseudomonas aeruginosa PAO1	Aminotransferase	BHWA1_01545	BRAHW (ATCC 49526 / WA1)	368			0	transferase					Cytoplasmic	9.97	N	0.1	31	0.1	17	0.1	64	0.1	0.1	N	0.5	TM	NOT	-100	-100	-100	-12	0
C0QW76	15	0	1	515	VFG043040	tar/cheM	methyl accepting chemotaxis protein II	peritrichous flagella	AI139	Salmonella enterica subsp. enterica serovar Typhimurium str. LT2	Methyl-accepting chemotaxis protein	tar	BRAHW (ATCC 49526 / WA1)	572			membrane	signal transducer					CytoplasmicMembrane	10.00	N	0.1	10	0.1	51	0.2	1	0.1	0.1	N	0.6	noTM	NOT	-100	-100	-100	-29	0
C0QWN4	15	0	1	362	VFG007024	rtxB	RtxB protein	RTX toxin	CVF263	Vibrio cholerae O395	ABC transporter, transmembrane region	BHWA1_00176	BRAHW (ATCC 49526 / WA1)	648			membrane	binding;hydrolase					CytoplasmicMembrane	10.00	N	0.1	34	0.1	47	0.1	45	0.1	0.1	N	0.5	TM	NOT	-100	-100	-100	-16	0
D8IAP0	15	0	1	519	VFG043040	tar/cheM	methyl accepting chemotaxis protein II	peritrichous flagella	AI139	Salmonella enterica subsp. enterica serovar Typhimurium str. LT2	Methyl-accepting chemotaxis sensory transducer	mcpB	BRAPL (ATCC BAA-1826 / 95/1000)	598			membrane	signal transducer	TMH	0.1	0.3	none	CytoplasmicMembrane	10.00	N	0.1	28	0.1	11	0.2	1	0.1	0.1	N	0.5	TM	NOT	-100	-100	-100	-5	0
D8ICE0	15	0	581	720	VFG038956	virB6-3	hypothetical protein	Rvh T4SS	CVF797	Anaplasma marginale str. St. Maries	Unchar D8ICE0	BP951000_0815	BRAPL (ATCC BAA-1826 / 95/1000)	140			0	0	SpII	21.2	7.6	21-22	Unknown	--	N	0.3	29	0.4	29	1	17	0.8	0.6	Y	0.6	noTM	PROBABLE	21	39.4	4.1	13	2
D8IE22	15	0	1	367	VFG014103	wbpE	probable aminotransferase WbpE	LPS O-antigen (P. aeruginosa)	CVF520	Pseudomonas aeruginosa PAO1	Aminotransferase	BP951000_1411	BRAPL (ATCC BAA-1826 / 95/1000)	372			0	transferase					Cytoplasmic	9.97	N	0.1	34	0.1	34	0.1	67	0.1	0.1	N	0.5	TM	NOT	-100	-100	-100	-5	0
J9TTK1	15	0	3	404	VFG016380	BC5273	UDP-bacillosamine synthetase	Polysaccharide capsule	CVF567	Bacillus cereus ATCC 14579	Spore coat polysaccharide biosynthesis protein SpsC	spsC	BRAPL	402			0	catalytic					Cytoplasmic	9.97	N	0.2	61	0.1	61	0.1	35	0.1	0.1	N	0.6	noTM	NOT	-100	-100	-100	-17	0
C0QYJ6	15	0	8	165	VFG002504	fliS	flagellar protein FliS	Flagella	VF0430	Burkholderia pseudomallei K96243	Putative Flagellar protein FliS	fliS	BRAHW (ATCC 49526 / WA1)	158			other, cell projection	0					Unknown	--	N	0.2	41	0.2	41	0.3	37	0.2	0.2	N	0.6	noTM	NOT	-100	-100	-100	-34	0
C0R2F1	15	0	1	631	VFG043209	cheD	methyl-accepting chemotaxis protein CheD	peritrichous flagella	AI145	Yersinia enterocolitica subsp. enterocolitica 8081	Methyl-accepting chemotaxis protein McpB	mcpB	BRAHW (ATCC 49526 / WA1)	734			membrane	signal transducer	TMH	7.8	8	none	CytoplasmicMembrane	10.00	N	0.1	41	0.1	11	0.3	2	0.2	0.2	N	0.5	TM	NOT	21	1.9	-97.4	1	2
D8IAL1	15	0	11	170	VFG009375	leuD	3-isopropylmalate dehydratase (small subunit) LeuD	Leucine synthesis	CVF309	Mycobacterium ulcerans Agy99	3-isopropylmalate dehydratase, small subunit	leuD	BRAPL (ATCC BAA-1826 / 95/1000)	160			0	catalytic					Cytoplasmic	8.96	N	0.1	28	0.1	28	0.1	13	0.1	0.1	N	0.6	noTM	NOT	-100	-100	-100	-10	0
A0A0H0U0V2	15	0	309	500	VFG041427	ankD	F-box protein	Dot/Icm	SS051	Coxiella burnetii Dugway 5J108-111	Ankyrin	SU43_09305	BRAHW	192			0	0	SpII	11	11.2	18-19	Cytoplasmic	8.96	N	0.2	21	0.5	21	0.9	11	0.9	0.7	Y	0.6	noTM	PROBABLE	18	33.7	3.2	11	2
C0QXA0	15	0	124	254	VFG015888	PSPPH_4304	hydrolase, HAD-superfamily, subfamily IIA	Phytotoxin phaseolotoxin	CVF546	Pseudomonas syringae pv. phaseolicola 1448A	N-acetylglucosamine metabolism protein	nagD	BRAHW (ATCC 49526 / WA1)	131			0	0					Unknown	--	N	0.2	41	0.1	41	0.2	3	0.1	0.1	N	0.6	noTM	NOT	17	1.4	-92.7	2	3
C0QYP8	15	0	1	158	VFG043016	chew	purine-binding chemotaxis protein	Deoxyhexose linking sugar, 209 Da capping structure	AI138	Pseudomonas aeruginosa PAO1	Chemotaxis protein CheW	cheW	BRAHW (ATCC 49526 / WA1)	176			0	signal transducer					Cytoplasmic	9.97	N	0.1	46	0.1	46	0.1	2	0.1	0.1	N	0.6	noTM	NOT	-100	-100	-100	-27	0
C0R087	15	0	11	173	VFG009375	leuD	3-isopropylmalate dehydratase (small subunit) LeuD	Leucine synthesis	CVF309	Mycobacterium ulcerans Agy99	3-isopropylmalate dehydratase small subunit	leuD	BRAHW (ATCC 49526 / WA1)	163	Catalyzes the isomerization between 2-isopropylmalate and 3-isopropylmalate, via the formation of 2-isopropylmaleate.	(2R,3S)-3-isopropylmalate = (2S)-2-isopropylmalate.	0	catalytic					Cytoplasmic	8.96	N	0.1	28	0.1	28	0.1	13	0.1	0.1	N	0.6	noTM	NOT	-100	-100	-100	-70	0
A0A0H0UUY7	15	0	1	366	VFG014103	wbpE	probable aminotransferase WbpE	LPS O-antigen (P. aeruginosa)	CVF520	Pseudomonas aeruginosa PAO1	Aminotransferase	SZ49_10000	BRAHW	371			0	transferase					Cytoplasmic	9.97	N	0.1	34	0.1	20	0.1	67	0.1	0.1	N	0.5	TM	NOT	-100	-100	-100	7	0
K0JHN7	16	0	1	311	VFG002753	y1069	CDP-D-glucose-4,6-dehydratase	O-antigen	CVF043	Yersinia pestis KIM 10	CDP-glucose 4,6-dehydratase	WESB_0128	BRAPL	354			0	0					Cytoplasmic	9.97	N	0.1	49	0.2	30	0.3	25	0.2	0.2	N	0.6	noTM	NOT	-100	-100	-100	-4	0
D8IFY9	12	0	1	221	VFG016890	cdsL	type III secretion translocase	Type III secretion apparatus and effectors	CVF619	Chlamydia muridarum Nigg	Flagellar assembly protein, FliH	fliH	BRAPL (ATCC BAA-1826 / 95/1000)	299			0	0					Cytoplasmic	8.96	N	0.1	21	0.1	51	0.1	47	0.1	0.1	N	0.6	noTM	NOT	-100	-100	-100	-24	0
C0QWG5	11	0	334	585	VFG041423	ankL	ankyrin repeat protein	Dot/Icm	SS051	Coxiella burnetii Dugway 5J108-111	Ankyrin repeat-containing protein	arp	BRAHW (ATCC 49526 / WA1)	252			0	0					Cytoplasmic	8.96	N	0.1	34	0.1	24	0.1	49	0.1	0.1	N	0.6	noTM	NOT	-100	-100	-100	-15	0
C0QXZ7	11	0	1	177	VFG038507	tapF	type IV pilus biogenesis/stability protein PilW	Tap type IV pili	CVF783	Aeromonas veronii B565	TPR domain-containing protein	BHWA1_00370	BRAHW (ATCC 49526 / WA1)	229			0	0					Cytoplasmic	8.96	N	0.1	26	0.1	70	0.1	12	0.1	0.1	N	0.6	noTM	NOT	-100	-100	-100	-4	0
D8IFA4	11	0	17	553	VFG032250	oppA	oligopeptide ABC transporter substrate-binding protein	Oligopeptide-binding protein	CVF240	Listeria monocytogenes J0161	Extracellular solute-binding protein, family 5	BP951000_1848	BRAPL (ATCC BAA-1826 / 95/1000)	537			membrane	0	SpII	7.6	7.8	20-21	Periplasmic	9.44	N	0.2	27	0.3	27	0.9	16	0.8	0.5	N	0.6	noTM	PROBABLE	20	27.5	2.4	10	2
C0QZ73	11	0	1	221	VFG016890	cdsL	type III secretion translocase	Type III secretion apparatus and effectors	CVF619	Chlamydia muridarum Nigg	Flagellar assembly protein H	fliH	BRAHW (ATCC 49526 / WA1)	300			0	0					Cytoplasmic	8.96	N	0.1	21	0.1	52	0.1	39	0.1	0.1	N	0.6	noTM	NOT	-100	-100	-100	-1	0
D8ICU5	11	0	129	469	VFG043489	bspA	surface antigen BspA	Fibronectin-binding protein	AI238	Tannerella forsythia str. ATCC43037	Surface antigen BspA like protein	bspA	BRAPL (ATCC BAA-1826 / 95/1000)	341			0	0	SpII	12.8	9.6	25-26	Unknown	--	N	0.1	33	0.3	33	0.8	23	0.5	0.4	N	0.5	TM	PROBABLE	25	36.4	4.1	10	3
C0QW86	11	0	1876	2293	VFG043591	fap1	Fap1	serine-rich repeat family, SecA2/SecY2 system	AI416	Streptococcus parasanguinis str. FW213	Unchar C0QW86	BHWA1_02214	BRAHW (ATCC 49526 / WA1)	418			0	0					Cytoplasmic	8.96	N	0.1	3	0.1	57	0.1	50	0.1	0.1	N	0.6	noTM	NOT	-100	-100	-100	-15	0
C0QV48	11	0	4	259	VFG037980	ABZJ_00083	putative polysaccharide biosynthesis protein	Capsule	CVF775	Acinetobacter baumannii MDR-ZJ06	3-deoxy-manno-octulosonate cytidylyltransferase	kdsB	BRAHW (ATCC 49526 / WA1)	256	Activates KDO (a required 8-carbon sugar) for incorporation into bacterial lipopolysaccharide in Gram-negative bacteria.	CTP + 3-deoxy-D-manno-octulosonate = diphosphate + CMP-3-deoxy-D-manno-octulosonate.	cytoplasm	transferase					Cytoplasmic	9.97	N	0.1	41	0.1	37	0.3	32	0.1	0.1	N	0.6	noTM	NOT	-100	-100	-100	-30	0
C0QZ90	11	0	272	560	VFG041423	ankL	ankyrin repeat protein	Dot/Icm	SS051	Coxiella burnetii Dugway 5J108-111	Ankyrin repeat-containing protein	BHWA1_00684	BRAHW (ATCC 49526 / WA1)	289			0	0	SpI	10.2	10.4	19-20	Unknown	--	N	0.4	20	0.6	20	1	17	0.9	0.7	Y	0.6	noTM	NOT	-100	-100	-100	-30	0
D8IBG9	11	0	313	698	VFG041423	ankL	ankyrin repeat protein	Dot/Icm	SS051	Coxiella burnetii Dugway 5J108-111	Ankyrin repeat protein, putative	arp	BRAPL (ATCC BAA-1826 / 95/1000)	386			0	0					Cytoplasmic	8.96	N	0.2	24	0.4	24	0.9	16	0.6	0.5	N	0.6	noTM	NOT	-100	-100	-100	-4	0
C0R0E7	11	0	29	553	VFG032250	oppA	oligopeptide ABC transporter substrate-binding protein	Oligopeptide-binding protein	CVF240	Listeria monocytogenes J0161	Extracellular solute-binding protein, family 5	BHWA1_01102	BRAHW (ATCC 49526 / WA1)	525			membrane	0					Periplasmic	10.00	N	0.1	37	0.2	17	0.2	11	0.2	0.2	N	0.6	noTM	NOT	-100	-100	-100	-18	0
C0QYZ5	11	0	17	460	VFG012165	CPR_0433	transport protein ysiA	Hemolysin	CVF417	Clostridium perfringens SM101	Hemolysin protein	hly	BRAHW (ATCC 49526 / WA1)	444			membrane	binding;catalytic					CytoplasmicMembrane	7.88	N	0.1	13	0.1	13	0.2	12	0.1	0.1	N	0.6	noTM	NOT	-100	-100	-100	-15	0
A0A0H0URR5	11	0	4	259	VFG037980	ABZJ_00083	putative polysaccharide biosynthesis protein	Capsule	CVF775	Acinetobacter baumannii MDR-ZJ06	3-deoxy-manno-octulosonate cytidylyltransferase	kdsB	BRAHW	256	Activates KDO (a required 8-carbon sugar) for incorporation into bacterial lipopolysaccharide in Gram-negative bacteria.	CTP + 3-deoxy-D-manno-octulosonate = diphosphate + CMP-3-deoxy-D-manno-octulosonate.	cytoplasm	transferase					Cytoplasmic	9.97	N	0.1	41	0.1	37	0.3	32	0.1	0.1	N	0.6	noTM	NOT	-100	-100	-100	-48	0
C0R1V4	11	0	12	473	VFG043682	clbM	putative drug/sodium antiporter	colibactin	TX033	Escherichia coli O18:K1:H7 str. IHE3034	MATE efflux family protein	matE	BRAHW (ATCC 49526 / WA1)	462			membrane	transporter	TMH	5.1	5.3	none	CytoplasmicMembrane	10.00	N	0.1	42	0.1	38	0.2	33	0.1	0.1	N	0.5	TM	NOT	-100	-100	-100	-12	0
D8IDV5	11	0	155	485	VFG005143	emm	M protein	Fibronectin-binding protein	AI212	Streptococcus pyogenes MGAS5005	Viral A-type inclusion protein, putative	BP951000_1340	BRAPL (ATCC BAA-1826 / 95/1000)	331			0	0					Cytoplasmic	8.96	N	0.1	46	0.1	66	0.1	58	0.1	0.1	N	0.6	noTM	NOT	-100	-100	-100	-84	0
C0QZJ0	11	0	1	243	VFG006079	STER_1440	Glycosyltransferase involved in cell wall biogenesis	Capsule	CVF186	Streptococcus thermophilus LMD-9	Glycosyl transferase family 2	BHWA1_00785	BRAHW (ATCC 49526 / WA1)	243			0	transferase					CytoplasmicMembrane	7.88	N	0.1	45	0.1	45	0.1	44	0.1	0.1	N	0.6	noTM	NOT	-100	-100	-100	2	0
C0QZF1	11	0	25	554	VFG032250	oppA	oligopeptide ABC transporter substrate-binding protein	Oligopeptide-binding protein	CVF240	Listeria monocytogenes J0161	Extracellular solute-binding protein, family 5	BHWA1_00746	BRAHW (ATCC 49526 / WA1)	530			membrane	0	CYT	-0.2	1.9	none	Unknown	--	N	0.6	20	0.4	20	0.6	12	0.3	0.4	N	0.6	noTM	NOT	-100	-100	-100	-13	0
D8IDC0	11	0	1	341	VFG005893	neuB	N-acetyl neuramic acid synthetase NeuB	Capsule	CVF186	Streptococcus agalactiae A909	Spore coat polysaccharide biosynthesis protein E	spsE	BRAPL (ATCC BAA-1826 / 95/1000)	345			0	catalytic					Cytoplasmic	8.96	N	0.1	60	0.1	11	0.2	2	0.1	0.1	N	0.6	noTM	NOT	-100	-100	-100	-35	0
D8IAB4	11	0	1	188	VFG038505	tapF	type IV pilus biogenesis/stability protein PilW	Tap type IV pili	VF0475	Aeromonas hydrophila ML09-119	TPR domain protein	BP951000_2271	BRAPL (ATCC BAA-1826 / 95/1000)	227			0	0					Cytoplasmic	8.96	N	0.1	53	0.1	26	0.1	13	0.1	0.1	N	0.6	noTM	NOT	-100	-100	-100	-44	0
D8IG05	11	0	40	898	VFG025294	clpV	ATP-dependent Clp protease, ATP-binding subunit ClpB	T6SS-1	CVF642	Burkholderia thailandensis E264	Chaperone protein ClpB	clpB	BRAPL (ATCC BAA-1826 / 95/1000)	859	Part of a stress-induced multi-chaperone system, it is involved in the recovery of the cell from heat-induced damage, in cooperation with DnaK, DnaJ and GrpE.		cytoplasm	binding;hydrolase					Cytoplasmic	9.97	N	0.1	24	0.1	66	0.1	1	0.1	0.1	N	0.6	noTM	NOT	-100	-100	-100	-5	0
A0A0H0UTT6	11	0	14	554	VFG032250	oppA	oligopeptide ABC transporter substrate-binding protein	Oligopeptide-binding protein	CVF240	Listeria monocytogenes J0161	Peptide ABC transporter substrate-binding protein	SZ49_12280	BRAHW	541			membrane	0	SpII	11.1	2.6	23-24	Periplasmic	9.44	N	0.5	31	0.6	31	1	20	0.8	0.7	Y	0.6	noTM	PROBABLE	23	41.7	3.3	14	3
J9UG51	11	0	11	272	VFG022639	proC	pyrroline-5-carboxylate reductase ProC	Proline synthesis	CVF307	Mycobacterium sp. JDM601	Pyrroline-5-carboxylate reductase	proC	BRAPL	262	Catalyzes the reduction of 1-pyrroline-5-carboxylate (PCA) to L-proline.	L-proline + NAD(P)(+) = 1-pyrroline-5-carboxylate + NAD(P)H.	cytoplasm	catalytic					Cytoplasmic	9.97	N	0.2	22	0.2	22	0.2	1	0.2	0.2	N	0.5	TM	NOT	-100	-100	-100	-4	0
D8IFN6	11	0	27	310	VFG018650	lmb	metal binding lipoprotein	Laminin-binding protein	CVF114	Streptococcus gordonii str. Challis substr. CH1	Periplasmic solute binding protein	BP951000_1981	BRAPL (ATCC BAA-1826 / 95/1000)	284			0	ion binding	SpII	12.8	11.9	16-17	Periplasmic	9.44	N	0.3	22	0.5	22	0.9	14	0.8	0.7	Y	0.6	noTM	PROBABLE	16	25.7	6.6	10	1
A0A0H0XGA8	11	0	42	228	VFG020025	phzD1	phenazine biosynthesis protein PhzD	Phenazines biosynthesis	CVF536	Pseudomonas aeruginosa LESB58	Isochorismatase	SZ44_03560	BRAHW	187			0	catalytic					Cytoplasmic	8.96	N	0.1	47	0.1	47	0.1	41	0.1	0.1	N	0.6	noTM	NOT	17	0	-99.6	0	1
D2WXM6	11	0	25	551	VFG032250	oppA	oligopeptide ABC transporter substrate-binding protein	Oligopeptide-binding protein	CVF240	Listeria monocytogenes J0161	Oligopeptide-binding protein 1	na	BRAPL	527			membrane	0	SpII	6.6	6.8	14-15	Periplasmic	9.44	N	0.2	20	0.4	20	0.8	16	0.7	0.5	N	0.6	noTM	PROBABLE	14	20.9	3.6	7	2
J9US61	11	0	1	201	VFG005951	eps9	exopolysaccharide biosynthesis protein	Capsule	CVF186	Streptococcus thermophilus LMG 18311	2,3,4,5-tetrahydropyridine-2,6-dicarboxylate N-acetyltransferase	B2904_orf499	BRAPL	234	Catalyzes the transfer of an acetyl group from acetyl-CoA to tetrahydrodipicolinate.	Acetyl-CoA + (S)-2,3,4,5-tetrahydropyridine-2,6-dicarboxylate + H(2)O = CoA + L-2-acetamido-6-oxoheptanedioate.	0	transferase					Cytoplasmic	9.97	N	0.1	26	0.1	26	0.1	30	0.1	0.1	N	0.6	noTM	NOT	-100	-100	-100	-31	0
C0QZ95	11	0	10	272	VFG022639	proC	pyrroline-5-carboxylate reductase ProC	Proline synthesis	CVF307	Mycobacterium sp. JDM601	Pyrroline-5-carboxylate reductase	proC	BRAHW (ATCC 49526 / WA1)	263	Catalyzes the reduction of 1-pyrroline-5-carboxylate (PCA) to L-proline.	L-proline + NAD(P)(+) = 1-pyrroline-5-carboxylate + NAD(P)H.	cytoplasm	catalytic					Cytoplasmic	9.97	N	0.1	17	0.2	17	0.3	10	0.2	0.2	N	0.6	noTM	NOT	-100	-100	-100	-30	0
A0A0H0V406	11	0	6	203	VFG001867	sodB	superoxide dismutase	SodB	VF0169	Legionella pneumophila subsp. pneumophila str. Philadelphia 1	Superoxide dismutase	SR30_05435	BRAHW	198	Destroys radicals which are normally produced within the cells and which are toxic to biological systems.	2 superoxide + 2 H(+) = O(2) + H(2)O(2).	0	antioxidant;ion binding					Periplasmic	9.44	N	0.1	27	0.1	62	0.1	9	0.1	0.1	N	0.6	noTM	NOT	-100	-100	-100	-16	0
C0QV57	11	0	123	490	VFG041423	ankL	ankyrin repeat protein	Dot/Icm	SS051	Coxiella burnetii Dugway 5J108-111	Ankyrin repeat-containing protein	arp	BRAHW (ATCC 49526 / WA1)	368			0	0	SpI	0.6	0.8	19-20	Unknown	--	N	0.3	20	0.4	20	0.4	6	0.4	0.4	N	0.5	TM	NOT	-100	-100	-100	-9	0
D8IC39	11	0	1	640	VFG029181	fadE14	acyl-CoA dehydrogenase FADE13	Mycobactin	CVF315	Mycobacterium tuberculosis str. Haarlem/NITR202	Acyl-CoA dehydrogenase, short-chain specific	fadE	BRAPL (ATCC BAA-1826 / 95/1000)	641			0	binding;catalytic;ion binding					Cytoplasmic	9.97	N	0.1	20	0.1	20	0.1	9	0.1	0.1	N	0.6	noTM	NOT	-100	-100	-100	4	0
C0R1C0	11	0	1	341	VFG006028	SSU05_0578	Sialic acid synthase	Capsule	CVF186	Streptococcus suis 05ZYH33	SpsE, Sialic acid synthase	spsE	BRAHW (ATCC 49526 / WA1)	344			0	catalytic	CYT	-0.2	2.2	none	Cytoplasmic	8.96	N	0.1	20	0.1	20	0.2	2	0.1	0.1	N	0.6	noTM	NOT	20	9.8	-95.3	5	3
C0QW48	11	0	1	122	VFG031731	regX3	two component transcriptional regulator	RegX3	CVF667	Mycobacterium sp. JLS	Two-component response regulator	BHWA1_02176	BRAHW (ATCC 49526 / WA1)	202			intracellular	0					Cytoplasmic	9.97	N	0.1	42	0.1	48	0.2	41	0.1	0.1	N	0.6	noTM	NOT	-100	-100	-100	-40	0
C0QYZ1	11	0	40	898	VFG025294	clpV	ATP-dependent Clp protease, ATP-binding subunit ClpB	T6SS-1	CVF642	Burkholderia thailandensis E264	Chaperone protein ClpB	clpB	BRAHW (ATCC 49526 / WA1)	859	Part of a stress-induced multi-chaperone system, it is involved in the recovery of the cell from heat-induced damage, in cooperation with DnaK, DnaJ and GrpE.		cytoplasm	binding;hydrolase					Cytoplasmic	9.97	N	0.1	24	0.1	66	0.1	1	0.1	0.1	N	0.6	noTM	NOT	-100	-100	-100	-10	0
D8ICE4	11	0	1	122	VFG031731	regX3	two component transcriptional regulator	RegX3	CVF667	Mycobacterium sp. JLS	Diguanylate cyclase	BP951000_0819	BRAPL (ATCC BAA-1826 / 95/1000)	202			intracellular	0					Cytoplasmic	9.97	N	0.1	33	0.1	48	0.2	41	0.1	0.1	N	0.6	noTM	NOT	-100	-100	-100	-32	0
D8IBG5	11	0	30	552	VFG032250	oppA	oligopeptide ABC transporter substrate-binding protein	Oligopeptide-binding protein	CVF240	Listeria monocytogenes J0161	Extracellular solute binding protein, family 5	BP951000_0485	BRAPL (ATCC BAA-1826 / 95/1000)	523			membrane	0					Unknown	--	N	0.1	48	0.1	14	0.2	9	0.2	0.1	N	0.6	noTM	NOT	-100	-100	-100	4	0
D8IBF3	11	0	1	458	VFG012165	CPR_0433	transport protein ysiA	Hemolysin	CVF417	Clostridium perfringens SM101	Hemolysin protein	hlyA	BRAPL (ATCC BAA-1826 / 95/1000)	460			membrane	binding;catalytic	CYT	-0.2	0.2	none	CytoplasmicMembrane	10.00	N	0.5	31	0.3	31	0.3	23	0.1	0.2	N	0.5	TM	NOT	-100	-100	-100	-68	0
C0QYA7	11	0	21	554	VFG006785	oppA	periplasmic oligopeptide-binding protein	Oligopeptide-binding protein	CVF240	Listeria welshimeri serovar 6b str. SLCC5334	OppA, ABC-type oligopeptide transport system, periplasmic component	oppA	BRAHW (ATCC 49526 / WA1)	534			membrane	0	SpII	10.3	10.1	17-18	Periplasmic	9.44	N	0.2	25	0.3	25	0.7	11	0.5	0.4	N	0.5	TM	PROBABLE	17	29.9	1.3	10	2
C0QZ78	11	0	697	831	VFG040836	sca2	hypothetical protein	Sca2	CVF816	Rickettsia australis Cutlack	Unchar C0QZ78	BHWA1_00672	BRAHW (ATCC 49526 / WA1)	135			0	0					Unknown	--	N	0.1	28	0.1	19	0.1	11	0.1	0.1	N	0.6	noTM	NOT	-100	-100	-100	-5	0
C0QZJ5	11	0	1	553	VFG037134	recN	DNA repair protein	Recombinational repair protein	CVF763	Neisseria lactamica 020-06	DNA repair protein RecN	recN	BRAHW (ATCC 49526 / WA1)	569	May be involved in recombinational repair of damaged DNA.		0	binding					Cytoplasmic	9.97	N	0.1	24	0.1	16	0.2	9	0.2	0.2	N	0.6	noTM	NOT	-100	-100	-100	-4	0
A0A0H0V3Y5	11	0	385	764	VFG041423	ankL	ankyrin repeat protein	Dot/Icm	SS051	Coxiella burnetii Dugway 5J108-111	Ankyrin	SZ49_01640	BRAHW	380			0	0					Cytoplasmic	8.96	N	0.1	37	0.1	15	0.2	6	0.1	0.1	N	0.6	noTM	NOT	-100	-100	-100	-8	0
C0R124	11	0	12	282	VFG043091	cheR	chemotaxis methyltransferase CheR	peritrichous flagella	AI140	Escherichia coli O157:H7 str. EDL933	Chemotaxis protein methyltransferase CheR	cheR	BRAHW (ATCC 49526 / WA1)	271			0	transferase					Cytoplasmic	9.97	N	0.1	42	0.1	56	0.1	49	0.1	0.1	N	0.6	noTM	NOT	-100	-100	-100	-61	-1
D8IFG3	11	0	20	555	VFG032250	oppA	oligopeptide ABC transporter substrate-binding protein	Oligopeptide-binding protein	CVF240	Listeria monocytogenes J0161	Extracellular solute-binding protein, family 5	BP951000_1907	BRAPL (ATCC BAA-1826 / 95/1000)	536			membrane	0	SpII	14.8	12.2	17-18	Periplasmic	9.44	N	0.2	17	0.4	17	0.9	1	0.9	0.6	Y	0.6	noTM	PROBABLE	17	23.7	6.7	9	2
D8ICF4	11	0	1	258	VFG038839	flmH	short chain dehydrogenase/reductase family oxidoreductase	Polar flagella	CVF786	Aeromonas hydrophila subsp. hydrophila ATCC 7966	Putative short-chain dehydrogenase	BP951000_0829	BRAPL (ATCC BAA-1826 / 95/1000)	259			0	catalytic					Cytoplasmic	9.97	N	0.2	26	0.2	26	0.3	18	0.2	0.2	N	0.6	noTM	NOT	-100	-100	-100	-53	0
C0QXD4	11	0	4	393	VFG005787	cylI	hypothetical protein	Beta-hemolysin/cytolysin	CVF171	Streptococcus agalactiae NEM316	3-oxoacyl-(Acyl carrier protein) synthase I	fabB	BRAHW (ATCC 49526 / WA1)	390			0	transferase					CytoplasmicMembrane	9.82	N	0.1	16	0.1	32	0.1	28	0.1	0.1	N	0.6	noTM	NOT	-100	-100	-100	-22	0
D8ICS2	12	0	5	257	VFG011427	kdsB	3-deoxy-manno-octulosonate cytidylyltransferase	LPS	CVF383	Brucella suis 1330	3-deoxy-manno-octulosonate cytidylyltransferase	kdsB	BRAPL (ATCC BAA-1826 / 95/1000)	253	Activates KDO (a required 8-carbon sugar) for incorporation into bacterial lipopolysaccharide in Gram-negative bacteria.	CTP + 3-deoxy-D-manno-octulosonate = diphosphate + CMP-3-deoxy-D-manno-octulosonate.	cytoplasm	transferase					Cytoplasmic	9.97	N	0.1	41	0.1	41	0.2	32	0.1	0.1	N	0.6	noTM	NOT	-100	-100	-100	-32	0
D8IFL0	11	0	1	256	VFG005766	cylG	hypothetical protein	Beta-hemolysin/cytolysin	CVF171	Streptococcus agalactiae NEM316	NADP-dependent 7-alpha-hydroxysteroid dehydrogenase	BP951000_1955	BRAPL (ATCC BAA-1826 / 95/1000)	266			0	catalytic					Cytoplasmic	9.26	N	0.1	28	0.1	28	0.2	3	0.1	0.1	N	0.6	noTM	NOT	-100	-100	-100	-49	2
A0A0H0XKU3	12	0	24	463	VFG001759	YPO0267	flagellum-specific ATP synthase	chromosome-encoded TTSS	SS024	Yersinia pestis CO92	ATP synthase subunit B	SZ44_03870	BRAHW	440			0	binding;hydrolase					Cytoplasmic	9.26	N	0.1	24	0.2	11	0.4	7	0.3	0.3	N	0.6	noTM	NOT	-100	-100	-100	1	0
C0QYP7	12	0	1	671	VFG043042	cheA	chemotaxis protein CheA	peritrichous flagella	AI139	Salmonella enterica subsp. enterica serovar Typhimurium str. LT2	Histidine kinase	cheA	BRAHW (ATCC 49526 / WA1)	720			cytoplasm	transferase;binding					Cytoplasmic	9.97	N	0.1	68	0.1	35	0.1	26	0.1	0.1	N	0.6	noTM	NOT	-100	-100	-100	-77	0
C0QZW3	12	0	1	260	VFG038840	flmH	3-oxoacyl-ACP reductase	Polar flagella	VF0473	Aeromonas hydrophila ML09-119	DP-dependent 7-alpha-hydroxysteroid dehydrogenase	BHWA1_00910	BRAHW (ATCC 49526 / WA1)	269			0	catalytic	SpII	1.6	1.8	23-24	Cytoplasmic	9.26	N	0.2	30	0.2	11	0.4	5	0.3	0.2	N	0.6	noTM	NOT	23	-0.4	-0.6	1	3
C0R2D8	12	0	31	555	VFG032250	oppA	oligopeptide ABC transporter substrate-binding protein	Oligopeptide-binding protein	CVF240	Listeria monocytogenes J0161	Extracellular solute-binding protein, family 5	BHWA1_01813	BRAHW (ATCC 49526 / WA1)	525			membrane	0					Periplasmic	10.00	N	0.1	13	0.1	18	0.1	8	0.1	0.1	N	0.6	noTM	NOT	-100	-100	-100	-3	0
C0QZL3	12	0	3	268	VFG014625	fleN	flagellar synthesis regulator FleN	Flagella	CVF521	Pseudomonas fluorescens Pf-5	Site-determining protein	BHWA1_00808	BRAHW (ATCC 49526 / WA1)	266			0	binding					CytoplasmicMembrane	9.82	N	0.1	59	0.1	11	0.2	8	0.2	0.2	N	0.6	noTM	NOT	-100	-100	-100	-55	2
C0QYS9	12	0	16	555	VFG032250	oppA	oligopeptide ABC transporter substrate-binding protein	Oligopeptide-binding protein	CVF240	Listeria monocytogenes J0161	ABC-type oligopeptide transport system, periplasmic component	oppA	BRAHW (ATCC 49526 / WA1)	540			membrane	0	SpII	13.1	9	20-21	Periplasmic	9.44	N	0.3	23	0.5	23	1	7	0.9	0.7	Y	0.6	noTM	PROBABLE	20	29.1	5.7	10	2
D8IFM0	12	0	1	575	VFG037120	recN	DNA repair protein	Recombinational repair protein	CVF763	Neisseria meningitidis FAM18	DNA repair protein RecN	recN	BRAPL (ATCC BAA-1826 / 95/1000)	575	May be involved in recombinational repair of damaged DNA.		0	binding					Cytoplasmic	9.97	N	0.1	42	0.1	11	0.1	12	0.1	0.1	N	0.6	noTM	NOT	-100	-100	-100	-34	0
C0R174	12	0	1	201	VFG005951	eps9	exopolysaccharide biosynthesis protein	Capsule	CVF186	Streptococcus thermophilus LMG 18311	2,3,4,5-tetrahydropyridine-2,6-dicarboxylate N-acetyltransferase	ykuQ	BRAHW (ATCC 49526 / WA1)	234	Catalyzes the transfer of an acetyl group from acetyl-CoA to tetrahydrodipicolinate.	Acetyl-CoA + (S)-2,3,4,5-tetrahydropyridine-2,6-dicarboxylate + H(2)O = CoA + L-2-acetamido-6-oxoheptanedioate.	0	transferase					Cytoplasmic	9.97	N	0.1	52	0.1	39	0.1	30	0.1	0.1	N	0.6	noTM	NOT	-100	-100	-100	4	0
J9UYG1	12	0	20	553	VFG032250	oppA	oligopeptide ABC transporter substrate-binding protein	Oligopeptide-binding protein	CVF240	Listeria monocytogenes J0161	Oligopeptide ABC transporter periplasmic oligopeptide-binding protein	B2904_orf2623	BRAPL	534			membrane	0	SpII	5.9	6.1	16-17	Periplasmic	10.00	N	0.2	22	0.4	22	0.8	1	0.7	0.5	N	0.6	noTM	PROBABLE	16	26.4	5.2	9	2
A0A0H0XKT4	12	0	1	311	VFG013435	rfaE	ADP-heptose synthase	LOS	CVF494	Haemophilus somnus 129PT	ADP-heptose synthase	SZ44_03815	BRAHW	335			0	transferase					Cytoplasmic	9.97	N	0.1	30	0.1	30	0.2	22	0.1	0.1	N	0.6	noTM	NOT	-100	-100	-100	-20	0
D8IAD1	12	0	11	219	VFG036648	exbB	biopolymer transport protein	Ton system	CVF202	Neisseria lactamica 020-06	Biopolymer transport protein, ExbB	exbB	BRAPL (ATCC BAA-1826 / 95/1000)	209			membrane	transporter	CYT	-0.2	1.8	none	CytoplasmicMembrane	10.00	N	0.2	36	0.2	36	0.3	1	0.1	0.2	N	0.5	TM	NOT	21	13.3	-94.7	16	0
D8ICD6	12	0	20	552	VFG032250	oppA	oligopeptide ABC transporter substrate-binding protein	Oligopeptide-binding protein	CVF240	Listeria monocytogenes J0161	Extracellular solute binding protein, family 5	BP951000_0811	BRAPL (ATCC BAA-1826 / 95/1000)	533			membrane	0	SpII	12.9	5.8	18-19	Periplasmic	10.00	N	0.5	25	0.6	25	0.9	2	0.8	0.7	Y	0.6	noTM	PROBABLE	18	31.9	3.6	11	2
D8IBB3	12	0	35	285	VFG039609	ankM	ankyrin repeat-containing protein	T4SS effectors	CVF803	Coxiella burnetii RSA 331	Putative ankyrin repeat containing protein	arp	BRAPL (ATCC BAA-1826 / 95/1000)	251			0	0	SpII	15.7	11.7	18-19	Unknown	--	N	0.2	67	0.3	24	0.7	13	0.4	0.3	N	0.5	TM	PROBABLE	18	39.8	2.1	11	2
C0QYS7	12	0	1	298	VFG044286	pbtD	pyridoxal-phosphate dependent enzyme	Proteobactin	IA034	Proteus mirabilis HI4320	Cysteine synthase A	cysK	BRAHW (ATCC 49526 / WA1)	304			0	0					Cytoplasmic	9.97	N	0.1	20	0.1	11	0.2	1	0.1	0.1	N	0.6	noTM	NOT	-100	-100	-100	-110	0
D8ICG2	12	0	3	200	VFG001867	sodB	superoxide dismutase	SodB	VF0169	Legionella pneumophila subsp. pneumophila str. Philadelphia 1	Superoxide dismutase	sodA	BRAPL (ATCC BAA-1826 / 95/1000)	198	Destroys radicals which are normally produced within the cells and which are toxic to biological systems.	2 superoxide + 2 H(+) = O(2) + H(2)O(2).	0	antioxidant;ion binding					Periplasmic	9.44	N	0.1	34	0.1	34	0.1	9	0.1	0.1	N	0.6	noTM	NOT	-100	-100	-100	-10	0
J9UTH5	12	0	35	285	VFG039609	ankM	ankyrin repeat-containing protein	T4SS effectors	CVF803	Coxiella burnetii RSA 331	Putative ankyrin repeat-containing protein	arp	BRAPL	251			0	0	SpII	15.7	11.7	18-19	Unknown	--	N	0.2	67	0.3	24	0.7	13	0.4	0.3	N	0.5	TM	PROBABLE	18	39.8	2.1	11	2
C0QW69	12	0	252	500	VFG041427	ankD	F-box protein	Dot/Icm	SS051	Coxiella burnetii Dugway 5J108-111	Putative ankyrin repeat-containing protein	arp	BRAHW (ATCC 49526 / WA1)	249			0	0	SpII	17.5	14	18-19	Cytoplasmic	8.96	N	0.1	21	0.3	21	0.9	1	0.7	0.5	N	0.6	noTM	PROBABLE	18	29.6	5.6	11	2
C0R0T4	12	0	49	228	VFG020025	phzD1	phenazine biosynthesis protein PhzD	Phenazines biosynthesis	CVF536	Pseudomonas aeruginosa LESB58	Isochorismatase hydrolase	BHWA1_01243	BRAHW (ATCC 49526 / WA1)	180			0	hydrolase					Cytoplasmic	8.96	N	0.1	40	0.1	40	0.1	34	0.1	0.1	N	0.6	noTM	NOT	-100	-100	-100	-25	0
C0QVL7	12	0	19	550	VFG032250	oppA	oligopeptide ABC transporter substrate-binding protein	Oligopeptide-binding protein	CVF240	Listeria monocytogenes J0161	Oligopeptide ABC transporter periplasmic subunit	oppA	BRAHW (ATCC 49526 / WA1)	532			membrane	0	SpII	11.2	7.9	19-20	Unknown	--	N	0.1	23	0.2	23	0.6	18	0.4	0.3	N	0.5	TM	PROBABLE	19	33.9	5.9	11	2
C0R1F0	12	0	1	210	VFG014106	hisH2	glutamine amidotransferase	LPS O-antigen (P. aeruginosa)	CVF520	Pseudomonas aeruginosa PAO1	Imidazole glycerol phosphate synthase subunit HisH	hisH	BRAHW (ATCC 49526 / WA1)	210	IGPS catalyzes the conversion of PRFAR and glutamine to IGP, AICAR and glutamate. The HisH subunit provides the glutamine amidotransferase activity that produces the ammonia necessary to HisF for the synthesis of IGP and AICAR (By similarity).	5-[(5-phospho-1-deoxyribulos-1-ylamino)methylideneamino]-1-(5-phosphoribosyl)imidazole-4-carboxamide + L-glutamine = imidazole-glycerol phosphate + 5-aminoimidazol-4-carboxamide ribonucleotide + L-glutamate + H(2)O.	cytoplasm	transferase					Cytoplasmic	9.97	N	0.1	55	0.1	27	0.2	19	0.1	0.1	N	0.6	noTM	NOT	-100	-100	-100	-60	0
D8ICJ2	12	0	1	201	VFG005951	eps9	exopolysaccharide biosynthesis protein	Capsule	CVF186	Streptococcus thermophilus LMG 18311	2,3,4,5-tetrahydropyridine-2,6-dicarboxylate N-acetyltransferase	ykuQ	BRAPL (ATCC BAA-1826 / 95/1000)	234	Catalyzes the transfer of an acetyl group from acetyl-CoA to tetrahydrodipicolinate.	Acetyl-CoA + (S)-2,3,4,5-tetrahydropyridine-2,6-dicarboxylate + H(2)O = CoA + L-2-acetamido-6-oxoheptanedioate.	0	transferase					Cytoplasmic	9.97	N	0.1	26	0.1	26	0.1	30	0.1	0.1	N	0.6	noTM	NOT	-100	-100	-100	-32	0
D8IFW9	12	0	1	655	VFG043209	cheD	methyl-accepting chemotaxis protein CheD	peritrichous flagella	AI145	Yersinia enterocolitica subsp. enterocolitica 8081	Methyl-accepting chemotaxis protein B	mcpB	BRAPL (ATCC BAA-1826 / 95/1000)	751			membrane	signal transducer;ion binding	TMH	1.4	1.2	none	CytoplasmicMembrane	9.82	N	0.2	37	0.2	37	0.3	8	0.2	0.2	N	0.5	TM	NOT	-100	-100	-100	-5	0
D8IEY8	12	0	340	513	VFG037112	msrA/B(pilB	) peptide methionine sulfoxide reductase msrA/msrB	Methionine sulphoxide reductase	CVF762	Neisseria meningitidis H44/76	Bifunctional methionine sulfoxide reductase B/A protein	msrAB	BRAPL (ATCC BAA-1826 / 95/1000)	174			0	catalytic	SpII	10.1	7.8	17-18	Cytoplasmic	9.26	N	0.2	21	0.3	21	0.5	2	0.4	0.3	N	0.5	TM	PROBABLE	17	26.6	2	10	1
C0QYB2	12	0	849	1644	VFG014068	chpA	sensor histidine kinase/response regulator ChpA	Type IV pili twitching motility related proteins	CVF519	Pseudomonas entomophila L48	Histidine kinase	cheA	BRAHW (ATCC 49526 / WA1)	796			cytoplasm	transferase;binding					Cytoplasmic	9.97	N	0.1	57	0.1	35	0.1	31	0.1	0.1	N	0.6	noTM	NOT	-100	-100	-100	-23	0
C0QW83	12	0	7	200	VFG001867	sodB	superoxide dismutase	SodB	VF0169	Legionella pneumophila subsp. pneumophila str. Philadelphia 1	Superoxide dismutase	sodA	BRAHW (ATCC 49526 / WA1)	194	Destroys radicals which are normally produced within the cells and which are toxic to biological systems.	2 superoxide + 2 H(+) = O(2) + H(2)O(2).	0	antioxidant;ion binding					Periplasmic	9.44	N	0.1	23	0.1	13	0.1	5	0.1	0.1	N	0.6	noTM	NOT	-100	-100	-100	-50	0
D8IEM9	12	0	30	552	VFG032255	oppA	oligopeptide ABC transporter substrate-binding protein	Oligopeptide-binding protein	CVF240	Listeria seeligeri serovar 1/2b str. SLCC3954	Extracellular solute-binding protein, family 5	BP951000_1621	BRAPL (ATCC BAA-1826 / 95/1000)	523			membrane	0					Unknown	--	N	0.3	49	0.2	16	0.4	12	0.3	0.2	N	0.6	noTM	NOT	-100	-100	-100	-30	0
D8IA64	12	0	1	240	VFG006079	STER_1440	Glycosyltransferase involved in cell wall biogenesis	Capsule	CVF186	Streptococcus thermophilus LMD-9	Dolichyl-phosphate beta-D-mannosyltransferase	dpm1	BRAPL (ATCC BAA-1826 / 95/1000)	240			0	transferase					Cytoplasmic	8.96	N	0.1	45	0.1	14	0.2	10	0.1	0.1	N	0.6	noTM	NOT	-100	-100	-100	-51	0
C0R055	12	0	20	551	VFG032250	oppA	oligopeptide ABC transporter substrate-binding protein	Oligopeptide-binding protein	CVF240	Listeria monocytogenes J0161	Extracellular solute-binding protein, family 5	BHWA1_01010	BRAHW (ATCC 49526 / WA1)	532			membrane	0	SpII	10.7	10.5	17-18	Unknown	--	N	0.2	23	0.4	19	0.9	1	0.8	0.6	N	0.6	noTM	PROBABLE	17	31.3	5.6	10	2
D8ID03	12	0	24	464	VFG001759	YPO0267	flagellum-specific ATP synthase	chromosome-encoded TTSS	SS024	Yersinia pestis CO92	V-type ATP synthase subunit B	atpB	BRAPL (ATCC BAA-1826 / 95/1000)	441			0	binding					Cytoplasmic	9.97	N	0.1	24	0.2	11	0.4	7	0.3	0.3	N	0.6	noTM	NOT	-100	-100	-100	-15	0
D8IFS4	12	0	12	551	VFG032250	oppA	oligopeptide ABC transporter substrate-binding protein	Oligopeptide-binding protein	CVF240	Listeria monocytogenes J0161	Extracellular solute-binding protein, family 5	BP951000_2019	BRAPL (ATCC BAA-1826 / 95/1000)	540			membrane	0	SpII	9.8	10	24-25	Unknown	--	N	0.2	32	0.2	32	0.4	11	0.3	0.2	N	0.5	TM	PROBABLE	24	30.4	6.6	9	2
D8IAS2	12	0	1	297	VFG044286	pbtD	pyridoxal-phosphate dependent enzyme	Proteobactin	IA034	Proteus mirabilis HI4320	Cysteine synthase A	cysK	BRAPL (ATCC BAA-1826 / 95/1000)	303			0	0					Cytoplasmic	9.97	N	0.1	20	0.1	25	0.2	3	0.1	0.1	N	0.6	noTM	NOT	-100	-100	-100	-49	0
C0R273	12	0	35	792	VFG031406	ctpV	Putative metal cation transporter P-type ATPase CtpV	Copper exporter	CVF658	Mycobacterium canettii CIPT 140070008	ZntA, Cation transport ATPase	zntA	BRAHW (ATCC 49526 / WA1)	758			membrane	binding;ion binding;hydrolase					CytoplasmicMembrane	10.00	N	0.1	22	0.2	11	0.5	2	0.3	0.2	N	0.6	noTM	NOT	14	5.6	-93.4	4	2
C0R1A3	12	0	2	264	VFG043303	motA	chemotaxis protein	HexNAc	AI148	Clostridium difficile 630	Flagellar Motor Protein	motA	BRAHW (ATCC 49526 / WA1)	263			membrane	transporter	TMH	4.5	4.7	none	CytoplasmicMembrane	10.00	N	0.2	51	0.1	51	0.2	1	0.1	0.1	N	0.5	TM	NOT	-100	-100	-100	4	0
A0A0H0XM80	12	0	1	671	VFG043042	cheA	chemotaxis protein CheA	peritrichous flagella	AI139	Salmonella enterica subsp. enterica serovar Typhimurium str. LT2	Chemotaxis protein CheA	SZ44_01620	BRAHW	720			cytoplasm	transferase					Cytoplasmic	9.97	N	0.1	68	0.1	35	0.1	26	0.1	0.1	N	0.6	noTM	NOT	-100	-100	-100	-18	0
C0R0M0	12	0	1	269	VFG043099	fliY	cystine transporter subunit	peritrichous flagella	AI140	Escherichia coli O157:H7 str. EDL933	Extracellular solute-binding protein, family 3	BHWA1_01178	BRAHW (ATCC 49526 / WA1)	275			0	transporter					Periplasmic	9.99	N	0.1	64	0.1	15	0.2	8	0.1	0.1	N	0.6	noTM	NOT	-100	-100	-100	-27	0
D8I9S4	12	0	73	616	VFG041423	ankL	ankyrin repeat protein	Dot/Icm	SS051	Coxiella burnetii Dugway 5J108-111	Ankyrin repeat containing protein	arp	BRAPL (ATCC BAA-1826 / 95/1000)	544			0	0					Unknown	--	N	0.1	53	0.1	47	0.2	45	0.1	0.1	N	0.6	noTM	NOT	-100	-100	-100	-30	0
D8IBG3	12	0	16	552	VFG032250	oppA	oligopeptide ABC transporter substrate-binding protein	Oligopeptide-binding protein	CVF240	Listeria monocytogenes J0161	Oligopeptide ABC transporter, periplasmic oligopeptide-binding protein	BP951000_0483	BRAPL (ATCC BAA-1826 / 95/1000)	537			membrane	0	SpII	15.9	13.5	21-22	Periplasmic	9.44	N	0.2	27	0.3	25	0.6	6	0.4	0.3	N	0.5	TM	PROBABLE	21	31.4	1.8	11	2
C0QYA0	16	0	28	931	VFG021055	mgtB	Magnesium transport ATPase, P-type 2	Mg2+ transport	CVF005	Salmonella enterica subsp. enterica serovar Enteritidis str. P125109	Magnesium-translocating P-type ATPase	mgtB	BRAHW (ATCC 49526 / WA1)	904			membrane	binding;ion binding;hydrolase					CytoplasmicMembrane	10.00	N	0.1	19	0.1	11	0.2	3	0.2	0.1	N	0.6	noTM	NOT	-100	-100	-100	-1	0
A0A0H0TZ65	16	0	1	377	VFG043207	cheB	chemotaxis-specific methylesterase CheB	peritrichous flagella	AI145	Yersinia enterocolitica subsp. enterocolitica 8081	Chemotaxis response regulator protein-glutamate methylesterase	cheB	BRAHW	378	Involved in the modulation of the chemotaxis system; catalyzes the demethylation of specific methylglutamate residues introduced into the chemoreceptors (methyl-accepting chemotaxis proteins) by CheR.	Protein L-glutamate O(5)-methyl ester + H(2)O = protein L-glutamate + methanol.	cytoplasm	signal transducer;hydrolase					Cytoplasmic	9.97	N	0.1	43	0.1	43	0.2	1	0.1	0.1	N	0.6	noTM	NOT	-100	-100	-100	-36	0
C0R1I3	16	0	32	290	VFG043285	fliC	flagellin subunit	HexNAc	AI148	Clostridium difficile 630	Flagellin	flaB	BRAHW (ATCC 49526 / WA1)	259	Component of the core of the flagella.		other, cell projection	structural molecule					Periplasmic	10.00	Flagellar	0.1	14	0.1	68	0.1	58	0.1	0.1	N	0.6	noTM	NOT	-100	-100	-100	-36	0
A0A0H0XFI1	22	0	155	356	VFG037116	msrA/B(pilB	) peptide methionine sulfoxide reductase	Methionine sulphoxide reductase	CVF762	Neisseria lactamica 020-06	Peptide methionine sulfoxide reductase MsrA	msrA	BRAHW	202	Has an important function as a repair enzyme for proteins that have been inactivated by oxidation. Catalyzes the reversible oxidation-reduction of methionine sulfoxide in proteins to methionine.	Peptide-L-methionine + thioredoxin disulfide + H(2)O = peptide-L-methionine (S)-S-oxide + thioredoxin.	0	catalytic	SpII	15.7	5.4	17-18	Unknown	--	N	0.2	25	0.3	25	0.9	13	0.7	0.5	N	0.6	noTM	PROBABLE	17	22.7	5.2	9	2
D8IA11	22	0	1	193	VFG026152	gmhA	phosphoheptose isomerase	Capsule I	CVF645	Burkholderia mallei NCTC 10229	Phosphoheptose isomerase	gmhA	BRAPL (ATCC BAA-1826 / 95/1000)	207			0	binding;catalytic					Cytoplasmic	9.97	N	0.1	39	0.1	62	0.1	58	0.1	0.1	N	0.6	noTM	NOT	27	0	5.2	0	-2
D8IFV0	22	0	1	325	VFG026980	sigA/rpoV	RNA polymerase sigma factor	Sigma A	CVF325	Mycobacterium tuberculosis RGTB423	RNA polymerase sigma factor SigA	rpoD	BRAPL (ATCC BAA-1826 / 95/1000)	568	Sigma factors are initiation factors that promote the attachment of RNA polymerase to specific initiation sites and are then released. This sigma factor is the primary sigma factor during exponential growth.		cytoplasm	transcription factor;binding					Cytoplasmic	9.97	N	0.1	19	0.1	61	0.1	2	0.1	0.1	N	0.6	noTM	NOT	-100	-100	-100	-15	0
C0R0G0	22	0	155	356	VFG037116	msrA/B(pilB	) peptide methionine sulfoxide reductase	Methionine sulphoxide reductase	CVF762	Neisseria lactamica 020-06	Peptide methionine sulfoxide reductase MsrA	msrAB	BRAHW (ATCC 49526 / WA1)	202	Has an important function as a repair enzyme for proteins that have been inactivated by oxidation. Catalyzes the reversible oxidation-reduction of methionine sulfoxide in proteins to methionine.	Peptide-L-methionine + thioredoxin disulfide + H(2)O = peptide-L-methionine (S)-S-oxide + thioredoxin.	0	catalytic	SpII	15.2	5.5	17-18	Unknown	--	N	0.2	25	0.3	25	0.9	13	0.7	0.5	N	0.6	noTM	PROBABLE	17	22.7	5.2	9	2
A0A0H0XDS7	22	0	4	267	VFG013391	lpxA	UDP-N-acetylglucosamine acyltransferase	LOS	CVF494	Haemophilus influenzae 86-028NP	Acyl-[acyl-carrier-protein]--UDP-N-acetylglucosamine O-acyltransferase	SZ44_06255	BRAHW	264	Involved in the biosynthesis of lipid A, a phosphorylated glycolipid that anchors the lipopolysaccharide to the outer membrane of the cell.	(R)-3-hydroxytetradecanoyl-[acyl-carrier-protein] + UDP-N-acetyl-alpha-D-glucosamine = [acyl-carrier-protein] + UDP-3-O-(3-hydroxytetradecanoyl)-N-acetyl-alpha-D-glucosamine.	0	transferase					Cytoplasmic	9.97	N	0.1	18	0.1	46	0.1	1	0.1	0.1	N	0.6	noTM	NOT	-100	-100	-100	-67	0
C0R267	23	0	2	252	VFG045297	hisF	imidazole glycerol phosphate synthase subunit HisF	LPS	VF0171	Legionella pneumophila subsp. pneumophila str. Philadelphia 1	Imidazole glycerol phosphate synthase subunit HisF	hisF	BRAHW (ATCC 49526 / WA1)	251	IGPS catalyzes the conversion of PRFAR and glutamine to IGP, AICAR and glutamate. The HisF subunit catalyzes the cyclization activity that produces IGP and AICAR from PRFAR using the ammonia provided by the HisH subunit (By similarity).	5-[(5-phospho-1-deoxyribulos-1-ylamino)methylideneamino]-1-(5-phosphoribosyl)imidazole-4-carboxamide + L-glutamine = imidazole-glycerol phosphate + 5-aminoimidazol-4-carboxamide ribonucleotide + L-glutamate + H(2)O.	cytoplasm	transferase;catalytic					Unknown	--	N	0.1	45	0.1	21	0.1	1	0.1	0.1	N	0.6	noTM	NOT	-100	-100	-100	1	0
C0QWH3	23	0	6	285	VFG043691	clbD	putative 3-hydroxyacyl-CoA dehydrogenase	colibactin	TX033	Escherichia coli O18:K1:H7 str. IHE3034	3-hydroxybutyryl-CoA dehydratase	crt	BRAHW (ATCC 49526 / WA1)	280			0	binding;catalytic	SpI	6.3	6.5	20-21	Unknown	--	N	0.4	21	0.4	21	0.5	18	0.3	0.3	N	0.6	noTM	NOT	-100	-100	-100	-10	0
D8IDG1	23	0	36	280	VFG001854	fliC	flagellin	Flagella	VF0157	Legionella pneumophila subsp. pneumophila str. Philadelphia 1	Flagellin	flaB3	BRAPL (ATCC BAA-1826 / 95/1000)	245	Component of the core of the flagella.		other, cell projection	structural molecule					Periplasmic	9.44	Flagellar	0.1	65	0.1	53	0.1	43	0.1	0.1	N	0.6	noTM	NOT	-100	-100	-100	-5	0
C0QXX5	23	0	1	690	VFG043310	flhA	flagellar biosynthesis protein FlhA	HexNAc	AI148	Clostridium difficile 630	Flagellar biosynthesis protein A	flhA	BRAHW (ATCC 49526 / WA1)	703			membrane	0	TMH	3.5	3.7	none	CytoplasmicMembrane	10.00	Flagellar	0.1	45	0.1	11	0.2	68	0.1	0.1	N	0.5	TM	NOT	-100	-100	-100	-28	0
J9UPD0	23	0	1	177	VFG007663	rmlC	dTDP-6-deoxy-D-xylo-4-hexulose-3,5-epimerase	Capsular polysaccharide	CVF282	Vibrio vulnificus YJ016	dTDP-4-dehydrorhamnose 3,5-epimerase	rfbC	BRAPL	177			0	catalytic					Cytoplasmic	8.96	N	0.1	37	0.1	22	0.1	12	0.1	0.1	N	0.6	noTM	NOT	-100	-100	-100	-17	-2
D8IGA1	22	0	1	255	VFG011933	fliP	flagellar biosynthetic protein FliP	Flagella	CVF397	Campylobacter fetus subsp. fetus 82-40	Flagellar biosynthetic protein FliP	fliP	BRAPL (ATCC BAA-1826 / 95/1000)	266	Plays a role in the flagellum-specific transport system.		other, cell projection;membrane	0	SpI	8.7	1.3	27-28	CytoplasmicMembrane	10.00	Flagellar	0.6	28	0.5	28	0.6	25	0.3	0.4	N	0.5	TM	NOT	17	12.6	-96.4	4	2
C0R278	23	0	9	273	VFG045346	IlpA	immunogenic lipoprotein A	IlpA	VF0513	Vibrio vulnificus YJ016	BlpG, outer membrane lipoprotein	blpG	BRAHW (ATCC 49526 / WA1)	265			0	0	SpII	3.9	0.2	15-16	CytoplasmicMembrane	7.88	N	0.6	20	0.6	20	0.8	2	0.6	0.6	Y	0.6	noTM	PROBABLE	15	24.7	4.1	8	2
A0A0H0UA07	23	0	2	252	VFG045297	hisF	imidazole glycerol phosphate synthase subunit HisF	LPS	VF0171	Legionella pneumophila subsp. pneumophila str. Philadelphia 1	Imidazole glycerol phosphate synthase subunit HisF	hisF	BRAHW	251	IGPS catalyzes the conversion of PRFAR and glutamine to IGP, AICAR and glutamate. The HisF subunit catalyzes the cyclization activity that produces IGP and AICAR from PRFAR using the ammonia provided by the HisH subunit (By similarity).	5-[(5-phospho-1-deoxyribulos-1-ylamino)methylideneamino]-1-(5-phosphoribosyl)imidazole-4-carboxamide + L-glutamine = imidazole-glycerol phosphate + 5-aminoimidazol-4-carboxamide ribonucleotide + L-glutamate + H(2)O.	cytoplasm	transferase;catalytic					Unknown	--	N	0.1	45	0.1	21	0.1	1	0.1	0.1	N	0.6	noTM	NOT	-100	-100	-100	-47	0
C0QYL0	23	0	4	420	VFG009135	kasB	3-oxoacyl-(acyl carrier protein) synthase II	FAS-II	CVF300	Mycobacterium tuberculosis RGTB327	3-oxoacyl-[acyl-carrier-protein] synthase 2	fabF	BRAHW (ATCC 49526 / WA1)	417	Catalyzes the condensation reaction of fatty acid synthesis by the addition to an acyl acceptor of two carbons from malonyl-ACP.	(Z)-hexadec-11-enoyl-[acyl-carrier-protein] + malonyl-[acyl-carrier-protein] = (Z)-3-oxooctadec-13-enoyl-[acyl-carrier-protein] + CO(2) + [acyl-carrier-protein].	0	transferase					CytoplasmicMembrane	9.82	N	0.1	22	0.1	11	0.3	1	0.2	0.2	N	0.6	noTM	NOT	-100	-100	-100	-36	0
Q6LC17	23	0	4	420	VFG009135	kasB	3-oxoacyl-(acyl carrier protein) synthase II	FAS-II	CVF300	Mycobacterium tuberculosis RGTB327	3-oxoacyl-[acyl-carrier-protein] synthase 2	fabF	BRAHW	417	Catalyzes the condensation reaction of fatty acid synthesis by the addition to an acyl acceptor of two carbons from malonyl-ACP.	(Z)-hexadec-11-enoyl-[acyl-carrier-protein] + malonyl-[acyl-carrier-protein] = (Z)-3-oxooctadec-13-enoyl-[acyl-carrier-protein] + CO(2) + [acyl-carrier-protein].	0	transferase					CytoplasmicMembrane	9.82	N	0.1	22	0.1	11	0.3	1	0.2	0.2	N	0.6	noTM	NOT	-100	-100	-100	-1	0
D8IC33	23	0	6	284	VFG043691	clbD	putative 3-hydroxyacyl-CoA dehydrogenase	colibactin	TX033	Escherichia coli O18:K1:H7 str. IHE3034	3-hydroxybutyryl-CoA dehydrogenase	crt	BRAPL (ATCC BAA-1826 / 95/1000)	279			0	binding;catalytic	SpI	4	4.2	20-21	Unknown	--	N	0.4	21	0.4	21	0.4	18	0.3	0.3	N	0.6	noTM	NOT	-100	-100	-100	-24	0
D8IC98	24	0	1	154	VFG005773	cylZ	3R-hydroxymyristoyl ACP dehydratase CylZ	Beta-hemolysin/cytolysin	CVF171	Streptococcus agalactiae 2603V/R	3-hydroxyacyl-[acyl-carrier-protein] dehydratase FabZ	fabZ	BRAPL (ATCC BAA-1826 / 95/1000)	154	Involved in unsaturated fatty acids biosynthesis. Catalyzes the dehydration of short chain beta-hydroxyacyl-ACPs and long chain saturated and unsaturated beta-hydroxyacyl-ACPs (By similarity).	A (3R)-3-hydroxyacyl-[acyl-carrier protein] = a trans-2-enoyl-[acyl-carrier protein] + H(2)O.	cytoplasm	catalytic					Cytoplasmic	9.97	N	0.1	67	0.1	11	0.2	2	0.1	0.1	N	0.6	noTM	NOT	-100	-100	-100	-9	0
D8IC97	24	0	1	266	VFG037789	lpxA	lpxA	LPS	CVF774	Acinetobacter baumannii 1656-2	Acyl-[acyl-carrier-protein]--UDP-N-acetylglucosamine O-acyltransferase	lpxA	BRAPL (ATCC BAA-1826 / 95/1000)	269	Involved in the biosynthesis of lipid A, a phosphorylated glycolipid that anchors the lipopolysaccharide to the outer membrane of the cell.	(R)-3-hydroxytetradecanoyl-[acyl-carrier-protein] + UDP-N-acetyl-alpha-D-glucosamine = [acyl-carrier-protein] + UDP-3-O-(3-hydroxytetradecanoyl)-N-acetyl-alpha-D-glucosamine.	cytoplasm	transferase					Cytoplasmic	9.97	N	0.1	24	0.1	58	0.1	1	0.1	0.1	N	0.6	noTM	NOT	-100	-100	-100	-35	0
K0JHL5	24	0	1	109	VFG039689	CBUD_2172	hypothetical protein	T4SS effectors	CVF803	Coxiella burnetii Dugway 5J108-111	Nitrogen regulatory protein PII	WESB_0914	BRAPL	113			0	0					Unknown	--	N	0.1	41	0.1	16	0.1	14	0.1	0.1	N	0.6	noTM	NOT	-100	-100	-100	-14	0
D8IAR0	24	0	334	570	VFG044228	PSEEN2497	ABC transporter permease/ATP-binding protein	pseudomonine	IA004	Pseudomonas entomophila L48	Lipoprotein-releasing system ATP-binding protein LolD	lolD	BRAPL (ATCC BAA-1826 / 95/1000)	237	Part of the ABC transporter complex LolCDE involved in the translocation of mature outer membrane-directed lipoproteins, from the inner membrane to the periplasmic chaperone, LolA. Responsible for the formation of the LolA-lipoprotein complex in an ATP-dependent manner.		membrane	transporter;binding;hydrolase					CytoplasmicMembrane	9.99	N	0.1	33	0.1	11	0.3	3	0.2	0.2	N	0.6	noTM	NOT	-100	-100	-100	-17	0
D8IDR8	24	0	4	245	VFG036553	fbpC	iron(III) ABC transporter ATP-binding protein	ABC transporter	CVF197	Neisseria meningitidis M01-240149	Amino acid transport ATP-binding protein	BP951000_1303	BRAPL (ATCC BAA-1826 / 95/1000)	242			0	binding;hydrolase					CytoplasmicMembrane	9.99	N	0.1	57	0.1	57	0.1	2	0.1	0.1	N	0.6	noTM	NOT	-100	-100	-100	2	0
D8IBL0	23	0	4	420	VFG009135	kasB	3-oxoacyl-(acyl carrier protein) synthase II	FAS-II	CVF300	Mycobacterium tuberculosis RGTB327	3-oxoacyl-[acyl-carrier-protein] synthase 2	fabF	BRAPL (ATCC BAA-1826 / 95/1000)	417	Catalyzes the condensation reaction of fatty acid synthesis by the addition to an acyl acceptor of two carbons from malonyl-ACP.	(Z)-hexadec-11-enoyl-[acyl-carrier-protein] + malonyl-[acyl-carrier-protein] = (Z)-3-oxooctadec-13-enoyl-[acyl-carrier-protein] + CO(2) + [acyl-carrier-protein].	0	transferase					CytoplasmicMembrane	7.88	N	0.1	22	0.2	11	0.4	1	0.2	0.2	N	0.6	noTM	POSSIBLE	15	15.6	2.1	6	1
C0QW26	22	0	4	267	VFG013391	lpxA	UDP-N-acetylglucosamine acyltransferase	LOS	CVF494	Haemophilus influenzae 86-028NP	Acyl-[acyl-carrier-protein]--UDP-N-acetylglucosamine O-acyltransferase	lpxA	BRAHW (ATCC 49526 / WA1)	264	Involved in the biosynthesis of lipid A, a phosphorylated glycolipid that anchors the lipopolysaccharide to the outer membrane of the cell.	(R)-3-hydroxytetradecanoyl-[acyl-carrier-protein] + UDP-N-acetyl-alpha-D-glucosamine = [acyl-carrier-protein] + UDP-3-O-(3-hydroxytetradecanoyl)-N-acetyl-alpha-D-glucosamine.	cytoplasm	transferase					Cytoplasmic	9.97	N	0.1	18	0.1	46	0.1	1	0.1	0.1	N	0.6	noTM	NOT	-100	-100	-100	-84	0
C0QWN3	22	0	342	570	VFG044228	PSEEN2497	ABC transporter permease/ATP-binding protein	pseudomonine	IA004	Pseudomonas entomophila L48	Lipoprotein-releasing system ATP-binding protein LolD	lolD	BRAHW (ATCC 49526 / WA1)	229	Part of the ABC transporter complex LolCDE involved in the translocation of mature outer membrane-directed lipoproteins, from the inner membrane to the periplasmic chaperone, LolA. Responsible for the formation of the LolA-lipoprotein complex in an ATP-dependent manner.		membrane	transporter;binding;hydrolase					CytoplasmicMembrane	9.82	N	0.1	20	0.1	20	0.1	2	0.1	0.1	N	0.6	noTM	NOT	-100	-100	-100	1	0
C0QWP6	20	0	15	201	VFG022828	ahpC	alkyl hydroperoxide reductase C protein AhpC	AhpC	CVF322	Mycobacterium marinum M	Alkyl hydrogen peroxide reductase	ahpC	BRAHW (ATCC 49526 / WA1)	187			0	antioxidant					Cytoplasmic	9.97	N	0.1	53	0.1	53	0.1	48	0.1	0.1	N	0.6	noTM	NOT	-100	-100	-100	-10	0
C0QZA2	20	0	1	241	VFG013719	hmuV	cobalamin/Fe3+-siderophores transport system, ATPase component	ABC-type heme transporter	CVF514	Corynebacterium glutamicum ATCC 13032 (DSM 20300)	ABC-type transport system, ATPase component	BHWA1_00696	BRAHW (ATCC 49526 / WA1)	278			membrane	binding;hydrolase					Cytoplasmic	9.12	N	0.1	65	0.1	45	0.1	12	0.1	0.1	N	0.6	noTM	NOT	-100	-100	-100	-38	0
D8IF43	20	0	1	241	VFG013719	hmuV	cobalamin/Fe3+-siderophores transport system, ATPase component	ABC-type heme transporter	CVF514	Corynebacterium glutamicum ATCC 13032 (DSM 20300)	ATP-binding protein of an ABC transporter complex	BP951000_1786	BRAPL (ATCC BAA-1826 / 95/1000)	275			membrane	binding;hydrolase					Cytoplasmic	9.12	N	0.1	30	0.1	42	0.1	9	0.1	0.1	N	0.6	noTM	NOT	-100	-100	-100	-25	0
D8IBV7	16	0	3	404	VFG016380	BC5273	UDP-bacillosamine synthetase	Polysaccharide capsule	CVF567	Bacillus cereus ATCC 14579	Spore coat polysaccharide biosynthesis protein, SpsC	spsC	BRAPL (ATCC BAA-1826 / 95/1000)	402			0	catalytic					Cytoplasmic	9.97	N	0.2	61	0.1	61	0.1	35	0.1	0.1	N	0.6	noTM	NOT	-100	-100	-100	7	0
D8I9Y4	20	0	644	763	VFG043394	cheA	chemotaxis histidine kinase	Pse5Ac7Ac, Pse5Ac7Am, Pse8OAc, Pse5Am7AcGlnAc	AI151	Campylobacter jejuni subsp. jejuni NCTC 11168	Two-component response regulator, CheY-like protein	cheY	BRAPL (ATCC BAA-1826 / 95/1000)	120			intracellular	0					Cytoplasmic	9.97	N	0.1	20	0.1	37	0.1	33	0.1	0.1	N	0.6	noTM	NOT	-100	-100	-100	-14	0
C0QVZ4	20	0	1	394	VFG016491	tuf	elongation factor Tu	EF-Tu	CVF587	Mycoplasma penetrans HF-2	Elongation factor Tu	tuf	BRAHW (ATCC 49526 / WA1)	408	This protein promotes the GTP-dependent binding of aminoacyl-tRNA to the A-site of ribosomes during protein biosynthesis.		cytoplasm	binding;hydrolase					Cytoplasmic	9.97	N	0.1	49	0.2	49	0.2	41	0.1	0.2	N	0.6	noTM	NOT	-100	-100	-100	-14	0
C0QV95	20	0	1	518	VFG043209	cheD	methyl-accepting chemotaxis protein CheD	peritrichous flagella	AI145	Yersinia enterocolitica subsp. enterocolitica 8081	Methyl-accepting chemotaxis protein McpB	mcpB	BRAHW (ATCC 49526 / WA1)	581			membrane	signal transducer					CytoplasmicMembrane	10.00	N	0.1	55	0.1	55	0.2	53	0.1	0.1	N	0.6	noTM	NOT	-100	-100	-100	-1	0
A0A0H0U216	20	0	7	322	VFG007914	ddrA	daunorubicin resistance ABC transporter ATPase subunit	PDIM (phthiocerol dimycocerosate) and PGL (phenolic glycolipid) biosynthesis and transport	CVF288	Mycobacterium vanbaalenii PYR-1	Multidrug ABC transporter ATPase	SR30_06085	BRAHW	316			0	binding;hydrolase					Cytoplasmic	9.12	N	0.2	27	0.1	27	0.2	2	0.1	0.1	N	0.6	noTM	NOT	-100	-100	-100	-8	0
D8ICZ6	20	0	1	394	VFG016491	tuf	elongation factor Tu	EF-Tu	CVF587	Mycoplasma penetrans HF-2	Elongation factor Tu	tuf	BRAPL (ATCC BAA-1826 / 95/1000)	408	This protein promotes the GTP-dependent binding of aminoacyl-tRNA to the A-site of ribosomes during protein biosynthesis.		cytoplasm	binding;hydrolase					Cytoplasmic	9.97	N	0.1	49	0.2	49	0.2	41	0.1	0.2	N	0.6	noTM	NOT	-100	-100	-100	7	0
D8IG69	20	0	5	324	VFG016532	oppF	oligopeptide ABC transporter, permease component	Capsule	CVF591	Mycoplasma mycoides subsp. mycoides SC str. PG1	Oligopeptide/dipeptide ABC transporter, ATPase subunit	appF	BRAPL (ATCC BAA-1826 / 95/1000)	320			0	binding;hydrolase					CytoplasmicMembrane	10.00	N	0.2	31	0.1	31	0.1	4	0.1	0.1	N	0.6	noTM	NOT	-100	-100	-100	-15	0
C0R030	21	0	1	325	VFG026980	sigA/rpoV	RNA polymerase sigma factor	Sigma A	CVF325	Mycobacterium tuberculosis RGTB423	RNA polymerase sigma factor SigA	rpoD	BRAHW (ATCC 49526 / WA1)	587	Sigma factors are initiation factors that promote the attachment of RNA polymerase to specific initiation sites and are then released. This sigma factor is the primary sigma factor during exponential growth.		cytoplasm	transcription factor;binding					Cytoplasmic	9.97	N	0.1	56	0.1	16	0.1	6	0.1	0.1	N	0.6	noTM	NOT	-100	-100	-100	-99	0
J9TQA5	21	0	8	432	VFG003396	wbyH	hypothetical protein	O-antigen	CVF043	Yersinia pseudotuberculosis IP 32953	Amine oxidase	B2904_orf120	BRAPL	425			0	catalytic					Unknown	--	N	0.2	22	0.2	22	0.4	14	0.2	0.2	N	0.6	noTM	NOT	-100	-100	-100	-4	0
C0R1H6	21	0	1	313	VFG015903	argK	phaseolotoxin-insensitive ornithine carbamoyltransferase	Phytotoxin phaseolotoxin	CVF546	Pseudomonas syringae pv. phaseolicola 1448A	Ornithine carbamoyltransferase, catabolic	arcB	BRAHW (ATCC 49526 / WA1)	313		Carbamoyl phosphate + L-ornithine = phosphate + L-citrulline.	cytoplasm	transferase;ion binding					Cytoplasmic	9.97	N	0.1	40	0.1	40	0.1	39	0.1	0.1	N	0.6	noTM	NOT	-100	-100	-100	-10	0
K0JGZ4	21	0	1	262	VFG017360	ddhA	glucose-1-phosphate cytidylyltransferase	O-antigen	CVF043	Yersinia pseudotuberculosis IP 31758	Glucose-1-phosphate cytidylyltransferase	rfbF	BRAPL	262			0	transferase					Cytoplasmic	8.96	N	0.1	16	0.1	19	0.2	14	0.1	0.1	N	0.5	TM	NOT	-100	-100	-100	-30	0
C0R048	21	0	1	219	VFG044173	pvuE	iron-dicitrate transporter ATP-binding subunit	vibrioferrin	IA038	Vibrio parahaemolyticus RIMD 2210633	ABC transporter ATP-binding protein	BHWA1_01003	BRAHW (ATCC 49526 / WA1)	224			0	binding;hydrolase					CytoplasmicMembrane	9.82	N	0.2	22	0.2	22	0.4	2	0.2	0.2	N	0.6	noTM	NOT	21	9.5	1	7	2
C0R0J5	21	0	1	515	VFG043040	tar/cheM	methyl accepting chemotaxis protein II	peritrichous flagella	AI139	Salmonella enterica subsp. enterica serovar Typhimurium str. LT2	Methyl-accepting chemotaxis protein McpB	mcpB	BRAHW (ATCC 49526 / WA1)	553			membrane	signal transducer	TMH	3	3.2	none	Unknown	--	N	0.1	32	0.1	11	0.2	2	0.1	0.1	N	0.5	TM	NOT	-100	-100	-100	-10	0
D8IC88	21	0	1	74	VFG043302	CD0255A	putative flagellar protein	HexNAc	AI148	Clostridium difficile 630	Putative flagellar family protein	BP951000_0763	BRAPL (ATCC BAA-1826 / 95/1000)	74			0	0					Unknown	--	N	0.1	23	0.1	20	0.2	9	0.1	0.1	N	0.6	noTM	NOT	-100	-100	-100	-19	0
C0R2J5	21	0	3	358	VFG013369	rffG	dTDP-glucose 4,6-dehydratase	LOS	CVF494	Haemophilus influenzae 86-028NP	dTDP-glucose 4,6-dehydratase	rfbB	BRAHW (ATCC 49526 / WA1)	356		dTDP-alpha-D-glucose = dTDP-4-dehydro-6-deoxy-alpha-D-glucose + H(2)O.	0	catalytic					Cytoplasmic	9.97	N	0.1	22	0.1	11	0.3	1	0.2	0.2	N	0.6	noTM	NOT	-100	-100	-100	-85	0
D8IBK9	21	0	29	189	VFG041304	lirB	Dot/Icm type IV secretion system effector LirB	Dot/Icm	SS047	Legionella pneumophila subsp. pneumophila str. Philadelphia 1	Peptidyl-prolyl cis-trans isomerase	BP951000_0531	BRAPL (ATCC BAA-1826 / 95/1000)	161	PPIases accelerate the folding of proteins. It catalyzes the cis-trans isomerization of proline imidic peptide bonds in oligopeptides.		0	catalytic					Unknown	--	N	0.1	61	0.1	61	0.1	52	0.1	0.1	N	0.6	noTM	NOT	-100	-100	-100	-63	0
D8IBE0	25	0	1	354	VFG025849	cheB	chemotaxis-specific methylesterase	Flagella	CVF643	Burkholderia thailandensis E264	Chemotaxis response regulator protein-glutamate methylesterase	cheB	BRAPL (ATCC BAA-1826 / 95/1000)	377	Involved in the modulation of the chemotaxis system; catalyzes the demethylation of specific methylglutamate residues introduced into the chemoreceptors (methyl-accepting chemotaxis proteins) by CheR.	Protein L-glutamate O(5)-methyl ester + H(2)O = protein L-glutamate + methanol.	cytoplasm	signal transducer;hydrolase					Cytoplasmic	9.97	N	0.1	37	0.1	37	0.1	4	0.1	0.1	N	0.6	noTM	NOT	-100	-100	-100	-14	0
Q9F0F6	26	0	3	282	VFG001854	fliC	flagellin	Flagella	VF0157	Legionella pneumophila subsp. pneumophila str. Philadelphia 1	Flagellin	flaB3	BRAHW	280	Component of the core of the flagella.		other, cell projection	structural molecule					Periplasmic	9.44	Flagellar	0.1	25	0.2	12	0.3	2	0.2	0.2	N	0.6	noTM	NOT	-100	-100	-100	8	0
D8IEY7	26	0	156	356	VFG037112	msrA/B(pilB	) peptide methionine sulfoxide reductase msrA/msrB	Methionine sulphoxide reductase	CVF762	Neisseria meningitidis H44/76	Peptide methionine sulfoxide reductase MsrA	msrAB	BRAPL (ATCC BAA-1826 / 95/1000)	201	Has an important function as a repair enzyme for proteins that have been inactivated by oxidation. Catalyzes the reversible oxidation-reduction of methionine sulfoxide in proteins to methionine.	Peptide-L-methionine + thioredoxin disulfide + H(2)O = peptide-L-methionine (S)-S-oxide + thioredoxin.	0	catalytic	SpII	13.7	12.2	17-18	Unknown	--	N	0.1	30	0.3	20	0.8	1	0.7	0.5	N	0.6	noTM	PROBABLE	17	29.2	6.6	10	2
J9UXQ6	26	0	3	280	VFG001854	fliC	flagellin	Flagella	VF0157	Legionella pneumophila subsp. pneumophila str. Philadelphia 1	Flagellin	B2904_orf2664	BRAPL	278	Component of the core of the flagella.		other, cell projection	structural molecule					Periplasmic	9.44	Flagellar	0.1	25	0.1	11	0.3	2	0.2	0.2	N	0.6	noTM	NOT	-100	-100	-100	-6	0
D8IFR9	25	0	1	109	VFG039689	CBUD_2172	hypothetical protein	T4SS effectors	CVF803	Coxiella burnetii Dugway 5J108-111	Nitrogen regulatory protein PII	glnK	BRAPL (ATCC BAA-1826 / 95/1000)	113			0	0					Unknown	--	N	0.1	41	0.1	16	0.1	14	0.1	0.1	N	0.6	noTM	NOT	-100	-100	-100	-14	0
C0R1P7	25	0	4	245	VFG006259	fbpC	ABC transporter, ATP-binding protein, iron related	ABC transporter	CVF197	Neisseria gonorrhoeae FA 1090	Amino acid ABC transporter, ATP-binding protein	BHWA1_01565	BRAHW (ATCC 49526 / WA1)	242			0	binding;hydrolase					CytoplasmicMembrane	9.99	N	0.1	57	0.1	57	0.2	1	0.1	0.1	N	0.6	noTM	NOT	-100	-100	-100	4	0
D8IBC6	25	0	1	226	VFG009863	mprA	DNA-binding response regulator	MprA/B	CVF333	Mycobacterium smegmatis str. MC2 155	Transcriptional regulatory protein	ompR	BRAPL (ATCC BAA-1826 / 95/1000)	227			intracellular	binding					Cytoplasmic	9.97	N	0.1	37	0.1	37	0.1	13	0.1	0.1	N	0.6	noTM	NOT	31	1.4	-97.8	2	-6
D8IA15	25	0	4	243	VFG016514	hlyA	hemolysin	Hemolysin	CVF589	Mycoplasma penetrans HF-2	Hemolysin A	tlyA	BRAPL (ATCC BAA-1826 / 95/1000)	240			0	transferase;binding					Cytoplasmic	8.96	N	0.2	40	0.1	40	0.2	30	0.1	0.1	N	0.6	noTM	NOT	26	4.5	3.3	1	1
C0R1D6	25	0	25	280	VFG001854	fliC	flagellin	Flagella	VF0157	Legionella pneumophila subsp. pneumophila str. Philadelphia 1	Flagellin	flaB3	BRAHW (ATCC 49526 / WA1)	256	Component of the core of the flagella.		other, cell projection	structural molecule					Periplasmic	9.44	Flagellar	0.1	22	0.1	11	0.3	1	0.2	0.2	N	0.6	noTM	NOT	-100	-100	-100	-27	0
C0QXY0	25	0	1	257	VFG042203	fliA	RNA polymerase sigma factor sigma-28	T3SS	SS001	Chlamydia trachomatis D/UW-3/CX	RNA polymerase sigma factor	fliA	BRAHW (ATCC 49526 / WA1)	275	Sigma factors are initiation factors that promote the attachment of RNA polymerase to specific initiation sites and are then released.		0	transferase;binding;transcription factor					Cytoplasmic	9.97	N	0.1	51	0.1	51	0.2	50	0.1	0.1	N	0.6	noTM	NOT	-100	-100	-100	-51	0
C0QYQ1	25	0	1	341	VFG043207	cheB	chemotaxis-specific methylesterase CheB	peritrichous flagella	AI145	Yersinia enterocolitica subsp. enterocolitica 8081	Chemotaxis response regulator protein-glutamate methylesterase	cheB	BRAHW (ATCC 49526 / WA1)	377	Involved in the modulation of the chemotaxis system; catalyzes the demethylation of specific methylglutamate residues introduced into the chemoreceptors (methyl-accepting chemotaxis proteins) by CheR.	Protein L-glutamate O(5)-methyl ester + H(2)O = protein L-glutamate + methanol.	cytoplasm	signal transducer;hydrolase					Cytoplasmic	9.97	N	0.1	43	0.1	43	0.2	1	0.1	0.1	N	0.6	noTM	NOT	-100	-100	-100	-33	0
J9US25	18	0	1	355	VFG002363	manC	mannose-1-phosphate guanylyltransferase	O-antigen	VF0392	Yersinia enterocolitica subsp. enterocolitica 8081	Mannose-1-phosphate guanylyltransferase	B2904_orf2312	BRAPL	356			0	transferase					Cytoplasmic	8.96	N	0.1	24	0.1	24	0.2	1	0.1	0.1	N	0.6	noTM	NOT	-100	-100	-100	-15	0
D8IDW4	18	0	2	201	VFG022828	ahpC	alkyl hydroperoxide reductase C protein AhpC	AhpC	CVF322	Mycobacterium marinum M	Alkyl-hydrogen peroxide reductase	ahpC	BRAPL (ATCC BAA-1826 / 95/1000)	200			0	antioxidant					Cytoplasmic	9.97	N	0.1	29	0.2	11	0.4	2	0.2	0.2	N	0.6	noTM	NOT	-100	-100	-100	-15	0
C0QVB5	18	0	1	518	VFG043209	cheD	methyl-accepting chemotaxis protein CheD	peritrichous flagella	AI145	Yersinia enterocolitica subsp. enterocolitica 8081	Methyl-accepting chemotaxis protein	tar	BRAHW (ATCC 49526 / WA1)	561			membrane	signal transducer					CytoplasmicMembrane	9.82	N	0.1	38	0.1	44	0.1	42	0.1	0.1	N	0.6	noTM	NOT	-100	-100	-100	-5	0
Q56AY6	18	0	1	518	VFG043209	cheD	methyl-accepting chemotaxis protein CheD	peritrichous flagella	AI145	Yersinia enterocolitica subsp. enterocolitica 8081	McpB	mcpB	BRAHW	627			membrane	signal transducer	SpI	2.6	0.9	48-49	CytoplasmicMembrane	10.00	N	0.1	49	0.1	11	0.2	2	0.2	0.2	N	0.5	TM	NOT	-100	-100	-100	-3	0
D8ICB0	18	0	1	581	VFG043040	tar/cheM	methyl accepting chemotaxis protein II	peritrichous flagella	AI139	Salmonella enterica subsp. enterica serovar Typhimurium str. LT2	Methyl-accepting chemotaxis protein B	mcpB	BRAPL (ATCC BAA-1826 / 95/1000)	682			membrane	signal transducer	TMH	10.3	5.7	none	CytoplasmicMembrane	10.00	N	0.2	35	0.2	35	0.3	2	0.1	0.1	N	0.5	TM	NOT	15	4.5	-97.4	1	3
D8IA98	18	0	6	337	VFG007910	ddrA	daunorubicin resistance ATP-binding protein DrrA	PDIM (phthiocerol dimycocerosate) and PGL (phenolic glycolipid) biosynthesis and transport	CVF288	Mycobacterium avium 104	ABC transporter related protein	ccmA	BRAPL (ATCC BAA-1826 / 95/1000)	332			0	binding;hydrolase					Cytoplasmic	9.12	N	0.1	61	0.1	61	0.2	2	0.1	0.1	N	0.6	noTM	NOT	-100	-100	-100	-12	0
A0A0H0VGI7	18	0	1	517	VFG043209	cheD	methyl-accepting chemotaxis protein CheD	peritrichous flagella	AI145	Yersinia enterocolitica subsp. enterocolitica 8081	Chemotaxis protein	SZ48_03690	BRAHW	612			membrane	signal transducer	TMH	2.7	2.9	none	CytoplasmicMembrane	10.00	N	0.2	38	0.1	38	0.2	9	0.1	0.1	N	0.5	TM	NOT	-100	-100	-100	4	0
D8ICF2	18	0	4	303	VFG011765	CFF8240_1400	acyltransferase	LOS	CVF396	Campylobacter fetus subsp. fetus 82-40	Lipid A biosynthesis lauroyl acyltransferase	lpxL	BRAPL (ATCC BAA-1826 / 95/1000)	300			membrane	transferase	TMH	0	0.2	none	CytoplasmicMembrane	7.88	N	0.1	52	0.1	52	0.1	41	0.1	0.1	N	0.5	TM	NOT	-100	-100	-100	-17	0
A0A0H0XDT2	18	0	1	519	VFG043209	cheD	methyl-accepting chemotaxis protein CheD	peritrichous flagella	AI145	Yersinia enterocolitica subsp. enterocolitica 8081	Chemotaxis protein	SZ44_05160	BRAHW	644			membrane	signal transducer	TMH	0.9	1.1	none	CytoplasmicMembrane	10.00	N	0.1	26	0.1	12	0.3	10	0.2	0.2	N	0.5	TM	NOT	-100	-100	-100	-63	0
A0A0H0UVX7	18	0	1	517	VFG043209	cheD	methyl-accepting chemotaxis protein CheD	peritrichous flagella	AI145	Yersinia enterocolitica subsp. enterocolitica 8081	Chemotaxis protein	SZ49_09440	BRAHW	613			membrane	signal transducer	TMH	5	4.2	none	CytoplasmicMembrane	10.00	N	0.2	38	0.2	38	0.2	9	0.1	0.1	N	0.5	TM	NOT	-100	-100	-100	-16	0
D8IBS9	18	0	1	520	VFG043209	cheD	methyl-accepting chemotaxis protein CheD	peritrichous flagella	AI145	Yersinia enterocolitica subsp. enterocolitica 8081	Putative methyl-accepting protein	BP951000_0603	BRAPL (ATCC BAA-1826 / 95/1000)	650			membrane	signal transducer	SpI	4.7	1.5	25-26	CytoplasmicMembrane	10.00	N	0.3	26	0.2	26	0.4	9	0.2	0.2	N	0.5	TM	NOT	-100	-100	-100	-41	0
D8IFE7	18	0	1	521	VFG043209	cheD	methyl-accepting chemotaxis protein CheD	peritrichous flagella	AI145	Yersinia enterocolitica subsp. enterocolitica 8081	Methyl-accepting chemotaxis protein B	mcpB	BRAPL (ATCC BAA-1826 / 95/1000)	632			membrane	signal transducer					CytoplasmicMembrane	9.82	N	0.1	34	0.1	11	0.2	1	0.2	0.1	N	0.6	noTM	NOT	-100	-100	-100	-5	0
C0R1R5	18	0	1	517	VFG043092	tar/cheM	methyl-accepting chemotaxis protein II	peritrichous flagella	AI140	Escherichia coli O157:H7 str. EDL933	Methyl-accepting chemotaxis protein McpA	mcpA	BRAHW (ATCC 49526 / WA1)	614			membrane	signal transducer	TMH	5	4.4	none	CytoplasmicMembrane	10.00	N	0.2	35	0.1	11	0.2	1	0.2	0.2	N	0.5	TM	NOT	-100	-100	-100	-230	0
D8IEW7	18	0	1	355	VFG002363	manC	mannose-1-phosphate guanylyltransferase	O-antigen	VF0392	Yersinia enterocolitica subsp. enterocolitica 8081	Mannose-1-phosphate guanylyltransferase	manC	BRAPL (ATCC BAA-1826 / 95/1000)	356			0	transferase					Cytoplasmic	8.96	N	0.1	24	0.1	24	0.2	1	0.1	0.1	N	0.6	noTM	NOT	-100	-100	-100	-20	0
C0R1V9	18	0	1	517	VFG043209	cheD	methyl-accepting chemotaxis protein CheD	peritrichous flagella	AI145	Yersinia enterocolitica subsp. enterocolitica 8081	Methyl-accepting chemotaxis protein McpA	mcpA	BRAHW (ATCC 49526 / WA1)	591			membrane	signal transducer					CytoplasmicMembrane	9.82	N	0.1	20	0.1	20	0.4	7	0.2	0.2	N	0.6	noTM	NOT	-100	-100	-100	-21	0
A0A0H0ULU0	20	0	1	74	VFG043302	CD0255A	putative flagellar protein	HexNAc	AI148	Clostridium difficile 630	Flagellar protein	SR30_01690	BRAHW	74			0	0					Unknown	--	N	0.1	20	0.1	20	0.1	26	0.1	0.1	N	0.6	noTM	NOT	-100	-100	-100	-29	0
A0A0H0VEJ9	18	0	1	519	VFG043209	cheD	methyl-accepting chemotaxis protein CheD	peritrichous flagella	AI145	Yersinia enterocolitica subsp. enterocolitica 8081	Chemotaxis protein	SZ41_12835	BRAHW	644			membrane	signal transducer	TMH	-0.1	0.1	none	CytoplasmicMembrane	10.00	N	0.1	26	0.1	12	0.3	10	0.2	0.2	N	0.5	TM	NOT	-100	-100	-100	4	0
D8IG18	18	0	274	367	VFG036682	frpC	Iron-regulated protein frpC	RTX toxin	CVF204	Neisseria meningitidis H44/76	Unchar D8IG18	BP951000_2106	BRAPL (ATCC BAA-1826 / 95/1000)	94			0	0	SpII	7.2	7.4	18-19	Unknown	--	N	0.2	21	0.3	21	0.8	1	0.6	0.4	N	0.6	noTM	PROBABLE	18	33.8	6.5	11	2
C0QVX7	18	0	1	519	VFG043209	cheD	methyl-accepting chemotaxis protein CheD	peritrichous flagella	AI145	Yersinia enterocolitica subsp. enterocolitica 8081	Methyl-accepting chemotaxis protein McpA	mcpA	BRAHW (ATCC 49526 / WA1)	603			membrane	signal transducer	SpI	9.8	8.7	23-24	CytoplasmicMembrane	10.00	N	0.2	24	0.3	24	0.7	18	0.5	0.4	N	0.5	TM	NOT	-100	-100	-100	-19	0
C0R1Y9	18	0	1	517	VFG043209	cheD	methyl-accepting chemotaxis protein CheD	peritrichous flagella	AI145	Yersinia enterocolitica subsp. enterocolitica 8081	Methyl-accepting chemotaxis protein McpB	mcpB	BRAHW (ATCC 49526 / WA1)	613			membrane	signal transducer	TMH	2.7	2.9	none	CytoplasmicMembrane	10.00	N	0.2	38	0.1	38	0.2	9	0.1	0.1	N	0.5	TM	NOT	-100	-100	-100	-5	0
C0R0X5	18	0	1	522	VFG043209	cheD	methyl-accepting chemotaxis protein CheD	peritrichous flagella	AI145	Yersinia enterocolitica subsp. enterocolitica 8081	Methyl-accepting chemotaxis protein McpA	mcpA	BRAHW (ATCC 49526 / WA1)	607			membrane	signal transducer					CytoplasmicMembrane	10.00	N	0.1	27	0.1	11	0.2	2	0.2	0.1	N	0.5	TM	NOT	-100	-100	-100	-40	0
D8IFD1	17	0	1	515	VFG043092	tar/cheM	methyl-accepting chemotaxis protein II	peritrichous flagella	AI140	Escherichia coli O157:H7 str. EDL933	Methyl-accepting chemotaxis sensory transducer	mcpB	BRAPL (ATCC BAA-1826 / 95/1000)	562			membrane	signal transducer					CytoplasmicMembrane	9.82	N	0.1	7	0.1	36	0.2	1	0.1	0.1	N	0.6	noTM	NOT	-100	-100	-100	-40	0
C0QZY5	17	0	1	134	VFG022679	ideR	iron-dependent repressor and activator IdeR	Iron-dependent regulator	CVF314	Mycobacterium marinum M	Putative iron dependend repressor	BHWA1_00932	BRAHW (ATCC 49526 / WA1)	138			0	transcription factor;binding;ion binding					Cytoplasmic	8.96	N	0.1	44	0.1	24	0.1	2	0.1	0.1	N	0.6	noTM	NOT	-100	-100	-100	-3	0
C0QWM5	17	0	1	518	VFG043209	cheD	methyl-accepting chemotaxis protein CheD	peritrichous flagella	AI145	Yersinia enterocolitica subsp. enterocolitica 8081	Histidine kinase chemotaxis sensory transducer	BHWA1_00166	BRAHW (ATCC 49526 / WA1)	609			membrane	transferase;signal transducer	TMH	6	6.2	none	CytoplasmicMembrane	10.00	N	0.2	24	0.2	11	0.4	6	0.3	0.2	N	0.5	TM	NOT	-100	-100	-100	-37	0
C0R1S2	16	0	1	516	VFG043040	tar/cheM	methyl accepting chemotaxis protein II	peritrichous flagella	AI139	Salmonella enterica subsp. enterica serovar Typhimurium str. LT2	Putative methyl-accepting chemotaxis protein B	mcpB	BRAHW (ATCC 49526 / WA1)	603			membrane	signal transducer	TMH	4.9	5.1	none	CytoplasmicMembrane	10.00	N	0.1	27	0.1	35	0.2	1	0.1	0.1	N	0.5	TM	NOT	-100	-100	-100	6	0
C0QXH1	16	0	1	325	VFG016532	oppF	oligopeptide ABC transporter, permease component	Capsule	CVF591	Mycoplasma mycoides subsp. mycoides SC str. PG1	Oligopeptide/dipeptide ABC transporter, ATP-binding protein, C-terminal	BHWA1_00329	BRAHW (ATCC 49526 / WA1)	330			0	binding;hydrolase					CytoplasmicMembrane	7.88	N	0.1	35	0.1	35	0.1	9	0.1	0.1	N	0.6	noTM	NOT	-100	-100	-100	-5	0
J9TW64	16	0	1	250	VFG038839	flmH	short chain dehydrogenase/reductase family oxidoreductase	Polar flagella	CVF786	Aeromonas hydrophila subsp. hydrophila ATCC 7966	Sorbose reductase SOU1	sou1	BRAPL	255			0	catalytic					Cytoplasmic	9.97	N	0.2	30	0.1	48	0.2	46	0.1	0.1	N	0.6	noTM	NOT	-100	-100	-100	3	0
J9UQN3	16	0	1	312	VFG002753	y1069	CDP-D-glucose-4,6-dehydratase	O-antigen	CVF043	Yersinia pestis KIM 10	CDP-glucose 4,6-dehydratase	B2904_orf116	BRAPL	355			0	0					Cytoplasmic	9.97	N	0.1	49	0.2	30	0.3	25	0.2	0.2	N	0.6	noTM	NOT	-100	-100	-100	-7	0
C0QY68	16	0	1	600	VFG043092	tar/cheM	methyl-accepting chemotaxis protein II	peritrichous flagella	AI140	Escherichia coli O157:H7 str. EDL933	Methyl-accepting chemotaxis protein McpB	mcpB	BRAHW (ATCC 49526 / WA1)	688			membrane	signal transducer	TMH	-0.1	0.1	none	CytoplasmicMembrane	9.82	N	0.1	30	0.1	30	0.2	1	0.1	0.1	N	0.5	TM	NOT	-100	-100	-100	-45	0
D8ID45	16	0	467	855	VFG031940	lap	bifunctional aldehyde-alcohol dehydrogenase	Listeria adhesion protein	CVF228	Listeria monocytogenes SLCC7179	Alcohol dehydrogenase	adh	BRAPL (ATCC BAA-1826 / 95/1000)	389			0	catalytic;ion binding					Cytoplasmic	9.97	N	0.1	30	0.1	15	0.1	39	0.1	0.1	N	0.6	noTM	NOT	-100	-100	-100	8	0
C0R1Y8	17	0	1	517	VFG043209	cheD	methyl-accepting chemotaxis protein CheD	peritrichous flagella	AI145	Yersinia enterocolitica subsp. enterocolitica 8081	Methyl-accepting chemotaxis protein McpB	mcpB	BRAHW (ATCC 49526 / WA1)	608			membrane	signal transducer	TMH	6.3	0.6	none	CytoplasmicMembrane	9.99	N	0.1	34	0.1	11	0.2	36	0.2	0.1	N	0.5	TM	NOT	-100	-100	-100	-2	0
A0A0H0TP85	17	0	1	520	VFG043040	tar/cheM	methyl accepting chemotaxis protein II	peritrichous flagella	AI139	Salmonella enterica subsp. enterica serovar Typhimurium str. LT2	Chemotaxis protein	SU46_10175	BRAHW	613			membrane	signal transducer	TMH	6.4	6.6	none	CytoplasmicMembrane	10.00	N	0.1	35	0.2	11	0.3	2	0.3	0.2	N	0.5	TM	NOT	-100	-100	-100	-3	0
D8IAH3	17	0	12	145	VFG013756	dtxR	diptheria toxin repressor	Diphtheria toxin repressor DtxR	CVF517	Corynebacterium efficiens YS-314	Iron-dependent repressor	BP951000_0147	BRAPL (ATCC BAA-1826 / 95/1000)	134			0	transcription factor;binding;ion binding					Cytoplasmic	8.96	N	0.1	40	0.1	40	0.1	15	0.1	0.1	N	0.6	noTM	NOT	-100	-100	-100	3	0
D8IA30	17	0	466	847	VFG031961	lap	bifunctional aldehyde/alcohol dehydrogenase	Listeria adhesion protein	CVF228	Listeria seeligeri serovar 1/2b str. SLCC3954	Alcohol dehydrogenase	adh	BRAPL (ATCC BAA-1826 / 95/1000)	382			0	catalytic;ion binding					Cytoplasmic	9.97	N	0.1	48	0.1	11	0.2	1	0.2	0.1	N	0.6	noTM	NOT	-100	-100	-100	-85	0
C0R096	17	0	1	190	VFG041304	lirB	Dot/Icm type IV secretion system effector LirB	Dot/Icm	SS047	Legionella pneumophila subsp. pneumophila str. Philadelphia 1	Peptidyl-prolyl cis-trans isomerase	ppiB	BRAHW (ATCC 49526 / WA1)	191	PPIases accelerate the folding of proteins. It catalyzes the cis-trans isomerization of proline imidic peptide bonds in oligopeptides.	Peptidylproline (omega=180) = peptidylproline (omega=0).	0	catalytic	CYT	-0.2	0.7	none	Periplasmic	9.44	N	0.2	24	0.2	24	0.3	4	0.2	0.2	N	0.5	TM	NOT	-100	-100	-100	-9	0
D8I9U0	17	0	1	140	VFG043281	CD0233	hypothetical protein	HexNAc	AI148	Clostridium difficile 630	Flagellar assembly factor FliW	fliW	BRAPL (ATCC BAA-1826 / 95/1000)	156	Binds to the C-terminal region of flagellin, which is implicated in polymerization, and participates in the assembly of the flagellum.		cytoplasm	0					Cytoplasmic	8.96	N	0.1	29	0.1	50	0.1	41	0.1	0.1	N	0.6	noTM	NOT	-100	-100	-100	-9	0
D8IBH6	17	0	1	252	VFG030722	sugC	ABC transporter, ATP-binding protein SugC	Trehalose-recycling ABC transporter	CVF651	Mycobacterium yongonense 05-1390	ABC-type transport system ATP binding component	BP951000_0496	BRAPL (ATCC BAA-1826 / 95/1000)	258			0	binding;hydrolase					CytoplasmicMembrane	7.88	N	0.2	34	0.1	34	0.1	7	0.1	0.1	N	0.6	noTM	NOT	-100	-100	-100	-5	0
Q56AY5	17	0	1	493	VFG043209	cheD	methyl-accepting chemotaxis protein CheD	peritrichous flagella	AI145	Yersinia enterocolitica subsp. enterocolitica 8081	McpC	mcpC	BRAHW	587			membrane	signal transducer	TMH	2.5	2.7	none	CytoplasmicMembrane	9.82	N	0.1	36	0.2	11	0.3	1	0.2	0.2	N	0.5	TM	NOT	22	20.2	-96.7	8	3
C0QVM3	17	0	1	136	VFG023892	hspX	molecular chaperone	Alpha-crystallin	CVF294	Mycobacterium gilvum Spyr1	Putative molecular chaperone, IbpA (Small heat shock protein)	ibpA	BRAHW (ATCC 49526 / WA1)	148			0	0					Cytoplasmic	8.96	N	0.2	20	0.2	18	0.5	1	0.3	0.2	N	0.6	noTM	NOT	25	-1	1.2	2	4
C0R180	17	0	1	343	VFG017780	fliM	flagellar motor switch protein FliM	Flagella	CVF397	Campylobacter jejuni subsp. doylei 269.97	Flagellar motor switch protein FliM	fliM	BRAHW (ATCC 49526 / WA1)	343	FliM is one of three proteins (FliG, FliN, FliM) that forms the rotor-mounted switch complex (C ring), located at the base of the basal body. This complex interacts with the CheY and CheZ chemotaxis proteins, in addition to contacting components of the motor that determine the direction of flagellar rotation.		other, cell projection;membrane	hydrolase					CytoplasmicMembrane	7.88	N	0.1	25	0.1	25	0.2	18	0.1	0.1	N	0.6	noTM	NOT	-100	-100	-100	-114	0
A0A0H0XC64	17	0	1	467	VFG043209	cheD	methyl-accepting chemotaxis protein CheD	peritrichous flagella	AI145	Yersinia enterocolitica subsp. enterocolitica 8081	Chemotaxis protein (Fragment)	SZ44_05855	BRAHW	556			membrane	signal transducer	TMH	2.4	2.6	none	Unknown	--	N	0.2	35	0.2	35	0.3	34	0.1	0.2	N	0.5	TM	NOT	22	19.9	-101	8	3
C0R0X4	17	0	1	520	VFG043040	tar/cheM	methyl accepting chemotaxis protein II	peritrichous flagella	AI139	Salmonella enterica subsp. enterica serovar Typhimurium str. LT2	Methyl-accepting chemotaxis protein McpA	mcpA	BRAHW (ATCC 49526 / WA1)	615			membrane	signal transducer	TMH	6.4	6.6	none	CytoplasmicMembrane	10.00	N	0.1	35	0.2	11	0.3	2	0.3	0.2	N	0.5	TM	NOT	-100	-100	-100	-27	0
C0QV68	18	0	124	605	VFG016401	BCE_5395	caspsular polysaccharide biosynthesis protein	Polysaccharide capsule	CVF567	Bacillus cereus ATCC 10987	Polysaccharide biosynthesis protein	BHWA1_01906	BRAHW (ATCC 49526 / WA1)	482			0	0					Cytoplasmic	8.96	N	0.2	20	0.2	20	0.2	19	0.2	0.2	N	0.6	noTM	NOT	-100	-100	-100	-28	-2
D8IBK8	18	0	1	187	VFG041304	lirB	Dot/Icm type IV secretion system effector LirB	Dot/Icm	SS047	Legionella pneumophila subsp. pneumophila str. Philadelphia 1	Peptidyl-prolyl cis-trans isomerase	BP951000_0530	BRAPL (ATCC BAA-1826 / 95/1000)	188	PPIases accelerate the folding of proteins. It catalyzes the cis-trans isomerization of proline imidic peptide bonds in oligopeptides.	Peptidylproline (omega=180) = peptidylproline (omega=0).	0	catalytic	SpI	8.6	8.8	24-25	Periplasmic	9.76	N	0.3	25	0.4	25	0.7	19	0.5	0.4	N	0.5	TM	NOT	-100	-100	-100	-3	0
C0R2J6	63	0	1	287	VFG007661	rmlA	Glucose-1-phosphate thymidylyltransferase	Capsular polysaccharide	CVF282	Vibrio fischeri ES114	Glucose-1-phosphate thymidylyltransferase	rfbA	BRAHW (ATCC 49526 / WA1)	287	Catalyzes the formation of dTDP-glucose, from dTTP and glucose 1-phosphate, as well as its pyrophosphorolysis.	dTTP + alpha-D-glucose 1-phosphate = diphosphate + dTDP-alpha-D-glucose.	0	transferase;ion binding					Cytoplasmic	9.26	N	0.1	8	0.1	19	0.2	27	0.1	0.1	N	0.6	noTM	NOT	-100	-100	-100	-162	0
C0R095	19	0	28	190	VFG041304	lirB	Dot/Icm type IV secretion system effector LirB	Dot/Icm	SS047	Legionella pneumophila subsp. pneumophila str. Philadelphia 1	Peptidyl-prolyl cis-trans isomerase A	ppiA	BRAHW (ATCC 49526 / WA1)	163	PPIases accelerate the folding of proteins. It catalyzes the cis-trans isomerization of proline imidic peptide bonds in oligopeptides.		0	catalytic					Unknown	--	N	0.1	28	0.1	63	0.1	56	0.1	0.1	N	0.6	noTM	NOT	-100	-100	-100	-11	0
C0R213	19	0	1	340	VFG018652	plr/gapA	glyceraldehyde-3-phosphate dehydrogenase, type I	Streptococcal plasmin receptor/GAPDH	CVF123	Streptococcus gordonii str. Challis substr. CH1	Glyceraldehyde-3-phosphate dehydrogenase	BHWA1_01681	BRAHW (ATCC 49526 / WA1)	347			0	binding;catalytic					Cytoplasmic	9.97	N	0.1	21	0.1	11	0.3	2	0.2	0.2	N	0.6	noTM	NOT	-100	-100	-100	-9	0
D8IB33	19	0	7	317	VFG007914	ddrA	daunorubicin resistance ABC transporter ATPase subunit	PDIM (phthiocerol dimycocerosate) and PGL (phenolic glycolipid) biosynthesis and transport	CVF288	Mycobacterium vanbaalenii PYR-1	ABC-type multidrug transport system ATPase component	BP951000_0351	BRAPL (ATCC BAA-1826 / 95/1000)	311			0	binding;hydrolase					Cytoplasmic	9.12	N	0.1	41	0.1	41	0.1	7	0.1	0.1	N	0.6	noTM	NOT	-100	-100	-100	-4	0
D8ICF1	19	0	1	487	VFG014995	algW	2-alkenal reductase	Alginate regulation	CVF523	Pseudomonas mendocina ymp	Serine endoprotease	degQ	BRAPL (ATCC BAA-1826 / 95/1000)	502			membrane	hydrolase	SpI	3	2	31-32	Unknown	--	N	0.2	32	0.2	11	0.5	1	0.4	0.2	N	0.5	TM	NOT	-100	-100	-100	-5	0
C0QYP9	19	0	2	284	VFG043091	cheR	chemotaxis methyltransferase CheR	peritrichous flagella	AI140	Escherichia coli O157:H7 str. EDL933	Chemotaxis protein methyltransferase CheR	cheR	BRAHW (ATCC 49526 / WA1)	283			0	transferase					Cytoplasmic	9.97	N	0.1	38	0.1	42	0.2	39	0.1	0.1	N	0.6	noTM	NOT	-100	-100	-100	-45	0
C0QWJ6	19	0	1	519	VFG043209	cheD	methyl-accepting chemotaxis protein CheD	peritrichous flagella	AI145	Yersinia enterocolitica subsp. enterocolitica 8081	Methyl-accepting chemotaxis protein McpB	mcpB	BRAHW (ATCC 49526 / WA1)	614			membrane	signal transducer					CytoplasmicMembrane	10.00	N	0.1	25	0.1	11	0.2	1	0.1	0.1	N	0.6	noTM	NOT	-100	-100	-100	0	0
C0R060	19	0	1	519	VFG043209	cheD	methyl-accepting chemotaxis protein CheD	peritrichous flagella	AI145	Yersinia enterocolitica subsp. enterocolitica 8081	Putative methyl-accepting protein	tar5	BRAHW (ATCC 49526 / WA1)	638			membrane	signal transducer					CytoplasmicMembrane	9.82	N	0.1	20	0.1	20	0.3	1	0.2	0.1	N	0.5	TM	NOT	-100	-100	-100	3	0
D8IEQ2	19	0	17	359	VFG014511	fliM	flagellar motor switch protein FliM	Flagella	CVF521	Pseudomonas stutzeri A1501	Flagellar motor switch protein FliM	fliM	BRAPL (ATCC BAA-1826 / 95/1000)	343	FliM is one of three proteins (FliG, FliN, FliM) that forms the rotor-mounted switch complex (C ring), located at the base of the basal body. This complex interacts with the CheY and CheZ chemotaxis proteins, in addition to contacting components of the motor that determine the direction of flagellar rotation.		other, cell projection;membrane	hydrolase					CytoplasmicMembrane	7.88	N	0.1	25	0.1	25	0.2	18	0.1	0.1	N	0.6	noTM	NOT	-100	-100	-100	-34	0
C0QX16	19	0	1	213	VFG030704	sugC	Putative sugar-transport ATP-binding protein ABC transporter SugC	Trehalose-recycling ABC transporter	CVF651	Mycobacterium canettii CIPT 140070017	ABC transporter ATP-binding protein YbbA	ybbA	BRAHW (ATCC 49526 / WA1)	220			0	binding;hydrolase					CytoplasmicMembrane	9.82	N	0.1	65	0.1	15	0.2	11	0.2	0.1	N	0.6	noTM	NOT	-100	-100	-100	-18	0
C0R059	19	0	1	518	VFG043209	cheD	methyl-accepting chemotaxis protein CheD	peritrichous flagella	AI145	Yersinia enterocolitica subsp. enterocolitica 8081	Putative methyl-accepting chemotaxis protein B	mcpB	BRAHW (ATCC 49526 / WA1)	649			membrane	signal transducer	TMH	0.3	0.5	none	CytoplasmicMembrane	10.00	N	0.1	32	0.1	11	0.3	2	0.2	0.2	N	0.5	TM	NOT	-100	-100	-100	0	0
C0R249	19	0	1	518	VFG043209	cheD	methyl-accepting chemotaxis protein CheD	peritrichous flagella	AI145	Yersinia enterocolitica subsp. enterocolitica 8081	Putative methyl-accepting chemotaxis protein B	mcpB	BRAHW (ATCC 49526 / WA1)	637			membrane	signal transducer					CytoplasmicMembrane	9.82	N	0.1	25	0.1	19	0.2	1	0.2	0.2	N	0.5	TM	NOT	-100	-100	-100	-29	0
D8IA92	19	0	5	273	VFG045346	IlpA	immunogenic lipoprotein A	IlpA	VF0513	Vibrio vulnificus YJ016	Lipoprotein	bmpB	BRAPL (ATCC BAA-1826 / 95/1000)	269			0	0	SpII	17.2	12.7	16-17	CytoplasmicMembrane	9.82	N	0.2	22	0.4	22	0.9	14	0.8	0.6	Y	0.6	noTM	PROBABLE	16	27.7	5.2	9	2
A0A0H0TJ38	18	0	1	519	VFG043209	cheD	methyl-accepting chemotaxis protein CheD	peritrichous flagella	AI145	Yersinia enterocolitica subsp. enterocolitica 8081	Chemotaxis protein	SU45_12775	BRAHW	613			membrane	signal transducer	TMH	10.2	1	none	CytoplasmicMembrane	9.97	N	0.2	34	0.2	34	0.4	28	0.2	0.2	N	0.5	TM	NOT	-100	-100	-100	0	0
D8IF33	19	0	1	525	VFG043209	cheD	methyl-accepting chemotaxis protein CheD	peritrichous flagella	AI145	Yersinia enterocolitica subsp. enterocolitica 8081	Methyl-accepting chemotaxis protein B	mcpB	BRAPL (ATCC BAA-1826 / 95/1000)	623			membrane	signal transducer	TMH	2.8	3	none	CytoplasmicMembrane	9.82	N	0.1	42	0.1	11	0.3	3	0.2	0.2	N	0.5	TM	NOT	-100	-100	-100	-24	0
C0QXD6	19	0	1	236	VFG005766	cylG	hypothetical protein	Beta-hemolysin/cytolysin	CVF171	Streptococcus agalactiae NEM316	3-ketoacyl-(Acyl-carrier-protein) reductase	fabG	BRAHW (ATCC 49526 / WA1)	242			0	catalytic	CYT	-0.2	2.2	none	Cytoplasmic	9.97	N	0.1	21	0.2	11	0.4	1	0.3	0.2	N	0.6	noTM	NOT	-100	-100	-100	-5	3
C0R1G1	19	0	1	487	VFG014995	algW	2-alkenal reductase	Alginate regulation	CVF523	Pseudomonas mendocina ymp	Serine endoprotease	BHWA1_01477	BRAHW (ATCC 49526 / WA1)	503			membrane	hydrolase	TMH	2.1	1.7	none	Unknown	--	N	0.2	32	0.2	11	0.4	1	0.2	0.2	N	0.5	TM	NOT	-100	-100	-100	-10	0
B9USB5	19	0	1	517	VFG043209	cheD	methyl-accepting chemotaxis protein CheD	peritrichous flagella	AI145	Yersinia enterocolitica subsp. enterocolitica 8081	Putative bacterial sensory transduction protein	na	BRAHW (ATCC 49526 / WA1)	626			membrane	signal transducer	SpI	2.6	0.9	48-49	CytoplasmicMembrane	10.00	N	0.1	49	0.1	11	0.2	2	0.2	0.2	N	0.5	TM	NOT	-100	-100	-100	-11	0
D8IB86	19	0	1	340	VFG018652	plr/gapA	glyceraldehyde-3-phosphate dehydrogenase, type I	Streptococcal plasmin receptor/GAPDH	CVF123	Streptococcus gordonii str. Challis substr. CH1	Glyceraldehyde-3-phosphate dehydrogenase	BP951000_0406	BRAPL (ATCC BAA-1826 / 95/1000)	347			0	binding;catalytic					Cytoplasmic	9.97	N	0.1	21	0.1	11	0.3	2	0.2	0.2	N	0.6	noTM	NOT	-100	-100	-100	-20	0
C0QYA4	20	0	5	324	VFG016532	oppF	oligopeptide ABC transporter, permease component	Capsule	CVF591	Mycoplasma mycoides subsp. mycoides SC str. PG1	Oligopeptide/dipeptide ABC transporter, ATPase subunit	appF	BRAHW (ATCC 49526 / WA1)	320			0	binding;hydrolase					CytoplasmicMembrane	9.99	N	0.2	31	0.1	31	0.1	3	0.1	0.1	N	0.6	noTM	NOT	-100	-100	-100	-39	0
C0QVW6	20	0	12	241	VFG037053	mntA	putative transport protein ATP-binding	Manganese transport system	CVF761	Neisseria meningitidis alpha14	ABC-type Mn/Zn transport system	BHWA1_00041	BRAHW (ATCC 49526 / WA1)	230			0	binding;hydrolase					CytoplasmicMembrane	9.98	N	0.1	19	0.1	19	0.1	12	0.1	0.1	N	0.6	noTM	NOT	-100	-100	-100	2	0
D8IAH1	20	0	4	323	VFG016532	oppF	oligopeptide ABC transporter, permease component	Capsule	CVF591	Mycoplasma mycoides subsp. mycoides SC str. PG1	Oligopeptide dipeptide ABC transporter, ATP binding protein	BP951000_2329	BRAPL (ATCC BAA-1826 / 95/1000)	320			0	binding;hydrolase					CytoplasmicMembrane	7.88	N	0.1	65	0.1	18	0.1	5	0.1	0.1	N	0.6	noTM	NOT	-100	-100	-100	-1	0
C0QXC7	20	0	14	99	VFG005770	acpC	acyl carrier protein AcpC	Beta-hemolysin/cytolysin	CVF171	Streptococcus agalactiae 2603V/R	Acyl carrier protein	acp	BRAHW (ATCC 49526 / WA1)	86			0	0					Unknown	--	N	0.1	60	0.1	68	0.1	65	0.1	0.1	N	0.6	noTM	NOT	-100	-100	-100	-8	0
A0A0H0X5K4	18	0	1	517	VFG043209	cheD	methyl-accepting chemotaxis protein CheD	peritrichous flagella	AI145	Yersinia enterocolitica subsp. enterocolitica 8081	Chemotaxis protein	SZ44_13500	BRAHW	613			membrane	signal transducer	TMH	2.7	2.9	none	CytoplasmicMembrane	10.00	N	0.2	38	0.1	38	0.2	9	0.1	0.1	N	0.5	TM	NOT	-100	-100	-100	-46	0
C0QXN4	18	0	7	337	VFG023849	ddrA	daunorubicin resistance ABC transporter ATP-binding subunit	PDIM (phthiocerol dimycocerosate) and PGL (phenolic glycolipid) biosynthesis and transport	CVF288	Mycobacterium gilvum Spyr1	ABC-type multidrug transport system, ATPase component	ccmA	BRAHW (ATCC 49526 / WA1)	331			0	binding;hydrolase					Cytoplasmic	9.12	N	0.1	61	0.1	61	0.2	53	0.1	0.1	N	0.6	noTM	NOT	-100	-100	-100	-8	0
C0QVV8	20	0	5	407	VFG016380	BC5273	UDP-bacillosamine synthetase	Polysaccharide capsule	CVF567	Bacillus cereus ATCC 14579	Spore coat polysaccharide biosynthesis protein spsC	spsC	BRAHW (ATCC 49526 / WA1)	403			0	catalytic					Cytoplasmic	9.97	N	0.1	61	0.1	61	0.1	35	0.1	0.1	N	0.6	noTM	NOT	-100	-100	-100	-13	0
C0QYN0	20	0	7	322	VFG007914	ddrA	daunorubicin resistance ABC transporter ATPase subunit	PDIM (phthiocerol dimycocerosate) and PGL (phenolic glycolipid) biosynthesis and transport	CVF288	Mycobacterium vanbaalenii PYR-1	ABC-type multidrug transport system, ATPase component	BHWA1_02662	BRAHW (ATCC 49526 / WA1)	316			0	binding;hydrolase					Cytoplasmic	9.12	N	0.2	27	0.1	27	0.2	2	0.1	0.1	N	0.6	noTM	NOT	-100	-100	-100	-34	0
C0QZ94	19	0	644	763	VFG043394	cheA	chemotaxis histidine kinase	Pse5Ac7Ac, Pse5Ac7Am, Pse8OAc, Pse5Am7AcGlnAc	AI151	Campylobacter jejuni subsp. jejuni NCTC 11168	REC, Signal receiver domain protein	BHWA1_00688	BRAHW (ATCC 49526 / WA1)	120			intracellular	0					Cytoplasmic	9.97	N	0.1	20	0.1	37	0.1	26	0.1	0.1	N	0.6	noTM	NOT	-100	-100	-100	-15	0
C0R1A5	19	0	489	911	VFG011984	flgE2	flagellar hook protein FlgE	Flagella	CVF397	Campylobacter fetus subsp. fetus 82-40	Flagellar hook protein FlgE	flgE	BRAHW (ATCC 49526 / WA1)	423			other, cell projection	0					Extracellular	9.71	N	0.1	35	0.1	11	0.3	6	0.2	0.2	N	0.6	noTM	NOT	-100	-100	-100	-215	0
D8IBE2	19	0	10	290	VFG025867	cheR	chemotaxis protein CheR	Flagella	CVF643	Burkholderia mallei ATCC 23344	Chemotaxis protein methyltransferase, CheR	cheR	BRAPL (ATCC BAA-1826 / 95/1000)	281			0	transferase					Cytoplasmic	9.97	N	0.1	36	0.1	40	0.2	37	0.1	0.1	N	0.6	noTM	NOT	-100	-100	-100	-20	0
C0R1W6	19	0	1	178	VFG043456	scpB	segregation and condensation protein B	Fibronectin-binding protein	AI186	Streptococcus agalactiae 2603V/R	Segregation and condensation protein B	scpB	BRAHW (ATCC 49526 / WA1)	223	Participates in chromosomal partition during cell division. May act via the formation of a condensin-like complex containing Smc and ScpA that pull DNA away from mid-cell into both cell halves.		cytoplasm	0					Cytoplasmic	9.97	N	0.1	26	0.1	26	0.1	25	0.1	0.1	N	0.6	noTM	NOT	-100	-100	-100	1	0
B9USB6	19	0	1	518	VFG043209	cheD	methyl-accepting chemotaxis protein CheD	peritrichous flagella	AI145	Yersinia enterocolitica subsp. enterocolitica 8081	Methyl-accepting chemotaxis protein McpB	mcpB	BRAHW (ATCC 49526 / WA1)	616			membrane	signal transducer	TMH	3.4	3.6	none	CytoplasmicMembrane	9.82	N	0.1	35	0.2	35	0.3	33	0.2	0.2	N	0.5	TM	NOT	-100	-100	-100	-177	0
C0R0Q8	20	0.001	805	907	VFG016366	BT9727_0463	possible internalin protein	Internalin-like	CVF573	Bacillus thuringiensis serovar konkukian str. 97-27	Unchar C0R0Q8	BHWA1_01216	BRAHW (ATCC 49526 / WA1)	103			0	0					Cytoplasmic	8.96	N	0.1	29	0.1	29	0.1	28	0.1	0.1	N	0.6	noTM	NOT	-100	-100	-100	-47	0
C0QYG9	17	0.001	1	116	VFG042643	mrxJ	Repressor of flagellae, MrxJ	Mrx fimbriae	AI077	Xenorhabdus nematophila ATCC 19061	Transcriptional regulator, MerR family	merR	BRAHW (ATCC 49526 / WA1)	124			0	binding					Cytoplasmic	8.96	N	0.1	64	0.1	17	0.2	8	0.1	0.1	N	0.6	noTM	NOT	-100	-100	-100	-9	0
C0R0L6	13	0.001	263	389	VFG011909	fliD	flagellar hook-associated protein	Flagella	CVF397	Campylobacter fetus subsp. fetus 82-40	Endoribonuclease	BHWA1_01174	BRAHW (ATCC 49526 / WA1)	127			0	catalytic					Cytoplasmic	9.26	N	0.1	33	0.1	24	0.2	15	0.1	0.1	N	0.6	noTM	NOT	-100	-100	-100	-20	0
A0A0H0WS47	12	0.001	3063	3344	VFG016450	hmw2	predicted cytoskeletal protein	Cytadherence organella	CVF574	Mycoplasma penetrans HF-2	Unchar A0A0H0WS47	SR30_06790	BRAHW	282			0	0					Cytoplasmic	8.96	N	0.2	21	0.1	21	0.2	2	0.1	0.1	N	0.6	noTM	NOT	-100	-100	-100	9	0
A0A0H0WFG9	20	0.001	805	907	VFG016366	BT9727_0463	possible internalin protein	Internalin-like	CVF573	Bacillus thuringiensis serovar konkukian str. 97-27	Unchar A0A0H0WFG9	SR30_03210	BRAHW	103			0	binding					Cytoplasmic	8.96	N	0.1	29	0.1	29	0.1	28	0.1	0.1	N	0.6	noTM	NOT	-100	-100	-100	-22	0
D8IAL7	18	0.002	805	906	VFG016366	BT9727_0463	possible internalin protein	Internalin-like	CVF573	Bacillus thuringiensis serovar konkukian str. 97-27	Unchar D8IAL7	BP951000_0191	BRAPL (ATCC BAA-1826 / 95/1000)	102			0	binding					Cytoplasmic	8.96	N	0.1	29	0.1	61	0.1	48	0.1	0.1	N	0.6	noTM	NOT	-100	-100	-100	-2	0
D8IAK9	21	0.002	60	137	VFG005275	M6_Spy1173	LPXTG anchored putative adhesin	R6 suface protein	CVF118	Streptococcus pyogenes MGAS10394	Unchar D8IAK9	BP951000_0183	BRAPL (ATCC BAA-1826 / 95/1000)	78			0	0					Unknown	--	N	0.1	51	0.1	64	0.1	55	0.1	0.1	N	0.6	noTM	NOT	-100	-100	-100	-69	0
D8IFI1	17	0.002	1	118	VFG042643	mrxJ	Repressor of flagellae, MrxJ	Mrx fimbriae	AI077	Xenorhabdus nematophila ATCC 19061	Transcriptional regulator, MerR family	merR	BRAPL (ATCC BAA-1826 / 95/1000)	121			0	binding					Cytoplasmic	8.96	N	0.1	42	0.1	11	0.2	2	0.2	0.1	N	0.6	noTM	NOT	-100	-100	-100	-10	0
D8IB63	11	0.002	1	146	VFG017864	YpsIP31758_B0102	hypothetical protein	icm/dot type IVB locus	CVF621	Yersinia pseudotuberculosis IP 31758	Unchar D8IB63	BP951000_0381	BRAPL (ATCC BAA-1826 / 95/1000)	178			0	0					Unknown	--	N	0.1	17	0.1	46	0.1	1	0.1	0.1	N	0.6	noTM	NOT	-100	-100	-100	4	0
D8IED2	15	0.003	203	280	VFG009612	narH	nitrate reductase, beta subunit	Nitrate reductase	CVF318	Mycobacterium sp. KMS	Ferredoxin	BP951000_1522	BRAPL (ATCC BAA-1826 / 95/1000)	78			0	0					Unknown	--	N	0.1	44	0.1	44	0.2	3	0.1	0.1	N	0.6	noTM	NOT	18	0	-0.5	0	1
A0A0H0UST9	15	0.003	7	95	VFG010648	lepA	effector protein A, substrate of the Dot/Icm secretion system	Type IVB secretion effectors	CVF352	Legionella pneumophila str. Lens	Unchar A0A0H0UST9	SZ49_12890	BRAHW	89			0	0					Unknown	--	N	0.1	50	0.1	11	0.2	6	0.1	0.1	N	0.6	noTM	NOT	-100	-100	-100	-2	0
C0QVH2	20	0.004	243	329	VFG040837	sca2	cell surface antigen Sca2	Sca2	CVF816	Rickettsia bellii OSU 85-389	30S ribosomal protein S20	rpsT	BRAHW (ATCC 49526 / WA1)	87	Binds directly to 16S ribosomal RNA.		ribosome	structural molecule;binding					Cytoplasmic	9.26	N	0.1	70	0.1	16	0.2	12	0.2	0.1	N	0.6	noTM	NOT	-100	-100	-100	-59	0
D8ID06	11	0.004	3412	3615	VFG043517	padA	LPXTG cell wall surface protein	Fibrinogen binding protein	AI282	Streptococcus gordonii str. Challis substr. CH1	V-type ATP synthase subunit E	atpE	BRAPL (ATCC BAA-1826 / 95/1000)	204			0	0					Cytoplasmic	8.96	N	0.1	3	0.1	57	0.1	50	0.1	0.1	N	0.6	noTM	NOT	-100	-100	-100	-87	0
C0R028	11	0.004	135	259	VFG042743	pprB	two-component response regulator, PprB	type IV pili	AI098	Pseudomonas aeruginosa PAO1	Unchar C0R028	BHWA1_00983	BRAHW (ATCC 49526 / WA1)	125			0	transcription factor;binding					Unknown	--	N	0.1	57	0.1	57	0.1	13	0.1	0.1	N	0.6	noTM	NOT	-100	-100	-100	-8	1
C0QYW2	14	0.006	1315	1435	VFG040835	sca2	hypothetical protein	Sca2	CVF816	Rickettsia akari str. Hartford	Unchar C0QYW2	BHWA1_00554	BRAHW (ATCC 49526 / WA1)	121			0	0					Cytoplasmic	8.96	N	0.1	19	0.1	70	0.1	48	0.1	0.1	N	0.6	noTM	NOT	-100	-100	-100	-3	0
D8IEH3	13	0.007	506	634	VFG042099	mlr6361	hypothetical protein	T3SS	SS026	Mesorhizobium loti MAFF303099	50S ribosomal protein L7/L12	rplL	BRAPL (ATCC BAA-1826 / 95/1000)	129	Forms part of the ribosomal stalk which helps the ribosome interact with GTP-bound translation factors. Is thus essential for accurate translation.		ribosome	structural molecule					Unknown	--	N	0.1	36	0.3	54	0.7	47	0.2	0.2	N	0.6	noTM	NOT	-100	-100	-100	-125	0
C0QYS3	17	0.007	116	189	VFG016781	fliG	putative flagellar motor switch protein FliG	Flagella	VF0373	Bartonella bacilliformis KC583	Unchar C0QYS3	BHWA1_00515	BRAHW (ATCC 49526 / WA1)	74			0	0					Unknown	--	N	0.1	19	0.1	40	0.1	18	0.1	0.1	N	0.6	noTM	NOT	-100	-100	-100	-7	0
C0QV74	11	0.008	3412	3615	VFG043517	padA	LPXTG cell wall surface protein	Fibrinogen binding protein	AI282	Streptococcus gordonii str. Challis substr. CH1	V-type ATP synthase subunit E	atpE	BRAHW (ATCC 49526 / WA1)	204			0	0					Cytoplasmic	8.96	N	0.1	3	0.1	62	0.1	56	0.1	0.1	N	0.6	noTM	NOT	-100	-100	-100	-28	0
D8IBK5	18	0.008	103	171	VFG006584	flhF	flagellar biosynthesis protein	Flagella	CVF223	Helicobacter acinonychis str. Sheeba	30S ribosomal protein S21	rpsU	BRAPL (ATCC BAA-1826 / 95/1000)	69			ribosome	structural molecule					Unknown	--	N	0.1	23	0.1	30	0.1	7	0.1	0.1	N	0.6	noTM	NOT	-100	-100	-100	-3	0
C0QVA2	14	0.008	203	279	VFG009612	narH	nitrate reductase, beta subunit	Nitrate reductase	CVF318	Mycobacterium sp. KMS	Ferredoxin	BHWA1_01942	BRAHW (ATCC 49526 / WA1)	77			0	0					Unknown	--	N	0.1	44	0.1	13	0.2	3	0.2	0.1	N	0.6	noTM	NOT	18	0	-0.5	0	2
D8IE18	13	0.009	165	294	VFG027450	mce1F	virulence factor mce family protein	Mce1	CVF336	Mycobacterium tuberculosis str. Haarlem/NITR202	Unchar D8IE18	BP951000_1407	BRAPL (ATCC BAA-1826 / 95/1000)	130			membrane	0	TMH	2.8	3	none	CytoplasmicMembrane	9.82	N	0.1	36	0.1	11	0.2	1	0.1	0.1	N	0.5	TM	NOT	-100	-100	-100	2	0
C0R159	12	0.009	1	93	VFG016386	BC5279	Tyrosine-protein kinase (capsular polysaccharide biosynthesis)	Polysaccharide capsule	CVF567	Bacillus cereus ATCC 14579	Putative PTS IIA-like nitrogen-regulatory protein PtsN	BHWA1_01369	BRAHW (ATCC 49526 / WA1)	143			0	transporter					Cytoplasmic	8.96	N	0.1	44	0.1	69	0.1	9	0.1	0.1	N	0.6	noTM	NOT	-100	-100	-100	-71	0
C0QXN3	15	0.009	2798	3027	VFG043603	psrP	cell wall surface anchor family protein	serine-rich repeat family, SecA2/SecY2 system	AI431	Streptococcus pneumoniae TIGR4	Unchar C0QXN3	BHWA1_02445	BRAHW (ATCC 49526 / WA1)	230			0	0					Unknown	--	N	0.2	12	0.3	12	0.8	10	0.5	0.4	N	0.6	noTM	NOT	-100	-100	-100	-19	0
C0QWZ0	24	0.01	548	596	VFG016359	inlA	internalin	Internalin-like	CVF573	Bacillus thuringiensis str. Al Hakam	Unchar C0QWZ0	BHWA1_02339	BRAHW (ATCC 49526 / WA1)	49			membrane	0					Unknown	--	N	0.1	27	0.2	11	0.4	1	0.2	0.2	N	0.5	TM	NOT	-100	-100	-100	-41	0
D8IEK4	14	0.012	49	152	VFG043458	fnbB	fibronectin binding protein	Fibronectin-binding protein	AI188	Streptococcus dysgalactiae str. S2	50S ribosomal protein L21	rplU	BRAPL (ATCC BAA-1826 / 95/1000)	104	This protein binds to 23S rRNA in the presence of protein L20.		ribosome	structural molecule;binding					Cytoplasmic	9.97	N	0.1	45	0.1	30	0.1	24	0.1	0.1	N	0.6	noTM	NOT	-100	-100	-100	-4	0
A0A0H0UVV6	18	0.012	103	171	VFG006584	flhF	flagellar biosynthesis protein	Flagella	CVF223	Helicobacter acinonychis str. Sheeba	30S ribosomal protein S21	rpsU	BRAHW	69			ribosome	structural molecule					Unknown	--	N	0.1	7	0.1	15	0.1	6	0.1	0.1	N	0.6	noTM	NOT	-100	-100	-100	-2	0
A0A0H0WJM5	18	0.012	66	134	VFG033530	ECH74115_5061	ST25 protein	LEE locus encoded TTSS	CVF431	Escherichia coli O157:H7 str. EC4115	Unchar A0A0H0WJM5	SR30_12175	BRAHW	69			0	0					Unknown	--	N	0.1	18	0.1	18	0.1	12	0.1	0.1	N	0.6	noTM	NOT	-100	-100	-100	-5	0
C0QWM3	18	0.013	100	171	VFG006584	flhF	flagellar biosynthesis protein	Flagella	CVF223	Helicobacter acinonychis str. Sheeba	30S ribosomal protein S21	rpsU	BRAHW (ATCC 49526 / WA1)	72			ribosome	structural molecule					Unknown	--	N	0.1	26	0.1	31	0.1	10	0.1	0.1	N	0.6	noTM	NOT	-100	-100	-100	-15	-1
D8IAC5	11	0.014	403	535	VFG036596	lbpB	lactoferrin-binding protein B	Lactoferrin-binding protein	CVF200	Neisseria meningitidis M04-240196	Unchar D8IAC5	BP951000_2282	BRAPL (ATCC BAA-1826 / 95/1000)	133			0	0					Cytoplasmic	8.96	N	0.1	28	0.1	19	0.1	10	0.1	0.1	N	0.6	noTM	NOT	-100	-100	-100	-18	0
C0QXV0	12	0.016	113	220	VFG032883	prsA2	hypothetical protein	Post-translocation chaperone	CVF670	Listeria monocytogenes 08-5578	Phosphotransferase system cellobiose-specific component IIA	celC	BRAHW (ATCC 49526 / WA1)	108			0	transferase					Cytoplasmic	9.26	N	0.2	21	0.1	21	0.2	3	0.1	0.1	N	0.6	noTM	NOT	-100	-100	-100	-26	0
C0QZ82	23	0.017	419	487	VFG012144	entA	probable enterotoxin	Enterotoxin	CVF414	Clostridium perfringens SM101	Unchar C0QZ82	BHWA1_00676	BRAHW (ATCC 49526 / WA1)	69			0	0	SpII	6.7	6.9	18-19	Unknown	--	N	0.1	20	0.2	20	0.6	17	0.4	0.3	N	0.5	TM	PROBABLE	18	35.7	5.9	11	2
D8I9X1	14	0.018	608	711	VFG016181	irp1	yersiniabactin polyketide/non-ribosomal peptide synthetase	Yersiniabactin	CVF556	Pseudomonas syringae pv. phaseolicola 1448A	Phosphocarrier protein HPr	BP951000_0079	BRAPL (ATCC BAA-1826 / 95/1000)	104			0	0					Unknown	--	N	0.2	49	0.1	13	0.3	2	0.2	0.2	N	0.6	noTM	NOT	-100	-100	-100	-17	0
C0QZH5	14	0.019	772	881	VFG016366	BT9727_0463	possible internalin protein	Internalin-like	CVF573	Bacillus thuringiensis serovar konkukian str. 97-27	Unchar C0QZH5	BHWA1_00770	BRAHW (ATCC 49526 / WA1)	110			0	0	SpII	11.2	4.6	19-20	Unknown	--	N	0.6	20	0.7	20	0.9	1	0.8	0.7	Y	0.6	noTM	PROBABLE	19	35.3	1.4	12	1
